# Supplementary material for: Identification of genes associated with abiotic stress tolerance in sweetpotato using weighted gene co‐expression network analysis
Source: Plant Direct. 2023 Oct 3;7(10):e532. doi: 10.1002/pld3.532 (PMC10546384; doi:10.1002/pld3.532)
Supplement: Supplementary file 2 — Table S1. Summary of RNA‐Seq libraries. Number of reads, reads passing filter after cleaning and alignment metrics to the reference genome Ipomoea trifida. [file PLD3-7-e532-s006.xlsx]

## Sheet: Sheet1
Table S1. Summary of RNA-Seq libraries. Number of reads, reads passing filter after cleaning and alignment metrics to the reference genome I. trifida.
Library_ID	Technical replicates	Sample_ID	Treatment	Library_layout	Length (nt)	Total reads processed	Reads passing filters	Overall alignment rate	Bioproject	BioSample ID	SRA Accession
S10_TAGCTT	S10_TAGCTT_TR1	PEGNaCl24 CTR1	PEG 25% - 150 mM NaCl - 24 hr	single	101	12906214	10,101,993 (78.3%)	0.8294	PRJNA475293	SAMN09783958	SRR7661393
S10_TAGCTT	S10_TAGCTT_TR2	PEGNaCl24 CTR1	PEG 25% - 150 mM NaCl - 24 hr	single	101	22919429	17,544,214 (76.5%)	0.8373	PRJNA475293	SAMN09783958	SRR7661393
S11_GGCTAC	S11_GGCTAC_TR1	PEGNaCl24 CTR2	PEG 25% - 150 mM NaCl - 24 hr	single	101	10566366	9,665,100 (91.5%)	0.8387	PRJNA475293	SAMN09783959	SRR7661394
S11_GGCTAC	S11_GGCTAC_TR2	PEGNaCl24 CTR2	PEG 25% - 150 mM NaCl - 24 hr	single	101	15053908	14,310,113 (95.1%)	0.8356	PRJNA475293	SAMN09783959	SRR7661394
S12_CTTGTA	S12_CTTGTA_TR1	PEGNaCl24 CTR3	PEG 25% - 150 mM NaCl - 24 hr	single	101	11144578	10,246,694 (91.9%)	0.8432	PRJNA475293	SAMN09783960	SRR7661395
S12_CTTGTA	S12_CTTGTA_TR2	PEGNaCl24 CTR3	PEG 25% - 150 mM NaCl - 24 hr	single	101	13110392	10,602,233 (80.9%)	0.8453	PRJNA475293	SAMN09783960	SRR7661395
S16_CCGTCC	S16_CCGTCC_TR1	PEGNaCl48 CTR1	PEG 25% - 150 mM NaCl - 48 hr	single	101	10564567	9,375,730 (88.7%)	0.833	PRJNA475293	SAMN09783961	SRR7661396
S16_CCGTCC	S16_CCGTCC_TR2	PEGNaCl48 CTR1	PEG 25% - 150 mM NaCl - 48 hr	single	101	10555969	9,220,045 (87.3%	0.8374	PRJNA475293	SAMN09783961	SRR7661396
S16_CCGTCC	S16_CCGTCC_TR3	PEGNaCl48 CTR1	PEG 25% - 150 mM NaCl - 48 hr	single	101	6456361	5,792,491 (89.7%)	0.8252	PRJNA475293	SAMN09783961	SRR7661396
S17_GTAGAG	S17_GTAGAG_TR1	PEGNaCl48 CTR2	PEG 25% - 150 mM NaCl - 48 hr	single	101	10802209	8,102,450 (75.0%)	0.8052	PRJNA475293	SAMN09783962	SRR7661405
S17_GTAGAG	S17_GTAGAG_TR2	PEGNaCl48 CTR2	PEG 25% - 150 mM NaCl - 48 hr	single	101	11756854	8,619,653 (73.3%)	0.8151	PRJNA475293	SAMN09783962	SRR7661405
S17_GTAGAG	S17_GTAGAG_TR3	PEGNaCl48 CTR2	PEG 25% - 150 mM NaCl - 48 hr	single	101	11122367	8,497,502 (76.4%)	0.8017	PRJNA475293	SAMN09783962	SRR7661405
S18_GTCCGC	S18_GTCCGC_TR1	PEGNaCl48 CTR3	PEG 25% - 150 mM NaCl - 48 hr	single	101	11429302	10,169,404 (89.0%)	0.8359	PRJNA475293	SAMN09783963	SRR7661406
S18_GTCCGC	S18_GTCCGC_TR2	PEGNaCl48 CTR3	PEG 25% - 150 mM NaCl - 48 hr	single	101	20499582	18,223,863 (88.9%)	0.841	PRJNA475293	SAMN09783963	SRR7661406
S22_CGTACG	S22_CGTACG_TR1	NaCl 24 R1	150 mM NaCl - 24 hr	single	101	13350308	11,378,082 (85.2%)	0.8299	PRJNA834099	SAMN28957818	SRR19614681
S22_CGTACG	S22_CGTACG_TR2	NaCl 24 R1	150 mM NaCl - 24 hr	single	101	11487740	8,406,978 (73.20%)	0.8277	PRJNA834099	SAMN28957818	SRR19614681
S23_GAGTGG	S23_GAGTGG_TR1	NaCl 24 R2	150 mM NaCl - 24 hr	single	101	12991636	11,817,291 (91.0%)	0.8478	PRJNA834099	SAMN28957819	SRR19614680
S23_GAGTGG	S23_GAGTGG_TR2	NaCl 24 R2	150 mM NaCl - 24 hr	single	101	15550164	12,625,551 (81.2%)	0.8483	PRJNA834099	SAMN28957819	SRR19614680
S24_GGTAGC	S24_GGTAGC_TR1	NaCl 24 R3	150 mM NaCl - 24 hr	single	101	12829835	11,736,988 (91.5%)	0.852	PRJNA834099	SAMN28957820	SRR19614679
S24_GGTAGC	S24_GGTAGC_TR2	NaCl 24 R3	150 mM NaCl - 24 hr	paired	150	16922841	15,404,273 (91.0%)	0.8214	PRJNA834099	SAMN28957820	SRR19614676
S25_ACTGAT	S25_ACTGAT_TR1	NaCl 48 R1	150 mM NaCl - 48 hr	single	101	9922151	8,426,725 (84.9%)	0.8219	PRJNA834099	SAMN28957821	SRR19614682
S25_ACTGAT	S25_ACTGAT_TR2	NaCl 48 R1	150 mM NaCl - 48 hr	single	101	15201523	11,326,445 (74.5%)	0.8258	PRJNA834099	SAMN28957821	SRR19614682
S25_ACTGAT	S25_ACTGAT_TR3	NaCl 48 R1	150 mM NaCl - 48 hr	single	101	6359680	5,522,250 (86.8%)	0.8079	PRJNA834099	SAMN28957821	SRR19614682
S26_ATGAGC	S26_ATGAGC_TR1	NaCl 48 R2	150 mM NaCl - 48 hr	single	101	12771625	11,204,783 (87.7%)	0.8374	PRJNA834099	SAMN28957822	SRR19614678
S26_ATGAGC	S26_ATGAGC_TR2	NaCl 48 R2	150 mM NaCl - 48 hr	single	101	12480606	9,407,241 (75.4%)	0.8361	PRJNA834099	SAMN28957822	SRR19614678
S27_ATTCCT	S27_ATTCCT_TR1	NaCl 48 R3	150 mM NaCl - 48 hr	single	101	10713984	9,531,863 (89.0%)	0.8448	PRJNA834099	SAMN28957823	SRR19614677
S27_ATTCCT	S27_ATTCCT_TR2	NaCl 48 R3	150 mM NaCl - 48 hr	single	101	7106791	6,471,602 (91.1%)	0.8359	PRJNA834099	SAMN28957823	SRR19614677
S27_ATTCCT	S27_ATTCCT_TR3	NaCl 48 R3	150 mM NaCl - 48 hr	paired	150	16903987	15,109,838 (89.40%)	0.8115	PRJNA834099	SAMN28957823	SRR19614675
S34_CATGGC	S34_CATGGC_TR1	Heat24 R1	40°C/32°C - 24 hr	single	101	12068781	10,107,045 (83.7%)	0.8136	PRJNA834095	SAMN28957806	SRR19616280
S34_CATGGC	S34_CATGGC_TR2	Heat24 R1	40°C/32°C - 24 hr	single	101	24771560	20,984,926 (84.7%)	0.8154	PRJNA834095	SAMN28957806	SRR19616280
S35_CATTTT	S35_CATTTT_TR1	Heat24 R2	40°C/32°C - 24 hr	single	101	13102062	11,880,364 (90.7%)	0.8258	PRJNA834095	SAMN28957807	SRR19616279
S35_CATTTT	S35_CATTTT_TR2	Heat24 R3	40°C/32°C - 24 hr	paired	140	19834938	18,058,708 (91.0%)	0.7929	PRJNA834095	SAMN28957807	SRR19614674
S36_CCAACA	S36_CCAACA_TR1	Heat24 R3	40°C/32°C - 24 hr	single	101	11398052	10,287,925 (90.3%)	0.8355	PRJNA834095	SAMN28957808	SRR19616276
S36_CCAACA	S36_CCAACA_TR2	Heat24 R3	40°C/32°C - 24 hr	single	101	11562087	8,908,614 (77.1%)	0.8328	PRJNA834095	SAMN28957808	SRR19616276
S37_ATCACG	S37_ATCACG_TR1	Heat24 CRT1	40°C/32°C - 24 hr	single	101	11355487	8,369,720 (73.7%)	0.739	PRJNA834095	SAMN28957812	SRR19616275
S37_ATCACG	S37_ATCACG_TR2	Heat24 CRT1	40°C/32°C - 24 hr	single	101	3060205	1,939,100 (63.4%)	0.7442	PRJNA834095	SAMN28957812	SRR19616275
S37_ATCACG	S37_ATCACG_TR3	Heat24 CRT1	40°C/32°C - 24 hr	single	101	10118876	7,858,639 (77.7%)	0.7334	PRJNA834095	SAMN28957812	SRR19616275
S38_CGATGT	S38_CGATGT_TR1	Heat24 CRT2	40°C/32°C - 24 hr	single	101	11562816	10,012,640 (86.6%)	0.8054	PRJNA834095	SAMN28957813	SRR19616274
S38_CGATGT	S38_CGATGT_TR2	Heat24 CRT2	40°C/32°C - 24 hr	single	101	15815897	13,786,019 (87.2%)	0.8072	PRJNA834095	SAMN28957813	SRR19616274
S39_TTAGGC	S39_TTAGGC_TR1	Heat24 CRT3	40°C/32°C - 24 hr	single	101	9691052	8,795,186 (90.8%)	0.7429	PRJNA834095	SAMN28957814	SRR19616273
S39_TTAGGC	S39_TTAGGC_TR2	Heat24 CRT3	40°C/32°C - 24 hr	single	101	10026698	7,938,023 (79.2%)	0.7212	PRJNA834095	SAMN28957814	SRR19616273
S39_TTAGGC	S39_TTAGGC_TR3	Heat24 CRT3	40°C/32°C - 24 hr	single	101	6744950	6,248,123 (92.6%)	0.7414	PRJNA834095	SAMN28957814	SRR19616273
S40_TGACCA	S40_TGACCA_TR1	Heat48 R1	40°C/32°C - 48 hr	single	101	12596346	11,392,564 (90.4%)	0.7924	PRJNA834095	SAMN28957809	SRR19616272
S40_TGACCA	S40_TGACCA_TR2	Heat48 R1	40°C/32°C - 48 hr	single	101	7764223	5,999,736 (77.3%)	0.7399	PRJNA834095	SAMN28957809	SRR19616272
S41_ACAGTG	S41_ACAGTG_TR1	Heat48 R2	40°C/32°C - 48 hr	single	101	15643901	3,805,809 (88.3%)	0.7641	PRJNA834095	SAMN28957810	SRR19616271
S41_ACAGTG	S41_ACAGTG_TR2	Heat48 R2	40°C/32°C - 48 hr	paired	150	15440868	13,571,910 (87.9%)	0.7404	PRJNA834095	SAMN28957810	SRR19614673
S42_GCCAAT	S42_GCCAAT_TR1	Heat48 R3	40°C/32°C - 48 hr	single	101	20059216	16,784,005 (83.7%)	0.7515	PRJNA834095	SAMN28957811	SRR19616270
S42_GCCAAT	S42_GCCAAT_TR2	Heat48 R3	40°C/32°C - 48 hr	single	101	15188585	12,607,578 (83.0%)	0.7521	PRJNA834095	SAMN28957811	SRR19616270
S43_CAGATC	S43_CAGATC_TR1	Heat48 CRT1	40°C/32°C - 48 hr	single	101	10237340	9,809,516 (95.8%)	0.8309	PRJNA834095	SAMN28957815	SRR19616269
S43_CAGATC	S43_CAGATC_TR2	Heat48 CRT1	40°C/32°C - 48 hr	single	101	14602770	14,016,921 (96.0%)	0.8367	PRJNA834095	SAMN28957815	SRR19616269
S44_ACTTGA	S44_ACTTGA_TR1	Heat48 CRT2	40°C/32°C - 48 hr	single	101	9808466	9,331,978 (95.1%)	0.8282	PRJNA834095	SAMN28957816	SRR19616278
S44_ACTTGA	S44_ACTTGA_TR2	Heat48 CRT2	40°C/32°C - 48 hr	single	101	8280130	6,990,230 (84.4%)	0.807	PRJNA834095	SAMN28957816	SRR19616278
S44_ACTTGA	S44_ACTTGA_TR3	Heat48 CRT2	40°C/32°C - 48 hr	single	101	5128669	4,943,838 (96.4%)	0.8217	PRJNA834095	SAMN28957816	SRR19616278
S45_GATCAG	S45_GATCAG_TR1	Heat48 CRT3	40°C/32°C - 48 hr	single	101	9521060	9,131,219 (95.9%)	0.8346	PRJNA834095	SAMN28957817	SRR19616277
S45_GATCAG	S45_GATCAG_TR2	Heat48 CRT3	40°C/32°C - 48 hr	single	101	12875336	12,413,661 (96.4%)	0.8394	PRJNA834095	SAMN28957817	SRR19616277
S13_AGTCAA	S13_AGTCAA_TR1	PEG48 R1	25% PEG - 48 hr	single	101	10180689	8,711,781 (85.6%)	0.8237	PRJNA475293	SAMN09783955	SRS3640361
S13_AGTCAA	S13_AGTCAA_TR3	PEG48 R1	25% PEG - 48 hr	single	101	7216303	6,264,451 (86.8%)	0.8173	PRJNA475293	SAMN09783955	SRS3640361
S13_AGTCAA	S13_AGTCAA_TR4	PEG48 R1	25% PEG - 48 hr	single	101	13104315	11,056,981 (84.4%)	0.7899	PRJNA475293	SAMN09783955	SRS3640361
S14_AGTTCC	S14_AGTTCC_TR1	PEG48 R2	25% PEG - 48 hr	single	101	14071365	11,903,188 (84.6%)	0.8168	PRJNA475293	SAMN09783956	SRS3640360
S14_AGTTCC	S14_AGTTCC_TR2	PEG48 R2	25% PEG - 48 hr	single	101	10783495	7,682,897 (71.2%)	0.817	PRJNA475293	SAMN09783956	SRS3640360
S15_ATGTCA	S15_ATGTCA_TR1	PEG48 R3	25% PEG - 48 hr	single	101	11666407	10,392,593 (89.1%)	0.8267	PRJNA475293	SAMN09783957	SRS3640359
S15_ATGTCA	S15_ATGTCA_TR2	PEG48 R3	25% PEG - 48 hr	single	101	10576515	8,012,440 (75.8%)	0.8272	PRJNA475293	SAMN09783957	SRS3640359
S7_CAGATC	S7_CAGATC_TR1	PEG24 R1	25% PEG - 24 hr	single	101	10658144	9,477,266 (88.9%)	0.8166	PRJNA475293	SAMN09783952	SRS3640364
S7_CAGATC	S7_CAGATC_TR3	PEG24 R1	25% PEG - 24 hr	single	101	7927651	7,169,322 (90.4%)	0.8135	PRJNA475293	SAMN09783952	SRS3640364
S7_CAGATC	S7_CAGATC_TR4	PEG24 R1	25% PEG - 24 hr	single	101	14100488	12,399,256 (87.9%)	0.7848	PRJNA475293	SAMN09783952	SRS3640364
S8_ACTTGA	S8_ACTTGA_TR1	PEG24 R2	25% PEG - 24 hr	single	101	12648948	10,746,582 (85.0%)	0.7925	PRJNA475293	SAMN09783953	SRS3640363
S8_ACTTGA	S8_ACTTGA_TR2	PEG24 R2	25% PEG - 24 hr	single	101	20522753	17,355,761 (84.6%)	0.7957	PRJNA475293	SAMN09783953	SRS3640363
S9_GATCAG	S9_GATCAG_TR1	PEG24 R3	25% PEG - 24 hr	single	101	9105235	5,898,197 (64.8%)	0.7242	PRJNA475293	SAMN09783954	SRS3640362
S9_GATCAG	S9_GATCAG_TR2	PEG24 R3	25% PEG - 24 hr	single	101	10505281	5,497,269 (52.3%)	0.7398	PRJNA475293	SAMN09783954	SRS3640362
S9_GATCAG	S9_GATCAG_TR3	PEG24 R3	25% PEG - 24 hr	single	101	11682960	7,873,233 (67.4%)	0.7242	PRJNA475293	SAMN09783954	SRS3640362
				single	101
