# Supplementary material for: Identification of genes associated with abiotic stress tolerance in sweetpotato using weighted gene co‐expression network analysis
Source: Plant Direct. 2023 Oct 3;7(10):e532. doi: 10.1002/pld3.532 (PMC10546384; doi:10.1002/pld3.532)
Supplement: Supplementary file 3 — Table S2. FPKMs Pearson's Correlation Coefficients between and among biological replicates derived from RNAseq libraries of heat (40 °C) stress, salt (NaCl) stress and drought (25% PEG) stress treated Beauregard plants and control samples. [file PLD3-7-e532-s010.xlsx]

## Sheet: Sheet1
Table S2. FPKMs Pearson's Correlation Coefficients between and among biological replicates derived from RNAseq libraries of heat (40 oC) stress, salt (NaCl) stress and drought (25% PEG) stress treated Beauregard plants and control samples
Sample ID	PEG24 R1	PEG24 R2	PEG24 R3	PEGNaCl24 CTR1	PEGNaCl24 CTR2	PEGNaCl24 CTR3	PEG48 R1	PEG48 R2	PEG48 R3	PEGNaCl48 CTR1	PEGNaCl48 CTR2	PEGNaCl48 CTR3	NaCl24 R1	NaCl24 R2	NaCl24 R3	NaCl48 R1	NaCl48 R2	NaCl48 R3	Heat24 R1	Heat24 R2	Heat24 R3	Heat24 CTR1	Heat24 CTR2	Heat24 CTR3	Heat48 R1	Heat48 R2	Heat48 R3	Heat48 CTR1	Heat48 CTR2	Heat48 CTR3
PEG24 R1	1	0.994591	0.986602	0.973175	0.974088	0.974241	0.994407	0.995154	0.994535	0.973129	0.975931	0.975598	0.980125	0.984543	0.985623	0.982406	0.983185	0.976608	0.969351	0.969796	0.96918	0.963003	0.96472	0.963962	0.972615	0.972158	0.973546	0.972268	0.971388	0.971627
PEG24 R2	0.994591	1	0.990727	0.971465	0.97092	0.971026	0.989894	0.991543	0.991143	0.974668	0.973441	0.97386	0.97756	0.980462	0.981115	0.980336	0.980621	0.974642	0.968745	0.968606	0.96765	0.964574	0.965475	0.965579	0.96963	0.969054	0.969881	0.970226	0.969915	0.970069
PEG24 R3	0.986602	0.990727	1	0.966866	0.964244	0.965606	0.97982	0.982568	0.981069	0.967607	0.968186	0.967881	0.971845	0.975686	0.976257	0.974012	0.973865	0.968387	0.966849	0.964977	0.963036	0.964967	0.964148	0.96457	0.964585	0.965843	0.9667	0.963304	0.962801	0.963042
PEGNaCl24 CTR1	0.973175	0.971465	0.966866	1	0.993922	0.998	0.971072	0.974216	0.969599	0.995092	0.996572	0.996935	0.99229	0.992424	0.989634	0.989137	0.992368	0.994245	0.979685	0.982544	0.984045	0.98564	0.987713	0.987049	0.982155	0.982977	0.983844	0.989554	0.989413	0.989658
PEGNaCl24 CTR2	0.974088	0.97092	0.964244	0.993922	1	0.994585	0.973399	0.975312	0.97146	0.991174	0.993165	0.993437	0.991438	0.990211	0.987871	0.988741	0.990634	0.990821	0.982062	0.985238	0.986619	0.982983	0.985112	0.984616	0.985403	0.98523	0.986777	0.990535	0.990376	0.990424
PEGNaCl24 CTR3	0.974241	0.971026	0.965606	0.998	0.994585	1	0.972071	0.975177	0.97072	0.993556	0.995757	0.996042	0.991775	0.993064	0.990755	0.988383	0.992439	0.993791	0.979046	0.982398	0.983757	0.983895	0.986327	0.985834	0.982518	0.983238	0.98416	0.991138	0.990855	0.991065
PEG48 R1	0.994407	0.989894	0.97982	0.971072	0.973399	0.972071	1	0.997457	0.996623	0.97082	0.9753	0.974497	0.980851	0.982807	0.982853	0.983446	0.982298	0.975286	0.966778	0.967031	0.967248	0.962289	0.963724	0.962527	0.972156	0.970643	0.973203	0.970272	0.969477	0.9697
PEG48 R2	0.995154	0.991543	0.982568	0.974216	0.975312	0.975177	0.997457	1	0.996576	0.973484	0.977476	0.976782	0.982491	0.986019	0.986366	0.984392	0.98488	0.97766	0.969237	0.969685	0.96956	0.964505	0.966021	0.964939	0.974218	0.973556	0.975846	0.973001	0.972315	0.972455
PEG48 R3	0.994535	0.991143	0.981069	0.969599	0.97146	0.97072	0.996623	0.996576	1	0.969854	0.972987	0.972597	0.977307	0.980981	0.981305	0.979668	0.9803	0.974033	0.965444	0.965764	0.966067	0.960327	0.962008	0.961112	0.97037	0.96909	0.97144	0.969232	0.968471	0.968648
PEGNaCl48 CTR1	0.973129	0.974668	0.967607	0.995092	0.991174	0.993556	0.97082	0.973484	0.969854	1	0.995734	0.997054	0.991053	0.989259	0.986802	0.989793	0.991576	0.992892	0.975576	0.978316	0.980121	0.981401	0.983386	0.983522	0.977494	0.977138	0.97787	0.985494	0.985652	0.985779
PEGNaCl48 CTR2	0.975931	0.973441	0.968186	0.996572	0.993165	0.995757	0.9753	0.977476	0.972987	0.995734	1	0.998465	0.99353	0.992358	0.989754	0.992269	0.993804	0.993834	0.977	0.979661	0.981215	0.982384	0.98405	0.983136	0.980371	0.980505	0.982508	0.986707	0.98643	0.98668
PEGNaCl48 CTR3	0.975598	0.97386	0.967881	0.996935	0.993437	0.996042	0.974497	0.976782	0.972597	0.997054	0.998465	1	0.993573	0.992215	0.989603	0.99219	0.993908	0.994382	0.977171	0.980047	0.981621	0.982305	0.984407	0.983819	0.980257	0.980102	0.981894	0.98699	0.986799	0.987032
NaCl24 R1	0.980125	0.97756	0.971845	0.99229	0.991438	0.991775	0.980851	0.982491	0.977307	0.991053	0.99353	0.993573	1	0.994593	0.991721	0.996172	0.995629	0.993538	0.980026	0.980941	0.982222	0.980804	0.982736	0.981869	0.981606	0.981444	0.98406	0.985579	0.985438	0.985635
NaCl24 R2	0.984543	0.980462	0.975686	0.992424	0.990211	0.993064	0.982807	0.986019	0.980981	0.989259	0.992358	0.992215	0.994593	1	0.997669	0.993351	0.996245	0.993094	0.98174	0.982802	0.983586	0.979802	0.981981	0.981117	0.984539	0.985871	0.986629	0.987691	0.987265	0.98741
NaCl24 R3	0.985623	0.981115	0.976257	0.989634	0.987871	0.990755	0.982853	0.986366	0.981305	0.986802	0.989754	0.989603	0.991721	0.997669	1	0.990969	0.994564	0.99053	0.979974	0.981854	0.981559	0.976373	0.978538	0.977711	0.983453	0.985262	0.985468	0.986003	0.985486	0.985576
NaCl48 R1	0.982406	0.980336	0.974012	0.989137	0.988741	0.988383	0.983446	0.984392	0.979668	0.989793	0.992269	0.99219	0.996172	0.993351	0.990969	1	0.995738	0.991206	0.97956	0.979905	0.980912	0.978344	0.979943	0.978912	0.981449	0.980511	0.982541	0.981962	0.981591	0.9819
NaCl48 R2	0.983185	0.980621	0.973865	0.992368	0.990634	0.992439	0.982298	0.98488	0.9803	0.991576	0.993804	0.993908	0.995629	0.996245	0.994564	0.995738	1	0.995082	0.979278	0.981327	0.981841	0.978237	0.980282	0.979508	0.982213	0.98273	0.984735	0.986071	0.985859	0.985939
NaCl48 R3	0.976608	0.974642	0.968387	0.994245	0.990821	0.993791	0.975286	0.97766	0.974033	0.992892	0.993834	0.994382	0.993538	0.993094	0.99053	0.991206	0.995082	1	0.976714	0.978813	0.980839	0.978948	0.981098	0.98065	0.978813	0.979867	0.981683	0.985816	0.985897	0.985973
Heat24 R1	0.969351	0.968745	0.966849	0.979685	0.982062	0.979046	0.966778	0.969237	0.965444	0.975576	0.977	0.977171	0.980026	0.98174	0.979974	0.97956	0.979278	0.976714	1	0.995904	0.996303	0.9836	0.985422	0.984797	0.994544	0.994774	0.993041	0.983168	0.982697	0.982977
Heat24 R2	0.969796	0.968606	0.964977	0.982544	0.985238	0.982398	0.967031	0.969685	0.965764	0.978316	0.979661	0.980047	0.980941	0.982802	0.981854	0.979905	0.981327	0.978813	0.995904	1	0.995596	0.983205	0.985341	0.984861	0.995176	0.99543	0.994339	0.985425	0.984942	0.985111
Heat24 R3	0.96918	0.96765	0.963036	0.984045	0.986619	0.983757	0.967248	0.96956	0.966067	0.980121	0.981215	0.981621	0.982222	0.983586	0.981559	0.980912	0.981841	0.980839	0.996303	0.995596	1	0.983316	0.985486	0.984931	0.995455	0.995262	0.99343	0.986439	0.98624	0.986339
Heat24 CTR1	0.963003	0.964574	0.964967	0.98564	0.982983	0.983895	0.962289	0.964505	0.960327	0.981401	0.982384	0.982305	0.980804	0.979802	0.976373	0.978344	0.978237	0.978948	0.9836	0.983205	0.983316	1	0.996727	0.996342	0.982311	0.982252	0.981728	0.986511	0.985992	0.986552
Heat24 CTR2	0.96472	0.965475	0.964148	0.987713	0.985112	0.986327	0.963724	0.966021	0.962008	0.983386	0.98405	0.984407	0.982736	0.981981	0.978538	0.979943	0.980282	0.981098	0.985422	0.985341	0.985486	0.996727	1	0.998011	0.98442	0.983946	0.983262	0.988839	0.988247	0.988856
Heat24 CTR3	0.963962	0.965579	0.96457	0.987049	0.984616	0.985834	0.962527	0.964939	0.961112	0.983522	0.983136	0.983819	0.981869	0.981117	0.977711	0.978912	0.979508	0.98065	0.984797	0.984861	0.984931	0.996342	0.998011	1	0.983628	0.983077	0.982007	0.98844	0.987917	0.988493
Heat48 R1	0.972615	0.96963	0.964585	0.982155	0.985403	0.982518	0.972156	0.974218	0.97037	0.977494	0.980371	0.980257	0.981606	0.984539	0.983453	0.981449	0.982213	0.978813	0.994544	0.995176	0.995455	0.982311	0.98442	0.983628	1	0.997176	0.994396	0.986047	0.985513	0.98558
Heat48 R2	0.972158	0.969054	0.965843	0.982977	0.98523	0.983238	0.970643	0.973556	0.96909	0.977138	0.980505	0.980102	0.981444	0.985871	0.985262	0.980511	0.98273	0.979867	0.994774	0.99543	0.995262	0.982252	0.983946	0.983077	0.997176	1	0.995899	0.986092	0.985707	0.985778
Heat48 R3	0.973546	0.969881	0.9667	0.983844	0.986777	0.98416	0.973203	0.975846	0.97144	0.97787	0.982508	0.981894	0.98406	0.986629	0.985468	0.982541	0.984735	0.981683	0.993041	0.994339	0.99343	0.981728	0.983262	0.982007	0.994396	0.995899	1	0.985571	0.985073	0.985282
Heat48 CTR1	0.972268	0.970226	0.963304	0.989554	0.990535	0.991138	0.970272	0.973001	0.969232	0.985494	0.986707	0.98699	0.985579	0.987691	0.986003	0.981962	0.986071	0.985816	0.983168	0.985425	0.986439	0.986511	0.988839	0.98844	0.986047	0.986092	0.985571	1	0.998504	0.998535
Heat48 CTR2	0.971388	0.969915	0.962801	0.989413	0.990376	0.990855	0.969477	0.972315	0.968471	0.985652	0.98643	0.986799	0.985438	0.987265	0.985486	0.981591	0.985859	0.985897	0.982697	0.984942	0.98624	0.985992	0.988247	0.987917	0.985513	0.985707	0.985073	0.998504	1	0.9985
Heat48 CTR3	0.971627	0.970069	0.963042	0.989658	0.990424	0.991065	0.9697	0.972455	0.968648	0.985779	0.98668	0.987032	0.985635	0.98741	0.985576	0.9819	0.985939	0.985973	0.982977	0.985111	0.986339	0.986552	0.988856	0.988493	0.98558	0.985778	0.985282	0.998535	0.9985	1
	0.963003	0.964574	0.962801	0.966866	0.964244	0.965606	0.962289	0.964505	0.960327	0.967607	0.968186	0.967881	0.971845	0.975686	0.976257	0.974012	0.973865	0.968387	0.965444	0.964977	0.963036	0.960327	0.962008	0.961112	0.964585	0.965843	0.9667	0.963304	0.962801	0.963042
