# Supplementary material for: Identification of genes associated with abiotic stress tolerance in sweetpotato using weighted gene co‐expression network analysis
Source: Plant Direct. 2023 Oct 3;7(10):e532. doi: 10.1002/pld3.532 (PMC10546384; doi:10.1002/pld3.532)
Supplement: Supplementary file 4 — Table S3. Differential expression of all significant (p‐value < .05) up regulated (LFC > 2.0) and down regulated (LFC < − 2.0) genes at 24 hr and 48 hr time points following heat (40 °C) stress, salt (NaCl) stress and drought (25% PEG) stress treatments on Beauregard sweetpotato cultivar. [file PLD3-7-e532-s004.xlsx]

## Sheet: Sheet1
Table S3. Differential expression of all significant (p-value < 0.05) up regulated (LFC > 2.0) and down regulated (LFC < - 2.0) genes at 24 hr and 48 hr time points following heat (40℃) stress, salt (NaCl) stress and drought (25% PEG) stress treatments on Beauregard sweetpotato cultivar
gene	baseMean	log2FoldChange	lfcSE	stat	p-value	padj	treatment_time point	regulation
itf00g02490	4.43633	2.42132	0.706191	3.42871	0.000606468	0.00429426	heat_24HAS	upregulated
itf00g02490	4.43633	2.85033	0.724661	3.93334	8.38e-05	0.000631165	heat_48HAS	upregulated
itf00g05990	17.6336	2.74995	0.538407	5.10757	3.26e-07	5.32e-06	heat_48HAS	upregulated
itf00g06910	1.81357	3.40057	1.09761	3.09815	0.00194735	0.00869647	heat_48HAS	upregulated
itf00g07460	40.0364	2.51454	0.572171	4.39473	1.11e-05	0.000149378	heat_24HAS	upregulated
itf00g07460	40.0364	4.47881	0.591744	7.56883	3.77e-14	3.18e-12	heat_48HAS	upregulated
itf00g10880	21.6515	2.07972	0.514731	4.04041	5.34e-05	0.000431349	heat_48HAS	upregulated
itf00g13310	41.2632	2.03503	0.719153	2.82976	0.00465834	0.0219762	heat_24HAS	upregulated
itf00g13310	41.2632	2.61776	0.86581	3.02348	0.00249888	0.0106658	heat_48HAS	upregulated
itf00g13450	8.14427	2.30229	0.687477	3.34889	0.000811355	0.00423368	heat_48HAS	upregulated
itf00g13530	14.1553	2.30619	0.550778	4.18715	2.82e-05	0.000329079	heat_24HAS	upregulated
itf00g14160	142.172	2.02841	0.444695	4.56134	5.08e-06	5.7e-05	heat_48HAS	upregulated
itf00g14270	5.68235	2.80768	0.92921	3.02158	0.00251461	0.0107207	heat_48HAS	upregulated
itf00g16230	3.01008	3.92758	0.967071	4.06131	4.88e-05	0.00040041	heat_48HAS	upregulated
itf00g16890	15.8583	3.19624	0.525944	6.07714	1.22e-09	5.09e-08	heat_24HAS	upregulated
itf00g16890	15.8583	2.6077	0.467864	5.57362	2.49e-08	5.45e-07	heat_48HAS	upregulated
itf00g17920	4.79931	3.46068	1.1035	3.1361	0.00171213	0.00783262	heat_48HAS	upregulated
itf00g19570	2.40172	2.24552	0.839924	2.67347	0.00750699	0.0318982	heat_24HAS	upregulated
itf00g20350	3.7225	2.15294	0.728363	2.95586	0.00311802	0.0159796	heat_24HAS	upregulated
itf00g20350	3.7225	2.1	0.690211	3.04254	0.0023459	0.0101231	heat_48HAS	upregulated
itf00g20370	2.28259	3.20679	1.07863	2.97301	0.00294899	0.0152709	heat_24HAS	upregulated
itf00g20370	2.28259	4.67847	1.24595	3.75495	0.000173374	0.00116296	heat_48HAS	upregulated
itf00g21100	1.69408	3.34934	1.09942	3.04647	0.00231546	0.012652	heat_24HAS	upregulated
itf00g25610	13.2365	2.55312	0.622523	4.10124	4.11e-05	0.000452029	heat_24HAS	upregulated
itf00g25610	13.2365	2.14838	0.612011	3.51035	0.000447511	0.00258261	heat_48HAS	upregulated
itf00g26080	13.5569	2.47961	0.682733	3.63189	0.000281354	0.00227089	heat_24HAS	upregulated
itf00g26080	13.5569	2.05911	0.751735	2.73914	0.00616004	0.0221679	heat_48HAS	upregulated
itf00g26330	23.0747	2.21867	0.53463	4.14993	3.33e-05	0.0003757	heat_24HAS	upregulated
itf00g29010	9.39457	3.17288	0.789347	4.01962	5.83e-05	0.000463672	heat_48HAS	upregulated
itf00g29810	4223.93	6.35858	1.23475	5.14971	2.61e-07	5.82e-06	heat_24HAS	upregulated
itf00g29810	4223.93	11.4102	1.2518	9.11502	7.87e-20	2.02e-17	heat_48HAS	upregulated
itf00g29860	89.8414	2.73053	0.678686	4.02325	5.74e-05	0.000458938	heat_48HAS	upregulated
itf00g31250	22.8274	2.48365	0.429874	5.77763	7.58e-09	1.9e-07	heat_48HAS	upregulated
itf00g32040	657.706	7.84672	1.01895	7.70077	1.35e-14	1.7e-12	heat_24HAS	upregulated
itf00g32040	657.706	9.18564	1.04871	8.75896	1.97e-18	4.04e-16	heat_48HAS	upregulated
itf00g32050	67.8912	7.26503	0.660324	11.0022	3.73e-28	3.33e-25	heat_24HAS	upregulated
itf00g32050	67.8912	6.03314	0.65268	9.24363	2.38e-20	6.38e-18	heat_48HAS	upregulated
itf00g33770	39.9996	4.02466	1.1204	3.59217	0.00032793	0.00199035	heat_48HAS	upregulated
itf00g34480	92.8395	2.20635	0.33807	6.5263	6.74e-11	3.83e-09	heat_24HAS	upregulated
itf00g34950	12.7007	2.74607	0.98386	2.79111	0.00525269	0.0241972	heat_24HAS	upregulated
itf00g35760	6.83571	2.33942	0.798266	2.93063	0.00338275	0.0136606	heat_48HAS	upregulated
itf00g39020	7.15838	3.76804	0.75733	4.97542	6.51e-07	1.27e-05	heat_24HAS	upregulated
itf00g39020	7.15838	3.26989	0.671965	4.86616	1.14e-06	1.56e-05	heat_48HAS	upregulated
itf00g43620	50.2161	2.04419	0.434776	4.7017	2.58e-06	4.27e-05	heat_24HAS	upregulated
itf00g45600	6.35725	2.06368	0.701285	2.94271	0.0032535	0.0165695	heat_24HAS	upregulated
itf00g46690	15.2097	2.27602	0.399651	5.69502	1.23e-08	2.93e-07	heat_48HAS	upregulated
itf00g48640	160.082	2.82095	0.639894	4.40846	1.04e-05	0.00010655	heat_48HAS	upregulated
itf00g49480	12.293	2.94942	0.638954	4.61601	3.91e-06	6.1e-05	heat_24HAS	upregulated
itf00g51130	66.9387	3.79276	0.534067	7.10166	1.23e-12	1.06e-10	heat_24HAS	upregulated
itf00g51130	66.9387	4.62097	0.542817	8.51295	1.7e-17	2.85e-15	heat_48HAS	upregulated
itf00g51870	319.256	4.31976	1.29433	3.33744	0.000845549	0.00564169	heat_24HAS	upregulated
itf00g51870	319.256	6.75879	1.30126	5.19405	2.06e-07	3.56e-06	heat_48HAS	upregulated
itf00g66250	1.37147	4.5283	1.17994	3.83774	0.00012417	0.0011397	heat_24HAS	upregulated
itf00g70550	8.01526	3.0181	0.955253	3.15948	0.00158051	0.00931535	heat_24HAS	upregulated
itf01g03090	12.3435	2.36038	0.446088	5.29128	1.21e-07	2.96e-06	heat_24HAS	upregulated
itf01g03440	40.4627	2.23057	0.664047	3.35906	0.000782082	0.00410863	heat_48HAS	upregulated
itf01g03450	5.22221	2.11487	0.765548	2.76256	0.00573505	0.025912	heat_24HAS	upregulated
itf01g03450	5.22221	2.60779	0.782954	3.33071	0.000866258	0.00446415	heat_48HAS	upregulated
itf01g03590	4.17943	3.46955	0.967012	3.58791	0.000333345	0.00261042	heat_24HAS	upregulated
itf01g03590	4.17943	3.7484	0.989441	3.7884	0.00015162	0.00104181	heat_48HAS	upregulated
itf01g04020	728.194	3.60209	0.718004	5.0168	5.25e-07	1.07e-05	heat_24HAS	upregulated
itf01g04020	728.194	4.15857	0.718068	5.79133	6.98e-09	1.78e-07	heat_48HAS	upregulated
itf01g04030	98.7703	5.14581	0.395297	13.0176	9.72e-39	3.26e-35	heat_24HAS	upregulated
itf01g04030	98.7703	4.74912	0.385588	12.3165	7.38e-35	1.38e-31	heat_48HAS	upregulated
itf01g04240	12.3243	2.17933	0.358192	6.08424	1.17e-09	3.7e-08	heat_48HAS	upregulated
itf01g04370	321.897	2.39383	0.278939	8.58191	9.33e-18	1.65e-15	heat_48HAS	upregulated
itf01g04580	136.906	2.15975	0.614864	3.51257	0.0004438	0.00256402	heat_48HAS	upregulated
itf01g07140	3118.59	2.88579	0.30027	9.61064	7.21e-22	2.51e-19	heat_24HAS	upregulated
itf01g07140	3118.59	3.21765	0.300365	10.7125	8.9e-27	7.78e-24	heat_48HAS	upregulated
itf01g07750	2.38519	3.38463	1.07579	3.14618	0.00165419	0.00965841	heat_24HAS	upregulated
itf01g10510	39.826	2.08196	0.330367	6.30198	2.94e-10	1.08e-08	heat_48HAS	upregulated
itf01g11960	424.574	5.93547	0.466157	12.7328	3.89e-37	9.48e-34	heat_24HAS	upregulated
itf01g11960	424.574	6.14176	0.46821	13.1175	2.61e-39	9.8e-36	heat_48HAS	upregulated
itf01g12060	4.34681	2.09394	0.692322	3.02452	0.00249024	0.0106341	heat_48HAS	upregulated
itf01g12420	259.215	2.0072	0.252497	7.94937	1.87e-15	2.69e-13	heat_24HAS	upregulated
itf01g13460	11.4677	2.01347	0.569674	3.53443	0.000408655	0.00239285	heat_48HAS	upregulated
itf01g14710	8.1394	3.49069	0.528837	6.60068	4.09e-11	2.46e-09	heat_24HAS	upregulated
itf01g14900	12.7004	3.22418	1.00162	3.21897	0.00128651	0.00789115	heat_24HAS	upregulated
itf01g15310	13.5968	2.43987	0.610239	3.99823	6.38e-05	0.000654247	heat_24HAS	upregulated
itf01g15310	13.5968	2.42525	0.538314	4.50527	6.63e-06	7.17e-05	heat_48HAS	upregulated
itf01g15460	2.6655	3.27151	0.926411	3.53138	0.000413401	0.00241659	heat_48HAS	upregulated
itf01g15700	2.94696	3.73747	1.14469	3.26504	0.00109447	0.00691199	heat_24HAS	upregulated
itf01g15770	2.80695	3.46637	1.14823	3.01889	0.00253705	0.0135807	heat_24HAS	upregulated
itf01g15770	2.80695	4.57744	1.21253	3.7751	0.000159945	0.00108903	heat_48HAS	upregulated
itf01g16170	3.90845	2.30176	0.789021	2.91724	0.00353149	0.0176315	heat_24HAS	upregulated
itf01g16490	839.066	2.46873	0.433369	5.69661	1.22e-08	2.91e-07	heat_48HAS	upregulated
itf01g16890	7.07355	4.19941	0.836018	5.0231	5.08e-07	1.04e-05	heat_24HAS	upregulated
itf01g16890	7.07355	4.45337	0.784221	5.67872	1.36e-08	3.2e-07	heat_48HAS	upregulated
itf01g17330	533.781	2.05992	0.332989	6.18615	6.17e-10	2.73e-08	heat_24HAS	upregulated
itf01g17330	533.781	2.5932	0.331207	7.82956	4.9e-15	4.87e-13	heat_48HAS	upregulated
itf01g17530	83.1044	2.65788	0.269852	9.84941	6.89e-23	2.89e-20	heat_24HAS	upregulated
itf01g17580	176.29	2.12977	0.320856	6.63778	3.18e-11	1.99e-09	heat_24HAS	upregulated
itf01g18410	3.41112	2.08925	0.657859	3.17584	0.00149405	0.00890699	heat_24HAS	upregulated
itf01g18410	3.41112	2.25136	0.740893	3.0387	0.00237598	0.0102294	heat_48HAS	upregulated
itf01g18460	29.5642	3.77602	0.337464	11.1894	4.6e-29	5.2e-26	heat_24HAS	upregulated
itf01g18460	29.5642	2.91069	0.327694	8.88233	6.55e-19	1.42e-16	heat_48HAS	upregulated
itf01g18880	966.14	5.34253	0.726631	7.35247	1.95e-13	1.97e-11	heat_24HAS	upregulated
itf01g18880	966.14	7.65202	0.735941	10.3976	2.54e-25	1.71e-22	heat_48HAS	upregulated
itf01g18890	347.646	4.73007	1.11716	4.23403	2.3e-05	0.00027322	heat_24HAS	upregulated
itf01g18890	347.646	4.91958	1.11825	4.39934	1.09e-05	0.000110394	heat_48HAS	upregulated
itf01g18910	271.926	3.98321	0.998585	3.98886	6.64e-05	0.000677536	heat_24HAS	upregulated
itf01g18910	271.926	3.53379	0.998466	3.53922	0.000401306	0.0023622	heat_48HAS	upregulated
itf01g18920	396.781	5.29092	1.143	4.62896	3.67e-06	5.79e-05	heat_24HAS	upregulated
itf01g18920	396.781	5.62315	1.14674	4.90361	9.41e-07	1.33e-05	heat_48HAS	upregulated
itf01g19290	98.72	2.16992	0.434769	4.99098	6.01e-07	9.04e-06	heat_48HAS	upregulated
itf01g19410	20.277	2.75336	0.641997	4.28874	1.8e-05	0.000170347	heat_48HAS	upregulated
itf01g19490	68.3204	4.15725	0.439748	9.4537	3.27e-21	1.06e-18	heat_24HAS	upregulated
itf01g19490	68.3204	2.54215	0.441129	5.76283	8.27e-09	2.06e-07	heat_48HAS	upregulated
itf01g19880	14.3229	2.75209	0.90403	3.04425	0.00233265	0.0127248	heat_24HAS	upregulated
itf01g20990	367.907	2.14118	0.693337	3.08822	0.00201356	0.00893199	heat_48HAS	upregulated
itf01g21630	10.4186	2.91562	0.588473	4.95455	7.25e-07	1.06e-05	heat_48HAS	upregulated
itf01g21660	184.819	2.29744	0.556516	4.12825	3.66e-05	0.000313394	heat_48HAS	upregulated
itf01g21880	586.857	2.88489	0.350591	8.22863	1.89e-16	3.01e-14	heat_24HAS	upregulated
itf01g21880	586.857	2.78579	0.349703	7.96618	1.64e-15	1.78e-13	heat_48HAS	upregulated
itf01g22390	15.7098	2.047	0.404655	5.05862	4.22e-07	8.82e-06	heat_24HAS	upregulated
itf01g22390	15.7098	2.4446	0.390928	6.25332	4.02e-10	1.43e-08	heat_48HAS	upregulated
itf01g22420	20.4078	3.5847	0.435389	8.23334	1.82e-16	2.92e-14	heat_24HAS	upregulated
itf01g22420	20.4078	3.59141	0.423962	8.47107	2.43e-17	3.99e-15	heat_48HAS	upregulated
itf01g22550	6.34688	2.07593	0.616595	3.36675	0.000760584	0.00401579	heat_48HAS	upregulated
itf01g22860	11.1682	2.92166	0.522544	5.59123	2.25e-08	6.75e-07	heat_24HAS	upregulated
itf01g22860	11.1682	3.827	0.560266	6.83068	8.45e-12	4.34e-10	heat_48HAS	upregulated
itf01g22950	9.04413	3.28212	0.891051	3.68342	0.000230123	0.00192303	heat_24HAS	upregulated
itf01g22950	9.04413	3.23639	0.697094	4.64268	3.44e-06	4.07e-05	heat_48HAS	upregulated
itf01g22980	97.0475	2.21848	0.638813	3.47281	0.000515036	0.00375384	heat_24HAS	upregulated
itf01g23270	954.849	6.19576	0.988687	6.26665	3.69e-10	1.74e-08	heat_24HAS	upregulated
itf01g23270	954.849	9.30545	1.00197	9.28712	1.59e-20	4.43e-18	heat_48HAS	upregulated
itf01g23280	95.237	2.05048	0.326555	6.27913	3.4e-10	1.24e-08	heat_48HAS	upregulated
itf01g23440	74.9772	2.09892	0.334118	6.28197	3.34e-10	1.22e-08	heat_48HAS	upregulated
itf01g24030	201.521	2.76791	0.660649	4.18969	2.79e-05	0.000325985	heat_24HAS	upregulated
itf01g24030	201.521	2.47835	0.660157	3.75418	0.000173907	0.00116594	heat_48HAS	upregulated
itf01g25310	5.5257	2.13938	0.725034	2.95073	0.00317028	0.0129581	heat_48HAS	upregulated
itf01g25370	15.6684	2.26422	0.529907	4.27286	1.93e-05	0.000180856	heat_48HAS	upregulated
itf01g25450	4.67998	2.0052	0.795566	2.52047	0.0117197	0.04475	heat_24HAS	upregulated
itf01g25610	205.671	2.12724	0.412643	5.15515	2.53e-07	4.24e-06	heat_48HAS	upregulated
itf01g25820	4.14166	4.48805	1.30743	3.43274	0.00059752	0.00328918	heat_48HAS	upregulated
itf01g25850	15.988	3.4541	0.571711	6.0417	1.53e-09	6.19e-08	heat_24HAS	upregulated
itf01g25850	15.988	2.87837	0.561243	5.12856	2.92e-07	4.81e-06	heat_48HAS	upregulated
itf01g26380	17.59	2.06245	0.409126	5.0411	4.63e-07	7.19e-06	heat_48HAS	upregulated
itf01g27540	5.02268	2.39881	0.633888	3.78428	0.000154152	0.00137218	heat_24HAS	upregulated
itf01g27540	5.02268	2.16901	0.729182	2.97457	0.00293397	0.0121724	heat_48HAS	upregulated
itf01g27660	485.912	2.64321	0.284257	9.29867	1.42e-20	4.1e-18	heat_24HAS	upregulated
itf01g27660	485.912	2.42594	0.284353	8.53142	1.45e-17	2.46e-15	heat_48HAS	upregulated
itf01g28080	4.9851	2.39148	0.626472	3.81738	0.000134879	0.000944081	heat_48HAS	upregulated
itf01g28250	2.48211	3.34836	1.16684	2.86958	0.00411014	0.0199265	heat_24HAS	upregulated
itf01g28260	13.3025	4.50651	1.05791	4.25983	2.05e-05	0.000248921	heat_24HAS	upregulated
itf01g28260	13.3025	3.77937	1.14099	3.31238	0.000925072	0.00471539	heat_48HAS	upregulated
itf01g29490	1123.7	2.58136	0.257536	10.0233	1.2e-23	5.3e-21	heat_24HAS	upregulated
itf01g29490	1123.7	2.09028	0.257006	8.13319	4.18e-16	5.13e-14	heat_48HAS	upregulated
itf01g29860	18.6674	2.19511	0.659507	3.32841	0.000873427	0.00578597	heat_24HAS	upregulated
itf01g29890	8.28231	4.82947	0.907771	5.32015	1.04e-07	2.59e-06	heat_24HAS	upregulated
itf01g29890	8.28231	3.78217	0.829291	4.56072	5.1e-06	5.71e-05	heat_48HAS	upregulated
itf01g32200	2.38094	2.623	1.03235	2.54081	0.0110596	0.0428412	heat_24HAS	upregulated
itf01g32270	196.956	2.35338	0.484304	4.8593	1.18e-06	2.15e-05	heat_24HAS	upregulated
itf01g32740	1.77303	4.85079	1.166	4.16019	3.18e-05	0.0002774	heat_48HAS	upregulated
itf01g33080	43.4958	4.1033	0.373064	10.9989	3.87e-28	3.35e-25	heat_24HAS	upregulated
itf01g33080	43.4958	3.59237	0.35204	10.2044	1.89e-24	1.1e-21	heat_48HAS	upregulated
itf01g33300	2.99566	2.60559	1.00983	2.58022	0.00987369	0.0393496	heat_24HAS	upregulated
itf01g33300	2.99566	3.28294	1.15916	2.83218	0.00462324	0.0176233	heat_48HAS	upregulated
itf01g33480	190.774	3.41464	0.325135	10.5022	8.44e-26	5.26e-23	heat_24HAS	upregulated
itf01g33480	190.774	2.87488	0.322792	8.90629	5.28e-19	1.18e-16	heat_48HAS	upregulated
itf01g33850	339.823	3.71614	0.44805	8.29402	1.09e-16	1.8e-14	heat_24HAS	upregulated
itf01g33850	339.823	3.64172	0.442246	8.2346	1.8e-16	2.31e-14	heat_48HAS	upregulated
itf01g34080	2.69657	3.52407	0.951299	3.70448	0.000211827	0.00137895	heat_48HAS	upregulated
itf01g34360	162.549	2.00414	0.609242	3.28957	0.0010034	0.00644645	heat_24HAS	upregulated
itf01g34360	162.549	2.8476	0.613345	4.64273	3.44e-06	4.07e-05	heat_48HAS	upregulated
itf01g34820	2.72237	2.79582	0.761092	3.67343	0.000239315	0.00198596	heat_24HAS	upregulated
itf01g34820	2.72237	2.16226	0.897906	2.40812	0.0160351	0.0477559	heat_48HAS	upregulated
itf01g35090	393.839	2.0652	0.2421	8.53036	1.46e-17	2.47e-15	heat_48HAS	upregulated
itf01g35170	30.3855	2.10745	0.467435	4.50854	6.53e-06	7.08e-05	heat_48HAS	upregulated
itf01g35230	2.32246	2.77242	1.15409	2.40226	0.0162941	0.0483298	heat_48HAS	upregulated
itf01g35440	12.1435	2.14777	0.470779	4.56216	5.06e-06	5.68e-05	heat_48HAS	upregulated
itf01g35580	2114.64	2.97802	0.45238	6.58301	4.61e-11	2.03e-09	heat_48HAS	upregulated
itf01g35760	3.58528	3.83932	1.24897	3.07398	0.00211226	0.0117524	heat_24HAS	upregulated
itf01g36320	10.8653	4.07425	0.553135	7.36574	1.76e-13	1.8e-11	heat_24HAS	upregulated
itf01g36320	10.8653	4.63	0.575978	8.0385	9.09e-16	1.06e-13	heat_48HAS	upregulated
itf02g00340	9.63611	2.21087	0.561874	3.93481	8.33e-05	0.000628016	heat_48HAS	upregulated
itf02g00610	2.38897	3.25316	0.937965	3.46831	0.000523735	0.00380484	heat_24HAS	upregulated
itf02g02470	24.9238	3.6286	0.472687	7.67654	1.63e-14	2.02e-12	heat_24HAS	upregulated
itf02g03360	7.26037	2.97335	0.570016	5.21625	1.83e-07	4.27e-06	heat_24HAS	upregulated
itf02g03360	7.26037	3.45743	0.56637	6.10455	1.03e-09	3.3e-08	heat_48HAS	upregulated
itf02g03690	12.7218	3.02335	0.780856	3.87184	0.000108018	0.00101767	heat_24HAS	upregulated
itf02g04090	146.684	2.30213	0.723133	3.18355	0.00145482	0.00683324	heat_48HAS	upregulated
itf02g05960	418.158	2.47281	0.480752	5.14362	2.69e-07	4.48e-06	heat_48HAS	upregulated
itf02g07080	13.5915	2.13626	0.601203	3.55331	0.000380422	0.00291443	heat_24HAS	upregulated
itf02g07500	65.4208	2.37069	0.766828	3.09156	0.00199109	0.0112248	heat_24HAS	upregulated
itf02g07500	65.4208	2.42926	0.777319	3.12517	0.001777	0.0080857	heat_48HAS	upregulated
itf02g09810	54.8517	2.01587	0.334032	6.03498	1.59e-09	6.43e-08	heat_24HAS	upregulated
itf02g09810	54.8517	2.05299	0.338707	6.06127	1.35e-09	4.22e-08	heat_48HAS	upregulated
itf02g09820	161.423	2.13034	0.420042	5.07173	3.94e-07	8.38e-06	heat_24HAS	upregulated
itf02g09820	161.423	2.0486	0.42186	4.85612	1.2e-06	1.63e-05	heat_48HAS	upregulated
itf02g09830	132.299	2.80337	0.472065	5.93853	2.88e-09	1.11e-07	heat_24HAS	upregulated
itf02g09830	132.299	2.43093	0.472711	5.14253	2.71e-07	4.5e-06	heat_48HAS	upregulated
itf02g09840	41.2374	2.25291	0.450764	4.99797	5.79e-07	1.16e-05	heat_24HAS	upregulated
itf02g09840	41.2374	2.00731	0.453919	4.42217	9.77e-06	0.000101032	heat_48HAS	upregulated
itf02g10390	102.921	3.04993	0.943721	3.23181	0.0012301	0.0059616	heat_48HAS	upregulated
itf02g10470	85.1688	2.54297	0.398567	6.38027	1.77e-10	9.07e-09	heat_24HAS	upregulated
itf02g10470	85.1688	2.21505	0.392379	5.64518	1.65e-08	3.82e-07	heat_48HAS	upregulated
itf02g11010	12.6148	2.06041	0.60464	3.40767	0.000655197	0.00354715	heat_48HAS	upregulated
itf02g11160	9.99373	2.21058	0.449318	4.91986	8.66e-07	1.24e-05	heat_48HAS	upregulated
itf02g11180	17.4196	2.86027	0.827105	3.45817	0.000543853	0.00303708	heat_48HAS	upregulated
itf02g11540	218.716	2.07729	0.214647	9.67768	3.75e-22	1.42e-19	heat_24HAS	upregulated
itf02g11830	6.80226	3.09901	0.831188	3.72841	0.000192688	0.00164953	heat_24HAS	upregulated
itf02g11830	6.80226	3.49831	0.803902	4.35166	1.35e-05	0.000132542	heat_48HAS	upregulated
itf02g12090	550.784	2.0554	0.350742	5.86014	4.62e-09	1.25e-07	heat_48HAS	upregulated
itf02g12390	19.3204	2.74889	0.814251	3.37597	0.000735562	0.00503814	heat_24HAS	upregulated
itf02g12390	19.3204	2.14556	0.880364	2.43713	0.0148043	0.0447557	heat_48HAS	upregulated
itf02g12450	17.4742	2.03334	0.424776	4.78686	1.69e-06	2.2e-05	heat_48HAS	upregulated
itf02g12580	7.72572	2.46571	0.640014	3.85258	0.000116878	0.000840502	heat_48HAS	upregulated
itf02g13810	9.03827	3.01566	0.562274	5.36334	8.17e-08	2.1e-06	heat_24HAS	upregulated
itf02g13810	9.03827	2.81088	0.478184	5.87823	4.15e-09	1.13e-07	heat_48HAS	upregulated
itf02g14340	28.8886	2.95697	0.352052	8.39925	4.49e-17	6.87e-15	heat_48HAS	upregulated
itf02g14490	226.393	2.31889	0.362964	6.38876	1.67e-10	6.47e-09	heat_48HAS	upregulated
itf02g14770	6.95865	2.58845	0.556287	4.65309	3.27e-06	3.9e-05	heat_48HAS	upregulated
itf02g14890	14.6516	2.42405	0.387024	6.26333	3.77e-10	1.35e-08	heat_48HAS	upregulated
itf02g16640	10.7976	2.1621	0.417665	5.17663	2.26e-07	3.86e-06	heat_48HAS	upregulated
itf02g16770	384.816	2.88867	0.630004	4.58516	4.54e-06	5.17e-05	heat_48HAS	upregulated
itf02g17030	2.00621	3.16283	1.00812	3.13735	0.00170484	0.00989431	heat_24HAS	upregulated
itf02g18130	7.59612	2.1605	0.878756	2.45859	0.0139485	0.042655	heat_48HAS	upregulated
itf02g19250	605.379	2.25406	0.307928	7.32007	2.48e-13	1.74e-11	heat_48HAS	upregulated
itf02g20270	2.5315	2.41161	0.862947	2.79462	0.00519607	0.0193707	heat_48HAS	upregulated
itf02g20380	104.707	3.21681	0.339885	9.46439	2.95e-21	9.66e-19	heat_24HAS	upregulated
itf02g20380	104.707	2.8661	0.341477	8.39324	4.73e-17	7.13e-15	heat_48HAS	upregulated
itf02g20390	112.311	2.19662	0.244731	8.97563	2.82e-19	6.54e-17	heat_48HAS	upregulated
itf02g24400	1413.69	6.28156	1.23958	5.0675	4.03e-07	8.52e-06	heat_24HAS	upregulated
itf02g24400	1413.69	9.83091	1.25769	7.81665	5.42e-15	5.35e-13	heat_48HAS	upregulated
itf02g26870	289.735	2.08294	0.157976	13.1852	1.07e-39	4.67e-36	heat_48HAS	upregulated
itf02g28320	1.59171	4.32189	1.64495	2.62737	0.00860479	0.0354131	heat_24HAS	upregulated
itf03g00380	751.857	2.66306	0.486498	5.47393	4.4e-08	1.22e-06	heat_24HAS	upregulated
itf03g00380	751.857	2.9423	0.486265	6.0508	1.44e-09	4.45e-08	heat_48HAS	upregulated
itf03g00660	597.354	3.38064	0.605628	5.58204	2.38e-08	5.22e-07	heat_48HAS	upregulated
itf03g00930	312.088	2.06574	0.277199	7.45218	9.18e-14	9.85e-12	heat_24HAS	upregulated
itf03g00940	6.96246	3.06083	0.70548	4.33864	1.43e-05	0.000184835	heat_24HAS	upregulated
itf03g00940	6.96246	2.43441	0.64901	3.75095	0.000176164	0.00117926	heat_48HAS	upregulated
itf03g01460	78.6534	2.44334	0.337309	7.24362	4.37e-13	2.89e-11	heat_48HAS	upregulated
itf03g01540	235.896	2.07052	0.452995	4.57074	4.86e-06	5.48e-05	heat_48HAS	upregulated
itf03g02580	3.94308	3.00047	0.875794	3.426	0.000612532	0.00433047	heat_24HAS	upregulated
itf03g03130	164.495	2.32798	0.272755	8.53505	1.4e-17	2.76e-15	heat_24HAS	upregulated
itf03g03240	2.4585	3.22415	1.17338	2.74775	0.00600054	0.0217037	heat_48HAS	upregulated
itf03g04580	3.91969	2.2084	0.624067	3.53873	0.000402062	0.00236505	heat_48HAS	upregulated
itf03g05480	5.49208	2.25613	0.581908	3.87713	0.000105697	0.00100096	heat_24HAS	upregulated
itf03g07310	5248.17	2.55158	0.458379	5.56652	2.6e-08	5.65e-07	heat_48HAS	upregulated
itf03g07400	6.0767	2.36171	0.903436	2.61414	0.00894523	0.0364896	heat_24HAS	upregulated
itf03g07400	6.0767	3.20111	1.04407	3.066	0.00216945	0.00949712	heat_48HAS	upregulated
itf03g07960	67.0477	2.04482	0.796251	2.56806	0.0102269	0.0403656	heat_24HAS	upregulated
itf03g08140	492.468	2.13462	0.291136	7.33202	2.27e-13	1.6e-11	heat_48HAS	upregulated
itf03g08410	74.5047	2.50656	0.481792	5.20258	1.97e-07	4.56e-06	heat_24HAS	upregulated
itf03g08410	74.5047	2.58963	0.483211	5.35922	8.36e-08	1.61e-06	heat_48HAS	upregulated
itf03g09300	5.97838	2.24451	0.615803	3.64485	0.00026755	0.00217848	heat_24HAS	upregulated
itf03g09300	5.97838	4.08537	0.688854	5.93068	3.02e-09	8.54e-08	heat_48HAS	upregulated
itf03g10050	57.872	2.48897	0.324387	7.67282	1.68e-14	2.07e-12	heat_24HAS	upregulated
itf03g10050	57.872	2.28245	0.316158	7.21933	5.22e-13	3.41e-11	heat_48HAS	upregulated
itf03g10720	21.8618	2.00304	0.375404	5.33569	9.52e-08	1.8e-06	heat_48HAS	upregulated
itf03g13310	140.422	2.95674	0.678057	4.3606	1.3e-05	0.000169582	heat_24HAS	upregulated
itf03g13310	140.422	2.42407	0.67753	3.5778	0.000346492	0.0020801	heat_48HAS	upregulated
itf03g13320	66.5419	2.41568	0.525641	4.59568	4.31e-06	6.64e-05	heat_24HAS	upregulated
itf03g13380	304.069	2.01509	0.624722	3.22559	0.00125715	0.00607084	heat_48HAS	upregulated
itf03g14260	42.6435	2.28982	0.389117	5.88465	3.99e-09	1.1e-07	heat_48HAS	upregulated
itf03g15070	61.1069	4.98002	0.718689	6.92932	4.23e-12	2.32e-10	heat_48HAS	upregulated
itf03g15180	50.5439	2.24122	0.454703	4.92897	8.27e-07	1.58e-05	heat_24HAS	upregulated
itf03g15180	50.5439	2.01671	0.447081	4.51084	6.46e-06	7.01e-05	heat_48HAS	upregulated
itf03g15190	2899.89	3.93741	0.391353	10.061	8.22e-24	3.87e-21	heat_24HAS	upregulated
itf03g15190	2899.89	3.75354	0.391448	9.58887	8.91e-22	3.07e-19	heat_48HAS	upregulated
itf03g15200	7943.56	5.89258	0.93289	6.31648	2.68e-10	1.31e-08	heat_24HAS	upregulated
itf03g15200	7943.56	7.39775	0.933547	7.92434	2.29e-15	2.42e-13	heat_48HAS	upregulated
itf03g16440	479.802	3.8685	0.34706	11.1465	7.45e-29	7.69e-26	heat_24HAS	upregulated
itf03g16440	479.802	4.49084	0.348107	12.9008	4.46e-38	1.17e-34	heat_48HAS	upregulated
itf03g16610	76.1796	2.22364	0.324255	6.85769	7e-12	3.67e-10	heat_48HAS	upregulated
itf03g16810	177.787	2.07317	0.317613	6.52737	6.69e-11	3.81e-09	heat_24HAS	upregulated
itf03g16870	938.416	2.98845	0.291431	10.2544	1.13e-24	6.45e-22	heat_24HAS	upregulated
itf03g16870	938.416	2.45079	0.290878	8.42552	3.59e-17	5.75e-15	heat_48HAS	upregulated
itf03g16940	3350.49	2.65239	0.435702	6.08763	1.15e-09	4.8e-08	heat_24HAS	upregulated
itf03g16940	3350.49	2.87328	0.435712	6.59446	4.27e-11	1.9e-09	heat_48HAS	upregulated
itf03g17610	137.279	3.50067	0.247197	14.1615	1.59e-45	1.06e-41	heat_24HAS	upregulated
itf03g17610	137.279	3.20711	0.244944	13.0933	3.6e-39	1.18e-35	heat_48HAS	upregulated
itf03g18850	3.10943	2.61836	0.970756	2.69724	0.00699172	0.0301771	heat_24HAS	upregulated
itf03g18850	3.10943	2.4897	0.916673	2.71601	0.00660731	0.0233984	heat_48HAS	upregulated
itf03g19140	867.197	4.11645	0.453214	9.0828	1.06e-19	2.7e-17	heat_24HAS	upregulated
itf03g19140	867.197	4.32163	0.454021	9.51856	1.76e-21	5.83e-19	heat_48HAS	upregulated
itf03g21910	5.05764	2.38941	0.720471	3.31645	0.000911691	0.00465713	heat_48HAS	upregulated
itf03g22570	773.681	2.15935	0.19766	10.9246	8.8e-28	7.37e-25	heat_24HAS	upregulated
itf03g22970	1.12756	3.24166	1.27886	2.5348	0.0112511	0.0433702	heat_24HAS	upregulated
itf03g26000	28.2873	2.72723	0.282625	9.64965	4.93e-22	1.76e-19	heat_24HAS	upregulated
itf03g26000	28.2873	2.93291	0.27643	10.61	2.68e-26	2.2e-23	heat_48HAS	upregulated
itf03g27210	7.35819	3.05312	1.24917	2.44412	0.0145208	0.0440153	heat_48HAS	upregulated
itf03g28660	4.25254	2.5495	0.614526	4.14873	3.34e-05	0.000289635	heat_48HAS	upregulated
itf04g00640	16.477	2.23356	0.732965	3.0473	0.00230908	0.0126275	heat_24HAS	upregulated
itf04g00640	16.477	2.48634	0.756852	3.28511	0.00101943	0.00509926	heat_48HAS	upregulated
itf04g00930	1079.1	2.0596	0.361487	5.69757	1.22e-08	3.91e-07	heat_24HAS	upregulated
itf04g00930	1079.1	2.18835	0.361838	6.04788	1.47e-09	4.5e-08	heat_48HAS	upregulated
itf04g01720	25.1639	2.58605	0.445447	5.80553	6.42e-09	1.65e-07	heat_48HAS	upregulated
itf04g02110	2.59667	3.42995	1.01765	3.37046	0.000750415	0.00511506	heat_24HAS	upregulated
itf04g02110	2.59667	2.1493	0.801549	2.68143	0.00733076	0.0255026	heat_48HAS	upregulated
itf04g02220	1042.28	5.05017	0.494207	10.2187	1.63e-24	8.77e-22	heat_24HAS	upregulated
itf04g02220	1042.28	4.48452	0.493372	9.08953	9.95e-20	2.51e-17	heat_48HAS	upregulated
itf04g02820	14.3776	2.35435	0.403307	5.83762	5.3e-09	1.89e-07	heat_24HAS	upregulated
itf04g02820	14.3776	2.22903	0.402554	5.53721	3.07e-08	6.58e-07	heat_48HAS	upregulated
itf04g05790	32.3484	2.27229	0.618674	3.67284	0.000239873	0.00152965	heat_48HAS	upregulated
itf04g06610	2.66898	2.41016	0.716359	3.36445	0.000766952	0.00404534	heat_48HAS	upregulated
itf04g07610	134.796	4.18523	0.955151	4.38175	1.18e-05	0.000156137	heat_24HAS	upregulated
itf04g07610	134.796	4.09308	0.951039	4.3038	1.68e-05	0.000160205	heat_48HAS	upregulated
itf04g07620	1624.43	2.60124	0.399824	6.50597	7.72e-11	4.33e-09	heat_24HAS	upregulated
itf04g08060	7.30952	2.15825	0.535752	4.02846	5.61e-05	0.000451096	heat_48HAS	upregulated
itf04g08700	114.325	2.22107	0.382791	5.80232	6.54e-09	1.68e-07	heat_48HAS	upregulated
itf04g08720	1232.02	2.25226	0.27095	8.31244	9.38e-17	1.59e-14	heat_24HAS	upregulated
itf04g08720	1232.02	2.03928	0.270721	7.5328	4.97e-14	3.95e-12	heat_48HAS	upregulated
itf04g10450	26.5149	2.01033	0.47712	4.21347	2.51e-05	0.00022716	heat_48HAS	upregulated
itf04g11490	102.69	2.0688	0.25912	7.98395	1.42e-15	1.56e-13	heat_48HAS	upregulated
itf04g11980	142.894	3.13762	0.245497	12.7807	2.1e-37	5.64e-34	heat_24HAS	upregulated
itf04g11980	142.894	2.11274	0.240474	8.78572	1.55e-18	3.24e-16	heat_48HAS	upregulated
itf04g12240	39.1681	2.11685	0.240694	8.79477	1.43e-18	3.26e-16	heat_24HAS	upregulated
itf04g12240	39.1681	2.00507	0.248869	8.05672	7.84e-16	9.22e-14	heat_48HAS	upregulated
itf04g12330	3.12485	2.83122	0.962466	2.94164	0.00326484	0.0166115	heat_24HAS	upregulated
itf04g14120	402.564	2.34477	0.270326	8.67386	4.18e-18	8.89e-16	heat_24HAS	upregulated
itf04g14740	29.1403	2.44237	0.982754	2.48523	0.0129468	0.0484569	heat_24HAS	upregulated
itf04g14740	29.1403	2.74772	1.03939	2.6436	0.00820299	0.0278572	heat_48HAS	upregulated
itf04g15080	60.2764	2.16068	0.794776	2.7186	0.00655582	0.0287443	heat_24HAS	upregulated
itf04g15980	759.451	2.26367	0.458558	4.93649	7.95e-07	1.53e-05	heat_24HAS	upregulated
itf04g16950	6.72401	2.61505	0.943223	2.77246	0.00556339	0.025337	heat_24HAS	upregulated
itf04g19160	14.4474	3.14627	0.470956	6.6806	2.38e-11	1.53e-09	heat_24HAS	upregulated
itf04g19160	14.4474	3.51327	0.476554	7.37224	1.68e-13	1.22e-11	heat_48HAS	upregulated
itf04g20520	14.631	3.33041	0.860563	3.87003	0.000108821	0.00102404	heat_24HAS	upregulated
itf04g20520	14.631	4.38602	0.872468	5.02714	4.98e-07	7.64e-06	heat_48HAS	upregulated
itf04g20530	2.36745	2.52251	1.04378	2.41671	0.0156616	0.0468669	heat_48HAS	upregulated
itf04g21320	1287.33	4.98882	0.222668	22.4048	3.54e-111	9.49e-107	heat_24HAS	upregulated
itf04g21320	1287.33	5.10117	0.221452	23.0351	2.07e-117	5.44e-113	heat_48HAS	upregulated
itf04g22040	2.3311	2.87917	1.07425	2.68016	0.00735863	0.0314371	heat_24HAS	upregulated
itf04g22040	2.3311	2.46817	1.01417	2.4337	0.0149455	0.0451047	heat_48HAS	upregulated
itf04g22110	88.5188	2.213	0.63859	3.46544	0.000529357	0.00296877	heat_48HAS	upregulated
itf04g22630	2730.68	5.36068	1.43423	3.73767	0.000185734	0.00160013	heat_24HAS	upregulated
itf04g22630	2730.68	10.509	1.44839	7.25569	4e-13	2.68e-11	heat_48HAS	upregulated
itf04g23650	320.31	2.16749	0.709035	3.05695	0.002236	0.0123232	heat_24HAS	upregulated
itf04g23990	307.008	3.86561	0.51274	7.53913	4.73e-14	5.33e-12	heat_24HAS	upregulated
itf04g23990	307.008	3.54239	0.515659	6.86963	6.44e-12	3.41e-10	heat_48HAS	upregulated
itf04g24640	1376.97	2.10653	0.548478	3.84069	0.000122691	0.000876067	heat_48HAS	upregulated
itf04g25560	13.0619	3.68027	0.801102	4.594	4.35e-06	4.98e-05	heat_48HAS	upregulated
itf04g25600	37.5604	2.7216	0.746382	3.64639	0.000265949	0.00216808	heat_24HAS	upregulated
itf04g25720	9.61319	2.14164	0.864066	2.47857	0.0131911	0.0491672	heat_24HAS	upregulated
itf04g25720	9.61319	3.35522	0.949616	3.53324	0.000410497	0.00240122	heat_48HAS	upregulated
itf04g25770	4.13332	2.42757	0.729224	3.32897	0.000871681	0.00577583	heat_24HAS	upregulated
itf04g26640	468.756	2.01232	0.261776	7.68716	1.5e-14	1.88e-12	heat_24HAS	upregulated
itf04g26910	52.5816	3.89369	0.780539	4.98846	6.09e-07	1.21e-05	heat_24HAS	upregulated
itf04g27000	51.0642	5.15896	0.458149	11.2605	2.06e-29	2.51e-26	heat_24HAS	upregulated
itf04g27000	51.0642	4.55587	0.439158	10.3741	3.25e-25	2.03e-22	heat_48HAS	upregulated
itf04g27950	101.023	5.08053	0.474678	10.7031	9.84e-27	7.14e-24	heat_24HAS	upregulated
itf04g27950	101.023	5.62629	0.490118	11.4795	1.67e-30	2.2e-27	heat_48HAS	upregulated
itf04g28050	7.92021	2.028	0.456869	4.4389	9.04e-06	9.42e-05	heat_48HAS	upregulated
itf04g28130	149.847	2.35411	0.518135	4.54343	5.53e-06	6.13e-05	heat_48HAS	upregulated
itf04g28290	13.4503	3.94757	1.04272	3.78584	0.000153193	0.0013659	heat_24HAS	upregulated
itf04g28300	3.26978	4.85133	1.26028	3.8494	0.000118407	0.00109857	heat_24HAS	upregulated
itf04g28300	3.26978	4.02158	1.41449	2.84313	0.00446726	0.0171558	heat_48HAS	upregulated
itf04g28310	24.3272	2.25854	0.344377	6.55832	5.44e-11	2.36e-09	heat_48HAS	upregulated
itf04g28320	4.50621	2.58523	0.903848	2.86025	0.00423309	0.0203522	heat_24HAS	upregulated
itf04g28320	4.50621	3.95559	0.758916	5.21216	1.87e-07	3.26e-06	heat_48HAS	upregulated
itf04g28930	17.8585	3.26391	0.796041	4.10018	4.13e-05	0.000453922	heat_24HAS	upregulated
itf04g29520	7.36427	2.03075	0.563484	3.60392	0.000313452	0.00191643	heat_48HAS	upregulated
itf04g29780	60.4134	5.02678	1.48323	3.38909	0.000701258	0.00484274	heat_24HAS	upregulated
itf04g29780	60.4134	9.69688	1.69099	5.73445	9.78e-09	2.38e-07	heat_48HAS	upregulated
itf04g29790	2.02918	2.77008	0.98992	2.79829	0.00513746	0.0191931	heat_48HAS	upregulated
itf04g29950	30.6039	2.42971	0.392738	6.1866	6.15e-10	2.73e-08	heat_24HAS	upregulated
itf04g29950	30.6039	2.09645	0.387983	5.40347	6.54e-08	1.29e-06	heat_48HAS	upregulated
itf04g30040	196.546	2.00989	0.33252	6.04442	1.5e-09	6.1e-08	heat_24HAS	upregulated
itf04g31320	274.495	3.64871	0.959561	3.80248	0.000143255	0.000992383	heat_48HAS	upregulated
itf04g34170	9.62486	2.0767	0.459809	4.51645	6.29e-06	9.15e-05	heat_24HAS	upregulated
itf05g00940	57.4571	4.43456	0.596595	7.43312	1.06e-13	1.13e-11	heat_24HAS	upregulated
itf05g00940	57.4571	2.99614	0.585047	5.1212	3.04e-07	4.99e-06	heat_48HAS	upregulated
itf05g01040	18.9371	2.0731	0.557592	3.71795	0.000200847	0.00131959	heat_48HAS	upregulated
itf05g01260	961.523	2.07916	0.595586	3.49095	0.000481299	0.00274979	heat_48HAS	upregulated
itf05g02510	4.19242	3.33825	1.16597	2.86307	0.00419561	0.0202344	heat_24HAS	upregulated
itf05g02730	22.1994	2.04996	0.462581	4.43156	9.36e-06	0.000130118	heat_24HAS	upregulated
itf05g03080	14.9909	2.2608	0.54357	4.15916	3.19e-05	0.000362865	heat_24HAS	upregulated
itf05g03220	36.5322	6.60136	0.616759	10.7033	9.82e-27	7.14e-24	heat_24HAS	upregulated
itf05g03220	36.5322	6.56279	0.632062	10.3831	2.96e-25	1.89e-22	heat_48HAS	upregulated
itf05g03230	92.2859	6.2438	0.67695	9.22343	2.88e-20	7.88e-18	heat_24HAS	upregulated
itf05g03230	92.2859	7.45405	0.749631	9.94362	2.69e-23	1.22e-20	heat_48HAS	upregulated
itf05g04270	5192.33	4.22484	0.63385	6.66536	2.64e-11	1.68e-09	heat_24HAS	upregulated
itf05g04270	5192.33	4.25672	0.633907	6.71506	1.88e-11	9.1e-10	heat_48HAS	upregulated
itf05g04740	9.50865	2.39536	0.584877	4.09549	4.21e-05	0.000461519	heat_24HAS	upregulated
itf05g04790	8.30508	4.4591	1.61466	2.76164	0.00575126	0.0209813	heat_48HAS	upregulated
itf05g05170	18.3982	5.30626	0.968297	5.48	4.25e-08	1.18e-06	heat_24HAS	upregulated
itf05g05170	18.3982	3.28695	0.779842	4.21489	2.5e-05	0.000225809	heat_48HAS	upregulated
itf05g06320	15.6974	2.19081	0.56926	3.84853	0.000118829	0.000852434	heat_48HAS	upregulated
itf05g06460	11.7318	2.19357	0.863112	2.54147	0.0110389	0.0354035	heat_48HAS	upregulated
itf05g08170	958.44	2.62997	0.379224	6.93515	4.06e-12	3.14e-10	heat_24HAS	upregulated
itf05g08370	3.57824	5.79786	1.2449	4.65727	3.2e-06	3.83e-05	heat_48HAS	upregulated
itf05g09780	20.1718	2.25244	0.560742	4.01689	5.9e-05	0.000468227	heat_48HAS	upregulated
itf05g10260	66.9273	2.87335	0.39081	7.35229	1.95e-13	1.4e-11	heat_48HAS	upregulated
itf05g10740	7.03582	2.39735	0.725568	3.3041	0.00095283	0.00620172	heat_24HAS	upregulated
itf05g11870	2.87174	2.00265	0.779881	2.56789	0.0102321	0.0333008	heat_48HAS	upregulated
itf05g12020	11.9094	2.7765	0.807959	3.43644	0.00058941	0.00325136	heat_48HAS	upregulated
itf05g12570	4248.2	2.11033	0.66732	3.1624	0.00156476	0.00725971	heat_48HAS	upregulated
itf05g13080	71.7737	2.46622	0.563577	4.37602	1.21e-05	0.000159583	heat_24HAS	upregulated
itf05g14310	406.016	2.11465	0.503368	4.201	2.66e-05	0.000238566	heat_48HAS	upregulated
itf05g14430	6.27063	2.41879	0.616237	3.9251	8.67e-05	0.000845792	heat_24HAS	upregulated
itf05g14430	6.27063	2.43266	0.583111	4.17186	3.02e-05	0.000265418	heat_48HAS	upregulated
itf05g14660	1.60926	3.10428	1.07582	2.88549	0.00390807	0.0191436	heat_24HAS	upregulated
itf05g14660	1.60926	2.39412	0.999156	2.39615	0.0165685	0.0489114	heat_48HAS	upregulated
itf05g15510	105.786	2.0209	0.300049	6.73523	1.64e-11	8e-10	heat_48HAS	upregulated
itf05g16730	373.335	2.336	0.613232	3.80932	0.000139349	0.000969422	heat_48HAS	upregulated
itf05g16880	1231.86	2.70508	0.984948	2.74642	0.00602494	0.0217709	heat_48HAS	upregulated
itf05g17290	12.0049	2.11808	0.41805	5.06657	4.05e-07	6.41e-06	heat_48HAS	upregulated
itf05g17480	68.3331	2.39018	0.737106	3.24266	0.00118421	0.00737147	heat_24HAS	upregulated
itf05g17480	68.3331	3.37633	0.740766	4.55788	5.17e-06	5.77e-05	heat_48HAS	upregulated
itf05g18180	4.70378	3.11239	0.881786	3.52964	0.000416118	0.00242936	heat_48HAS	upregulated
itf05g18870	40.5204	2.00997	0.248803	8.07855	6.55e-16	7.85e-14	heat_48HAS	upregulated
itf05g19250	50.4698	2.95471	0.516961	5.71553	1.09e-08	2.63e-07	heat_48HAS	upregulated
itf05g20120	6.59247	3.12319	0.844798	3.69697	0.000218189	0.00183908	heat_24HAS	upregulated
itf05g20120	6.59247	2.16871	0.857209	2.52997	0.0114074	0.036372	heat_48HAS	upregulated
itf05g20600	18.2405	3.3973	0.955081	3.55707	0.000375008	0.00287871	heat_24HAS	upregulated
itf05g20600	18.2405	2.79019	0.758567	3.67824	0.000234851	0.00150274	heat_48HAS	upregulated
itf05g22240	36.6312	2.5938	0.948838	2.73366	0.00626351	0.0277522	heat_24HAS	upregulated
itf05g22250	24.9721	2.36343	0.874727	2.7019	0.00689446	0.0298599	heat_24HAS	upregulated
itf05g22370	55.9825	2.08633	0.816835	2.55416	0.0106445	0.0415934	heat_24HAS	upregulated
itf05g22720	8.11433	2.73863	0.832595	3.28927	0.00100447	0.00645171	heat_24HAS	upregulated
itf05g22930	1439.98	2.79551	0.275955	10.1303	4.05e-24	1.94e-21	heat_24HAS	upregulated
itf05g22930	1439.98	2.50521	0.275692	9.08697	1.02e-19	2.55e-17	heat_48HAS	upregulated
itf05g23850	5.83079	2.26227	0.727809	3.10833	0.00188148	0.0107127	heat_24HAS	upregulated
itf05g24010	497.72	2.04434	0.50229	4.07004	4.7e-05	0.000388123	heat_48HAS	upregulated
itf05g24030	7.53891	2.5172	0.654024	3.84878	0.000118705	0.00109857	heat_24HAS	upregulated
itf05g24030	7.53891	3.16174	0.683326	4.62699	3.71e-06	4.34e-05	heat_48HAS	upregulated
itf05g25330	1.53911	3.08699	1.22187	2.52644	0.0115224	0.0366623	heat_48HAS	upregulated
itf05g25460	131.387	2.39711	0.928717	2.5811	0.00984866	0.0322726	heat_48HAS	upregulated
itf05g26000	4.64464	2.73719	0.702613	3.89572	9.79e-05	0.000722282	heat_48HAS	upregulated
itf05g26080	24.4692	2.30278	0.346004	6.65537	2.83e-11	1.31e-09	heat_48HAS	upregulated
itf05g26460	103.99	5.50088	0.56481	9.73935	2.05e-22	7.97e-20	heat_24HAS	upregulated
itf05g26460	103.99	4.81675	0.583522	8.25462	1.52e-16	2e-14	heat_48HAS	upregulated
itf05g27660	62.4894	2.25921	0.43344	5.21227	1.87e-07	4.35e-06	heat_24HAS	upregulated
itf06g00320	2.09563	3.48567	1.07581	3.24004	0.00119511	0.00583241	heat_48HAS	upregulated
itf06g01830	3.39718	2.70336	0.814346	3.31967	0.000901238	0.00461181	heat_48HAS	upregulated
itf06g02750	35.6837	2.01044	0.386383	5.20324	1.96e-07	4.55e-06	heat_24HAS	upregulated
itf06g02760	26.7468	2.20966	0.301512	7.3286	2.33e-13	2.3e-11	heat_24HAS	upregulated
itf06g02760	26.7468	2.712	0.305967	8.86369	7.74e-19	1.66e-16	heat_48HAS	upregulated
itf06g02990	15.8841	3.12795	0.426412	7.33551	2.21e-13	2.22e-11	heat_24HAS	upregulated
itf06g02990	15.8841	3.22732	0.398643	8.09577	5.69e-16	6.85e-14	heat_48HAS	upregulated
itf06g06460	17.7255	2.05512	0.349178	5.88559	3.97e-09	1.09e-07	heat_48HAS	upregulated
itf06g07570	6.57319	2.37838	0.589381	4.03538	5.45e-05	0.000573784	heat_24HAS	upregulated
itf06g07970	5.2991	3.25644	0.753253	4.32317	1.54e-05	0.000148325	heat_48HAS	upregulated
itf06g08750	4.69134	3.32179	1.00838	3.2942	0.000987012	0.00495697	heat_48HAS	upregulated
itf06g11370	2617.74	2.52634	0.574537	4.39717	1.1e-05	0.000111328	heat_48HAS	upregulated
itf06g11450	7755.18	2.34865	0.638263	3.67975	0.00023346	0.00149566	heat_48HAS	upregulated
itf06g11910	16.0421	2.37921	0.364343	6.53014	6.57e-11	2.79e-09	heat_48HAS	upregulated
itf06g11940	61.4866	2.13407	0.499062	4.27616	1.9e-05	0.000234651	heat_24HAS	upregulated
itf06g13240	2.01679	2.6439	0.984751	2.68484	0.00725637	0.0310969	heat_24HAS	upregulated
itf06g13260	2878.53	5.8227	1.23094	4.7303	2.24e-06	3.77e-05	heat_24HAS	upregulated
itf06g13260	2878.53	9.94375	1.24022	8.01773	1.08e-15	1.22e-13	heat_48HAS	upregulated
itf06g14030	21.3785	3.0737	0.552507	5.56319	2.65e-08	7.75e-07	heat_24HAS	upregulated
itf06g14030	21.3785	2.40546	0.532511	4.5172	6.27e-06	6.83e-05	heat_48HAS	upregulated
itf06g14060	9.7118	2.32564	0.648743	3.58483	0.000337293	0.00263212	heat_24HAS	upregulated
itf06g14100	4.75206	2.31207	0.79294	2.91582	0.00354759	0.0142017	heat_48HAS	upregulated
itf06g14290	12.4809	2.02675	0.49694	4.07846	4.53e-05	0.000376233	heat_48HAS	upregulated
itf06g15040	29.1523	2.82381	0.529169	5.3363	9.49e-08	2.39e-06	heat_24HAS	upregulated
itf06g15040	29.1523	2.2648	0.565674	4.00372	6.24e-05	0.000490192	heat_48HAS	upregulated
itf06g15140	287.155	2.32856	0.267859	8.69323	3.52e-18	6.75e-16	heat_48HAS	upregulated
itf06g15270	15.7839	2.2857	0.903528	2.52975	0.0114144	0.0438674	heat_24HAS	upregulated
itf06g16750	78.4814	2.29126	0.833314	2.74958	0.00596714	0.0216156	heat_48HAS	upregulated
itf06g16840	12.6683	3.08817	0.369932	8.34794	6.95e-17	1.01e-14	heat_48HAS	upregulated
itf06g16920	6.53052	2.15781	0.543603	3.96945	7.2e-05	0.000555329	heat_48HAS	upregulated
itf06g17040	27.7885	2.15799	0.303422	7.11217	1.14e-12	9.92e-11	heat_24HAS	upregulated
itf06g17290	5.42108	3.31823	0.79728	4.16193	3.16e-05	0.000275473	heat_48HAS	upregulated
itf06g18790	2.44615	2.40826	0.92296	2.60928	0.00907328	0.0368773	heat_24HAS	upregulated
itf06g18880	14.6192	4.24564	1.03679	4.09499	4.22e-05	0.000353386	heat_48HAS	upregulated
itf06g20490	119.132	2.15303	0.358076	6.01278	1.82e-09	7.32e-08	heat_24HAS	upregulated
itf06g20490	119.132	2.10199	0.374727	5.6094	2.03e-08	4.55e-07	heat_48HAS	upregulated
itf06g21360	206.443	2.26771	0.368825	6.14846	7.82e-10	2.61e-08	heat_48HAS	upregulated
itf06g21900	35.0849	2.7878	0.493105	5.65356	1.57e-08	4.9e-07	heat_24HAS	upregulated
itf06g21900	35.0849	2.85942	0.489299	5.84392	5.1e-09	1.36e-07	heat_48HAS	upregulated
itf06g22130	89.0793	2.52897	0.491481	5.1456	2.67e-07	5.91e-06	heat_24HAS	upregulated
itf06g24390	7.68977	2.31257	0.451068	5.12688	2.95e-07	6.44e-06	heat_24HAS	upregulated
itf06g24510	537.596	2.26443	0.466259	4.8566	1.19e-06	1.63e-05	heat_48HAS	upregulated
itf06g25210	481.799	3.54269	0.423703	8.36127	6.2e-17	1.1e-14	heat_24HAS	upregulated
itf06g25210	481.799	3.75802	0.422901	8.88629	6.32e-19	1.38e-16	heat_48HAS	upregulated
itf06g25270	231.179	2.30462	0.572802	4.02342	5.74e-05	0.000458747	heat_48HAS	upregulated
itf06g25410	5116.39	2.86547	0.377024	7.60024	2.96e-14	3.48e-12	heat_24HAS	upregulated
itf06g25410	5116.39	2.31812	0.376903	6.15046	7.73e-10	2.58e-08	heat_48HAS	upregulated
itf06g25710	176.047	2.00386	0.265471	7.54831	4.41e-14	3.62e-12	heat_48HAS	upregulated
itf06g26590	11.4263	2.67859	0.608549	4.4016	1.07e-05	0.000145307	heat_24HAS	upregulated
itf06g26590	11.4263	3.55549	0.625654	5.68284	1.32e-08	3.13e-07	heat_48HAS	upregulated
itf07g00010	128.763	2.00743	0.539286	3.72238	0.000197354	0.00168464	heat_24HAS	upregulated
itf07g00750	82.0933	2.14727	0.482477	4.45051	8.57e-06	9e-05	heat_48HAS	upregulated
itf07g01240	1.96837	3.31017	1.2431	2.66284	0.00774835	0.0326907	heat_24HAS	upregulated
itf07g02600	13.7694	4.85565	0.640591	7.57995	3.46e-14	4.02e-12	heat_24HAS	upregulated
itf07g03420	1455.96	2.13981	0.474349	4.51106	6.45e-06	7.01e-05	heat_48HAS	upregulated
itf07g03750	4.97062	2.24211	0.653824	3.42922	0.000605322	0.0042884	heat_24HAS	upregulated
itf07g04020	183.938	5.4754	1.2228	4.47776	7.54e-06	0.000107401	heat_24HAS	upregulated
itf07g04020	183.938	6.86997	1.23032	5.5839	2.35e-08	5.18e-07	heat_48HAS	upregulated
itf07g04030	17.8782	9.26315	2.53595	3.65273	0.000259464	0.00163237	heat_48HAS	upregulated
itf07g04150	3.20604	3.81709	1.05124	3.63105	0.000282268	0.00175023	heat_48HAS	upregulated
itf07g04640	7.56549	2.40967	0.929251	2.59313	0.00951079	0.0313809	heat_48HAS	upregulated
itf07g05460	95.5804	4.18129	0.500869	8.34805	6.94e-17	1.2e-14	heat_24HAS	upregulated
itf07g05460	95.5804	4.35659	0.504567	8.63432	5.91e-18	1.07e-15	heat_48HAS	upregulated
itf07g05510	3.54494	2.04	0.617833	3.30186	0.000960474	0.0048481	heat_48HAS	upregulated
itf07g06290	287.981	2.03053	0.284548	7.13597	9.61e-13	5.96e-11	heat_48HAS	upregulated
itf07g06600	295.917	2.31512	0.23866	9.70051	3e-22	1.14e-19	heat_48HAS	upregulated
itf07g06670	2015.21	2.55436	0.264998	9.63917	5.46e-22	1.93e-19	heat_24HAS	upregulated
itf07g06670	2015.21	2.76205	0.264683	10.4353	1.71e-25	1.18e-22	heat_48HAS	upregulated
itf07g06820	18.2218	5.56506	1.67809	3.31631	0.000912148	0.00465856	heat_48HAS	upregulated
itf07g06890	160.018	2.93567	0.495501	5.92465	3.13e-09	1.19e-07	heat_24HAS	upregulated
itf07g06890	160.018	2.61303	0.49693	5.25834	1.45e-07	2.62e-06	heat_48HAS	upregulated
itf07g06910	980.832	2.11753	0.392724	5.39191	6.97e-08	1.82e-06	heat_24HAS	upregulated
itf07g07140	358.58	2.12026	0.619524	3.42241	0.000620696	0.00437652	heat_24HAS	upregulated
itf07g07350	55.5958	3.04919	0.442125	6.89667	5.32e-12	4.01e-10	heat_24HAS	upregulated
itf07g08910	95.9896	2.29347	0.776697	2.95285	0.0031486	0.0129037	heat_48HAS	upregulated
itf07g12220	7.59261	3.53101	0.621853	5.67821	1.36e-08	4.31e-07	heat_24HAS	upregulated
itf07g14590	3.05152	3.90582	1.03067	3.78959	0.000150896	0.00134902	heat_24HAS	upregulated
itf07g15040	104.94	4.08688	0.410087	9.96588	2.15e-23	9.3e-21	heat_24HAS	upregulated
itf07g15040	104.94	2.93471	0.412221	7.11926	1.09e-12	6.61e-11	heat_48HAS	upregulated
itf07g15120	12.6864	2.30084	0.703242	3.27176	0.0010688	0.00530477	heat_48HAS	upregulated
itf07g15690	237.559	2.18666	0.246993	8.85313	8.51e-19	1.95e-16	heat_24HAS	upregulated
itf07g16460	7381.04	2.556	0.260783	9.80125	1.11e-22	4.45e-20	heat_24HAS	upregulated
itf07g16460	7381.04	2.58507	0.260725	9.91493	3.59e-23	1.57e-20	heat_48HAS	upregulated
itf07g16480	39.837	2.37153	0.677258	3.50166	0.000462373	0.00265728	heat_48HAS	upregulated
itf07g16560	230.131	3.16796	0.508551	6.22937	4.68e-10	2.14e-08	heat_24HAS	upregulated
itf07g16690	576.881	4.69464	0.408733	11.4858	1.55e-30	2.1e-27	heat_24HAS	upregulated
itf07g16690	576.881	5.68762	0.416363	13.6602	1.75e-42	9.21e-39	heat_48HAS	upregulated
itf07g17460	3.60788	2.22673	0.810663	2.7468	0.00601799	0.0217488	heat_48HAS	upregulated
itf07g17910	16.0297	3.66286	1.09065	3.35843	0.00078387	0.00530536	heat_24HAS	upregulated
itf07g17920	121.186	2.43394	0.965302	2.52143	0.011688	0.0446437	heat_24HAS	upregulated
itf07g18270	3.34982	2.2946	0.759291	3.02203	0.00251088	0.0107065	heat_48HAS	upregulated
itf07g18840	20.8883	2.12049	0.652213	3.25122	0.00114909	0.00718227	heat_24HAS	upregulated
itf07g19150	3.32155	2.88701	0.756903	3.81424	0.000136602	0.000954103	heat_48HAS	upregulated
itf07g19180	3.51409	4.39194	1.06899	4.10849	3.98e-05	0.000336144	heat_48HAS	upregulated
itf07g19620	612.58	4.16455	0.763817	5.45229	4.97e-08	1.35e-06	heat_24HAS	upregulated
itf07g19620	612.58	4.56247	0.764892	5.96485	2.45e-09	7.12e-08	heat_48HAS	upregulated
itf07g22100	354.951	2.89533	0.582714	4.96869	6.74e-07	9.99e-06	heat_48HAS	upregulated
itf07g23140	4.22658	2.55522	0.686912	3.71986	0.000199334	0.00131161	heat_48HAS	upregulated
itf07g23740	3.70007	2.62104	1.05566	2.48286	0.0130334	0.0404888	heat_48HAS	upregulated
itf08g00760	1122.81	2.2932	0.172034	13.3299	1.55e-40	5.94e-37	heat_24HAS	upregulated
itf08g01510	17.4171	2.05342	0.417137	4.92266	8.54e-07	1.22e-05	heat_48HAS	upregulated
itf08g02320	13.4335	2.73577	0.429303	6.37259	1.86e-10	7.14e-09	heat_48HAS	upregulated
itf08g02430	11.1712	2.27792	0.469034	4.85663	1.19e-06	1.63e-05	heat_48HAS	upregulated
itf08g03020	4.69846	2.47568	0.768112	3.22307	0.00126826	0.00611436	heat_48HAS	upregulated
itf08g03150	69.6113	2.23026	0.20202	11.0398	2.46e-28	2.27e-25	heat_24HAS	upregulated
itf08g04000	28.9102	2.18596	0.603858	3.61999	0.000294618	0.00235879	heat_24HAS	upregulated
itf08g04200	24.4492	2.05302	0.362109	5.66961	1.43e-08	3.35e-07	heat_48HAS	upregulated
itf08g04270	34.2988	2.35959	0.462411	5.1028	3.35e-07	5.42e-06	heat_48HAS	upregulated
itf08g04280	98.7309	2.13353	0.383011	5.57042	2.54e-08	7.47e-07	heat_24HAS	upregulated
itf08g05570	2.73093	3.08328	1.08698	2.83656	0.00456021	0.0215892	heat_24HAS	upregulated
itf08g05940	9.12701	5.1555	1.86855	2.75909	0.00579622	0.0261224	heat_24HAS	upregulated
itf08g06390	13.9143	2.01865	0.783606	2.5761	0.00999214	0.0396978	heat_24HAS	upregulated
itf08g07480	6.95811	2.1939	0.768871	2.8534	0.00432543	0.0207227	heat_24HAS	upregulated
itf08g07790	310.751	2.12024	0.500538	4.23592	2.28e-05	0.000208023	heat_48HAS	upregulated
itf08g07910	1060.01	2.58659	0.721971	3.58268	0.00034009	0.00205062	heat_48HAS	upregulated
itf08g08060	13.5141	2.5415	0.849266	2.99259	0.00276622	0.0145263	heat_24HAS	upregulated
itf08g08060	13.5141	2.82853	0.860449	3.28727	0.00101165	0.00506422	heat_48HAS	upregulated
itf08g08120	621.391	2.60265	0.335801	7.75056	9.15e-15	8.48e-13	heat_48HAS	upregulated
itf08g08500	3.32174	2.26013	0.894329	2.52718	0.0114984	0.0441206	heat_24HAS	upregulated
itf08g08640	3.64941	4.22263	0.957442	4.41032	1.03e-05	0.000140643	heat_24HAS	upregulated
itf08g09230	5.96493	3.2509	0.616556	5.27267	1.34e-07	3.24e-06	heat_24HAS	upregulated
itf08g09230	5.96493	3.3535	0.670574	5.00094	5.71e-07	8.62e-06	heat_48HAS	upregulated
itf08g10570	441.484	3.04597	0.356314	8.54856	1.25e-17	2.53e-15	heat_24HAS	upregulated
itf08g10570	441.484	3.21092	0.357555	8.98021	2.7e-19	6.33e-17	heat_48HAS	upregulated
itf08g10970	373.465	2.05693	0.48653	4.22776	2.36e-05	0.000214683	heat_48HAS	upregulated
itf08g11070	15.3087	2.147	0.541262	3.96665	7.29e-05	0.000732961	heat_24HAS	upregulated
itf08g11070	15.3087	2.36059	0.508733	4.64014	3.48e-06	4.11e-05	heat_48HAS	upregulated
itf08g11090	4024.34	2.81013	0.438793	6.40423	1.51e-10	7.94e-09	heat_24HAS	upregulated
itf08g11090	4024.34	2.17486	0.438658	4.958	7.12e-07	1.05e-05	heat_48HAS	upregulated
itf08g11150	4.73603	3.05528	0.885685	3.44963	0.000561359	0.00311693	heat_48HAS	upregulated
itf08g12640	761.637	2.27915	0.535018	4.25995	2.04e-05	0.0002489	heat_24HAS	upregulated
itf08g12640	761.637	4.47714	0.536404	8.34659	7.03e-17	1.01e-14	heat_48HAS	upregulated
itf08g12920	13.621	2.16693	0.388346	5.57989	2.41e-08	7.15e-07	heat_24HAS	upregulated
itf08g12920	13.621	3.14326	0.417016	7.5375	4.79e-14	3.83e-12	heat_48HAS	upregulated
itf08g14210	5.06344	2.7032	0.712505	3.79393	0.000148281	0.00102127	heat_48HAS	upregulated
itf08g14810	284.298	2.62212	0.681967	3.84494	0.000120582	0.00111286	heat_24HAS	upregulated
itf08g15340	3.89202	4.14731	1.13006	3.67	0.000242549	0.00154286	heat_48HAS	upregulated
itf09g00230	152.68	2.32622	0.615342	3.78037	0.000156598	0.00106985	heat_48HAS	upregulated
itf09g01060	2.30036	2.94135	1.01131	2.90845	0.00363221	0.0144764	heat_48HAS	upregulated
itf09g01570	262.892	2.13545	0.229517	9.30408	1.35e-20	3.94e-18	heat_24HAS	upregulated
itf09g02140	173.823	3.59289	1.11461	3.22344	0.00126661	0.00779937	heat_24HAS	upregulated
itf09g02140	173.823	3.00894	1.11459	2.69959	0.00694242	0.0243583	heat_48HAS	upregulated
itf09g02540	71.2156	2.3717	0.387272	6.1241	9.12e-10	3.91e-08	heat_24HAS	upregulated
itf09g02540	71.2156	2.31917	0.385158	6.02134	1.73e-09	5.2e-08	heat_48HAS	upregulated
itf09g02990	349.333	3.81333	0.466229	8.1791	2.86e-16	4.46e-14	heat_24HAS	upregulated
itf09g02990	349.333	3.45438	0.464989	7.42896	1.09e-13	8.21e-12	heat_48HAS	upregulated
itf09g03100	80.0367	2.21524	0.688404	3.21793	0.00129119	0.00790899	heat_24HAS	upregulated
itf09g03160	4.56527	2.53674	1.02247	2.48099	0.0131017	0.0489222	heat_24HAS	upregulated
itf09g03180	143.761	2.34839	0.945442	2.4839	0.0129952	0.0485988	heat_24HAS	upregulated
itf09g03430	475.815	2.33129	0.354813	6.57047	5.02e-11	2.93e-09	heat_24HAS	upregulated
itf09g04200	12.5396	2.08365	0.394902	5.27636	1.32e-07	2.41e-06	heat_48HAS	upregulated
itf09g04980	13.0271	2.71975	0.395358	6.87921	6.02e-12	4.46e-10	heat_24HAS	upregulated
itf09g05530	41.1709	3.59468	0.888238	4.04697	5.19e-05	0.000421907	heat_48HAS	upregulated
itf09g06640	7.13696	3.02591	0.962961	3.1423	0.00167629	0.00769685	heat_48HAS	upregulated
itf09g07400	71.2457	2.61652	0.648533	4.03452	5.47e-05	0.000441083	heat_48HAS	upregulated
itf09g07620	9.57592	2.00076	0.466601	4.28793	1.8e-05	0.000170905	heat_48HAS	upregulated
itf09g09320	1.03568	3.412	1.36547	2.49877	0.0124625	0.0470459	heat_24HAS	upregulated
itf09g09580	19.3472	2.39771	0.60223	3.98138	6.85e-05	0.000532878	heat_48HAS	upregulated
itf09g09780	3.07891	4.58359	1.11821	4.09906	4.15e-05	0.000455598	heat_24HAS	upregulated
itf09g09780	3.07891	4.54761	1.17189	3.88059	0.000104202	0.000760388	heat_48HAS	upregulated
itf09g11270	101.208	3.18532	0.373199	8.53518	1.4e-17	2.76e-15	heat_24HAS	upregulated
itf09g11270	101.208	3.02352	0.359988	8.39896	4.5e-17	6.87e-15	heat_48HAS	upregulated
itf09g11280	108.642	2.65452	0.413363	6.42177	1.35e-10	7.2e-09	heat_24HAS	upregulated
itf09g11280	108.642	3.46821	0.415707	8.34292	7.25e-17	1.03e-14	heat_48HAS	upregulated
itf09g11410	42.514	2.61464	0.485153	5.38932	7.07e-08	1.38e-06	heat_48HAS	upregulated
itf09g13530	7.68839	2.21513	0.540698	4.09679	4.19e-05	0.000350987	heat_48HAS	upregulated
itf09g14160	32.1654	3.45082	0.811931	4.25014	2.14e-05	0.000197477	heat_48HAS	upregulated
itf09g14950	31.7556	5.34599	0.969906	5.51186	3.55e-08	1e-06	heat_24HAS	upregulated
itf09g14950	31.7556	6.26129	1.07794	5.80858	6.3e-09	1.63e-07	heat_48HAS	upregulated
itf09g14970	4.70037	2.15263	0.651405	3.3046	0.000951133	0.00619217	heat_24HAS	upregulated
itf09g14970	4.70037	2.36698	0.656211	3.60704	0.000309714	0.00189759	heat_48HAS	upregulated
itf09g14980	86.8042	2.28621	0.58106	3.93455	8.34e-05	0.000628533	heat_48HAS	upregulated
itf09g14990	3.36633	2.7379	0.873689	3.13373	0.00172601	0.00998442	heat_24HAS	upregulated
itf09g15240	169.883	2.52069	0.554388	4.5468	5.45e-06	8.05e-05	heat_24HAS	upregulated
itf09g15240	169.883	2.37261	0.558293	4.24975	2.14e-05	0.000197598	heat_48HAS	upregulated
itf09g15640	6.91449	2.11831	0.667644	3.17281	0.00150973	0.0089773	heat_24HAS	upregulated
itf09g15640	6.91449	2.20261	0.657221	3.35139	0.000804057	0.00420665	heat_48HAS	upregulated
itf09g17680	2.86923	2.42012	0.857504	2.82228	0.0047683	0.0224044	heat_24HAS	upregulated
itf09g17680	2.86923	2.63319	0.926484	2.84213	0.00448127	0.017198	heat_48HAS	upregulated
itf09g17800	10.5415	2.27249	0.871815	2.60662	0.00914406	0.0370989	heat_24HAS	upregulated
itf09g18020	2.55719	3.54838	0.977994	3.62822	0.000285381	0.00229925	heat_24HAS	upregulated
itf09g18020	2.55719	2.40852	0.861385	2.79609	0.00517243	0.0192962	heat_48HAS	upregulated
itf09g18160	3.62874	4.88061	1.20728	4.04265	5.28e-05	0.000558232	heat_24HAS	upregulated
itf09g19490	77.1459	2.08376	0.31279	6.66186	2.7e-11	1.26e-09	heat_48HAS	upregulated
itf09g19620	53.9746	3.36884	0.81202	4.14871	3.34e-05	0.000377382	heat_24HAS	upregulated
itf09g20890	587.967	6.92889	0.683805	10.1328	3.95e-24	1.93e-21	heat_24HAS	upregulated
itf09g20890	587.967	9.12982	0.716602	12.7404	3.52e-37	8.41e-34	heat_48HAS	upregulated
itf09g22570	27.066	3.03775	0.831178	3.65476	0.000257425	0.00162109	heat_48HAS	upregulated
itf09g23160	12.8474	2.83138	0.986601	2.86983	0.00410689	0.0199175	heat_24HAS	upregulated
itf09g23160	12.8474	4.8072	1.04243	4.61154	4e-06	4.63e-05	heat_48HAS	upregulated
itf09g24870	7.41605	2.08055	0.536243	3.87986	0.000104518	0.000992045	heat_24HAS	upregulated
itf09g25020	5.1449	2.15939	0.792933	2.7233	0.00646334	0.0230285	heat_48HAS	upregulated
itf09g25050	2.57375	2.65706	1.0542	2.52044	0.0117209	0.04475	heat_24HAS	upregulated
itf10g00170	3.1331	2.15909	0.870485	2.48033	0.0131261	0.0406999	heat_48HAS	upregulated
itf10g00700	9.24907	2.40166	0.51868	4.63032	3.65e-06	4.28e-05	heat_48HAS	upregulated
itf10g02740	1.29477	3.54554	1.264	2.80501	0.00503143	0.0233989	heat_24HAS	upregulated
itf10g04620	27.3424	2.09426	0.424816	4.9298	8.23e-07	1.57e-05	heat_24HAS	upregulated
itf10g04620	27.3424	2.69561	0.434479	6.20423	5.5e-10	1.89e-08	heat_48HAS	upregulated
itf10g04710	545.211	2.69103	0.37466	7.18259	6.84e-13	6.41e-11	heat_24HAS	upregulated
itf10g04710	545.211	2.10288	0.373901	5.62416	1.86e-08	4.24e-07	heat_48HAS	upregulated
itf10g04790	1.86909	2.34251	0.927734	2.52498	0.0115706	0.036785	heat_48HAS	upregulated
itf10g04800	3.45685	3.81085	1.51823	2.51006	0.012071	0.0458253	heat_24HAS	upregulated
itf10g04800	3.45685	6.32261	1.62677	3.8866	0.000101659	0.000745354	heat_48HAS	upregulated
itf10g05940	7.94438	2.88952	1.0563	2.7355	0.00622849	0.0276297	heat_24HAS	upregulated
itf10g07790	32.7616	2.83179	0.305292	9.27567	1.76e-20	4.88e-18	heat_48HAS	upregulated
itf10g08810	3.1802	2.99582	0.977473	3.06486	0.00217771	0.00951946	heat_48HAS	upregulated
itf10g08850	18.9928	2.19478	0.431173	5.09026	3.58e-07	5.74e-06	heat_48HAS	upregulated
itf10g11620	358.164	7.75033	1.36336	5.68472	1.31e-08	4.18e-07	heat_24HAS	upregulated
itf10g11620	358.164	10.3597	1.46551	7.06899	1.56e-12	9.27e-11	heat_48HAS	upregulated
itf10g11630	215.577	6.93913	1.24887	5.55635	2.75e-08	8.02e-07	heat_24HAS	upregulated
itf10g11630	215.577	9.86463	1.36585	7.22232	5.11e-13	3.35e-11	heat_48HAS	upregulated
itf10g11670	180.626	7.56172	1.14414	6.60908	3.87e-11	2.35e-09	heat_24HAS	upregulated
itf10g11670	180.626	9.0041	1.22337	7.36009	1.84e-13	1.32e-11	heat_48HAS	upregulated
itf10g11690	14.0933	5.60041	1.77067	3.16288	0.00156216	0.00922949	heat_24HAS	upregulated
itf10g11690	14.0933	8.37013	1.89403	4.41921	9.91e-06	0.000102101	heat_48HAS	upregulated
itf10g12190	2.98428	3.89775	1.09934	3.54554	0.000391806	0.00298934	heat_24HAS	upregulated
itf10g12810	7.20968	2.68291	0.700555	3.82969	0.000128302	0.00117122	heat_24HAS	upregulated
itf10g12810	7.20968	3.64155	0.6734	5.40771	6.38e-08	1.26e-06	heat_48HAS	upregulated
itf10g13650	3.86128	2.12407	0.72945	2.91189	0.00359254	0.0143443	heat_48HAS	upregulated
itf10g13710	65.715	2.07544	0.355474	5.83852	5.27e-09	1.4e-07	heat_48HAS	upregulated
itf10g13930	5.6588	2.85966	0.68435	4.17866	2.93e-05	0.000339541	heat_24HAS	upregulated
itf10g13930	5.6588	3.06235	0.600702	5.09795	3.43e-07	5.54e-06	heat_48HAS	upregulated
itf10g13940	2371.82	2.21492	0.32653	6.7832	1.18e-11	8.05e-10	heat_24HAS	upregulated
itf10g13950	50.7024	7.51432	0.64442	11.6606	2.03e-31	3.02e-28	heat_24HAS	upregulated
itf10g13950	50.7024	9.68959	0.894927	10.8272	2.56e-27	2.31e-24	heat_48HAS	upregulated
itf10g14600	398.662	2.28524	0.443792	5.14934	2.61e-07	5.82e-06	heat_24HAS	upregulated
itf10g14600	398.662	2.05721	0.445349	4.61931	3.85e-06	4.48e-05	heat_48HAS	upregulated
itf10g14710	7.65924	3.03704	0.754764	4.02383	5.73e-05	0.000598249	heat_24HAS	upregulated
itf10g14790	501.937	2.25403	0.185246	12.1677	4.62e-34	8.85e-31	heat_24HAS	upregulated
itf10g15170	53.6061	4.2339	0.594692	7.11949	1.08e-12	9.5e-11	heat_24HAS	upregulated
itf10g15170	53.6061	4.0063	0.610231	6.56522	5.2e-11	2.27e-09	heat_48HAS	upregulated
itf10g15390	421.52	5.74271	1.24756	4.60315	4.16e-06	6.43e-05	heat_24HAS	upregulated
itf10g15390	421.52	9.26724	1.28103	7.2342	4.68e-13	3.09e-11	heat_48HAS	upregulated
itf10g16010	2927.37	3.79509	0.552348	6.87083	6.38e-12	4.7e-10	heat_24HAS	upregulated
itf10g16010	2927.37	2.55693	0.551767	4.63408	3.59e-06	4.21e-05	heat_48HAS	upregulated
itf10g16770	156.783	2.57887	0.702013	3.67353	0.00023922	0.00198578	heat_24HAS	upregulated
itf10g17020	14.1293	2.22709	0.597819	3.72536	0.00019504	0.00166807	heat_24HAS	upregulated
itf10g17250	17.7145	2.59054	0.562486	4.60552	4.11e-06	6.37e-05	heat_24HAS	upregulated
itf10g17360	2.28517	2.62139	0.978889	2.67793	0.00740791	0.0315796	heat_24HAS	upregulated
itf10g17360	2.28517	2.8965	1.09864	2.63644	0.00837817	0.0283277	heat_48HAS	upregulated
itf10g17370	25.3682	2.455	0.405836	6.04926	1.46e-09	4.48e-08	heat_48HAS	upregulated
itf10g17660	779.008	2.03327	0.610953	3.32803	0.00087464	0.00579114	heat_24HAS	upregulated
itf10g18320	4.01609	2.60066	0.669845	3.88248	0.000103395	0.000755972	heat_48HAS	upregulated
itf10g19010	2.49953	2.08958	0.872602	2.39466	0.0166359	0.0490773	heat_48HAS	upregulated
itf10g19370	5.17222	2.27719	0.595353	3.82495	0.0001308	0.000923164	heat_48HAS	upregulated
itf10g19640	14.1734	4.7662	0.946275	5.0368	4.73e-07	9.78e-06	heat_24HAS	upregulated
itf10g19640	14.1734	2.3486	0.976864	2.40422	0.0162071	0.0481205	heat_48HAS	upregulated
itf10g19790	3.96877	2.11407	0.67328	3.13995	0.00168976	0.00774919	heat_48HAS	upregulated
itf10g19880	39.2883	4.84656	0.567278	8.54353	1.3e-17	2.63e-15	heat_24HAS	upregulated
itf10g19880	39.2883	5.1572	0.621191	8.30213	1.02e-16	1.39e-14	heat_48HAS	upregulated
itf10g20270	12.4173	2.05362	0.529776	3.87639	0.000106017	0.00100293	heat_24HAS	upregulated
itf10g22730	61.5153	2.11747	0.370305	5.71819	1.08e-08	3.5e-07	heat_24HAS	upregulated
itf10g23290	3.14894	2.53639	0.755293	3.35815	0.000784662	0.00530938	heat_24HAS	upregulated
itf10g23290	3.14894	2.4825	0.696813	3.56264	0.000367142	0.0021871	heat_48HAS	upregulated
itf10g23300	107.357	3.95403	0.349443	11.3152	1.1e-29	1.41e-26	heat_24HAS	upregulated
itf10g23300	107.357	3.77233	0.33466	11.2721	1.8e-29	1.97e-26	heat_48HAS	upregulated
itf10g23480	3.88628	3.08769	1.24467	2.48073	0.0131113	0.0489512	heat_24HAS	upregulated
itf10g24860	17.3146	4.7216	1.11141	4.24828	2.15e-05	0.000259751	heat_24HAS	upregulated
itf10g25250	10.1889	2.48735	0.730565	3.40469	0.000662382	0.00461346	heat_24HAS	upregulated
itf10g25250	10.1889	3.66131	0.769129	4.76033	1.93e-06	2.47e-05	heat_48HAS	upregulated
itf10g25770	29.0978	2.25	0.560184	4.01653	5.91e-05	0.000468787	heat_48HAS	upregulated
itf10g25830	6.00759	2.24099	0.580083	3.86322	0.000111901	0.000809145	heat_48HAS	upregulated
itf10g25840	3.07314	2.87952	0.822021	3.50298	0.000460086	0.00264819	heat_48HAS	upregulated
itf11g00190	50700.2	4.62521	0.505722	9.14576	5.92e-20	1.56e-17	heat_24HAS	upregulated
itf11g00190	50700.2	4.98123	0.505719	9.8498	6.87e-23	2.84e-20	heat_48HAS	upregulated
itf11g01240	32.9362	2.17483	0.759482	2.86357	0.00418896	0.0202205	heat_24HAS	upregulated
itf11g01970	24.5512	2.15097	0.255251	8.42687	3.55e-17	5.72e-15	heat_48HAS	upregulated
itf11g02120	554.069	2.11219	0.2435	8.67429	4.16e-18	8.89e-16	heat_24HAS	upregulated
itf11g02390	203.816	4.47516	0.967588	4.62506	3.74e-06	4.37e-05	heat_48HAS	upregulated
itf11g02840	45.8139	2.18425	0.710542	3.07406	0.00211168	0.00929117	heat_48HAS	upregulated
itf11g03270	25.4362	4.09549	0.489399	8.36839	5.84e-17	1.05e-14	heat_24HAS	upregulated
itf11g03270	25.4362	4.71766	0.49946	9.44551	3.54e-21	1.09e-18	heat_48HAS	upregulated
itf11g03700	5.69679	2.0286	0.574574	3.53061	0.000414608	0.00313692	heat_24HAS	upregulated
itf11g03730	708.051	2.10856	0.359834	5.85982	4.63e-09	1.25e-07	heat_48HAS	upregulated
itf11g03790	1903.31	2.01613	0.259215	7.77782	7.38e-15	9.66e-13	heat_24HAS	upregulated
itf11g04890	45.6414	2.42263	0.746049	3.24728	0.00116512	0.00570943	heat_48HAS	upregulated
itf11g05010	6.54812	3.43905	1.0186	3.37626	0.000734777	0.00503589	heat_24HAS	upregulated
itf11g05010	6.54812	3.41373	1.04976	3.25192	0.00114628	0.00563184	heat_48HAS	upregulated
itf11g05070	16.2722	2.44176	0.349146	6.99353	2.68e-12	2.16e-10	heat_24HAS	upregulated
itf11g05360	8.40056	2.03189	0.666626	3.04802	0.00230355	0.0126049	heat_24HAS	upregulated
itf11g05360	8.40056	3.3279	0.892382	3.72923	0.000192066	0.00127145	heat_48HAS	upregulated
itf11g05370	8.23953	2.73934	0.648109	4.22667	2.37e-05	0.000215426	heat_48HAS	upregulated
itf11g05380	20.8947	2.08535	0.402098	5.18618	2.15e-07	4.93e-06	heat_24HAS	upregulated
itf11g05380	20.8947	2.75661	0.40094	6.87536	6.18e-12	3.29e-10	heat_48HAS	upregulated
itf11g05590	2.79281	2.35665	0.94127	2.50369	0.0122905	0.0464882	heat_24HAS	upregulated
itf11g06290	2.108	2.90026	0.847269	3.42307	0.000619188	0.00338997	heat_48HAS	upregulated
itf11g06470	32.9486	2.73603	0.739326	3.7007	0.000215002	0.00139616	heat_48HAS	upregulated
itf11g06480	2.75813	2.8202	1.14302	2.46732	0.0136128	0.0418773	heat_48HAS	upregulated
itf11g06540	1767.86	2.42127	0.299771	8.07706	6.63e-16	9.94e-14	heat_24HAS	upregulated
itf11g06540	1767.86	2.8591	0.299696	9.54	1.43e-21	4.81e-19	heat_48HAS	upregulated
itf11g06640	24.6659	2.15287	0.451729	4.76584	1.88e-06	2.41e-05	heat_48HAS	upregulated
itf11g06700	46.0241	2.10688	0.472855	4.45565	8.36e-06	8.82e-05	heat_48HAS	upregulated
itf11g07780	125.663	2.11641	0.639788	3.30799	0.000939686	0.00476581	heat_48HAS	upregulated
itf11g08020	16.0577	2.11007	0.718255	2.93777	0.00330578	0.0167389	heat_24HAS	upregulated
itf11g08370	216.82	4.61549	0.357755	12.9013	4.43e-38	1.32e-34	heat_24HAS	upregulated
itf11g08370	216.82	3.5997	0.356335	10.102	5.41e-24	2.78e-21	heat_48HAS	upregulated
itf11g09840	2.95791	3.25379	0.844883	3.85117	0.000117553	0.000844659	heat_48HAS	upregulated
itf11g13760	125.791	7.75194	1.57546	4.92043	8.64e-07	1.64e-05	heat_24HAS	upregulated
itf11g13760	125.791	9.75149	1.68807	5.77671	7.62e-09	1.91e-07	heat_48HAS	upregulated
itf11g15080	127.033	2.32198	0.451938	5.13782	2.78e-07	6.13e-06	heat_24HAS	upregulated
itf11g15080	127.033	3.0696	0.453113	6.77446	1.25e-11	6.22e-10	heat_48HAS	upregulated
itf11g15660	3.74732	2.20511	0.74795	2.94821	0.00319624	0.013044	heat_48HAS	upregulated
itf11g17740	2.31894	5.49817	1.1444	4.8044	1.55e-06	2.75e-05	heat_24HAS	upregulated
itf11g17740	2.31894	4.45162	1.12684	3.95052	7.8e-05	0.000592307	heat_48HAS	upregulated
itf11g17750	1.62715	3.81352	1.23997	3.0755	0.0021015	0.0117119	heat_24HAS	upregulated
itf11g17750	1.62715	4.57813	1.22771	3.72899	0.000192249	0.001272	heat_48HAS	upregulated
itf11g18960	3.75495	2.33527	0.644319	3.6244	0.000289633	0.00232513	heat_24HAS	upregulated
itf11g19560	3.1511	2.20418	0.74046	2.97678	0.00291296	0.0151272	heat_24HAS	upregulated
itf11g19560	3.1511	2.32637	0.794014	2.92989	0.00339086	0.013687	heat_48HAS	upregulated
itf11g19720	114.678	2.40816	0.457771	5.26063	1.44e-07	3.43e-06	heat_24HAS	upregulated
itf11g19720	114.678	3.14314	0.460538	6.82493	8.8e-12	4.49e-10	heat_48HAS	upregulated
itf11g19740	94.3404	3.52087	0.427388	8.23811	1.75e-16	2.83e-14	heat_24HAS	upregulated
itf11g19740	94.3404	3.9817	0.432285	9.21082	3.24e-20	8.49e-18	heat_48HAS	upregulated
itf11g19760	69.2799	2.88379	0.378322	7.62258	2.49e-14	2.98e-12	heat_24HAS	upregulated
itf11g19760	69.2799	3.15621	0.382653	8.24823	1.61e-16	2.09e-14	heat_48HAS	upregulated
itf11g19900	345.16	2.253	0.413323	5.45094	5.01e-08	1.01e-06	heat_48HAS	upregulated
itf11g19960	16.3054	3.16603	0.577648	5.4809	4.23e-08	1.18e-06	heat_24HAS	upregulated
itf11g20120	110.266	2.46019	0.378141	6.50602	7.72e-11	3.23e-09	heat_48HAS	upregulated
itf11g20140	21.8398	2.33841	0.721898	3.23925	0.00119845	0.00744461	heat_24HAS	upregulated
itf11g20140	21.8398	3.18062	0.726052	4.3807	1.18e-05	0.000118437	heat_48HAS	upregulated
itf11g20220	67.7808	2.0306	0.567746	3.5766	0.00034809	0.00270002	heat_24HAS	upregulated
itf11g21250	1.857	2.88363	1.17854	2.44677	0.0144142	0.0437832	heat_48HAS	upregulated
itf11g21810	24.2621	2.11302	0.611891	3.45325	0.000553868	0.00398677	heat_24HAS	upregulated
itf11g21810	24.2621	3.12296	0.623115	5.01185	5.39e-07	8.21e-06	heat_48HAS	upregulated
itf12g00330	118.564	2.0986	0.400024	5.24619	1.55e-07	2.77e-06	heat_48HAS	upregulated
itf12g00460	11.5741	2.06418	0.771082	2.677	0.0074285	0.0316499	heat_24HAS	upregulated
itf12g00460	11.5741	2.10484	0.660364	3.1874	0.0014356	0.00676575	heat_48HAS	upregulated
itf12g00470	28.9399	2.52569	0.439958	5.74076	9.43e-09	3.1e-07	heat_24HAS	upregulated
itf12g00690	5044.6	3.14861	0.835371	3.76911	0.000163828	0.00143968	heat_24HAS	upregulated
itf12g00690	5044.6	3.07949	0.835344	3.68649	0.000227367	0.00146413	heat_48HAS	upregulated
itf12g00750	270.107	2.2165	0.243605	9.09877	9.14e-20	2.36e-17	heat_24HAS	upregulated
itf12g01180	27.7226	2.09193	0.363676	5.75219	8.81e-09	2.93e-07	heat_24HAS	upregulated
itf12g01540	11786.5	6.34396	0.646523	9.81242	9.96e-23	4.05e-20	heat_24HAS	upregulated
itf12g01540	11786.5	7.88538	0.647345	12.1811	3.92e-34	6.86e-31	heat_48HAS	upregulated
itf12g01790	3.40007	2.15456	0.83363	2.58456	0.00975036	0.0320264	heat_48HAS	upregulated
itf12g01920	1273.81	6.0413	1.21881	4.95673	7.17e-07	1.39e-05	heat_24HAS	upregulated
itf12g01920	1273.81	9.27604	1.22714	7.55907	4.06e-14	3.36e-12	heat_48HAS	upregulated
itf12g03030	297.483	3.77324	0.603811	6.24903	4.13e-10	1.91e-08	heat_24HAS	upregulated
itf12g03030	297.483	4.1521	0.605635	6.85577	7.09e-12	3.7e-10	heat_48HAS	upregulated
itf12g03080	718.394	2.21212	0.690863	3.20196	0.00136495	0.00647814	heat_48HAS	upregulated
itf12g03300	23.2962	2.34293	0.778036	3.01134	0.00260096	0.0138483	heat_24HAS	upregulated
itf12g03860	201.671	2.04001	0.743643	2.74326	0.00608317	0.0271527	heat_24HAS	upregulated
itf12g03860	201.671	2.44261	0.739772	3.30184	0.000960531	0.0048481	heat_48HAS	upregulated
itf12g04110	65.4225	2.02851	0.217538	9.32485	1.11e-20	3.31e-18	heat_24HAS	upregulated
itf12g04870	173.42	2.60581	0.492979	5.28584	1.25e-07	2.3e-06	heat_48HAS	upregulated
itf12g05150	25.4662	2.14147	0.582656	3.67536	0.000237518	0.00151648	heat_48HAS	upregulated
itf12g05330	8.0458	2.4077	0.629882	3.82247	0.000132124	0.000930255	heat_48HAS	upregulated
itf12g05410	38.4564	2.69449	0.60877	4.42612	9.59e-06	0.00013296	heat_24HAS	upregulated
itf12g06130	19.989	2.12076	0.50918	4.16504	3.11e-05	0.000355243	heat_24HAS	upregulated
itf12g06130	19.989	2.04288	0.502214	4.06775	4.75e-05	0.000391347	heat_48HAS	upregulated
itf12g06620	527.377	2.28674	0.287622	7.95049	1.86e-15	1.99e-13	heat_48HAS	upregulated
itf12g07830	6.6489	3.01015	0.827932	3.63574	0.00027718	0.00172562	heat_48HAS	upregulated
itf12g08040	1.27254	3.94145	1.48557	2.65316	0.0079743	0.033439	heat_24HAS	upregulated
itf12g09330	26.4127	3.16774	0.765429	4.13852	3.5e-05	0.000300845	heat_48HAS	upregulated
itf12g09540	17.6267	2.86272	0.561587	5.09755	3.44e-07	5.54e-06	heat_48HAS	upregulated
itf12g10840	1506.39	2.63103	0.554676	4.74336	2.1e-06	2.65e-05	heat_48HAS	upregulated
itf12g10850	1.15876	4.47986	1.7734	2.52614	0.0115325	0.0442129	heat_24HAS	upregulated
itf12g11200	146.504	2.96675	0.443778	6.68521	2.31e-11	1.5e-09	heat_24HAS	upregulated
itf12g11200	146.504	2.96404	0.406508	7.29147	3.07e-13	2.1e-11	heat_48HAS	upregulated
itf12g11520	218.376	2.04941	0.230257	8.90055	5.56e-19	1.32e-16	heat_24HAS	upregulated
itf12g11520	218.376	2.13791	0.231462	9.23655	2.55e-20	6.75e-18	heat_48HAS	upregulated
itf12g14840	88.5924	3.57761	0.498412	7.17802	7.07e-13	6.52e-11	heat_24HAS	upregulated
itf12g14840	88.5924	4.28437	0.526745	8.13367	4.16e-16	5.13e-14	heat_48HAS	upregulated
itf12g17810	3.67162	2.75759	0.859816	3.20719	0.00134039	0.00814155	heat_24HAS	upregulated
itf12g17810	3.67162	2.04919	0.84361	2.42907	0.0151374	0.045553	heat_48HAS	upregulated
itf12g18850	837.151	2.00717	0.26121	7.68412	1.54e-14	1.91e-12	heat_24HAS	upregulated
itf12g18920	429.025	6.13743	0.730542	8.4012	4.42e-17	8.23e-15	heat_24HAS	upregulated
itf12g18920	429.025	8.61201	0.761575	11.3082	1.2e-29	1.36e-26	heat_48HAS	upregulated
itf12g19850	10.8905	2.97623	1.00646	2.95712	0.0031053	0.0159327	heat_24HAS	upregulated
itf12g19850	10.8905	4.46577	1.06393	4.19742	2.7e-05	0.000241625	heat_48HAS	upregulated
itf12g20490	94.8631	2.48885	0.48762	5.10407	3.32e-07	7.15e-06	heat_24HAS	upregulated
itf12g20490	94.8631	2.29942	0.490648	4.6865	2.78e-06	3.4e-05	heat_48HAS	upregulated
itf12g20730	37.8779	2.02962	0.319051	6.36144	2e-10	7.63e-09	heat_48HAS	upregulated
itf12g21980	31.0983	2.22417	0.305074	7.29058	3.09e-13	2.11e-11	heat_48HAS	upregulated
itf12g22050	16.8109	3.0976	0.510663	6.06585	1.31e-09	5.4e-08	heat_24HAS	upregulated
itf12g22050	16.8109	2.86071	0.492249	5.8115	6.19e-09	1.61e-07	heat_48HAS	upregulated
itf12g23020	43.576	2.1361	0.40613	5.25965	1.44e-07	2.61e-06	heat_48HAS	upregulated
itf12g23700	37.2878	3.47027	0.877839	3.9532	7.71e-05	0.000768805	heat_24HAS	upregulated
itf12g23790	3.40595	3.06855	0.678388	4.5233	6.09e-06	6.67e-05	heat_48HAS	upregulated
itf12g23840	13.7389	2.28759	0.380356	6.01435	1.81e-09	7.26e-08	heat_24HAS	upregulated
itf12g23840	13.7389	2.88159	0.444968	6.47595	9.42e-11	3.88e-09	heat_48HAS	upregulated
itf12g23940	2600.72	3.23196	0.318823	10.1371	3.78e-24	1.88e-21	heat_24HAS	upregulated
itf12g23940	2600.72	2.40116	0.318468	7.53973	4.71e-14	3.8e-12	heat_48HAS	upregulated
itf12g24290	16.1292	2.61187	0.409494	6.37828	1.79e-10	6.9e-09	heat_48HAS	upregulated
itf12g24990	276.577	2.07699	0.485115	4.28144	1.86e-05	0.000175398	heat_48HAS	upregulated
itf12g25640	2744.94	5.6092	0.963412	5.82222	5.81e-09	2.04e-07	heat_24HAS	upregulated
itf12g25640	2744.94	6.81248	0.964569	7.06272	1.63e-12	9.65e-11	heat_48HAS	upregulated
itf12g26570	132.41	6.80323	2.26806	2.99958	0.00270354	0.0142614	heat_24HAS	upregulated
itf12g26570	132.41	10.5555	2.40437	4.39014	1.13e-05	0.000114239	heat_48HAS	upregulated
itf12g26600	66.5205	2.35582	0.571041	4.12549	3.7e-05	0.000316939	heat_48HAS	upregulated
itf12g26980	6.8173	3.17153	0.776447	4.08467	4.41e-05	0.000479057	heat_24HAS	upregulated
itf13g01950	8.12048	2.67518	0.724556	3.69217	0.000222352	0.00143819	heat_48HAS	upregulated
itf13g02890	1.32606	3.43897	1.26228	2.72441	0.00644157	0.0283452	heat_24HAS	upregulated
itf13g03340	42.5223	3.30643	0.509176	6.49369	8.38e-11	4.64e-09	heat_24HAS	upregulated
itf13g03820	409.28	2.15185	0.498415	4.31739	1.58e-05	0.000200186	heat_24HAS	upregulated
itf13g03820	409.28	2.29689	0.499143	4.60166	4.19e-06	4.83e-05	heat_48HAS	upregulated
itf13g04620	5.83539	2.47038	0.803493	3.07455	0.00210822	0.011739	heat_24HAS	upregulated
itf13g06000	2.21335	2.50204	1.00145	2.49842	0.0124749	0.0390591	heat_48HAS	upregulated
itf13g06030	2.36363	2.19698	0.821391	2.67471	0.00747936	0.0318009	heat_24HAS	upregulated
itf13g06030	2.36363	2.40955	0.91061	2.64608	0.00814306	0.0277041	heat_48HAS	upregulated
itf13g06070	4.00147	2.18995	0.751797	2.91295	0.00358028	0.0178508	heat_24HAS	upregulated
itf13g06330	26.3711	2.79481	0.323131	8.64915	5.19e-18	9.59e-16	heat_48HAS	upregulated
itf13g06990	2.4874	3.11025	1.02075	3.04703	0.00231116	0.0126337	heat_24HAS	upregulated
itf13g06990	2.4874	4.51582	1.15428	3.91224	9.14e-05	0.000680721	heat_48HAS	upregulated
itf13g07700	22.1899	2.18319	0.555734	3.92847	8.55e-05	0.000835525	heat_24HAS	upregulated
itf13g08030	4087.41	5.79214	0.570552	10.1518	3.25e-24	1.65e-21	heat_24HAS	upregulated
itf13g08030	4087.41	6.54125	0.571379	11.4482	2.4e-30	3e-27	heat_48HAS	upregulated
itf13g11800	4.90146	2.39909	0.640595	3.7451	0.000180319	0.00156197	heat_24HAS	upregulated
itf13g12930	1757.12	2.41217	0.223454	10.7949	3.64e-27	2.79e-24	heat_24HAS	upregulated
itf13g13250	68.2355	3.42333	0.320989	10.6649	1.49e-26	1.02e-23	heat_24HAS	upregulated
itf13g13310	59.8791	2.21579	0.545871	4.05918	4.92e-05	0.000525539	heat_24HAS	upregulated
itf13g13980	57.7862	2.23729	0.370961	6.03107	1.63e-09	4.94e-08	heat_48HAS	upregulated
itf13g14990	75.8425	3.37658	0.557141	6.06055	1.36e-09	5.57e-08	heat_24HAS	upregulated
itf13g15000	192.562	3.45268	0.292536	11.8026	3.79e-32	6.77e-29	heat_24HAS	upregulated
itf13g15010	428.382	2.2111	0.217528	10.1647	2.85e-24	1.5e-21	heat_24HAS	upregulated
itf13g15420	12.9967	2.68465	0.891689	3.01075	0.00260604	0.0138725	heat_24HAS	upregulated
itf13g15450	20.9878	2.30958	0.898534	2.57038	0.0101586	0.0401745	heat_24HAS	upregulated
itf13g16260	4.98433	2.77975	1.0832	2.56624	0.0102807	0.0334117	heat_48HAS	upregulated
itf13g16980	34.2878	3.75652	0.356723	10.5307	6.24e-26	4.08e-23	heat_24HAS	upregulated
itf13g16980	34.2878	3.85096	0.362077	10.6358	2.03e-26	1.72e-23	heat_48HAS	upregulated
itf13g17120	2.07915	3.1632	1.25027	2.53002	0.0114056	0.0438458	heat_24HAS	upregulated
itf13g17410	15.3999	2.32322	0.743539	3.12455	0.00178079	0.00809875	heat_48HAS	upregulated
itf13g17960	8.18412	2.36957	0.53864	4.39917	1.09e-05	0.000110438	heat_48HAS	upregulated
itf13g19200	32.6799	2.17374	0.599422	3.6264	0.000287405	0.00231347	heat_24HAS	upregulated
itf13g19670	71.7324	2.30401	0.382722	6.02006	1.74e-09	7.02e-08	heat_24HAS	upregulated
itf13g19670	71.7324	2.40187	0.382243	6.28362	3.31e-10	1.2e-08	heat_48HAS	upregulated
itf13g19710	1.73079	2.89641	1.08116	2.67898	0.00738462	0.0256424	heat_48HAS	upregulated
itf13g20100	38.8934	2.3326	0.381562	6.11329	9.76e-10	3.14e-08	heat_48HAS	upregulated
itf13g20170	9359.09	2.91196	1.03646	2.80952	0.0049615	0.0231298	heat_24HAS	upregulated
itf13g20170	9359.09	3.36675	1.03645	3.24835	0.00116077	0.0056933	heat_48HAS	upregulated
itf13g21200	2.92338	3.06284	1.09537	2.79617	0.0051712	0.0192952	heat_48HAS	upregulated
itf13g21350	7.21022	2.03602	0.740366	2.75001	0.00595928	0.0215991	heat_48HAS	upregulated
itf13g21410	5.15104	3.21232	1.05675	3.0398	0.00236732	0.0128589	heat_24HAS	upregulated
itf13g22080	13.4902	2.69876	0.570021	4.73449	2.2e-06	3.71e-05	heat_24HAS	upregulated
itf13g22370	150.073	2.19574	0.498113	4.40811	1.04e-05	0.00014194	heat_24HAS	upregulated
itf14g00560	156.576	3.79722	0.948007	4.00547	6.19e-05	0.000636958	heat_24HAS	upregulated
itf14g00560	156.576	3.83685	0.951109	4.03408	5.48e-05	0.000441544	heat_48HAS	upregulated
itf14g00940	17.3593	2.67033	0.413901	6.45161	1.11e-10	4.46e-09	heat_48HAS	upregulated
itf14g01080	2.68259	2.60201	0.86053	3.02373	0.00249683	0.0134171	heat_24HAS	upregulated
itf14g01310	19.1572	2.49423	0.696038	3.58346	0.000339067	0.00204586	heat_48HAS	upregulated
itf14g01430	1576.77	6.39908	1.02319	6.25402	4e-10	1.86e-08	heat_24HAS	upregulated
itf14g01430	1576.77	10.5634	1.05446	10.0178	1.27e-23	6.19e-21	heat_48HAS	upregulated
itf14g02350	10753.2	3.74753	0.49394	7.58702	3.27e-14	2.82e-12	heat_48HAS	upregulated
itf14g02600	21.8068	2.72503	0.349458	7.79787	6.3e-15	6.07e-13	heat_48HAS	upregulated
itf14g02800	11.2435	2.65568	0.838359	3.16772	0.00153641	0.00910171	heat_24HAS	upregulated
itf14g05260	28.8317	2.13338	0.312974	6.81647	9.33e-12	6.59e-10	heat_24HAS	upregulated
itf14g05560	17.8731	2.61984	0.774079	3.38446	0.000713171	0.00491146	heat_24HAS	upregulated
itf14g05740	58.7607	2.00108	0.247078	8.099	5.54e-16	8.4e-14	heat_24HAS	upregulated
itf14g09040	408.827	3.0225	0.29292	10.3185	5.81e-25	3.46e-22	heat_24HAS	upregulated
itf14g09060	375.09	2.47441	0.890769	2.77784	0.00547219	0.0201802	heat_48HAS	upregulated
itf14g09550	17.3335	2.66552	0.547828	4.86562	1.14e-06	2.09e-05	heat_24HAS	upregulated
itf14g09550	17.3335	2.86869	0.560306	5.11985	3.06e-07	5.02e-06	heat_48HAS	upregulated
itf14g09960	1706.66	5.09817	0.712721	7.15311	8.48e-13	7.66e-11	heat_24HAS	upregulated
itf14g09960	1706.66	4.7847	0.712733	6.71318	1.9e-11	9.17e-10	heat_48HAS	upregulated
itf14g11580	9.4658	2.11868	0.751241	2.82024	0.00479882	0.0225151	heat_24HAS	upregulated
itf14g12630	3.10585	3.11088	1.08385	2.87022	0.0041019	0.0160056	heat_48HAS	upregulated
itf14g13280	1278.28	3.2219	0.212494	15.1623	6.28e-52	5.62e-48	heat_24HAS	upregulated
itf14g13280	1278.28	3.38721	0.21239	15.9481	2.94e-57	1.93e-53	heat_48HAS	upregulated
itf14g14060	120.426	2.35551	0.298158	7.90022	2.78e-15	2.88e-13	heat_48HAS	upregulated
itf14g14260	8.99191	5.61664	2.05266	2.73628	0.00621378	0.0223181	heat_48HAS	upregulated
itf14g14410	7.6765	2.08552	0.624494	3.33954	0.000839169	0.00435019	heat_48HAS	upregulated
itf14g14510	1357.08	5.31068	1.14443	4.64046	3.48e-06	5.52e-05	heat_24HAS	upregulated
itf14g14510	1357.08	7.96989	1.14994	6.93069	4.19e-12	2.31e-10	heat_48HAS	upregulated
itf14g14980	9.22975	2.61598	0.55306	4.73002	2.25e-06	3.77e-05	heat_24HAS	upregulated
itf14g15950	2.11655	4.0151	1.1374	3.53006	0.000415458	0.00242699	heat_48HAS	upregulated
itf14g17390	110.69	3.02869	0.340295	8.90019	5.57e-19	1.32e-16	heat_24HAS	upregulated
itf14g17390	110.69	2.50452	0.340048	7.36518	1.77e-13	1.29e-11	heat_48HAS	upregulated
itf14g18030	173.044	2.38778	0.604215	3.95187	7.75e-05	0.000772529	heat_24HAS	upregulated
itf14g18410	15.2013	3.33025	0.573079	5.81115	6.2e-09	2.16e-07	heat_24HAS	upregulated
itf14g18410	15.2013	2.08051	0.544894	3.81818	0.000134438	0.000941243	heat_48HAS	upregulated
itf14g18440	101.001	2.02091	0.581668	3.47434	0.000512121	0.00373971	heat_24HAS	upregulated
itf14g20360	10.4094	3.11314	0.544544	5.71697	1.08e-08	3.51e-07	heat_24HAS	upregulated
itf14g20360	10.4094	3.21643	0.506081	6.35556	2.08e-10	7.89e-09	heat_48HAS	upregulated
itf15g00530	20.2332	2.17438	0.746865	2.91135	0.00359872	0.0179195	heat_24HAS	upregulated
itf15g00530	20.2332	2.60975	0.75994	3.43416	0.000594397	0.00327336	heat_48HAS	upregulated
itf15g00580	125.887	3.10579	0.34344	9.04317	1.52e-19	3.78e-17	heat_24HAS	upregulated
itf15g00580	125.887	2.79802	0.329326	8.49618	1.96e-17	3.27e-15	heat_48HAS	upregulated
itf15g00940	18.7922	3.45884	0.462087	7.48526	7.14e-14	7.88e-12	heat_24HAS	upregulated
itf15g00940	18.7922	4.22689	0.465981	9.07095	1.18e-19	2.92e-17	heat_48HAS	upregulated
itf15g01180	11.4025	2.59631	0.612318	4.24013	2.23e-05	0.000204676	heat_48HAS	upregulated
itf15g01230	17.0141	2.95893	0.660399	4.48051	7.45e-06	0.000106323	heat_24HAS	upregulated
itf15g02550	4.03675	2.89984	0.931622	3.11268	0.00185398	0.0105808	heat_24HAS	upregulated
itf15g02560	8.06794	3.17022	0.48238	6.57205	4.96e-11	2.91e-09	heat_24HAS	upregulated
itf15g02760	29416.7	2.05466	0.235332	8.7309	2.53e-18	5.1e-16	heat_48HAS	upregulated
itf15g03790	3.0646	3.89909	1.02253	3.81319	0.000137184	0.00124215	heat_24HAS	upregulated
itf15g04040	158.256	3.52233	0.772222	4.56129	5.08e-06	7.58e-05	heat_24HAS	upregulated
itf15g04040	158.256	4.17527	0.775704	5.38256	7.34e-08	1.43e-06	heat_48HAS	upregulated
itf15g04370	290.856	2.01543	0.247729	8.1356	4.1e-16	6.32e-14	heat_24HAS	upregulated
itf15g04370	290.856	2.17011	0.247584	8.76512	1.87e-18	3.86e-16	heat_48HAS	upregulated
itf15g04610	6.39053	2.04893	0.677451	3.02446	0.00249076	0.0133917	heat_24HAS	upregulated
itf15g06020	611.872	2.28666	0.463413	4.93439	8.04e-07	1.54e-05	heat_24HAS	upregulated
itf15g06550	5.54249	2.89997	1.13068	2.56481	0.0103233	0.0334973	heat_48HAS	upregulated
itf15g06590	4.58391	4.51516	1.01418	4.45204	8.51e-06	0.000119166	heat_24HAS	upregulated
itf15g06650	48.2727	2.32008	0.397677	5.83409	5.41e-09	1.43e-07	heat_48HAS	upregulated
itf15g07840	4.60017	2.17712	0.868758	2.50602	0.0122099	0.0462487	heat_24HAS	upregulated
itf15g07840	4.60017	2.03512	0.708288	2.87329	0.00406221	0.0158862	heat_48HAS	upregulated
itf15g09320	1501.77	2.14727	0.425615	5.0451	4.53e-07	9.41e-06	heat_24HAS	upregulated
itf15g11240	136.749	2.00206	0.530206	3.776	0.000159368	0.00140833	heat_24HAS	upregulated
itf15g13570	4.94076	2.258	0.699118	3.22978	0.00123883	0.00599894	heat_48HAS	upregulated
itf15g15370	40.1448	2.10757	0.295667	7.12819	1.02e-12	8.95e-11	heat_24HAS	upregulated
itf15g15370	40.1448	2.39716	0.302781	7.91714	2.43e-15	2.54e-13	heat_48HAS	upregulated
itf15g15830	13.6441	6.31616	0.904074	6.98633	2.82e-12	2.26e-10	heat_24HAS	upregulated
itf15g15830	13.6441	3.29107	0.652724	5.04205	4.61e-07	7.17e-06	heat_48HAS	upregulated
itf15g15960	14.8141	2.97918	0.818233	3.641	0.000271585	0.00220798	heat_24HAS	upregulated
itf15g16050	10.7697	2.60553	0.452971	5.7521	8.81e-09	2.17e-07	heat_48HAS	upregulated
itf15g19800	260.174	2.84228	0.40544	7.01036	2.38e-12	1.93e-10	heat_24HAS	upregulated
itf15g19800	260.174	2.01887	0.406167	4.97055	6.68e-07	9.92e-06	heat_48HAS	upregulated
itf15g21370	49.5687	2.21303	0.350471	6.31446	2.71e-10	1e-08	heat_48HAS	upregulated
itf15g21520	2.74264	2.95521	1.06205	2.78255	0.00539332	0.0247522	heat_24HAS	upregulated
itf15g22140	37.6486	2.35837	0.397388	5.93468	2.94e-09	1.13e-07	heat_24HAS	upregulated
itf15g22720	51.8414	3.01017	0.799592	3.76463	0.000166793	0.00112776	heat_48HAS	upregulated
itf15g23490	6.04613	4.3001	0.937501	4.58677	4.5e-06	6.85e-05	heat_24HAS	upregulated
itf00g13100	70.0352	2.02562	0.46386	4.36687	1.26e-05	0.000297167	NaCl_24HAS	upregulated
itf00g15130	121.932	3.86594	0.48557	7.96165	1.7e-15	6.04e-13	NaCl_24HAS	upregulated
itf00g15130	121.932	2.99299	0.483508	6.19016	6.01e-10	1.6e-07	NaCl_48HAS	upregulated
itf04g17560	58.6506	2.00693	0.400288	5.01373	5.34e-07	2.18e-05	NaCl_24HAS	upregulated
itf00g20620	19.0667	2.38831	0.563256	4.24018	2.23e-05	0.000804857	NaCl_48HAS	upregulated
itf00g21260	73.2646	2.22097	0.546107	4.06691	4.76e-05	0.00144231	NaCl_48HAS	upregulated
itf00g30790	16.826	3.28901	0.449108	7.32342	2.42e-13	5.93e-11	NaCl_24HAS	upregulated
itf00g32460	3.70965	2.14924	0.728178	2.95153	0.003162	0.0301732	NaCl_48HAS	upregulated
itf00g33730	22.2287	3.32306	0.994707	3.34074	0.000835556	0.0079069	NaCl_24HAS	upregulated
itf00g35270	120.406	2.0942	0.529186	3.95739	7.58e-05	0.00124193	NaCl_24HAS	upregulated
itf00g37970	31.024	2.37794	0.601974	3.95024	7.81e-05	0.00126701	NaCl_24HAS	upregulated
itf00g37970	31.024	2.15796	0.568099	3.79857	0.000145534	0.0033287	NaCl_48HAS	upregulated
itf00g41640	155.089	2.29382	0.446034	5.14269	2.71e-07	1.23e-05	NaCl_24HAS	upregulated
itf00g42040	5.45609	2.27567	0.806133	2.82295	0.00475838	0.0401897	NaCl_48HAS	upregulated
itf00g57540	28.9173	3.7533	1.078	3.48173	0.000498194	0.00817646	NaCl_48HAS	upregulated
itf01g00490	54.5018	2.50267	0.769633	3.25177	0.00114687	0.0146309	NaCl_48HAS	upregulated
itf01g01700	3.64368	4.41217	1.58977	2.77536	0.00551412	0.0443465	NaCl_48HAS	upregulated
itf01g01860	11065	3.59214	1.07239	3.34965	0.000809142	0.0077266	NaCl_24HAS	upregulated
itf01g01870	4819.77	5.01042	0.931174	5.38075	7.42e-08	4.13e-06	NaCl_24HAS	upregulated
itf01g01890	8665.87	3.91323	0.956393	4.09166	4.28e-05	0.000797095	NaCl_24HAS	upregulated
itf01g02500	135.043	2.33085	0.38634	6.03317	1.61e-09	1.56e-07	NaCl_24HAS	upregulated
itf01g05650	348.6	2.29845	0.273356	8.40824	4.16e-17	2.18e-14	NaCl_24HAS	upregulated
itf01g05660	6.47084	2.21279	0.558745	3.96028	7.49e-05	0.00123241	NaCl_24HAS	upregulated
itf01g05900	24.2776	2.01943	0.656238	3.07728	0.00208897	0.0225911	NaCl_48HAS	upregulated
itf01g05930	51.434	3.63628	0.863805	4.2096	2.56e-05	0.00089565	NaCl_48HAS	upregulated
itf01g05950	5.12693	3.77619	1.05733	3.57145	0.000355017	0.00412395	NaCl_24HAS	upregulated
itf01g05980	5603.04	2.89582	0.307569	9.41521	4.72e-21	5.63e-18	NaCl_24HAS	upregulated
itf01g06040	300.548	2.12957	0.286178	7.44141	9.96e-14	2.67e-11	NaCl_24HAS	upregulated
itf01g06420	64.3206	4.17153	0.867804	4.80699	1.53e-06	5.25e-05	NaCl_24HAS	upregulated
itf01g06420	64.3206	2.68093	0.854721	3.13661	0.00170911	0.0195278	NaCl_48HAS	upregulated
itf01g07270	30.5424	2.77719	0.468628	5.92621	3.1e-09	2.69e-07	NaCl_24HAS	upregulated
itf01g12420	259.215	2.10259	0.252249	8.33537	7.73e-17	3.69e-14	NaCl_24HAS	upregulated
itf01g14900	12.7004	2.77389	1.00532	2.7592	0.00579436	0.0327906	NaCl_24HAS	upregulated
itf01g15310	13.5968	2.70547	0.604289	4.47712	7.57e-06	0.000196549	NaCl_24HAS	upregulated
itf01g15310	13.5968	2.14349	0.541487	3.95852	7.54e-05	0.00205495	NaCl_48HAS	upregulated
itf01g17430	7.58075	2.12902	0.714804	2.97846	0.002897	0.0199058	NaCl_24HAS	upregulated
itf01g17430	7.58075	2.59194	0.677898	3.82349	0.000131575	0.00309287	NaCl_48HAS	upregulated
itf01g21160	49.0194	2.56486	0.63634	4.03065	5.56e-05	0.00162956	NaCl_48HAS	upregulated
itf01g22440	177.146	3.37649	1.18129	2.85832	0.00425891	0.0371867	NaCl_48HAS	upregulated
itf01g22450	117.798	3.44382	1.24916	2.75691	0.00583499	0.0462738	NaCl_48HAS	upregulated
itf01g22460	938.221	3.15976	1.12687	2.80403	0.00504685	0.0418644	NaCl_48HAS	upregulated
itf01g22470	493.602	3.26711	1.13457	2.8796	0.00398182	0.0355091	NaCl_48HAS	upregulated
itf01g24080	5.55353	2.08193	0.716715	2.90483	0.00367457	0.0236393	NaCl_24HAS	upregulated
itf01g24400	2.83171	2.42977	0.933311	2.60339	0.00923066	0.0456653	NaCl_24HAS	upregulated
itf01g25820	4.14166	3.71995	1.33392	2.78873	0.00529145	0.04317	NaCl_48HAS	upregulated
itf01g26900	54.2918	3.17705	0.686193	4.62996	3.66e-06	0.000109556	NaCl_24HAS	upregulated
itf01g28260	13.3025	3.49387	1.14576	3.04939	0.00229303	0.0241825	NaCl_48HAS	upregulated
itf01g32600	68.4187	2.20637	0.595823	3.70307	0.00021301	0.00439484	NaCl_48HAS	upregulated
itf01g35540	1335.03	2.47372	0.394633	6.26841	3.65e-10	4.29e-08	NaCl_24HAS	upregulated
itf01g35540	1335.03	2.17394	0.395403	5.49803	3.84e-08	5.29e-06	NaCl_48HAS	upregulated
itf01g35580	2114.64	4.44897	0.45472	9.78397	1.32e-22	2.04e-19	NaCl_24HAS	upregulated
itf01g35580	2114.64	2.86133	0.45242	6.32449	2.54e-10	7.67e-08	NaCl_48HAS	upregulated
itf01g36160	1939.23	2.76737	0.857874	3.22585	0.00125598	0.0107426	NaCl_24HAS	upregulated
itf02g04540	68.2634	2.50832	0.402465	6.23239	4.59e-10	5.26e-08	NaCl_24HAS	upregulated
itf02g06480	501.379	2.66079	0.422122	6.30338	2.91e-10	3.54e-08	NaCl_24HAS	upregulated
itf02g06740	137.827	2.63459	0.408257	6.45325	1.09e-10	1.53e-08	NaCl_24HAS	upregulated
itf02g06990	10.5666	4.8301	1.33121	3.62836	0.000285225	0.0054642	NaCl_48HAS	upregulated
itf02g07950	13.2324	2.87994	0.865087	3.32908	0.000871327	0.0120212	NaCl_48HAS	upregulated
itf02g08110	483.63	2.72133	0.838957	3.24371	0.00117985	0.0149527	NaCl_48HAS	upregulated
itf02g08190	133.134	4.96247	0.56953	8.71327	2.95e-18	1.8e-15	NaCl_24HAS	upregulated
itf02g08190	133.134	2.16898	0.621511	3.48986	0.000483279	0.00802307	NaCl_48HAS	upregulated
itf02g08210	106.469	4.17889	0.671593	6.22236	4.9e-10	5.56e-08	NaCl_24HAS	upregulated
itf02g08220	7.27631	3.66868	1.03719	3.53713	0.000404498	0.00455523	NaCl_24HAS	upregulated
itf02g08230	13.7749	3.21259	0.755787	4.25066	2.13e-05	0.00045509	NaCl_24HAS	upregulated
itf02g08250	4.70799	2.23698	0.832177	2.68811	0.00718586	0.0383885	NaCl_24HAS	upregulated
itf02g08260	13.4736	2.04555	0.451287	4.5327	5.82e-06	0.000293725	NaCl_48HAS	upregulated
itf02g08780	28.8176	2.62766	0.901178	2.91581	0.00354771	0.0328049	NaCl_48HAS	upregulated
itf02g10470	85.1688	3.23209	0.393528	8.21311	2.16e-16	8.98e-14	NaCl_24HAS	upregulated
itf02g10470	85.1688	3.5315	0.382386	9.23543	2.57e-20	5.86e-17	NaCl_48HAS	upregulated
itf02g11010	12.6148	2.42093	0.597315	4.05302	5.06e-05	0.0015143	NaCl_48HAS	upregulated
itf02g12390	19.3204	2.97521	0.867716	3.42878	0.000606304	0.00936464	NaCl_48HAS	upregulated
itf02g13470	588.451	2.25201	0.477428	4.71697	2.39e-06	0.000141529	NaCl_48HAS	upregulated
itf02g14490	226.393	3.89205	0.346095	11.2456	2.43e-29	9.12e-26	NaCl_24HAS	upregulated
itf02g14490	226.393	3.40497	0.354874	9.59486	8.4e-22	2.63e-18	NaCl_48HAS	upregulated
itf02g14500	40.8016	3.61613	0.449264	8.04901	8.35e-16	3.08e-13	NaCl_24HAS	upregulated
itf02g14500	40.8016	2.95425	0.461481	6.40168	1.54e-10	5.16e-08	NaCl_48HAS	upregulated
itf02g16310	4.42972	2.12356	0.773831	2.74422	0.00606544	0.0338958	NaCl_24HAS	upregulated
itf02g16320	56.8924	2.79542	0.31349	8.91707	4.79e-19	3.49e-16	NaCl_24HAS	upregulated
itf02g16320	56.8924	2.16488	0.286564	7.55461	4.2e-14	4.58e-11	NaCl_48HAS	upregulated
itf02g18810	2.17727	4.4933	1.55817	2.8837	0.00393031	0.0247802	NaCl_24HAS	upregulated
itf02g22710	9.13316	4.04913	1.11097	3.64467	0.000267737	0.00330155	NaCl_24HAS	upregulated
itf02g23760	1330.15	2.27399	0.403471	5.63607	1.74e-08	1.19e-06	NaCl_24HAS	upregulated
itf02g25880	1672.8	2.49529	0.908061	2.74794	0.00599717	0.0336049	NaCl_24HAS	upregulated
itf02g26510	288.842	2.02796	0.391186	5.18413	2.17e-07	1.03e-05	NaCl_24HAS	upregulated
itf03g00260	18.7963	2.56253	0.522258	4.90663	9.27e-07	3.46e-05	NaCl_24HAS	upregulated
itf03g00260	18.7963	2.66719	0.523267	5.09719	3.45e-07	3.3e-05	NaCl_48HAS	upregulated
itf03g00270	197.786	2.53911	0.249441	10.1792	2.46e-24	4.96e-21	NaCl_24HAS	upregulated
itf03g00270	197.786	2.49849	0.242324	10.3105	6.32e-25	5.28e-21	NaCl_48HAS	upregulated
itf03g00630	828.49	2.62454	0.471104	5.57103	2.53e-08	1.64e-06	NaCl_24HAS	upregulated
itf03g00630	828.49	3.17582	0.468433	6.77968	1.2e-11	5.92e-09	NaCl_48HAS	upregulated
itf03g03530	129.216	2.49351	0.545972	4.5671	4.95e-06	0.000139831	NaCl_24HAS	upregulated
itf03g03530	129.216	2.44538	0.542376	4.50864	6.52e-06	0.000320699	NaCl_48HAS	upregulated
itf03g04380	6.72605	2.28188	0.71228	3.20363	0.00135707	0.0113918	NaCl_24HAS	upregulated
itf03g05800	15.0893	2.36613	0.563345	4.20014	2.67e-05	0.000542621	NaCl_24HAS	upregulated
itf03g06180	944.374	2.92323	0.511579	5.71414	1.1e-08	8.1e-07	NaCl_24HAS	upregulated
itf03g07310	5248.17	2.60747	0.459933	5.66925	1.43e-08	1.02e-06	NaCl_24HAS	upregulated
itf03g07370	3.54539	2.74264	0.902167	3.04006	0.00236534	0.0171603	NaCl_24HAS	upregulated
itf03g07410	358.504	2.61713	0.916113	2.85678	0.00427969	0.0373159	NaCl_48HAS	upregulated
itf03g10550	2.33502	3.46715	1.21614	2.85094	0.00435898	0.0267815	NaCl_24HAS	upregulated
itf03g12940	579.445	2.10899	0.608715	3.46466	0.000530901	0.00561749	NaCl_24HAS	upregulated
itf03g13520	410.413	2.70625	0.503937	5.37021	7.86e-08	4.33e-06	NaCl_24HAS	upregulated
itf03g16610	76.1796	2.0648	0.32463	6.36047	2.01e-10	6.38e-08	NaCl_48HAS	upregulated
itf03g18960	9.43658	2.91621	0.806601	3.61543	0.000299846	0.00359446	NaCl_24HAS	upregulated
itf03g18970	20.0892	2.6368	0.655539	4.02233	5.76e-05	0.000999415	NaCl_24HAS	upregulated
itf03g20110	164.075	2.25321	0.739127	3.04847	0.00230009	0.0242263	NaCl_48HAS	upregulated
itf03g20840	9.45999	2.2692	0.562516	4.03402	5.48e-05	0.000966961	NaCl_24HAS	upregulated
itf03g20840	9.45999	2.27934	0.539048	4.22846	2.35e-05	0.000837861	NaCl_48HAS	upregulated
itf03g21240	1947.08	3.27889	0.460245	7.12424	1.05e-12	2.23e-10	NaCl_24HAS	upregulated
itf03g21240	1947.08	2.69806	0.46091	5.85376	4.81e-09	9.27e-07	NaCl_48HAS	upregulated
itf03g21380	175.786	2.41465	0.401494	6.01415	1.81e-09	1.74e-07	NaCl_24HAS	upregulated
itf03g25460	493.269	2.32307	0.408978	5.68018	1.35e-08	9.62e-07	NaCl_24HAS	upregulated
itf03g25460	493.269	3.32325	0.408579	8.13368	4.16e-16	6.14e-13	NaCl_48HAS	upregulated
itf03g27200	7.10306	2.12665	0.798269	2.66407	0.00772013	0.0403566	NaCl_24HAS	upregulated
itf03g27550	3.75961	2.15702	0.786951	2.74099	0.00612545	0.034098	NaCl_24HAS	upregulated
itf03g29420	4.46046	3.22875	1.0966	2.94433	0.00323654	0.0306975	NaCl_48HAS	upregulated
itf03g29430	6.94898	2.13045	0.619538	3.43878	0.00058434	0.00910397	NaCl_48HAS	upregulated
itf04g02350	610.419	2.61684	0.723716	3.61584	0.000299379	0.0035905	NaCl_24HAS	upregulated
itf04g03470	4146.67	3.47433	0.301837	11.5106	1.17e-30	6.12e-27	NaCl_24HAS	upregulated
itf04g03470	4146.67	2.83439	0.301146	9.41202	4.87e-21	1.36e-17	NaCl_48HAS	upregulated
itf04g07590	1236.36	3.84632	0.536065	7.1751	7.23e-13	1.58e-10	NaCl_24HAS	upregulated
itf04g07600	10772.9	4.64082	0.37911	12.2414	1.87e-34	2.45e-30	NaCl_24HAS	upregulated
itf04g07600	10772.9	2.03293	0.37898	5.36422	8.13e-08	9.99e-06	NaCl_48HAS	upregulated
itf04g07610	134.796	3.66404	0.955531	3.83456	0.00012579	0.00184302	NaCl_24HAS	upregulated
itf04g07620	1624.43	2.50331	0.399838	6.26081	3.83e-10	4.47e-08	NaCl_24HAS	upregulated
itf04g09150	163.153	2.47311	0.367374	6.73186	1.68e-11	7.92e-09	NaCl_48HAS	upregulated
itf04g14300	251.034	2.21359	0.667398	3.31675	0.000910724	0.00844464	NaCl_24HAS	upregulated
itf04g16950	6.72401	3.03847	0.935292	3.24869	0.00115939	0.0101658	NaCl_24HAS	upregulated
itf04g16950	6.72401	2.81055	0.890454	3.15631	0.00159777	0.0186205	NaCl_48HAS	upregulated
itf04g20120	3269.54	2.44335	0.641507	3.80876	0.000139666	0.00200163	NaCl_24HAS	upregulated
itf04g20210	6.5555	2.21638	0.601982	3.68181	0.000231583	0.00468926	NaCl_48HAS	upregulated
itf04g21060	52.0794	4.54417	0.689214	6.59326	4.3e-11	1.86e-08	NaCl_48HAS	upregulated
itf04g21220	13.9059	2.05439	0.473858	4.33547	1.45e-05	0.000589039	NaCl_48HAS	upregulated
itf04g22130	47.8279	2.63507	0.553267	4.76275	1.91e-06	0.00011909	NaCl_48HAS	upregulated
itf04g22520	24.8686	3.5023	0.663681	5.27709	1.31e-07	6.67e-06	NaCl_24HAS	upregulated
itf04g22520	24.8686	2.03619	0.601282	3.38641	0.000708126	0.0104789	NaCl_48HAS	upregulated
itf04g23830	4721.88	3.52496	1.06114	3.32186	0.000894196	0.00832964	NaCl_24HAS	upregulated
itf04g24160	1893.27	3.42306	0.375694	9.11131	8.14e-20	6.67e-17	NaCl_24HAS	upregulated
itf04g24340	34.6382	2.54052	0.933229	2.72228	0.00648323	0.0497464	NaCl_48HAS	upregulated
itf04g25910	31.3334	2.2552	0.568936	3.96389	7.37e-05	0.00202021	NaCl_48HAS	upregulated
itf04g28320	4.50621	2.35283	0.913439	2.57579	0.0100012	0.0483866	NaCl_24HAS	upregulated
itf04g28930	17.8585	3.16276	0.830374	3.80884	0.000139619	0.00322281	NaCl_48HAS	upregulated
itf04g29320	742.002	2.02621	0.343633	5.89643	3.71e-09	3.16e-07	NaCl_24HAS	upregulated
itf04g29320	742.002	2.13108	0.342552	6.2212	4.93e-10	1.34e-07	NaCl_48HAS	upregulated
itf04g29460	63.2835	2.53132	0.488239	5.1846	2.16e-07	1.03e-05	NaCl_24HAS	upregulated
itf04g30080	4.89019	3.00595	0.768774	3.91005	9.23e-05	0.00234934	NaCl_48HAS	upregulated
itf04g34250	197.75	2.44896	0.425222	5.75925	8.45e-09	1.52e-06	NaCl_48HAS	upregulated
itf05g01040	18.9371	2.24304	0.553388	4.0533	5.05e-05	0.0015143	NaCl_48HAS	upregulated
itf05g05170	18.3982	4.1897	0.758133	5.52633	3.27e-08	4.61e-06	NaCl_48HAS	upregulated
itf05g07250	646.364	2.03647	0.239364	8.50785	1.77e-17	9.89e-15	NaCl_24HAS	upregulated
itf05g10740	7.03582	2.09481	0.734024	2.85387	0.00431901	0.0375412	NaCl_48HAS	upregulated
itf05g12790	3385.3	2.44939	0.45421	5.39263	6.94e-08	3.92e-06	NaCl_24HAS	upregulated
itf05g13790	2.73922	2.8797	1.1216	2.5675	0.0102435	0.049248	NaCl_24HAS	upregulated
itf05g17570	7.1559	2.12375	0.609709	3.48322	0.00049543	0.00815994	NaCl_48HAS	upregulated
itf05g18480	9.66695	2.62123	0.672523	3.89761	9.71e-05	0.00245202	NaCl_48HAS	upregulated
itf05g18930	35.2123	2.00898	0.674091	2.98027	0.00287991	0.0198455	NaCl_24HAS	upregulated
itf05g19720	296.704	4.70936	0.459404	10.251	1.17e-24	2.56e-21	NaCl_24HAS	upregulated
itf05g19720	296.704	3.70142	0.399239	9.27119	1.84e-20	4.61e-17	NaCl_48HAS	upregulated
itf05g20930	4.80751	2.36167	0.684461	3.4504	0.000559753	0.00886411	NaCl_48HAS	upregulated
itf05g25060	21.5068	2.37456	0.374858	6.33454	2.38e-10	7.28e-08	NaCl_48HAS	upregulated
itf05g25290	847.06	2.36742	0.460959	5.13586	2.81e-07	2.82e-05	NaCl_48HAS	upregulated
itf05g26010	54.774	2.70711	0.362939	7.45887	8.73e-14	8.41e-11	NaCl_48HAS	upregulated
itf06g01760	459.525	2.59231	0.369427	7.01712	2.26e-12	4.5e-10	NaCl_24HAS	upregulated
itf06g03560	33.3672	2.82718	0.610394	4.63173	3.63e-06	0.00019804	NaCl_48HAS	upregulated
itf06g04580	5.91563	2.07857	0.72019	2.88614	0.00389995	0.0349532	NaCl_48HAS	upregulated
itf06g04610	5.21993	2.53401	0.752322	3.36826	0.00075645	0.0109358	NaCl_48HAS	upregulated
itf06g05430	9.1778	3.72243	1.08998	3.41513	0.000637506	0.00973006	NaCl_48HAS	upregulated
itf06g05880	119.252	3.01785	0.704945	4.28098	1.86e-05	0.000408937	NaCl_24HAS	upregulated
itf06g06340	2149.31	2.1571	0.438822	4.91566	8.85e-07	3.36e-05	NaCl_24HAS	upregulated
itf06g08730	30.6145	2.16389	0.80765	2.67924	0.00737887	0.0390696	NaCl_24HAS	upregulated
itf06g10940	284.227	4.3872	0.755978	5.80334	6.5e-09	5.19e-07	NaCl_24HAS	upregulated
itf06g10940	284.227	3.1256	0.764964	4.08594	4.39e-05	0.00135759	NaCl_48HAS	upregulated
itf06g11370	2617.74	5.31818	0.553639	9.60585	7.55e-22	1.02e-18	NaCl_24HAS	upregulated
itf06g11370	2617.74	3.73772	0.56891	6.56997	5.03e-11	2e-08	NaCl_48HAS	upregulated
itf06g11380	714.464	2.32619	0.464617	5.00667	5.54e-07	2.25e-05	NaCl_24HAS	upregulated
itf06g11390	189.359	3.21721	0.400436	8.03428	9.41e-16	3.43e-13	NaCl_24HAS	upregulated
itf06g11390	189.359	2.05503	0.401238	5.12172	3.03e-07	3e-05	NaCl_48HAS	upregulated
itf06g11400	245.109	2.96362	0.528149	5.61133	2.01e-08	1.34e-06	NaCl_24HAS	upregulated
itf06g11400	245.109	2.79531	0.535693	5.21813	1.81e-07	1.94e-05	NaCl_48HAS	upregulated
itf06g11450	7755.18	7.29709	0.637734	11.4422	2.57e-30	1.13e-26	NaCl_24HAS	upregulated
itf06g11450	7755.18	4.327	0.634651	6.81792	9.24e-12	4.73e-09	NaCl_48HAS	upregulated
itf06g11480	155.803	2.81151	0.499563	5.62794	1.82e-08	1.24e-06	NaCl_24HAS	upregulated
itf06g11520	265.683	4.01636	1.1026	3.64264	0.000269851	0.00331671	NaCl_24HAS	upregulated
itf06g16710	52.4873	2.26706	0.786236	2.88343	0.00393371	0.0247957	NaCl_24HAS	upregulated
itf06g16720	2.66693	3.95406	1.32283	2.98909	0.00279813	0.0194197	NaCl_24HAS	upregulated
itf06g16770	45.4098	2.20077	0.731287	3.00944	0.00261729	0.0184861	NaCl_24HAS	upregulated
itf06g16780	41.524	2.31911	0.615128	3.77013	0.000163164	0.00225347	NaCl_24HAS	upregulated
itf06g18910	89.9667	2.16554	0.337261	6.42098	1.35e-10	1.84e-08	NaCl_24HAS	upregulated
itf06g19030	3409.91	2.79038	0.960953	2.90376	0.0036871	0.033647	NaCl_48HAS	upregulated
itf06g21190	2171.31	2.36414	0.411194	5.74945	8.95e-09	6.83e-07	NaCl_24HAS	upregulated
itf06g21360	206.443	3.21732	0.36049	8.92485	4.46e-19	3.35e-16	NaCl_24HAS	upregulated
itf06g21360	206.443	2.65345	0.363628	7.29715	2.94e-13	2.3e-10	NaCl_48HAS	upregulated
itf06g22380	19.554	2.53196	0.56374	4.49137	7.08e-06	0.000335985	NaCl_48HAS	upregulated
itf06g22880	2893.41	2.60732	0.367166	7.10121	1.24e-12	2.6e-10	NaCl_24HAS	upregulated
itf06g23830	3.91231	3.3134	0.793614	4.17508	2.98e-05	0.00101431	NaCl_48HAS	upregulated
itf07g01250	365.891	6.29831	0.586815	10.733	7.12e-27	1.7e-23	NaCl_24HAS	upregulated
itf07g01250	365.891	5.51977	0.549635	10.0426	9.9e-24	4.96e-20	NaCl_48HAS	upregulated
itf07g01260	5188.07	6.73382	0.476644	14.1276	2.57e-45	6.74e-41	NaCl_24HAS	upregulated
itf07g01260	5188.07	4.65434	0.466707	9.97273	2.01e-23	8.02e-20	NaCl_48HAS	upregulated
itf07g03080	116.561	2.41772	0.303877	7.95626	1.77e-15	6.2e-13	NaCl_24HAS	upregulated
itf07g04150	3.20604	3.16816	1.08111	2.93046	0.00338464	0.0317656	NaCl_48HAS	upregulated
itf07g06800	1218.09	2.95382	0.356887	8.27663	1.27e-16	5.73e-14	NaCl_24HAS	upregulated
itf07g06810	22.9903	2.30264	0.467159	4.92903	8.26e-07	3.18e-05	NaCl_24HAS	upregulated
itf07g06870	1121.04	2.50347	0.462033	5.41837	6.01e-08	3.48e-06	NaCl_24HAS	upregulated
itf07g06870	1121.04	2.07018	0.461894	4.48194	7.4e-06	0.000347233	NaCl_48HAS	upregulated
itf07g06940	2.44707	2.39902	0.851999	2.81576	0.00486621	0.0289032	NaCl_24HAS	upregulated
itf07g07700	19.4745	2.01242	0.458229	4.39173	1.12e-05	0.000270726	NaCl_24HAS	upregulated
itf07g07780	2.69472	3.1983	1.24644	2.56594	0.0102896	0.0493443	NaCl_24HAS	upregulated
itf07g09890	35.4784	2.1358	0.774105	2.75906	0.00579683	0.046022	NaCl_48HAS	upregulated
itf07g09900	12.0759	2.52743	0.838629	3.01376	0.00258029	0.0262693	NaCl_48HAS	upregulated
itf07g09910	9.6033	2.29556	0.801751	2.86318	0.0041941	0.0368129	NaCl_48HAS	upregulated
itf07g10760	18.179	2.02874	0.440077	4.60996	4.03e-06	0.000118218	NaCl_24HAS	upregulated
itf07g15120	12.6864	2.07154	0.710915	2.9139	0.00356942	0.0231742	NaCl_24HAS	upregulated
itf07g15120	12.6864	2.73214	0.69741	3.91755	8.95e-05	0.00230699	NaCl_48HAS	upregulated
itf07g16060	67.2373	2.9025	0.321058	9.04041	1.56e-19	1.24e-16	NaCl_24HAS	upregulated
itf07g16560	230.131	2.27064	0.505477	4.49207	7.05e-06	0.00033552	NaCl_48HAS	upregulated
itf07g18170	4.51842	3.87654	0.960344	4.03662	5.42e-05	0.00096015	NaCl_24HAS	upregulated
itf07g18180	324.684	2.13274	0.654858	3.2568	0.00112677	0.00993533	NaCl_24HAS	upregulated
itf07g18180	324.684	2.82076	0.655689	4.30197	1.69e-05	0.000660257	NaCl_48HAS	upregulated
itf07g18190	25.3892	2.68789	0.600579	4.4755	7.62e-06	0.000356538	NaCl_48HAS	upregulated
itf07g19170	8.6491	2.10108	0.471509	4.45608	8.35e-06	0.000382536	NaCl_48HAS	upregulated
itf07g20520	15.2777	2.69182	0.63659	4.2285	2.35e-05	0.000489562	NaCl_24HAS	upregulated
itf07g20520	15.2777	4.01078	0.972202	4.12546	3.7e-05	0.00119368	NaCl_48HAS	upregulated
itf07g21460	37.1715	2.38662	0.519822	4.59122	4.41e-06	0.000231583	NaCl_48HAS	upregulated
itf07g23540	215.525	2.20842	0.448966	4.9189	8.7e-07	3.32e-05	NaCl_24HAS	upregulated
itf07g23750	382.913	2.26996	0.351342	6.46083	1.04e-10	1.46e-08	NaCl_24HAS	upregulated
itf08g00910	57.0193	3.06483	1.10367	2.77693	0.00548745	0.0315366	NaCl_24HAS	upregulated
itf08g03490	4.26314	2.06657	0.750075	2.75515	0.00586653	0.0464799	NaCl_48HAS	upregulated
itf08g03540	4776.03	2.88718	0.504987	5.71733	1.08e-08	8e-07	NaCl_24HAS	upregulated
itf08g04910	518.135	2.43392	0.657748	3.70039	0.000215271	0.00279512	NaCl_24HAS	upregulated
itf08g07050	62.5214	3.32855	0.85932	3.87347	0.000107297	0.00162711	NaCl_24HAS	upregulated
itf08g07670	31.0198	3.68917	0.497321	7.41809	1.19e-13	3.15e-11	NaCl_24HAS	upregulated
itf08g07670	31.0198	3.11313	0.523409	5.9478	2.72e-09	5.68e-07	NaCl_48HAS	upregulated
itf08g07850	95.5453	4.05821	0.665086	6.10179	1.05e-09	1.07e-07	NaCl_24HAS	upregulated
itf08g08500	3.32174	2.68732	0.875849	3.06825	0.00215315	0.0159551	NaCl_24HAS	upregulated
itf08g10430	17.1319	3.60866	0.937045	3.8511	0.000117588	0.00174773	NaCl_24HAS	upregulated
itf08g10680	41.4456	2.32933	0.516877	4.50655	6.59e-06	0.000177601	NaCl_24HAS	upregulated
itf08g11070	15.3087	3.03959	0.52375	5.80351	6.49e-09	5.19e-07	NaCl_24HAS	upregulated
itf08g11070	15.3087	2.66781	0.501559	5.31904	1.04e-07	1.24e-05	NaCl_48HAS	upregulated
itf09g01140	383.405	2.03674	0.579393	3.5153	0.000439265	0.00486651	NaCl_24HAS	upregulated
itf09g01740	977.427	2.74552	1.00069	2.74361	0.00607674	0.0475294	NaCl_48HAS	upregulated
itf09g03430	475.815	2.24212	0.354893	6.31773	2.65e-10	3.29e-08	NaCl_24HAS	upregulated
itf09g04820	94.6631	2.44081	0.502086	4.86134	1.17e-06	8.12e-05	NaCl_48HAS	upregulated
itf09g05220	387.023	2.69603	0.59785	4.50955	6.5e-06	0.000320582	NaCl_48HAS	upregulated
itf09g07400	71.2457	3.24036	0.632438	5.1236	3e-07	1.33e-05	NaCl_24HAS	upregulated
itf09g07400	71.2457	2.99768	0.64437	4.65211	3.29e-06	0.000184596	NaCl_48HAS	upregulated
itf09g07940	35.1395	2.73124	0.829776	3.29154	0.000996403	0.00904101	NaCl_24HAS	upregulated
itf09g07940	35.1395	3.76317	0.979843	3.84058	0.000122743	0.0029422	NaCl_48HAS	upregulated
itf09g09420	32.5095	2.17158	0.731619	2.96818	0.00299564	0.0290113	NaCl_48HAS	upregulated
itf09g09910	38452.5	3.52115	0.367038	9.59342	8.52e-22	1.06e-18	NaCl_24HAS	upregulated
itf09g13080	28.1637	2.29726	0.376731	6.09787	1.07e-09	1.09e-07	NaCl_24HAS	upregulated
itf09g13810	9.87014	2.12684	0.575831	3.69351	0.00022118	0.00450433	NaCl_48HAS	upregulated
itf09g15070	18.2197	2.29078	0.433109	5.28915	1.23e-07	1.41e-05	NaCl_48HAS	upregulated
itf09g16480	42.2111	3.49927	0.596504	5.86631	4.46e-09	3.75e-07	NaCl_24HAS	upregulated
itf09g16480	42.2111	2.65134	0.588734	4.50347	6.69e-06	0.000324786	NaCl_48HAS	upregulated
itf09g19620	53.9746	3.08333	0.816341	3.77701	0.000158725	0.00354945	NaCl_48HAS	upregulated
itf09g22570	27.066	3.60947	0.857243	4.21056	2.55e-05	0.000522653	NaCl_24HAS	upregulated
itf09g25760	3877.92	7.20395	0.594728	12.113	9.01e-34	7.88e-30	NaCl_24HAS	upregulated
itf09g25760	3877.92	3.61281	0.578294	6.24736	4.17e-10	1.16e-07	NaCl_48HAS	upregulated
itf09g27270	52.7353	2.34679	0.435855	5.38434	7.27e-08	4.06e-06	NaCl_24HAS	upregulated
itf10g00280	463.958	2.09118	0.311091	6.72208	1.79e-11	2.94e-09	NaCl_24HAS	upregulated
itf10g00280	463.958	2.05129	0.309719	6.62305	3.52e-11	1.63e-08	NaCl_48HAS	upregulated
itf10g01490	157.841	2.67891	0.886446	3.02208	0.00251048	0.0258113	NaCl_48HAS	upregulated
itf10g01810	118.916	2.30074	0.460121	5.00029	5.72e-07	4.84e-05	NaCl_48HAS	upregulated
itf10g03260	313.694	2.31791	0.859798	2.69588	0.00702021	0.037734	NaCl_24HAS	upregulated
itf10g04660	75.5261	4.66625	1.00221	4.65596	3.22e-06	9.83e-05	NaCl_24HAS	upregulated
itf10g05870	17.4897	2.88864	0.749676	3.85319	0.000116591	0.002813	NaCl_48HAS	upregulated
itf10g06570	5.2363	3.58895	1.00583	3.56815	0.000359507	0.00647827	NaCl_48HAS	upregulated
itf10g08290	4.91215	4.67384	1.10003	4.24883	2.15e-05	0.000457741	NaCl_24HAS	upregulated
itf10g08290	4.91215	3.21844	1.13975	2.82382	0.00474554	0.0400948	NaCl_48HAS	upregulated
itf10g09300	27.7682	2.02529	0.557507	3.63275	0.000280414	0.0034193	NaCl_24HAS	upregulated
itf10g10920	3510.02	3.7921	1.11877	3.38952	0.000700158	0.00692531	NaCl_24HAS	upregulated
itf10g12190	2.98428	3.56624	1.11442	3.20008	0.00137388	0.0114998	NaCl_24HAS	upregulated
itf10g14710	7.65924	2.19017	0.77391	2.83	0.00465474	0.0280427	NaCl_24HAS	upregulated
itf10g14710	7.65924	2.59769	0.747636	3.47454	0.000511729	0.00832988	NaCl_48HAS	upregulated
itf10g16010	2927.37	2.38555	0.55251	4.31766	1.58e-05	0.000357655	NaCl_24HAS	upregulated
itf10g16920	1350.89	2.16948	0.638127	3.39976	0.00067446	0.00673972	NaCl_24HAS	upregulated
itf10g16950	1588.88	2.06209	0.593767	3.4729	0.000514875	0.00548107	NaCl_24HAS	upregulated
itf10g17950	19.6983	2.15572	0.411194	5.24259	1.58e-07	7.82e-06	NaCl_24HAS	upregulated
itf10g19070	66.8042	2.14455	0.606618	3.53526	0.000407378	0.00708193	NaCl_48HAS	upregulated
itf10g19340	25.2536	3.96291	1.00715	3.93479	8.33e-05	0.00134133	NaCl_24HAS	upregulated
itf10g19350	135.158	4.85853	1.1274	4.30948	1.64e-05	0.000368583	NaCl_24HAS	upregulated
itf10g19390	112.319	2.02938	0.398068	5.09807	3.43e-07	3.3e-05	NaCl_48HAS	upregulated
itf10g19440	4.20417	2.17468	0.801917	2.71186	0.00669078	0.0364183	NaCl_24HAS	upregulated
itf10g20660	51.1559	2.62036	0.710785	3.68657	0.000227298	0.00291522	NaCl_24HAS	upregulated
itf10g23300	107.357	2.60506	0.354288	7.35293	1.94e-13	4.89e-11	NaCl_24HAS	upregulated
itf10g23300	107.357	2.16478	0.339685	6.3729	1.85e-10	5.99e-08	NaCl_48HAS	upregulated
itf10g23570	10.9004	2.4904	0.818594	3.04229	0.00234787	0.0245953	NaCl_48HAS	upregulated
itf10g24240	8.54247	2.0874	0.624271	3.34373	0.000826588	0.011641	NaCl_48HAS	upregulated
itf10g24300	86.3413	2.0644	0.559092	3.69242	0.00022213	0.00286714	NaCl_24HAS	upregulated
itf11g00290	32.3608	2.05154	0.361614	5.67328	1.4e-08	2.3e-06	NaCl_48HAS	upregulated
itf11g04270	63.8525	2.90825	0.483835	6.01082	1.85e-09	1.76e-07	NaCl_24HAS	upregulated
itf11g05060	5.74484	4.53143	1.55576	2.91268	0.00358341	0.0232349	NaCl_24HAS	upregulated
itf11g05060	5.74484	4.42857	1.46315	3.02674	0.00247205	0.0255439	NaCl_48HAS	upregulated
itf11g06190	980.184	3.96062	0.660877	5.99298	2.06e-09	4.51e-07	NaCl_48HAS	upregulated
itf11g06350	5.21495	2.33132	0.700716	3.32705	0.0008777	0.0120891	NaCl_48HAS	upregulated
itf11g06470	32.9486	2.3427	0.741295	3.16029	0.00157614	0.0184736	NaCl_48HAS	upregulated
itf11g06480	2.75813	2.45159	0.902408	2.71672	0.00659319	0.0360397	NaCl_24HAS	upregulated
itf11g07150	2945.88	2.42248	0.37386	6.47966	9.19e-11	1.3e-08	NaCl_24HAS	upregulated
itf11g07170	357.286	3.06443	0.532278	5.75719	8.55e-09	6.56e-07	NaCl_24HAS	upregulated
itf11g08560	106.275	2.35598	0.478153	4.92725	8.34e-07	6.42e-05	NaCl_48HAS	upregulated
itf11g08980	2357.77	3.27619	0.403528	8.11886	4.71e-16	1.87e-13	NaCl_24HAS	upregulated
itf11g09700	210.833	3.49099	0.396993	8.79357	1.45e-18	9.27e-16	NaCl_24HAS	upregulated
itf11g09700	210.833	2.09287	0.384495	5.44317	5.23e-08	6.69e-06	NaCl_48HAS	upregulated
itf11g11540	139.327	2.14669	0.475669	4.51298	6.39e-06	0.000173464	NaCl_24HAS	upregulated
itf11g11620	5.16013	2.80113	0.709252	3.94941	7.83e-05	0.00210046	NaCl_48HAS	upregulated
itf11g12470	2.73615	3.37745	0.973878	3.46804	0.000524262	0.00555845	NaCl_24HAS	upregulated
itf11g13930	6.41111	2.21449	0.64486	3.43407	0.000594596	0.00613076	NaCl_24HAS	upregulated
itf11g18360	1371.83	2.89625	0.520481	5.56456	2.63e-08	1.69e-06	NaCl_24HAS	upregulated
itf11g19960	16.3054	2.0798	0.594202	3.50015	0.000465	0.00507785	NaCl_24HAS	upregulated
itf12g00640	268.185	2.45203	0.653795	3.75046	0.000176512	0.00239126	NaCl_24HAS	upregulated
itf12g01040	685.324	2.65301	0.5431	4.88494	1.03e-06	7.54e-05	NaCl_48HAS	upregulated
itf12g01090	41.1619	2.09216	0.348052	6.01106	1.84e-09	4.23e-07	NaCl_48HAS	upregulated
itf12g02450	53.8451	2.03969	0.401016	5.08631	3.65e-07	3.43e-05	NaCl_48HAS	upregulated
itf12g02970	49905.6	5.63396	0.652907	8.62903	6.19e-18	3.69e-15	NaCl_24HAS	upregulated
itf12g02970	49905.6	2.30441	0.652315	3.53266	0.000411405	0.00711686	NaCl_48HAS	upregulated
itf12g03270	85.717	4.63418	0.498872	9.28931	1.55e-20	1.7e-17	NaCl_24HAS	upregulated
itf12g03270	85.717	2.55879	0.476404	5.37106	7.83e-08	9.67e-06	NaCl_48HAS	upregulated
itf12g03640	105.037	2.01963	0.298529	6.76527	1.33e-11	6.41e-09	NaCl_48HAS	upregulated
itf12g07610	892.096	2.30114	0.231376	9.94549	2.64e-23	4.33e-20	NaCl_24HAS	upregulated
itf12g07830	6.6489	4.41209	0.967127	4.56206	5.07e-06	0.000142924	NaCl_24HAS	upregulated
itf12g07830	6.6489	2.56261	0.84545	3.03106	0.00243693	0.0252747	NaCl_48HAS	upregulated
itf12g09700	59.1265	2.02668	0.515169	3.93402	8.35e-05	0.00134318	NaCl_24HAS	upregulated
itf12g09750	37.477	6.37825	0.724355	8.80542	1.3e-18	8.77e-16	NaCl_24HAS	upregulated
itf12g09750	37.477	4.84165	0.640766	7.55604	4.16e-14	4.58e-11	NaCl_48HAS	upregulated
itf12g10980	43.2134	2.13656	0.537552	3.97461	7.05e-05	0.00194622	NaCl_48HAS	upregulated
itf12g11200	146.504	2.38371	0.455975	5.22773	1.72e-07	8.39e-06	NaCl_24HAS	upregulated
itf12g11620	4.15442	2.11064	0.718209	2.93875	0.00329536	0.0311611	NaCl_48HAS	upregulated
itf12g12890	137.423	4.57247	0.494728	9.24239	2.41e-20	2.34e-17	NaCl_24HAS	upregulated
itf12g12890	137.423	3.42863	0.430815	7.95846	1.74e-15	2.43e-12	NaCl_48HAS	upregulated
itf12g14840	88.5924	2.12371	0.544022	3.90373	9.47e-05	0.00239851	NaCl_48HAS	upregulated
itf12g15260	24.8443	2.13487	0.359016	5.94645	2.74e-09	5.68e-07	NaCl_48HAS	upregulated
itf12g16540	101.758	3.35834	0.528444	6.35515	2.08e-10	2.68e-08	NaCl_24HAS	upregulated
itf12g16540	101.758	2.4896	0.487302	5.10895	3.24e-07	3.18e-05	NaCl_48HAS	upregulated
itf12g16550	46.2746	3.57131	1.30037	2.74637	0.0060259	0.0472555	NaCl_48HAS	upregulated
itf12g18750	521.397	2.39547	0.489948	4.88923	1.01e-06	3.73e-05	NaCl_24HAS	upregulated
itf12g18750	521.397	2.77606	0.487026	5.70002	1.2e-08	2.04e-06	NaCl_48HAS	upregulated
itf12g20430	172.069	2.16146	0.548615	3.93985	8.15e-05	0.00216744	NaCl_48HAS	upregulated
itf12g22800	2063.83	2.12105	0.488276	4.34396	1.4e-05	0.000572263	NaCl_48HAS	upregulated
itf12g23020	43.576	2.53557	0.404556	6.26754	3.67e-10	4.3e-08	NaCl_24HAS	upregulated
itf12g23020	43.576	2.0609	0.406028	5.07577	3.86e-07	3.56e-05	NaCl_48HAS	upregulated
itf12g23880	17.7226	3.07552	0.729814	4.21412	2.51e-05	0.000516089	NaCl_24HAS	upregulated
itf12g25200	35.284	8.50614	1.02129	8.3288	8.17e-17	3.83e-14	NaCl_24HAS	upregulated
itf12g25200	35.284	4.49449	0.711352	6.31823	2.65e-10	7.9e-08	NaCl_48HAS	upregulated
itf12g25990	3.74283	3.53468	1.04878	3.3703	0.00075087	0.0072888	NaCl_24HAS	upregulated
itf12g27180	1084.46	2.08946	0.235682	8.86562	7.61e-19	5.4e-16	NaCl_24HAS	upregulated
itf13g03290	178.727	2.64327	0.938072	2.81777	0.00483587	0.028768	NaCl_24HAS	upregulated
itf13g06800	428.182	2.15187	0.642509	3.34916	0.000810557	0.0114927	NaCl_48HAS	upregulated
itf13g09960	133.274	2.27499	0.30527	7.45239	9.17e-14	2.48e-11	NaCl_24HAS	upregulated
itf13g10050	37.9664	2.04165	0.317024	6.44007	1.19e-10	4.28e-08	NaCl_48HAS	upregulated
itf13g12480	5.78882	2.3414	0.737394	3.17523	0.00149717	0.0177957	NaCl_48HAS	upregulated
itf13g16260	4.98433	4.10486	1.00621	4.07952	4.51e-05	0.00138299	NaCl_48HAS	upregulated
itf13g17290	13.8135	2.24465	0.458388	4.89683	9.74e-07	7.24e-05	NaCl_48HAS	upregulated
itf13g18420	59.1495	2.66388	0.637843	4.17639	2.96e-05	0.000590111	NaCl_24HAS	upregulated
itf13g18420	59.1495	2.58812	0.622018	4.16084	3.17e-05	0.00106836	NaCl_48HAS	upregulated
itf13g19200	32.6799	2.22268	0.594575	3.73826	0.000185296	0.00398961	NaCl_48HAS	upregulated
itf13g19540	1184.24	2.228	0.296125	7.52385	5.32e-14	1.48e-11	NaCl_24HAS	upregulated
itf13g20570	18.0313	2.85027	0.50179	5.6802	1.35e-08	9.62e-07	NaCl_24HAS	upregulated
itf13g20570	18.0313	2.08818	0.470169	4.44134	8.94e-06	0.000406729	NaCl_48HAS	upregulated
itf13g22370	150.073	2.11034	0.498192	4.23599	2.28e-05	0.000476987	NaCl_24HAS	upregulated
itf14g00170	90.0657	3.86865	0.50639	7.63967	2.18e-14	6.57e-12	NaCl_24HAS	upregulated
itf14g02350	10753.2	5.32891	0.492724	10.8152	2.92e-27	7.65e-24	NaCl_24HAS	upregulated
itf14g02350	10753.2	6.24117	0.493692	12.6418	1.24e-36	3.11e-32	NaCl_48HAS	upregulated
itf14g02870	22.2335	2.209	0.426846	5.17516	2.28e-07	2.37e-05	NaCl_48HAS	upregulated
itf14g03970	23.9963	2.35025	0.379144	6.19884	5.69e-10	6.3e-08	NaCl_24HAS	upregulated
itf14g05310	84.8834	2.44327	0.582252	4.19624	2.71e-05	0.000549068	NaCl_24HAS	upregulated
itf14g05500	173.911	2.52804	0.571604	4.42271	9.75e-06	0.000240836	NaCl_24HAS	upregulated
itf14g06080	41.6133	2.93517	0.799209	3.67259	0.0002401	0.00305255	NaCl_24HAS	upregulated
itf14g06080	41.6133	2.53599	0.78889	3.21464	0.0013061	0.0160717	NaCl_48HAS	upregulated
itf14g08290	59.4014	2.60512	0.816848	3.18924	0.00142649	0.0117824	NaCl_24HAS	upregulated
itf14g08290	59.4014	2.59521	0.802735	3.23296	0.00122516	0.0153409	NaCl_48HAS	upregulated
itf14g09060	375.09	3.85388	0.890206	4.3292	1.5e-05	0.000601397	NaCl_48HAS	upregulated
itf14g09100	391.016	2.73348	0.880488	3.1045	0.00190601	0.0211453	NaCl_48HAS	upregulated
itf14g14370	1051.51	5.12848	0.434492	11.8034	3.75e-32	2.46e-28	NaCl_24HAS	upregulated
itf14g14370	1051.51	4.14417	0.408482	10.1453	3.48e-24	2.18e-20	NaCl_48HAS	upregulated
itf14g18020	91.7945	4.19645	0.660877	6.34982	2.16e-10	2.76e-08	NaCl_24HAS	upregulated
itf14g18020	91.7945	2.17687	0.651521	3.34121	0.000834156	0.0116991	NaCl_48HAS	upregulated
itf14g18030	173.044	4.60185	0.578026	7.96132	1.7e-15	6.04e-13	NaCl_24HAS	upregulated
itf14g18030	173.044	2.87627	0.541892	5.30783	1.11e-07	1.31e-05	NaCl_48HAS	upregulated
itf14g18060	37.8452	2.09189	0.4662	4.48711	7.22e-06	0.000340825	NaCl_48HAS	upregulated
itf14g18480	80.9882	2.45223	0.892807	2.74665	0.0060207	0.0337223	NaCl_24HAS	upregulated
itf14g19300	146.301	2.08344	0.351102	5.93401	2.96e-09	5.93e-07	NaCl_48HAS	upregulated
itf14g19410	303.205	2.47287	0.716511	3.45127	0.000557965	0.00583329	NaCl_24HAS	upregulated
itf15g00520	2016.75	2.11827	0.698727	3.03161	0.0024325	0.0175391	NaCl_24HAS	upregulated
itf15g01410	123.646	2.07517	0.333886	6.21519	5.13e-10	5.72e-08	NaCl_24HAS	upregulated
itf15g02300	36.1381	2.75281	0.547943	5.02389	5.06e-07	2.08e-05	NaCl_24HAS	upregulated
itf15g03300	301.297	2.6158	0.502657	5.20395	1.95e-07	9.34e-06	NaCl_24HAS	upregulated
itf15g03300	301.297	3.05556	0.508834	6.00503	1.91e-09	4.28e-07	NaCl_48HAS	upregulated
itf15g04270	6.29239	3.04585	1.02848	2.96149	0.00306152	0.0295178	NaCl_48HAS	upregulated
itf15g04630	177.297	3.27065	0.695062	4.70555	2.53e-06	0.000147942	NaCl_48HAS	upregulated
itf15g06720	15.3326	3.25547	0.953283	3.41501	0.000637785	0.00648785	NaCl_24HAS	upregulated
itf15g07720	465.378	3.1059	0.959979	3.23538	0.0012148	0.0152645	NaCl_48HAS	upregulated
itf15g07840	4.60017	3.23641	0.822561	3.93455	8.34e-05	0.00134188	NaCl_24HAS	upregulated
itf15g08660	146.78	3.48102	0.375566	9.26873	1.88e-20	1.9e-17	NaCl_24HAS	upregulated
itf15g08660	146.78	2.36666	0.378226	6.25727	3.92e-10	1.1e-07	NaCl_48HAS	upregulated
itf15g09050	1658.61	3.10781	0.442243	7.02738	2.1e-12	4.22e-10	NaCl_24HAS	upregulated
itf15g09060	1278.11	2.11659	0.527444	4.01293	6e-05	0.00103058	NaCl_24HAS	upregulated
itf15g09070	225.772	2.13699	0.521326	4.09915	4.15e-05	0.000780136	NaCl_24HAS	upregulated
itf15g09530	14.2652	3.41905	1.05506	3.2406	0.00119277	0.0103675	NaCl_24HAS	upregulated
itf15g10560	4.32455	2.02119	0.645036	3.13346	0.00172758	0.0135908	NaCl_24HAS	upregulated
itf15g11130	31.2291	2.36769	0.412997	5.73296	9.87e-09	7.4e-07	NaCl_24HAS	upregulated
itf15g11130	31.2291	2.36941	0.384236	6.16654	6.98e-10	1.82e-07	NaCl_48HAS	upregulated
itf15g11140	21.1078	2.54077	0.517071	4.91377	8.93e-07	3.38e-05	NaCl_24HAS	upregulated
itf15g11940	156.889	3.34782	0.444486	7.5319	5e-14	1.41e-11	NaCl_24HAS	upregulated
itf15g11940	156.889	2.00768	0.403107	4.98052	6.34e-07	5.3e-05	NaCl_48HAS	upregulated
itf15g20630	5.12307	2.55635	0.731951	3.49252	0.00047849	0.00518312	NaCl_24HAS	upregulated
itf15g21520	2.74264	3.11518	1.05543	2.95159	0.00316146	0.0212663	NaCl_24HAS	upregulated
itf15g22580	1584.5	2.04401	0.626295	3.26366	0.00109985	0.00977018	NaCl_24HAS	upregulated
itf15g22690	12.6941	4.76003	1.02271	4.65432	3.25e-06	9.87e-05	NaCl_24HAS	upregulated
itf15g22690	12.6941	3.88052	1.09476	3.54461	0.000393189	0.00688713	NaCl_48HAS	upregulated
itf15g22720	51.8414	7.01597	0.912312	7.69033	1.47e-14	4.64e-12	NaCl_24HAS	upregulated
itf15g22720	51.8414	3.36486	0.784353	4.28998	1.79e-05	0.000683861	NaCl_48HAS	upregulated
itf09g05280	21759.7	-8.47221	1.45205	-5.83465	5.39e-09	1.92e-07	Heat_24HAS	downregulated
itf00g00170	21.7812	-2.45776	0.395345	-6.21675	5.08e-10	2.29e-08	Heat_24HAS	downregulated
itf00g00670	3.526	-5.0294	1.3974	-3.59911	0.000319309	0.00252334	Heat_24HAS	downregulated
itf00g00670	3.526	-5.2613	1.38937	-3.78682	0.000152589	0.00104765	heat_48HAS	downregulated
itf00g00730	16.2439	-3.8729	1.01734	-3.80688	0.000140731	0.00127127	Heat_24HAS	downregulated
itf00g00740	17.3603	-2.94295	0.861635	-3.41554	0.000636564	0.00446402	Heat_24HAS	downregulated
itf00g01380	5.24887	-3.61418	1.1933	-3.02873	0.00245588	0.0132546	Heat_24HAS	downregulated
itf00g02070	583.457	-2.92176	0.973477	-3.00136	0.00268776	0.0142145	Heat_24HAS	downregulated
itf00g02080	1410.8	-2.43386	0.729716	-3.33536	0.000851904	0.00566999	Heat_24HAS	downregulated
itf00g02090	408.547	-3.52303	0.982924	-3.58423	0.000338072	0.0026359	Heat_24HAS	downregulated
itf00g02500	115.917	-4.70625	0.665912	-7.06738	1.58e-12	1.32e-10	Heat_24HAS	downregulated
itf00g02500	115.917	-4.82881	0.618283	-7.81003	5.72e-15	5.58e-13	heat_48HAS	downregulated
itf00g03050	7.80347	-2.10203	0.837598	-2.5096	0.012087	0.0458607	Heat_24HAS	downregulated
itf00g03050	7.80347	-2.37387	0.832544	-2.85134	0.00435348	0.0167802	heat_48HAS	downregulated
itf00g04750	1373.99	-3.09542	0.540269	-5.7294	1.01e-08	2.45e-07	heat_48HAS	downregulated
itf00g04760	997.768	-2.259	0.549907	-4.10797	3.99e-05	0.000440684	Heat_24HAS	downregulated
itf00g04760	997.768	-2.93116	0.548929	-5.33979	9.31e-08	1.76e-06	heat_48HAS	downregulated
itf00g04770	1201.74	-3.07792	0.515183	-5.97442	2.31e-09	6.77e-08	heat_48HAS	downregulated
itf00g04780	687.554	-2.01838	0.318322	-6.34069	2.29e-10	8.6e-09	heat_48HAS	downregulated
itf00g05230	5.15411	-4.42485	1.47096	-3.00814	0.00262852	0.0139617	Heat_24HAS	downregulated
itf00g06200	5.26813	-4.77796	1.44663	-3.30281	0.000957207	0.00621898	Heat_24HAS	downregulated
itf00g06200	5.26813	-4.81061	1.44332	-3.33301	0.000859113	0.00443256	heat_48HAS	downregulated
itf00g07080	3.15579	-3.31466	1.28209	-2.58537	0.00972752	0.0319754	heat_48HAS	downregulated
itf00g08110	36.7805	-2.01095	0.530768	-3.78875	0.000151407	0.00135313	Heat_24HAS	downregulated
itf00g08120	15.9962	-2.72543	0.692293	-3.93682	8.26e-05	0.000813168	Heat_24HAS	downregulated
itf00g08140	14.4366	-2.57515	0.650843	-3.95663	7.6e-05	0.000759262	Heat_24HAS	downregulated
itf00g08540	2.79419	-4.09393	1.36487	-2.9995	0.00270422	0.011383	heat_48HAS	downregulated
itf00g09110	25.2956	-3.76008	1.28006	-2.93743	0.00330945	0.0167495	Heat_24HAS	downregulated
itf00g09110	25.2956	-6.48831	1.52315	-4.25979	2.05e-05	0.000190406	heat_48HAS	downregulated
itf00g09130	91.1885	-2.28916	0.488764	-4.68357	2.82e-06	3.43e-05	heat_48HAS	downregulated
itf00g09160	94.2391	-2.18265	0.519856	-4.19858	2.69e-05	0.000240636	heat_48HAS	downregulated
itf00g09180	91.6372	-2.3116	0.643516	-3.59214	0.00032797	0.00199035	heat_48HAS	downregulated
itf00g10100	66.6119	-2.53608	0.450375	-5.63105	1.79e-08	4.1e-07	heat_48HAS	downregulated
itf00g11270	66.5751	-2.39709	0.572822	-4.18471	2.86e-05	0.00025373	heat_48HAS	downregulated
itf00g11930	7.14448	-4.1289	1.37399	-3.00504	0.00265546	0.0140686	Heat_24HAS	downregulated
itf00g11930	7.14448	-3.52267	1.35678	-2.59635	0.00942209	0.0311274	heat_48HAS	downregulated
itf00g13100	70.0352	-2.25485	0.538855	-4.18452	2.86e-05	0.000253858	heat_48HAS	downregulated
itf00g13110	394.64	-2.41195	0.50716	-4.75581	1.98e-06	2.51e-05	heat_48HAS	downregulated
itf00g13410	44.6733	-3.5819	0.897122	-3.99266	6.53e-05	0.0005113	heat_48HAS	downregulated
itf00g13440	38.8386	-2.42257	0.951509	-2.54603	0.0108955	0.035055	heat_48HAS	downregulated
itf00g13570	11.9311	-5.40541	1.39531	-3.87398	0.000107071	0.00101077	Heat_24HAS	downregulated
itf00g13570	11.9311	-3.92315	1.1318	-3.4663	0.000527669	0.0029612	heat_48HAS	downregulated
itf00g13780	10.9434	-2.72855	0.996816	-2.73726	0.00619529	0.0275255	Heat_24HAS	downregulated
itf00g13780	10.9434	-3.91929	1.0142	-3.86443	0.00011135	0.000806272	heat_48HAS	downregulated
itf00g13890	128.57	-3.31168	0.734709	-4.50748	6.56e-06	9.5e-05	Heat_24HAS	downregulated
itf00g13890	128.57	-2.51836	0.737797	-3.41335	0.000641684	0.00348766	heat_48HAS	downregulated
itf00g14210	3.02524	-4.70538	1.69123	-2.78223	0.0053987	0.019956	heat_48HAS	downregulated
itf00g14220	20.5157	-2.77156	1.08427	-2.55616	0.0105835	0.0414337	Heat_24HAS	downregulated
itf00g14220	20.5157	-2.57668	1.03894	-2.48011	0.0131341	0.0407197	heat_48HAS	downregulated
itf00g17070	302.559	-2.7515	0.46461	-5.92218	3.18e-09	8.96e-08	heat_48HAS	downregulated
itf00g19680	373.545	-3.75886	0.89992	-4.17689	2.96e-05	0.00034102	Heat_24HAS	downregulated
itf00g19690	4993.73	-3.21059	0.608138	-5.27937	1.3e-07	3.14e-06	Heat_24HAS	downregulated
itf00g20130	51.0764	-2.8341	0.670722	-4.22545	2.38e-05	0.000283084	Heat_24HAS	downregulated
itf00g20140	6.17164	-3.36354	1.05625	-3.18442	0.00145046	0.00869401	Heat_24HAS	downregulated
itf00g20170	13.5477	-2.19655	0.675393	-3.25226	0.00114492	0.00716352	Heat_24HAS	downregulated
itf00g20190	42.6907	-2.33666	0.560243	-4.1708	3.04e-05	0.000348307	Heat_24HAS	downregulated
itf00g20870	9.4901	-2.22783	0.645328	-3.45224	0.000555951	0.00399775	Heat_24HAS	downregulated
itf00g23050	14.3197	-3.11871	0.799208	-3.90225	9.53e-05	0.000704464	heat_48HAS	downregulated
itf00g24250	34.4806	-2.45967	0.728363	-3.37698	0.000732855	0.00389525	heat_48HAS	downregulated
itf00g24800	8.46752	-2.51425	0.580389	-4.332	1.48e-05	0.000143214	heat_48HAS	downregulated
itf00g26070	27.835	-2.42457	0.979781	-2.4746	0.0133385	0.0412219	heat_48HAS	downregulated
itf00g26680	106.035	-2.06505	0.34481	-5.98895	2.11e-09	6.25e-08	heat_48HAS	downregulated
itf00g27050	43.7718	-2.94729	0.467909	-6.29885	3e-10	1.45e-08	Heat_24HAS	downregulated
itf00g27050	43.7718	-2.28524	0.444861	-5.13698	2.79e-07	4.62e-06	heat_48HAS	downregulated
itf00g27200	14.0609	-2.54809	0.904769	-2.81629	0.00485822	0.0183457	heat_48HAS	downregulated
itf00g27530	4.27384	-3.75303	1.40262	-2.67573	0.00745657	0.0317191	Heat_24HAS	downregulated
itf00g27870	420.837	-3.02225	0.747763	-4.04172	5.31e-05	0.000560242	Heat_24HAS	downregulated
itf00g27870	420.837	-5.95151	0.767637	-7.75302	8.97e-15	8.35e-13	heat_48HAS	downregulated
itf00g28240	151.251	-2.5868	0.399847	-6.46947	9.83e-11	4.02e-09	heat_48HAS	downregulated
itf00g28920	1430.34	-3.23677	0.488043	-6.63213	3.31e-11	1.5e-09	heat_48HAS	downregulated
itf00g28930	155.45	-4.05939	1.33188	-3.04787	0.00230471	0.0126087	Heat_24HAS	downregulated
itf00g29250	72.9991	-2.76676	1.04481	-2.64811	0.00809444	0.0338159	Heat_24HAS	downregulated
itf00g29250	72.9991	-3.73392	1.05446	-3.54109	0.000398479	0.00234871	heat_48HAS	downregulated
itf00g29770	555.853	-2.59397	0.572439	-4.53143	5.86e-06	6.45e-05	heat_48HAS	downregulated
itf00g29850	17.6664	-2.02804	0.643354	-3.15229	0.00161996	0.00949158	Heat_24HAS	downregulated
itf00g29880	65.8535	-3.28416	0.618633	-5.30874	1.1e-07	2.73e-06	Heat_24HAS	downregulated
itf00g30510	19.4184	-2.41636	0.607358	-3.97848	6.94e-05	0.000702712	Heat_24HAS	downregulated
itf00g30510	19.4184	-2.25696	0.621929	-3.62897	0.00028455	0.00176397	heat_48HAS	downregulated
itf00g30690	4.49273	-2.5039	0.812165	-3.083	0.00204928	0.00906374	heat_48HAS	downregulated
itf00g30780	376.721	-3.55845	1.14126	-3.11798	0.00182092	0.0104277	Heat_24HAS	downregulated
itf00g30780	376.721	-4.86444	1.13917	-4.27015	1.95e-05	0.000182873	heat_48HAS	downregulated
itf00g31090	2.62422	-2.53876	1.06172	-2.39116	0.016795	0.0494412	heat_48HAS	downregulated
itf00g32090	90.2878	-4.39346	1.0073	-4.36163	1.29e-05	0.000168867	Heat_24HAS	downregulated
itf00g32090	90.2878	-6.50115	1.09476	-5.9384	2.88e-09	8.22e-08	heat_48HAS	downregulated
itf00g32400	2.55919	-5.10944	1.5871	-3.21937	0.00128474	0.00788206	Heat_24HAS	downregulated
itf00g33560	200.268	-2.82099	0.614682	-4.58936	4.45e-06	6.79e-05	Heat_24HAS	downregulated
itf00g33560	200.268	-3.48004	0.619058	-5.62151	1.89e-08	4.28e-07	heat_48HAS	downregulated
itf00g34060	13.3221	-2.0443	0.738186	-2.76936	0.00561663	0.0255318	Heat_24HAS	downregulated
itf00g34060	13.3221	-2.03145	0.760705	-2.67049	0.00757415	0.0261931	heat_48HAS	downregulated
itf00g34070	28.8923	-2.35107	0.653385	-3.59829	0.000320315	0.00195383	heat_48HAS	downregulated
itf00g38020	3.80444	-2.45517	0.996627	-2.46348	0.0137595	0.0422246	heat_48HAS	downregulated
itf00g38530	237.206	-2.76324	0.57273	-4.82468	1.4e-06	1.87e-05	heat_48HAS	downregulated
itf00g38850	34.7951	-2.5022	0.643901	-3.886	0.000101909	0.000970234	Heat_24HAS	downregulated
itf00g38850	34.7951	-3.40038	0.67289	-5.0534	4.34e-07	6.79e-06	heat_48HAS	downregulated
itf00g39270	9.79125	-2.44684	0.80965	-3.02209	0.00251033	0.0134672	Heat_24HAS	downregulated
itf00g39270	9.79125	-2.2065	0.801605	-2.7526	0.00591245	0.0214531	heat_48HAS	downregulated
itf00g39470	10.4159	-2.87332	0.671211	-4.2808	1.86e-05	0.000175776	heat_48HAS	downregulated
itf00g39520	17.7532	-3.90372	0.891829	-4.37721	1.2e-05	0.00015879	Heat_24HAS	downregulated
itf00g39520	17.7532	-3.21379	0.926707	-3.46797	0.000524411	0.00294354	heat_48HAS	downregulated
itf00g41430	780.987	-2.69277	0.690897	-3.8975	9.72e-05	0.000933609	Heat_24HAS	downregulated
itf00g42880	724.377	-5.93018	1.34996	-4.39286	1.12e-05	0.000150294	Heat_24HAS	downregulated
itf00g42880	724.377	-5.96113	1.32227	-4.50826	6.54e-06	7.09e-05	heat_48HAS	downregulated
itf00g44070	8.53963	-2.37936	0.724992	-3.28191	0.00103108	0.00658825	Heat_24HAS	downregulated
itf00g44080	22.8267	-4.02491	0.833655	-4.82803	1.38e-06	2.48e-05	Heat_24HAS	downregulated
itf00g44080	22.8267	-2.13382	0.831632	-2.56582	0.0102931	0.0334324	heat_48HAS	downregulated
itf00g44270	143.346	-2.66027	0.997427	-2.66713	0.00765019	0.0264108	heat_48HAS	downregulated
itf00g45480	1.39666	-4.19744	1.54094	-2.72394	0.0064508	0.0283586	Heat_24HAS	downregulated
itf00g45710	56.9848	-2.17284	0.654466	-3.32001	0.000900127	0.00592771	Heat_24HAS	downregulated
itf00g45950	21.5762	-3.12409	1.04932	-2.97727	0.00290828	0.0151126	Heat_24HAS	downregulated
itf00g46290	4.44241	-3.43392	1.21936	-2.81617	0.00486004	0.01835	heat_48HAS	downregulated
itf00g47100	7.98418	-2.24835	0.637013	-3.52953	0.000416302	0.00314764	Heat_24HAS	downregulated
itf00g48120	109.151	-4.05455	1.04957	-3.86306	0.000111975	0.00105115	Heat_24HAS	downregulated
itf00g49250	226.664	-2.1254	0.597976	-3.55433	0.000378946	0.00290396	Heat_24HAS	downregulated
itf00g51140	85.7722	-2.30643	0.570455	-4.04314	5.27e-05	0.000557521	Heat_24HAS	downregulated
itf00g53770	7659.71	-2.9039	0.733138	-3.96091	7.47e-05	0.000747722	Heat_24HAS	downregulated
itf00g53770	7659.71	-3.36464	0.73325	-4.58867	4.46e-06	5.09e-05	heat_48HAS	downregulated
itf00g53820	16.5587	-3.15226	0.543169	-5.80346	6.5e-09	1.67e-07	heat_48HAS	downregulated
itf00g59210	2.10938	-5.48703	1.82337	-3.00928	0.00261871	0.0139206	Heat_24HAS	downregulated
itf00g60230	13.0908	-2.49893	0.729465	-3.4257	0.000613221	0.00433407	Heat_24HAS	downregulated
itf00g60780	5.50057	-2.70715	0.850893	-3.18154	0.00146492	0.00686939	heat_48HAS	downregulated
itf00g60940	5.84432	-3.8386	1.48879	-2.57833	0.0099279	0.0324836	heat_48HAS	downregulated
itf00g64860	36.0883	-2.33855	0.639174	-3.6587	0.000253498	0.00208494	Heat_24HAS	downregulated
itf00g65340	11.0891	-2.2506	0.811316	-2.77401	0.00553693	0.0252508	Heat_24HAS	downregulated
itf00g65630	26.1322	-2.13734	0.696243	-3.06982	0.00214185	0.0118923	Heat_24HAS	downregulated
itf00g72560	6.70101	-2.98345	0.965985	-3.08851	0.00201165	0.0113264	Heat_24HAS	downregulated
itf00g72560	6.70101	-2.01035	0.766712	-2.62204	0.00874051	0.0292924	heat_48HAS	downregulated
itf01g00040	129.07	-3.06961	0.515121	-5.959	2.54e-09	9.88e-08	Heat_24HAS	downregulated
itf01g00040	129.07	-4.70861	0.539935	-8.72069	2.77e-18	5.41e-16	heat_48HAS	downregulated
itf01g00050	12.3902	-2.34192	0.94272	-2.48422	0.0129837	0.0485625	Heat_24HAS	downregulated
itf01g00050	12.3902	-2.93023	0.925342	-3.16665	0.00154208	0.00716844	heat_48HAS	downregulated
itf01g00120	343.625	-2.19883	0.40315	-5.45411	4.92e-08	1.34e-06	Heat_24HAS	downregulated
itf01g00440	105.487	-2.12747	0.496836	-4.28204	1.85e-05	0.000229377	Heat_24HAS	downregulated
itf01g00500	5.60202	-2.23367	0.760349	-2.93769	0.00330672	0.0167389	Heat_24HAS	downregulated
itf01g00540	24.6205	-2.00636	0.398731	-5.03186	4.86e-07	1e-05	Heat_24HAS	downregulated
itf01g00790	14.0421	-2.46673	0.689433	-3.5779	0.000346363	0.00207984	heat_48HAS	downregulated
itf01g01010	47.8058	-5.47241	1.56865	-3.48862	0.000485523	0.00358147	Heat_24HAS	downregulated
itf01g01010	47.8058	-7.21603	1.60277	-4.50224	6.72e-06	7.27e-05	heat_48HAS	downregulated
itf01g01020	23.9365	-2.48574	0.453151	-5.48546	4.12e-08	8.53e-07	heat_48HAS	downregulated
itf01g01040	4.1123	-4.06891	1.54002	-2.64211	0.00823909	0.0342688	Heat_24HAS	downregulated
itf01g01040	4.1123	-5.86191	1.65326	-3.54566	0.000391627	0.002313	heat_48HAS	downregulated
itf01g01060	46.8952	-3.5682	0.900224	-3.96367	7.38e-05	0.000565631	heat_48HAS	downregulated
itf01g01070	14.9429	-3.26028	1.08226	-3.01247	0.00259128	0.0138126	Heat_24HAS	downregulated
itf01g01070	14.9429	-4.4237	1.19852	-3.69096	0.000223412	0.00144327	heat_48HAS	downregulated
itf01g01090	4.12224	-2.66972	0.91569	-2.91552	0.00355091	0.0177143	Heat_24HAS	downregulated
itf01g01090	4.12224	-3.87136	1.15355	-3.35604	0.000790678	0.00414715	heat_48HAS	downregulated
itf01g01100	4.86258	-2.07937	0.834642	-2.49133	0.0127267	0.03971	heat_48HAS	downregulated
itf01g01330	43.0318	-3.74905	0.800115	-4.68564	2.79e-06	4.57e-05	Heat_24HAS	downregulated
itf01g01330	43.0318	-5.50178	0.98546	-5.58296	2.36e-08	5.2e-07	heat_48HAS	downregulated
itf01g01510	5.93156	-2.5065	0.989299	-2.53362	0.0112892	0.0434796	Heat_24HAS	downregulated
itf01g01510	5.93156	-3.17571	0.820166	-3.87203	0.00010793	0.000784327	heat_48HAS	downregulated
itf01g01560	13.9704	-2.38623	0.99316	-2.40266	0.0162761	0.0482873	heat_48HAS	downregulated
itf01g01860	11065	-3.61664	1.07651	-3.35959	0.000780583	0.0041024	heat_48HAS	downregulated
itf01g01870	4819.77	-3.41402	0.95244	-3.5845	0.000337724	0.0020401	heat_48HAS	downregulated
itf01g01890	8665.87	-3.24372	0.962612	-3.3697	0.000752496	0.00397789	heat_48HAS	downregulated
itf01g02500	135.043	-3.19658	0.696516	-4.58938	4.45e-06	6.79e-05	Heat_24HAS	downregulated
itf01g02500	135.043	-3.59059	0.628852	-5.70974	1.13e-08	2.71e-07	heat_48HAS	downregulated
itf01g02830	28.5598	-2.20019	0.56166	-3.91729	8.95e-05	0.000869845	Heat_24HAS	downregulated
itf01g02960	1707.91	-7.39841	1.4111	-5.24302	1.58e-07	3.75e-06	Heat_24HAS	downregulated
itf01g02960	1707.91	-7.05268	1.38572	-5.08953	3.59e-07	5.75e-06	heat_48HAS	downregulated
itf01g03510	417.962	-3.98002	0.690804	-5.76143	8.34e-09	2.79e-07	Heat_24HAS	downregulated
itf01g03510	417.962	-2.63271	0.683043	-3.85438	0.000116021	0.000835715	heat_48HAS	downregulated
itf01g03840	9.34747	-3.22011	0.845992	-3.80631	0.000141055	0.00127377	Heat_24HAS	downregulated
itf01g03930	32.9929	-2.23813	0.757427	-2.95491	0.00312756	0.0160171	Heat_24HAS	downregulated
itf01g03930	32.9929	-3.32203	0.787796	-4.21686	2.48e-05	0.000224079	heat_48HAS	downregulated
itf01g03940	17.4926	-2.3485	0.67144	-3.4977	0.000469289	0.00348382	Heat_24HAS	downregulated
itf01g03940	17.4926	-2.14727	0.66941	-3.2077	0.00133799	0.00637787	heat_48HAS	downregulated
itf01g04080	759.606	-2.04527	0.343179	-5.95978	2.53e-09	9.85e-08	Heat_24HAS	downregulated
itf01g04600	368.568	-2.17164	0.539636	-4.02427	5.72e-05	0.000457658	heat_48HAS	downregulated
itf01g05450	2.52289	-4.88951	1.46521	-3.33708	0.000846621	0.00564509	Heat_24HAS	downregulated
itf01g05760	1.74832	-3.92278	1.62088	-2.42016	0.0155138	0.0465094	heat_48HAS	downregulated
itf01g05850	78.6469	-4.17405	1.46789	-2.84357	0.00446115	0.0212326	Heat_24HAS	downregulated
itf01g05970	6.62181	-2.44256	0.935583	-2.61074	0.00903469	0.03675	Heat_24HAS	downregulated
itf01g05970	6.62181	-2.88515	0.8659	-3.33196	0.000862357	0.0044474	heat_48HAS	downregulated
itf01g06010	52.9587	-2.14215	0.437425	-4.89718	9.72e-07	1.82e-05	Heat_24HAS	downregulated
itf01g06010	52.9587	-2.15343	0.44498	-4.8394	1.3e-06	1.76e-05	heat_48HAS	downregulated
itf01g06020	19.8587	-3.12701	0.972084	-3.21681	0.00129624	0.00622407	heat_48HAS	downregulated
itf01g06110	5.39235	-4.36861	1.34972	-3.23668	0.0012093	0.00749636	Heat_24HAS	downregulated
itf01g06110	5.39235	-2.27468	0.875481	-2.59821	0.00937124	0.0310095	heat_48HAS	downregulated
itf01g06230	31.4338	-2.40688	0.617694	-3.89655	9.76e-05	0.000936212	Heat_24HAS	downregulated
itf01g06230	31.4338	-2.10148	0.611829	-3.43474	0.000593117	0.003267	heat_48HAS	downregulated
itf01g06350	465.978	-3.55415	0.52034	-6.83043	8.47e-12	6.07e-10	Heat_24HAS	downregulated
itf01g09380	133.872	-2.22519	0.499546	-4.45442	8.41e-06	0.000118037	Heat_24HAS	downregulated
itf01g09380	133.872	-3.46487	0.504609	-6.86646	6.58e-12	3.48e-10	heat_48HAS	downregulated
itf01g09960	28.792	-2.70565	0.566219	-4.77845	1.77e-06	3.08e-05	Heat_24HAS	downregulated
itf01g11150	4.66212	-2.46037	0.761922	-3.22916	0.00124155	0.00600877	heat_48HAS	downregulated
itf01g11510	20.3219	-2.35345	0.621805	-3.78487	0.000153791	0.00105369	heat_48HAS	downregulated
itf01g11570	607.48	-2.04776	0.236913	-8.64352	5.45e-18	9.93e-16	heat_48HAS	downregulated
itf01g11590	181.756	-2.73269	0.904221	-3.02215	0.0025099	0.0134672	Heat_24HAS	downregulated
itf01g11590	181.756	-5.57058	0.935724	-5.95322	2.63e-09	7.61e-08	heat_48HAS	downregulated
itf01g12380	11.6133	-3.13731	0.842366	-3.7244	0.000195779	0.00167386	Heat_24HAS	downregulated
itf01g12680	7.20916	-3.365	1.2416	-2.71021	0.00672415	0.0237126	heat_48HAS	downregulated
itf01g13250	6.41498	-2.92681	0.81522	-3.5902	0.000330421	0.0025913	Heat_24HAS	downregulated
itf01g13250	6.41498	-2.763	0.808526	-3.41732	0.000632398	0.00344607	heat_48HAS	downregulated
itf01g14100	21.5187	-2.48676	0.879997	-2.82588	0.00471512	0.0179136	heat_48HAS	downregulated
itf01g14200	4.63242	-4.45733	1.30681	-3.41085	0.000647611	0.00351623	heat_48HAS	downregulated
itf01g14450	44.3771	-4.35795	0.774852	-5.62424	1.86e-08	4.24e-07	heat_48HAS	downregulated
itf01g15860	97.6656	-3.14389	0.730289	-4.305	1.67e-05	0.000209959	Heat_24HAS	downregulated
itf01g15860	97.6656	-3.89953	0.734684	-5.30776	1.11e-07	2.06e-06	heat_48HAS	downregulated
itf01g16370	63.4724	-2.80221	0.78221	-3.58242	0.000340422	0.00265037	Heat_24HAS	downregulated
itf01g16370	63.4724	-3.72655	0.78748	-4.73224	2.22e-06	2.79e-05	heat_48HAS	downregulated
itf01g16920	127.04	-2.04466	0.255471	-8.00348	1.21e-15	1.36e-13	heat_48HAS	downregulated
itf01g16950	84.6383	-2.14262	0.488805	-4.38339	1.17e-05	0.000117298	heat_48HAS	downregulated
itf01g16980	4.94934	-2.70687	1.00029	-2.70609	0.00680796	0.0295743	Heat_24HAS	downregulated
itf01g17370	7.99076	-2.14203	0.645483	-3.31849	0.000905042	0.00463038	heat_48HAS	downregulated
itf01g18380	9.93639	-2.40303	0.934335	-2.57192	0.0101137	0.0400562	Heat_24HAS	downregulated
itf01g18610	72.4617	-2.18302	0.72424	-3.01422	0.00257643	0.0109469	heat_48HAS	downregulated
itf01g18930	11.5039	-7.17494	1.45222	-4.94069	7.78e-07	1.13e-05	heat_48HAS	downregulated
itf01g19060	136.265	-2.19097	0.775813	-2.8241	0.00474135	0.0179821	heat_48HAS	downregulated
itf01g19120	8.22762	-3.12354	0.670952	-4.65538	3.23e-06	5.17e-05	Heat_24HAS	downregulated
itf01g19130	367.47	-2.26489	0.285003	-7.9469	1.91e-15	2.04e-13	heat_48HAS	downregulated
itf01g19450	54.6855	-2.29205	0.473486	-4.84079	1.29e-06	2.34e-05	Heat_24HAS	downregulated
itf01g19570	11.6796	-2.47901	0.628952	-3.94149	8.1e-05	0.000800769	Heat_24HAS	downregulated
itf01g19870	92.2734	-2.01129	0.43154	-4.66073	3.15e-06	3.78e-05	heat_48HAS	downregulated
itf01g19890	50.7165	-4.60961	1.20419	-3.82797	0.000129204	0.000913621	heat_48HAS	downregulated
itf01g19900	31.0455	-2.67122	0.609518	-4.38252	1.17e-05	0.000117587	heat_48HAS	downregulated
itf01g20010	882.062	-3.26813	1.18135	-2.76644	0.00566727	0.0256987	Heat_24HAS	downregulated
itf01g20010	882.062	-4.06121	1.17925	-3.44388	0.000573428	0.00317454	heat_48HAS	downregulated
itf01g20820	24.2307	-3.33174	0.582676	-5.718	1.08e-08	3.5e-07	Heat_24HAS	downregulated
itf01g21040	208.934	-2.2189	0.678231	-3.2716	0.00106939	0.0067923	Heat_24HAS	downregulated
itf01g21410	18.8525	-3.67134	0.587824	-6.24565	4.22e-10	1.95e-08	Heat_24HAS	downregulated
itf01g21410	18.8525	-2.83866	0.588333	-4.82492	1.4e-06	1.87e-05	heat_48HAS	downregulated
itf01g21990	49.2761	-3.42413	0.672853	-5.08896	3.6e-07	7.71e-06	Heat_24HAS	downregulated
itf01g21990	49.2761	-3.68655	0.658305	-5.60007	2.14e-08	4.76e-07	heat_48HAS	downregulated
itf01g22240	30.8943	-2.70916	0.755709	-3.58493	0.000337165	0.00263189	Heat_24HAS	downregulated
itf01g22240	30.8943	-2.90685	0.685596	-4.23988	2.24e-05	0.000204837	heat_48HAS	downregulated
itf01g22250	2818.32	-2.1104	0.573308	-3.6811	0.000232229	0.00193733	Heat_24HAS	downregulated
itf01g22370	352.72	-2.76583	0.475272	-5.81946	5.9e-09	1.54e-07	heat_48HAS	downregulated
itf01g22710	277.536	-2.33999	0.464247	-5.04041	4.65e-07	9.62e-06	Heat_24HAS	downregulated
itf01g22710	277.536	-3.5172	0.469542	-7.4907	6.85e-14	5.32e-12	heat_48HAS	downregulated
itf01g22830	5842.49	-3.37844	0.890706	-3.79299	0.000148844	0.00133512	Heat_24HAS	downregulated
itf01g22830	5842.49	-2.91578	0.889903	-3.27651	0.00105099	0.00523222	heat_48HAS	downregulated
itf01g23140	3.31271	-2.28591	0.939373	-2.43344	0.014956	0.0451261	heat_48HAS	downregulated
itf01g23360	28.8718	-2.20165	0.475581	-4.6294	3.67e-06	5.78e-05	Heat_24HAS	downregulated
itf01g23410	107.93	-3.97359	0.707246	-5.61839	1.93e-08	5.88e-07	Heat_24HAS	downregulated
itf01g23410	107.93	-3.20731	0.682405	-4.70001	2.6e-06	3.2e-05	heat_48HAS	downregulated
itf01g23570	693.172	-2.06975	0.365975	-5.65543	1.55e-08	3.62e-07	heat_48HAS	downregulated
itf01g23920	870.294	-2.09884	0.417118	-5.03178	4.86e-07	1e-05	Heat_24HAS	downregulated
itf01g24100	23.7415	-2.0489	0.739009	-2.7725	0.00556273	0.025337	Heat_24HAS	downregulated
itf01g24100	23.7415	-2.62295	0.767953	-3.41551	0.000636623	0.00346518	heat_48HAS	downregulated
itf01g24120	8.08556	-2.56989	0.956834	-2.68582	0.00723515	0.0252336	heat_48HAS	downregulated
itf01g24800	120.376	-3.12525	0.373357	-8.37069	5.73e-17	1.04e-14	Heat_24HAS	downregulated
itf01g24800	120.376	-2.91642	0.38769	-7.52256	5.37e-14	4.23e-12	heat_48HAS	downregulated
itf01g25000	27.5673	-2.0449	0.720419	-2.83849	0.00453271	0.0214856	Heat_24HAS	downregulated
itf01g25000	27.5673	-2.18914	0.717836	-3.04964	0.00229118	0.0099214	heat_48HAS	downregulated
itf01g25060	14.2629	-2.68423	0.720815	-3.72388	0.000196182	0.00129379	heat_48HAS	downregulated
itf01g25540	1759.32	-2.08608	0.381744	-5.46459	4.64e-08	9.47e-07	heat_48HAS	downregulated
itf01g26330	47.0241	-2.20664	0.291906	-7.55943	4.05e-14	3.36e-12	heat_48HAS	downregulated
itf01g26900	54.2918	-3.9735	1.35359	-2.93552	0.00332988	0.0168339	Heat_24HAS	downregulated
itf01g27230	690.362	-2.05867	0.545784	-3.77195	0.000161974	0.00142525	Heat_24HAS	downregulated
itf01g27230	690.362	-2.83218	0.545533	-5.19159	2.09e-07	3.59e-06	heat_48HAS	downregulated
itf01g27420	7.39063	-2.45094	0.791523	-3.09649	0.00195827	0.00873778	heat_48HAS	downregulated
itf01g27490	1456.65	-2.00558	0.375927	-5.33502	9.55e-08	2.41e-06	Heat_24HAS	downregulated
itf01g27490	1456.65	-2.2853	0.376025	-6.07751	1.22e-09	3.84e-08	heat_48HAS	downregulated
itf01g27800	27.5241	-2.16364	0.864216	-2.50358	0.0122942	0.0464959	Heat_24HAS	downregulated
itf01g27800	27.5241	-4.59401	0.97994	-4.68805	2.76e-06	3.37e-05	heat_48HAS	downregulated
itf01g27880	4.61787	-3.40988	1.3083	-2.60635	0.00915135	0.0304245	heat_48HAS	downregulated
itf01g27890	11.7757	-3.15995	0.948475	-3.33162	0.000863434	0.00573109	Heat_24HAS	downregulated
itf01g27890	11.7757	-2.70127	0.818508	-3.30024	0.000966039	0.00486935	heat_48HAS	downregulated
itf01g27910	10.8244	-4.4443	1.27233	-3.49305	0.000477534	0.00352941	Heat_24HAS	downregulated
itf01g27910	10.8244	-3.53446	0.993773	-3.55661	0.000375675	0.00223135	heat_48HAS	downregulated
itf01g27970	13.828	-2.8166	0.944402	-2.98241	0.00285985	0.0149087	Heat_24HAS	downregulated
itf01g27970	13.828	-2.48234	0.876151	-2.83324	0.00460792	0.0175776	heat_48HAS	downregulated
itf01g28000	770.452	-2.09353	0.316627	-6.61197	3.79e-11	2.31e-09	Heat_24HAS	downregulated
itf01g28000	770.452	-2.65947	0.318883	-8.33993	7.43e-17	1.05e-14	heat_48HAS	downregulated
itf01g28180	1476.34	-2.03908	0.554862	-3.67493	0.000237918	0.00151866	heat_48HAS	downregulated
itf01g28860	36.353	-2.32389	0.575368	-4.03896	5.37e-05	0.000565747	Heat_24HAS	downregulated
itf01g28860	36.353	-2.39154	0.575852	-4.15305	3.28e-05	0.000284878	heat_48HAS	downregulated
itf01g28880	3.68805	-2.47911	0.898481	-2.75922	0.00579391	0.0211164	heat_48HAS	downregulated
itf01g28890	80.2342	-2.62995	0.473464	-5.55471	2.78e-08	6.02e-07	heat_48HAS	downregulated
itf01g28900	3.51158	-5.53469	1.87659	-2.94934	0.00318456	0.0130044	heat_48HAS	downregulated
itf01g28960	2453.49	-2.15786	0.198336	-10.8798	1.44e-27	1.13e-24	Heat_24HAS	downregulated
itf01g28960	2453.49	-3.22267	0.199007	-16.1938	5.58e-59	7.32e-55	heat_48HAS	downregulated
itf01g29300	70.2323	-2.94856	1.07826	-2.73454	0.00624667	0.0277011	Heat_24HAS	downregulated
itf01g29300	70.2323	-3.86839	1.09045	-3.54751	0.000388884	0.00230095	heat_48HAS	downregulated
itf01g29740	7.04246	-2.5055	0.815935	-3.07071	0.00213551	0.00938345	heat_48HAS	downregulated
itf01g29930	17.4359	-3.29256	0.994404	-3.31109	0.000929343	0.0060813	Heat_24HAS	downregulated
itf01g29960	3947.31	-3.39579	0.535595	-6.34022	2.29e-10	8.6e-09	heat_48HAS	downregulated
itf01g30030	12.9178	-4.49069	1.36644	-3.28641	0.00101475	0.00650665	Heat_24HAS	downregulated
itf01g30190	215.622	-5.03754	1.05459	-4.77679	1.78e-06	3.1e-05	Heat_24HAS	downregulated
itf01g30190	215.622	-5.38804	1.05256	-5.11901	3.07e-07	5.04e-06	heat_48HAS	downregulated
itf01g30600	1266.05	-6.35102	1.32066	-4.80896	1.52e-06	2.69e-05	Heat_24HAS	downregulated
itf01g30600	1266.05	-4.81753	1.30592	-3.68899	0.000225147	0.00145269	heat_48HAS	downregulated
itf01g30650	61.1257	-2.43239	0.369042	-6.59109	4.37e-11	2.6e-09	Heat_24HAS	downregulated
itf01g30840	40.7838	-3.08139	1.17008	-2.6335	0.0084511	0.0285179	heat_48HAS	downregulated
itf01g31170	36.2754	-2.16701	0.65761	-3.29529	0.000983208	0.00494071	heat_48HAS	downregulated
itf01g31400	6.09817	-2.22683	0.760873	-2.92668	0.00342598	0.0172256	Heat_24HAS	downregulated
itf01g31490	70.2828	-2.04163	0.640362	-3.18825	0.00143138	0.0067495	heat_48HAS	downregulated
itf01g32340	5.01348	-2.8697	1.03247	-2.77944	0.00544527	0.0200998	heat_48HAS	downregulated
itf01g32450	101.641	-2.26212	0.409831	-5.51963	3.4e-08	9.68e-07	Heat_24HAS	downregulated
itf01g32970	44.1269	-2.0403	0.57366	-3.55663	0.000375644	0.00288194	Heat_24HAS	downregulated
itf01g33070	122.17	-2.02565	0.431769	-4.69153	2.71e-06	4.46e-05	Heat_24HAS	downregulated
itf01g33100	14.6526	-2.98558	0.711863	-4.19403	2.74e-05	0.000244926	heat_48HAS	downregulated
itf01g33330	107.116	-2.90881	0.895029	-3.24996	0.00115422	0.00720656	Heat_24HAS	downregulated
itf01g33330	107.116	-4.09402	0.87923	-4.65637	3.22e-06	3.85e-05	heat_48HAS	downregulated
itf01g33420	320.918	-2.19999	0.345227	-6.37259	1.86e-10	9.5e-09	Heat_24HAS	downregulated
itf01g33420	320.918	-2.1832	0.341843	-6.38655	1.7e-10	6.56e-09	heat_48HAS	downregulated
itf01g33600	5.60754	-2.56318	0.81713	-3.13681	0.001708	0.00781645	heat_48HAS	downregulated
itf01g33860	4.17542	-3.17762	1.20463	-2.63784	0.00834352	0.028236	heat_48HAS	downregulated
itf01g33870	10.9879	-3.65216	1.04005	-3.51153	0.000445536	0.00333053	Heat_24HAS	downregulated
itf01g33870	10.9879	-5.67231	1.33463	-4.2501	2.14e-05	0.000197477	heat_48HAS	downregulated
itf01g33880	11.5881	-3.23117	1.06473	-3.03474	0.00240741	0.0130323	Heat_24HAS	downregulated
itf01g33880	11.5881	-4.65099	1.16343	-3.99766	6.4e-05	0.000501539	heat_48HAS	downregulated
itf01g33890	60.9283	-2.74195	0.654379	-4.19015	2.79e-05	0.000325458	Heat_24HAS	downregulated
itf01g33890	60.9283	-4.32004	0.687456	-6.28409	3.3e-10	1.2e-08	heat_48HAS	downregulated
itf01g34110	26.4699	-2.1637	0.602204	-3.59297	0.000326931	0.0025707	Heat_24HAS	downregulated
itf01g34670	16.8098	-2.90982	0.707999	-4.10993	3.96e-05	0.000437333	Heat_24HAS	downregulated
itf01g34910	8891.33	-3.43622	0.961244	-3.57476	0.000350549	0.00271582	Heat_24HAS	downregulated
itf01g34910	8891.33	-3.03684	0.960895	-3.16043	0.00157537	0.00729989	heat_48HAS	downregulated
itf01g35240	42.1664	-2.0453	0.397296	-5.14806	2.63e-07	5.85e-06	Heat_24HAS	downregulated
itf01g35240	42.1664	-2.58681	0.420848	-6.14666	7.91e-10	2.63e-08	heat_48HAS	downregulated
itf01g35250	52.5562	-2.81083	0.511798	-5.49206	3.97e-08	1.11e-06	Heat_24HAS	downregulated
itf01g35250	52.5562	-3.0481	0.534652	-5.70109	1.19e-08	2.84e-07	heat_48HAS	downregulated
itf01g35280	1920.26	-2.2595	0.706812	-3.19675	0.00138985	0.00838501	Heat_24HAS	downregulated
itf01g35280	1920.26	-2.11095	0.70625	-2.98895	0.00279938	0.011714	heat_48HAS	downregulated
itf01g35340	27.568	-2.44048	0.444476	-5.49069	4e-08	1.12e-06	Heat_24HAS	downregulated
itf01g35920	173.424	-2.64335	0.400497	-6.60017	4.11e-11	2.46e-09	Heat_24HAS	downregulated
itf01g35920	173.424	-2.37377	0.398421	-5.95795	2.55e-09	7.4e-08	heat_48HAS	downregulated
itf01g36160	1939.23	-3.21346	0.888194	-3.61797	0.000296917	0.00237437	Heat_24HAS	downregulated
itf01g36160	1939.23	-2.35569	0.865074	-2.72311	0.00646714	0.0230334	heat_48HAS	downregulated
itf02g02160	15.2014	-2.88075	0.679883	-4.23713	2.26e-05	0.000269837	Heat_24HAS	downregulated
itf02g02230	13.3441	-2.18632	0.543296	-4.02417	5.72e-05	0.000457715	heat_48HAS	downregulated
itf02g02600	640.62	-2.55617	0.396495	-6.44692	1.14e-10	6.21e-09	Heat_24HAS	downregulated
itf02g02840	29.4875	-2.0441	0.592207	-3.45167	0.000557126	0.00400191	Heat_24HAS	downregulated
itf02g03200	180.017	-2.03525	0.314444	-6.47254	9.64e-11	3.95e-09	heat_48HAS	downregulated
itf02g03520	307.572	-3.7148	0.950011	-3.91027	9.22e-05	0.000891665	Heat_24HAS	downregulated
itf02g03530	105.908	-2.92574	0.774465	-3.77775	0.000158253	0.00140216	Heat_24HAS	downregulated
itf02g03710	1013.44	-3.34422	1.14768	-2.9139	0.00356947	0.0178003	Heat_24HAS	downregulated
itf02g03830	7.98766	-3.03681	0.872155	-3.48196	0.000497754	0.00365069	Heat_24HAS	downregulated
itf02g03940	830.596	-4.63952	1.34149	-3.4585	0.000543201	0.00391973	Heat_24HAS	downregulated
itf02g04120	4.55224	-4.36959	1.56974	-2.78364	0.00537523	0.0198832	heat_48HAS	downregulated
itf02g04310	36.7504	-2.22669	0.735079	-3.02918	0.00245217	0.0104989	heat_48HAS	downregulated
itf02g04440	11.4285	-2.22354	0.829844	-2.67946	0.00737405	0.0314779	Heat_24HAS	downregulated
itf02g04690	17.9512	-3.35713	0.776181	-4.32519	1.52e-05	0.000194314	Heat_24HAS	downregulated
itf02g04690	17.9512	-3.30783	0.849414	-3.89424	9.85e-05	0.000726298	heat_48HAS	downregulated
itf02g04710	13.917	-3.44778	0.96417	-3.57591	0.000349011	0.00270625	Heat_24HAS	downregulated
itf02g04710	13.917	-2.49771	0.635307	-3.93151	8.44e-05	0.000635041	heat_48HAS	downregulated
itf02g05180	43.9248	-3.40413	0.837529	-4.06449	4.81e-05	0.000515524	Heat_24HAS	downregulated
itf02g05180	43.9248	-2.46943	0.796284	-3.10119	0.00192746	0.00863113	heat_48HAS	downregulated
itf02g05190	5.02661	-3.28883	1.26747	-2.5948	0.00946454	0.0380867	Heat_24HAS	downregulated
itf02g05200	67.5254	-2.74269	0.830922	-3.30078	0.000964175	0.00624827	Heat_24HAS	downregulated
itf02g05200	67.5254	-2.43609	0.821351	-2.96596	0.00301742	0.0124693	heat_48HAS	downregulated
itf02g05220	3.58738	-4.77903	1.32441	-3.60841	0.00030808	0.00245048	Heat_24HAS	downregulated
itf02g05240	72.6342	-2.65083	0.600628	-4.41343	1.02e-05	0.000139346	Heat_24HAS	downregulated
itf02g05240	72.6342	-2.18427	0.589032	-3.70823	0.00020871	0.00136204	heat_48HAS	downregulated
itf02g05530	1270.96	-2.0144	0.324865	-6.20071	5.62e-10	2.51e-08	Heat_24HAS	downregulated
itf02g05640	597.47	-3.84647	0.527621	-7.29021	3.09e-13	2.11e-11	heat_48HAS	downregulated
itf02g05880	24.3151	-2.30913	0.827668	-2.78992	0.00527203	0.0242647	Heat_24HAS	downregulated
itf02g05880	24.3151	-3.9568	0.912193	-4.33768	1.44e-05	0.000139999	heat_48HAS	downregulated
itf02g05890	8.17303	-3.37493	1.20838	-2.79294	0.00522315	0.0240879	Heat_24HAS	downregulated
itf02g05890	8.17303	-7.04706	1.45623	-4.83925	1.3e-06	1.76e-05	heat_48HAS	downregulated
itf02g05900	142.366	-2.47056	0.40669	-6.07479	1.24e-09	5.15e-08	Heat_24HAS	downregulated
itf02g06110	145.314	-2.20357	0.272618	-8.08297	6.32e-16	9.53e-14	Heat_24HAS	downregulated
itf02g06370	24.2631	-2.37878	0.540682	-4.3996	1.08e-05	0.000146506	Heat_24HAS	downregulated
itf02g06370	24.2631	-2.01234	0.556019	-3.6192	0.000295511	0.00182116	heat_48HAS	downregulated
itf02g06480	501.379	-2.05036	0.684042	-2.99742	0.00272274	0.0143345	Heat_24HAS	downregulated
itf02g06520	1011.14	-3.72576	1.09986	-3.38747	0.000705392	0.00487004	Heat_24HAS	downregulated
itf02g06520	1011.14	-4.79488	1.09458	-4.38055	1.18e-05	0.000118473	heat_48HAS	downregulated
itf02g06740	137.827	-2.14989	0.710059	-3.02777	0.00246369	0.0132817	Heat_24HAS	downregulated
itf02g06840	14.7436	-3.4994	0.709732	-4.93059	8.2e-07	1.57e-05	Heat_24HAS	downregulated
itf02g06840	14.7436	-2.01462	0.512749	-3.92905	8.53e-05	0.000640298	heat_48HAS	downregulated
itf02g06990	10.5666	-3.25085	1.26976	-2.56021	0.0104608	0.0410704	Heat_24HAS	downregulated
itf02g07090	6.25707	-2.11286	0.686282	-3.0787	0.00207903	0.00917212	heat_48HAS	downregulated
itf02g07230	90.8281	-4.16634	0.462108	-9.01594	1.95e-19	4.8e-17	Heat_24HAS	downregulated
itf02g07230	90.8281	-2.93469	0.423445	-6.9305	4.19e-12	2.31e-10	heat_48HAS	downregulated
itf02g07400	539.71	-2.31053	0.717412	-3.22065	0.00127901	0.00785951	Heat_24HAS	downregulated
itf02g07400	539.71	-2.07156	0.71554	-2.89511	0.00379028	0.014979	heat_48HAS	downregulated
itf02g07420	19.1956	-2.23387	0.570099	-3.9184	8.91e-05	0.000866167	Heat_24HAS	downregulated
itf02g07460	700.326	-2.2559	0.288009	-7.83273	4.77e-15	4.76e-13	heat_48HAS	downregulated
itf02g07890	126.03	-2.74862	0.696973	-3.94366	8.02e-05	0.000794202	Heat_24HAS	downregulated
itf02g07890	126.03	-2.38984	0.694936	-3.43893	0.000584018	0.00322432	heat_48HAS	downregulated
itf02g08060	2.39768	-3.51028	1.42366	-2.46567	0.0136756	0.0420173	heat_48HAS	downregulated
itf02g08300	271.523	-2.51633	0.404943	-6.21405	5.16e-10	2.33e-08	Heat_24HAS	downregulated
itf02g08300	271.523	-2.06681	0.405581	-5.09592	3.47e-07	5.59e-06	heat_48HAS	downregulated
itf02g08400	545.803	-2.03705	0.262106	-7.77188	7.73e-15	1.01e-12	Heat_24HAS	downregulated
itf02g08680	17.2023	-2.48755	0.714896	-3.4796	0.000502164	0.00284745	heat_48HAS	downregulated
itf02g08760	124.786	-2.08153	0.324113	-6.42223	1.34e-10	7.19e-09	Heat_24HAS	downregulated
itf02g08780	28.8176	-2.52233	1.01366	-2.48833	0.0128344	0.048129	Heat_24HAS	downregulated
itf02g08990	9.35648	-2.11068	0.798765	-2.64243	0.00823143	0.0342442	Heat_24HAS	downregulated
itf02g09440	311.249	-2.49364	0.761251	-3.27571	0.00105396	0.00670696	Heat_24HAS	downregulated
itf02g09440	311.249	-2.62821	0.757581	-3.46922	0.000521975	0.00293346	heat_48HAS	downregulated
itf02g09750	78.8321	-3.72932	0.554789	-6.72204	1.79e-11	1.19e-09	Heat_24HAS	downregulated
itf02g09750	78.8321	-4.00009	0.604686	-6.61515	3.71e-11	1.68e-09	heat_48HAS	downregulated
itf02g10040	235.332	-3.01771	0.783222	-3.85294	0.000116709	0.00083986	heat_48HAS	downregulated
itf02g10050	172.897	-2.17784	0.489485	-4.44924	8.62e-06	9.04e-05	heat_48HAS	downregulated
itf02g10140	203.637	-2.82684	0.613204	-4.60994	4.03e-06	4.66e-05	heat_48HAS	downregulated
itf02g10170	10.8123	-2.09542	0.845011	-2.47976	0.0131472	0.0490578	Heat_24HAS	downregulated
itf02g10170	10.8123	-2.67998	0.857062	-3.12694	0.00176635	0.00804424	heat_48HAS	downregulated
itf02g10610	32.0927	-2.20631	0.666705	-3.30928	0.000935377	0.00610887	Heat_24HAS	downregulated
itf02g10740	1.93175	-2.91949	1.19041	-2.45252	0.0141861	0.0432332	heat_48HAS	downregulated
itf02g10810	72.2049	-2.52142	0.519586	-4.85275	1.22e-06	2.21e-05	Heat_24HAS	downregulated
itf02g10810	72.2049	-2.18459	0.530046	-4.12152	3.76e-05	0.000321036	heat_48HAS	downregulated
itf02g11100	3.79951	-3.89714	1.352	-2.88249	0.00394542	0.0192914	Heat_24HAS	downregulated
itf02g11220	4292.25	-2.57354	0.533854	-4.82068	1.43e-06	2.56e-05	Heat_24HAS	downregulated
itf02g11220	4292.25	-2.17936	0.533373	-4.08599	4.39e-05	0.000365618	heat_48HAS	downregulated
itf02g11350	14161.9	-4.39128	0.50086	-8.76747	1.83e-18	4.12e-16	Heat_24HAS	downregulated
itf02g11350	14161.9	-2.97037	0.500154	-5.9389	2.87e-09	8.2e-08	heat_48HAS	downregulated
itf02g11670	75.0097	-3.95831	0.543398	-7.28436	3.23e-13	2.19e-11	heat_48HAS	downregulated
itf02g12620	24.3127	-2.93426	0.503228	-5.83088	5.51e-09	1.95e-07	Heat_24HAS	downregulated
itf02g12620	24.3127	-4.69389	0.771856	-6.0813	1.19e-09	3.76e-08	heat_48HAS	downregulated
itf02g12810	3.26006	-3.76288	1.4459	-2.60244	0.00925641	0.0374119	Heat_24HAS	downregulated
itf02g12810	3.26006	-2.85245	1.0888	-2.61981	0.00879776	0.0294429	heat_48HAS	downregulated
itf02g13660	771.392	-2.43999	0.4556	-5.35557	8.53e-08	2.18e-06	Heat_24HAS	downregulated
itf02g14070	4.59851	-5.19478	1.27796	-4.06489	4.81e-05	0.000515081	Heat_24HAS	downregulated
itf02g14070	4.59851	-3.77423	1.1321	-3.33382	0.000856632	0.00442237	heat_48HAS	downregulated
itf02g14090	1717.37	-2.52888	0.622684	-4.06126	4.88e-05	0.000521707	Heat_24HAS	downregulated
itf02g14090	1717.37	-2.80131	0.622398	-4.50083	6.77e-06	7.31e-05	heat_48HAS	downregulated
itf02g14360	102.854	-2.7322	0.327639	-8.33906	7.49e-17	1.29e-14	Heat_24HAS	downregulated
itf02g14360	102.854	-2.03449	0.316705	-6.42393	1.33e-10	5.26e-09	heat_48HAS	downregulated
itf02g14670	307.858	-3.06517	0.569157	-5.38546	7.23e-08	1.41e-06	heat_48HAS	downregulated
itf02g14700	789.703	-2.43447	0.410731	-5.92717	3.08e-09	1.17e-07	Heat_24HAS	downregulated
itf02g14930	425.238	-2.8802	0.441003	-6.53103	6.53e-11	2.78e-09	heat_48HAS	downregulated
itf02g15050	2358.44	-2.4433	0.420679	-5.808	6.32e-09	1.63e-07	heat_48HAS	downregulated
itf02g15360	3428.75	-2.32735	0.334605	-6.95551	3.51e-12	2.76e-10	Heat_24HAS	downregulated
itf02g15360	3428.75	-2.06909	0.334276	-6.18976	6.03e-10	2.06e-08	heat_48HAS	downregulated
itf02g15370	204.254	-2.15486	0.616348	-3.49617	0.000471981	0.00349994	Heat_24HAS	downregulated
itf02g15550	1999.77	-2.18677	0.62499	-3.49888	0.000467209	0.00268155	heat_48HAS	downregulated
itf02g16070	63.8592	-3.08257	0.534829	-5.76366	8.23e-09	2.76e-07	Heat_24HAS	downregulated
itf02g16070	63.8592	-3.19719	0.555633	-5.75414	8.71e-09	2.15e-07	heat_48HAS	downregulated
itf02g16130	6119.85	-4.1093	1.01685	-4.04119	5.32e-05	0.000561073	Heat_24HAS	downregulated
itf02g16130	6119.85	-4.46452	1.01662	-4.39153	1.13e-05	0.000113729	heat_48HAS	downregulated
itf02g17000	116.356	-4.6783	0.655614	-7.13576	9.63e-13	8.52e-11	Heat_24HAS	downregulated
itf02g17000	116.356	-4.99711	0.737432	-6.77637	1.23e-11	6.16e-10	heat_48HAS	downregulated
itf02g17200	2300.82	-2.12529	0.281635	-7.54624	4.48e-14	3.64e-12	heat_48HAS	downregulated
itf02g17490	66.7037	-2.05106	0.432514	-4.74217	2.11e-06	3.59e-05	Heat_24HAS	downregulated
itf02g17490	66.7037	-2.11804	0.445057	-4.75904	1.95e-06	2.48e-05	heat_48HAS	downregulated
itf02g17820	7078.64	-2.1794	0.528907	-4.12057	3.78e-05	0.000321999	heat_48HAS	downregulated
itf02g17980	85.7151	-2.07753	0.361396	-5.74863	9e-09	2.21e-07	heat_48HAS	downregulated
itf02g18360	252.221	-2.33699	0.924399	-2.52811	0.0114677	0.044024	Heat_24HAS	downregulated
itf02g18360	252.221	-2.89534	0.92278	-3.13763	0.00170318	0.00779987	heat_48HAS	downregulated
itf02g18370	8.8653	-4.44511	1.30065	-3.41762	0.000631714	0.00344417	heat_48HAS	downregulated
itf02g18890	61.3401	-2.36362	0.506259	-4.66879	3.03e-06	4.9e-05	Heat_24HAS	downregulated
itf02g19410	215.913	-2.31665	0.448587	-5.16432	2.41e-07	5.45e-06	Heat_24HAS	downregulated
itf02g19450	696.944	-3.31407	0.346755	-9.55741	1.21e-21	4.05e-19	Heat_24HAS	downregulated
itf02g19450	696.944	-3.24909	0.347366	-9.3535	8.48e-21	2.5e-18	heat_48HAS	downregulated
itf02g19490	1370.96	-2.78728	0.848407	-3.28532	0.00101868	0.00652115	Heat_24HAS	downregulated
itf02g19490	1370.96	-2.52197	0.849899	-2.96737	0.0030036	0.01242	heat_48HAS	downregulated
itf02g19590	1.04529	-3.81486	1.46663	-2.60111	0.00929239	0.0375347	Heat_24HAS	downregulated
itf02g20160	83.6753	-2.42668	0.571761	-4.24423	2.19e-05	0.00020161	heat_48HAS	downregulated
itf02g20420	3.12038	-3.95016	1.64301	-2.40423	0.0162066	0.0481205	heat_48HAS	downregulated
itf02g20620	18.4345	-3.65021	0.865376	-4.21807	2.46e-05	0.000223117	heat_48HAS	downregulated
itf02g20890	805.842	-4.95875	1.20532	-4.11404	3.89e-05	0.000430319	Heat_24HAS	downregulated
itf02g20890	805.842	-4.96119	1.18699	-4.17963	2.92e-05	0.000258502	heat_48HAS	downregulated
itf02g21580	17.7334	-3.60422	0.749784	-4.80701	1.53e-06	2.72e-05	Heat_24HAS	downregulated
itf02g21580	17.7334	-3.44148	0.823524	-4.17896	2.93e-05	0.000258998	heat_48HAS	downregulated
itf02g22380	109.382	-2.3226	0.580681	-3.99978	6.34e-05	0.000650484	Heat_24HAS	downregulated
itf02g22530	18.2546	-3.77456	1.18343	-3.18951	0.00142512	0.00856125	Heat_24HAS	downregulated
itf02g22530	18.2546	-3.03648	1.11855	-2.71465	0.00663457	0.023476	heat_48HAS	downregulated
itf02g22620	12.206	-4.03376	1.28239	-3.1455	0.00165803	0.00762636	heat_48HAS	downregulated
itf02g22630	1.90925	-4.54236	1.37159	-3.31173	0.000927198	0.00607171	Heat_24HAS	downregulated
itf02g23440	15.471	-3.61257	1.16661	-3.09663	0.00195731	0.0110763	Heat_24HAS	downregulated
itf02g23440	15.471	-2.63355	1.0184	-2.58596	0.00971072	0.0319362	heat_48HAS	downregulated
itf02g24480	596.587	-2.65912	0.97883	-2.71663	0.00659504	0.0288785	Heat_24HAS	downregulated
itf02g24480	596.587	-2.62748	0.975609	-2.69317	0.00707768	0.0247634	heat_48HAS	downregulated
itf02g25360	249.625	-3.18951	0.412936	-7.72398	1.13e-14	1.43e-12	Heat_24HAS	downregulated
itf02g25360	249.625	-2.9201	0.407106	-7.17283	7.35e-13	4.71e-11	heat_48HAS	downregulated
itf02g25470	34.6718	-4.66174	1.29276	-3.60604	0.000310908	0.00190397	heat_48HAS	downregulated
itf02g26110	6.94057	-2.58974	0.746826	-3.46767	0.000524996	0.00381194	Heat_24HAS	downregulated
itf02g26480	12.2089	-2.43227	0.709529	-3.428	0.000608045	0.00333704	heat_48HAS	downregulated
itf02g26620	6.48397	-2.65569	0.739856	-3.58948	0.000331343	0.00259778	Heat_24HAS	downregulated
itf02g26620	6.48397	-2.50594	0.934989	-2.68018	0.00735822	0.0255744	heat_48HAS	downregulated
itf02g27070	19.5164	-2.60528	0.629657	-4.13762	3.51e-05	0.000393444	Heat_24HAS	downregulated
itf02g27140	19.0678	-5.39688	1.31336	-4.10921	3.97e-05	0.000335198	heat_48HAS	downregulated
itf02g27150	76.851	-4.63377	0.887366	-5.22193	1.77e-07	3.1e-06	heat_48HAS	downregulated
itf02g27780	10.6248	-3.2192	0.90178	-3.56983	0.000357216	0.00213233	heat_48HAS	downregulated
itf02g28170	17.4265	-3.61167	0.634006	-5.69659	1.22e-08	3.93e-07	Heat_24HAS	downregulated
itf02g28170	17.4265	-3.44213	0.731115	-4.70806	2.5e-06	3.09e-05	heat_48HAS	downregulated
itf02g28590	66.1478	-2.19957	0.529982	-4.15028	3.32e-05	0.000375273	Heat_24HAS	downregulated
itf03g00310	96.3063	-3.57672	0.639773	-5.59061	2.26e-08	6.77e-07	Heat_24HAS	downregulated
itf03g00310	96.3063	-2.83144	0.575426	-4.9206	8.63e-07	1.23e-05	heat_48HAS	downregulated
itf03g00330	2429.59	-2.00827	0.62586	-3.20881	0.00133285	0.00810677	Heat_24HAS	downregulated
itf03g00330	2429.59	-2.2738	0.625756	-3.63368	0.000279405	0.001737	heat_48HAS	downregulated
itf03g00640	756.713	-6.52098	1.39763	-4.66575	3.07e-06	4.95e-05	Heat_24HAS	downregulated
itf03g00640	756.713	-6.43138	1.34971	-4.76502	1.89e-06	2.42e-05	heat_48HAS	downregulated
itf03g00780	15.8967	-2.76068	0.830017	-3.32605	0.00088087	0.00582377	Heat_24HAS	downregulated
itf03g00780	15.8967	-2.64491	0.688739	-3.84023	0.000122921	0.000877229	heat_48HAS	downregulated
itf03g01310	13.1466	-2.08717	0.473654	-4.40653	1.05e-05	0.00014269	Heat_24HAS	downregulated
itf03g01840	20.1277	-4.19177	0.702846	-5.96399	2.46e-09	9.64e-08	Heat_24HAS	downregulated
itf03g01840	20.1277	-4.17526	0.829944	-5.03078	4.89e-07	7.51e-06	heat_48HAS	downregulated
itf03g01900	65.5165	-2.30711	0.656532	-3.51408	0.000441284	0.00330612	Heat_24HAS	downregulated
itf03g02230	14.1979	-3.69596	0.864786	-4.27384	1.92e-05	0.000236674	Heat_24HAS	downregulated
itf03g02230	14.1979	-3.73945	0.637707	-5.86389	4.52e-09	1.22e-07	heat_48HAS	downregulated
itf03g02640	140.773	-2.44899	0.619907	-3.95058	7.8e-05	0.000776413	Heat_24HAS	downregulated
itf03g03270	940.094	-2.45244	0.437317	-5.60792	2.05e-08	6.19e-07	Heat_24HAS	downregulated
itf03g03270	940.094	-2.52293	0.436396	-5.7813	7.41e-09	1.87e-07	heat_48HAS	downregulated
itf03g03280	85.5734	-2.54609	0.392775	-6.48232	9.03e-11	4.99e-09	Heat_24HAS	downregulated
itf03g03280	85.5734	-2.62677	0.386041	-6.80439	1.01e-11	5.11e-10	heat_48HAS	downregulated
itf03g04180	2639.76	-3.89026	1.0819	-3.59578	0.00032342	0.00254758	Heat_24HAS	downregulated
itf03g04180	2639.76	-4.20485	1.08181	-3.88686	0.00010155	0.000744764	heat_48HAS	downregulated
itf03g04230	2.07502	-3.83201	1.37156	-2.79392	0.00520739	0.0240339	Heat_24HAS	downregulated
itf03g04240	116.82	-2.79363	0.949731	-2.94149	0.00326632	0.0132714	heat_48HAS	downregulated
itf03g04250	86.3318	-2.27853	0.952662	-2.39175	0.016768	0.0493894	heat_48HAS	downregulated
itf03g04270	1100.21	-2.91012	0.761255	-3.8228	0.000131946	0.000929518	heat_48HAS	downregulated
itf03g04540	28.1999	-3.1739	0.564065	-5.62683	1.84e-08	5.65e-07	Heat_24HAS	downregulated
itf03g04640	1.8082	-3.69558	1.47357	-2.5079	0.012145	0.0460354	Heat_24HAS	downregulated
itf03g04810	13.8684	-3.12478	1.21995	-2.5614	0.010425	0.0409685	Heat_24HAS	downregulated
itf03g04810	13.8684	-2.88484	1.19351	-2.41711	0.0156445	0.046837	heat_48HAS	downregulated
itf03g04820	92.8932	-2.11419	0.366617	-5.76674	8.08e-09	2.71e-07	Heat_24HAS	downregulated
itf03g05040	850.25	-2.19215	0.228439	-9.59623	8.29e-22	2.9e-19	heat_48HAS	downregulated
itf03g05120	896.969	-2.02449	0.378253	-5.35222	8.69e-08	2.22e-06	Heat_24HAS	downregulated
itf03g05160	262.385	-2.52203	0.552573	-4.56416	5.02e-06	7.49e-05	Heat_24HAS	downregulated
itf03g05410	10.1856	-2.38524	0.799085	-2.98496	0.00283615	0.0148195	Heat_24HAS	downregulated
itf03g05410	10.1856	-2.84641	0.859536	-3.31157	0.00092775	0.00472465	heat_48HAS	downregulated
itf03g05950	53.1992	-2.35966	0.813856	-2.89936	0.00373922	0.0184649	Heat_24HAS	downregulated
itf03g05950	53.1992	-4.77012	0.893934	-5.3361	9.5e-08	1.79e-06	heat_48HAS	downregulated
itf03g05960	458.062	-2.86434	0.722314	-3.96551	7.32e-05	0.000735657	Heat_24HAS	downregulated
itf03g05960	458.062	-4.49298	0.727866	-6.17281	6.71e-10	2.27e-08	heat_48HAS	downregulated
itf03g06070	37.5002	-3.19379	0.628049	-5.08526	3.67e-07	7.84e-06	Heat_24HAS	downregulated
itf03g06070	37.5002	-4.46074	0.755571	-5.90381	3.55e-09	9.87e-08	heat_48HAS	downregulated
itf03g06120	716.475	-2.01072	0.230555	-8.72122	2.75e-18	5.41e-16	heat_48HAS	downregulated
itf03g06180	944.374	-3.74793	0.660028	-5.67845	1.36e-08	4.31e-07	Heat_24HAS	downregulated
itf03g06180	944.374	-2.34469	0.525629	-4.46073	8.17e-06	8.64e-05	heat_48HAS	downregulated
itf03g06420	42.4934	-3.5122	0.521077	-6.74026	1.58e-11	1.07e-09	Heat_24HAS	downregulated
itf03g06750	19.6031	-3.77619	0.69845	-5.40653	6.43e-08	1.69e-06	Heat_24HAS	downregulated
itf03g06750	19.6031	-4.91041	1.00397	-4.89098	1e-06	1.41e-05	heat_48HAS	downregulated
itf03g06790	81.061	-3.08	1.10808	-2.77958	0.005443	0.0248986	Heat_24HAS	downregulated
itf03g06790	81.061	-3.90562	1.09093	-3.58006	0.000343509	0.00206696	heat_48HAS	downregulated
itf03g06800	3.90816	-4.88826	1.38585	-3.52726	0.000419881	0.00244684	heat_48HAS	downregulated
itf03g06890	1557.81	-2.83673	0.617774	-4.59186	4.39e-06	6.73e-05	Heat_24HAS	downregulated
itf03g06900	42.4696	-3.30215	0.706623	-4.67315	2.97e-06	4.82e-05	Heat_24HAS	downregulated
itf03g06900	42.4696	-4.58186	0.787405	-5.81895	5.92e-09	1.54e-07	heat_48HAS	downregulated
itf03g07050	158.925	-2.39248	0.312469	-7.6567	1.91e-14	1.7e-12	heat_48HAS	downregulated
itf03g07100	4.61737	-2.24923	0.863147	-2.60585	0.00916475	0.0371702	Heat_24HAS	downregulated
itf03g07100	4.61737	-3.16938	0.940132	-3.37121	0.000748392	0.00396258	heat_48HAS	downregulated
itf03g07750	3.17529	-3.42224	1.16465	-2.93843	0.00329876	0.0167175	Heat_24HAS	downregulated
itf03g07750	3.17529	-2.08578	0.8633	-2.41606	0.0156895	0.0469398	heat_48HAS	downregulated
itf03g08100	87.7285	-3.00749	0.452909	-6.64038	3.13e-11	1.97e-09	Heat_24HAS	downregulated
itf03g08100	87.7285	-3.75116	0.45225	-8.29444	1.09e-16	1.48e-14	heat_48HAS	downregulated
itf03g08210	2.82827	-5.35425	1.35616	-3.94809	7.88e-05	0.000782757	Heat_24HAS	downregulated
itf03g08680	11.376	-2.56933	0.609294	-4.21689	2.48e-05	0.00029249	Heat_24HAS	downregulated
itf03g09710	285.184	-3.48805	0.54346	-6.41822	1.38e-10	7.34e-09	Heat_24HAS	downregulated
itf03g09710	285.184	-2.10702	0.541829	-3.88872	0.000100776	0.00074033	heat_48HAS	downregulated
itf03g10060	18.0556	-2.12833	0.730708	-2.91269	0.00358328	0.0178625	Heat_24HAS	downregulated
itf03g10060	18.0556	-2.18561	0.759475	-2.87779	0.00400476	0.0156966	heat_48HAS	downregulated
itf03g11430	36.6271	-2.334	0.594832	-3.9238	8.72e-05	0.000849761	Heat_24HAS	downregulated
itf03g11430	36.6271	-2.84339	0.565788	-5.02554	5.02e-07	7.7e-06	heat_48HAS	downregulated
itf03g12560	27.4877	-2.60711	0.437399	-5.9605	2.51e-09	7.29e-08	heat_48HAS	downregulated
itf03g12570	33.7581	-2.80858	0.632009	-4.44389	8.83e-06	9.24e-05	heat_48HAS	downregulated
itf03g12580	67.9637	-2.71811	0.482466	-5.63379	1.76e-08	4.04e-07	heat_48HAS	downregulated
itf03g12770	103.679	-2.00204	0.281902	-7.10188	1.23e-12	1.06e-10	Heat_24HAS	downregulated
itf03g13210	57.9198	-2.24792	0.526192	-4.27206	1.94e-05	0.000238147	Heat_24HAS	downregulated
itf03g13250	685.491	-2.31329	0.617534	-3.74601	0.000179672	0.00119999	heat_48HAS	downregulated
itf03g13550	10.8133	-3.63614	1.12306	-3.23771	0.00120491	0.00587261	heat_48HAS	downregulated
itf03g13720	25.1851	-2.48412	0.676172	-3.6738	0.000238969	0.00198492	Heat_24HAS	downregulated
itf03g13720	25.1851	-2.24115	0.655264	-3.42022	0.000625695	0.00341989	heat_48HAS	downregulated
itf03g14040	325.68	-3.03739	0.462769	-6.56351	5.26e-11	3.05e-09	Heat_24HAS	downregulated
itf03g14040	325.68	-3.28093	0.45864	-7.15362	8.45e-13	5.36e-11	heat_48HAS	downregulated
itf03g14080	3.57027	-3.5528	1.20095	-2.95833	0.00309315	0.0127262	heat_48HAS	downregulated
itf03g14120	518.423	-2.52296	0.411701	-6.12814	8.89e-10	3.82e-08	Heat_24HAS	downregulated
itf03g14120	518.423	-4.16179	0.421145	-9.88208	4.98e-23	2.14e-20	heat_48HAS	downregulated
itf03g14160	135.2	-2.26349	0.328854	-6.88295	5.86e-12	4.38e-10	Heat_24HAS	downregulated
itf03g14160	135.2	-2.33102	0.332061	-7.01986	2.22e-12	1.29e-10	heat_48HAS	downregulated
itf03g14300	32.8103	-2.49175	0.717003	-3.47523	0.000510411	0.00373026	Heat_24HAS	downregulated
itf03g14300	32.8103	-2.91549	0.723943	-4.02724	5.64e-05	0.000453164	heat_48HAS	downregulated
itf03g14440	9.86591	-2.36729	0.690199	-3.42986	0.000603883	0.00428274	Heat_24HAS	downregulated
itf03g14440	9.86591	-2.02069	0.695627	-2.90485	0.0036743	0.0146065	heat_48HAS	downregulated
itf03g14470	7.45858	-2.64482	0.784285	-3.37227	0.00074552	0.00508816	Heat_24HAS	downregulated
itf03g14820	1003.59	-3.24526	1.03611	-3.13217	0.0017352	0.00792472	heat_48HAS	downregulated
itf03g14990	189.753	-2.17347	0.352848	-6.15979	7.28e-10	3.18e-08	Heat_24HAS	downregulated
itf03g15700	4985.08	-2.14614	0.208244	-10.3059	6.63e-25	4.04e-22	heat_48HAS	downregulated
itf03g15870	2.28295	-3.82135	1.54373	-2.4754	0.0133087	0.0495182	Heat_24HAS	downregulated
itf03g16100	26.5463	-4.80032	1.0017	-4.79215	1.65e-06	2.9e-05	Heat_24HAS	downregulated
itf03g16100	26.5463	-2.43199	0.886686	-2.74279	0.00609201	0.0219649	heat_48HAS	downregulated
itf03g16260	7.03463	-3.48864	1.02733	-3.39583	0.000684199	0.00474571	Heat_24HAS	downregulated
itf03g16260	7.03463	-5.04769	1.42797	-3.53486	0.000407988	0.00239027	heat_48HAS	downregulated
itf03g16730	6.4409	-2.3753	0.883012	-2.69	0.00714525	0.0307359	Heat_24HAS	downregulated
itf03g16730	6.4409	-3.23114	1.10827	-2.91548	0.00355138	0.0142126	heat_48HAS	downregulated
itf03g16930	2.55297	-3.72408	1.29337	-2.87935	0.00398491	0.0156305	heat_48HAS	downregulated
itf03g17390	17.993	-2.20729	0.626689	-3.52214	0.000428074	0.00322244	Heat_24HAS	downregulated
itf03g17670	53.7146	-2.26794	0.494177	-4.58932	4.45e-06	6.79e-05	Heat_24HAS	downregulated
itf03g17670	53.7146	-4.14125	0.560246	-7.39184	1.45e-13	1.06e-11	heat_48HAS	downregulated
itf03g17810	21.8832	-2.03706	0.684749	-2.97491	0.00293077	0.012161	heat_48HAS	downregulated
itf03g17890	7.51666	-3.46403	0.892538	-3.8811	0.000103985	0.000987895	Heat_24HAS	downregulated
itf03g18240	19.4618	-2.33992	0.677972	-3.45135	0.000557782	0.00310298	heat_48HAS	downregulated
itf03g18360	164.531	-2.38736	0.414976	-5.75301	8.77e-09	2.16e-07	heat_48HAS	downregulated
itf03g18410	832.15	-2.68101	0.839402	-3.19395	0.00140342	0.00845459	Heat_24HAS	downregulated
itf03g18410	832.15	-2.3414	0.836768	-2.79815	0.00513966	0.0191985	heat_48HAS	downregulated
itf03g18430	59.3003	-2.47628	0.466036	-5.3135	1.08e-07	2.68e-06	Heat_24HAS	downregulated
itf03g18990	7.97553	-4.76214	1.2517	-3.80454	0.000142065	0.000985667	heat_48HAS	downregulated
itf03g19070	40.9437	-2.21052	0.378604	-5.83861	5.26e-09	1.4e-07	heat_48HAS	downregulated
itf03g20110	164.075	-2.47362	0.78674	-3.14414	0.00166573	0.00971376	Heat_24HAS	downregulated
itf03g20110	164.075	-3.26394	0.7649	-4.26715	1.98e-05	0.000185284	heat_48HAS	downregulated
itf03g20940	3451.12	-2.23122	0.493034	-4.52549	6.03e-06	8.81e-05	Heat_24HAS	downregulated
itf03g21570	396.931	-2.5958	0.33102	-7.84182	4.44e-15	4.46e-13	heat_48HAS	downregulated
itf03g21620	101.167	-3.02687	0.521417	-5.80508	6.43e-09	2.22e-07	Heat_24HAS	downregulated
itf03g21620	101.167	-3.18912	0.512385	-6.22407	4.84e-10	1.69e-08	heat_48HAS	downregulated
itf03g22200	48.6334	-2.66791	0.548388	-4.86501	1.14e-06	2.1e-05	Heat_24HAS	downregulated
itf03g22200	48.6334	-3.1265	0.579838	-5.39202	6.97e-08	1.36e-06	heat_48HAS	downregulated
itf03g22310	51.4174	-2.97744	0.564309	-5.27626	1.32e-07	2.41e-06	heat_48HAS	downregulated
itf03g22330	5.63055	-5.26603	1.48967	-3.53504	0.000407713	0.00238973	heat_48HAS	downregulated
itf03g22340	57.8564	-2.19467	0.475937	-4.61126	4e-06	4.64e-05	heat_48HAS	downregulated
itf03g22360	20.3211	-2.48545	0.574213	-4.32846	1.5e-05	0.000145184	heat_48HAS	downregulated
itf03g22370	202.856	-2.24083	0.405507	-5.526	3.28e-08	6.93e-07	heat_48HAS	downregulated
itf03g22480	160.445	-2.14761	0.280808	-7.64794	2.04e-14	2.47e-12	Heat_24HAS	downregulated
itf03g22540	496.947	-2.6592	0.445442	-5.9698	2.38e-09	9.37e-08	Heat_24HAS	downregulated
itf03g22540	496.947	-3.17133	0.445402	-7.12016	1.08e-12	6.59e-11	heat_48HAS	downregulated
itf03g22580	111.965	-2.64301	0.59604	-4.43428	9.24e-06	0.000128687	Heat_24HAS	downregulated
itf03g22720	4.64168	-3.62246	1.2121	-2.98857	0.00280282	0.0146783	Heat_24HAS	downregulated
itf03g22890	659.572	-3.55747	0.651167	-5.46322	4.68e-08	9.53e-07	heat_48HAS	downregulated
itf03g23470	17.0565	-2.06863	0.81324	-2.54369	0.0109688	0.0425815	Heat_24HAS	downregulated
itf03g23470	17.0565	-2.0332	0.827216	-2.45788	0.013976	0.0427341	heat_48HAS	downregulated
itf03g24140	63.8362	-2.13963	0.398726	-5.36617	8.04e-08	2.07e-06	Heat_24HAS	downregulated
itf03g24140	63.8362	-2.10476	0.393752	-5.34541	9.02e-08	1.72e-06	heat_48HAS	downregulated
itf03g24390	4.23943	-2.30141	0.818808	-2.81068	0.00494363	0.0230625	Heat_24HAS	downregulated
itf03g24390	4.23943	-2.19659	0.820133	-2.67833	0.00739903	0.0256755	heat_48HAS	downregulated
itf03g24870	229.5	-2.89337	0.566149	-5.11062	3.21e-07	5.24e-06	heat_48HAS	downregulated
itf03g24930	144.923	-2.64389	0.609155	-4.34026	1.42e-05	0.000138777	heat_48HAS	downregulated
itf03g24940	158.053	-2.30087	0.678772	-3.38975	0.000699563	0.00374711	heat_48HAS	downregulated
itf03g24950	53.0991	-3.08285	0.624151	-4.93927	7.84e-07	1.13e-05	heat_48HAS	downregulated
itf03g25680	30.677	-2.57752	0.81142	-3.17656	0.00149034	0.00889132	Heat_24HAS	downregulated
itf03g26150	68.1609	-4.12204	0.929744	-4.43352	9.27e-06	0.000129007	Heat_24HAS	downregulated
itf03g26150	68.1609	-2.93032	0.911294	-3.21556	0.00130189	0.00624549	heat_48HAS	downregulated
itf03g26490	4.84788	-2.33697	0.944675	-2.47384	0.013367	0.0412953	heat_48HAS	downregulated
itf03g26830	472.894	-3.61708	0.783755	-4.61506	3.93e-06	6.12e-05	Heat_24HAS	downregulated
itf03g26830	472.894	-3.64215	0.78232	-4.65558	3.23e-06	3.86e-05	heat_48HAS	downregulated
itf03g27200	7.10306	-2.67415	1.00726	-2.65488	0.00793377	0.0271824	heat_48HAS	downregulated
itf03g29720	2.86832	-3.22272	1.31063	-2.45891	0.0139359	0.0426314	heat_48HAS	downregulated
itf03g29770	16.6434	-3.90213	1.32966	-2.93469	0.00333885	0.0135121	heat_48HAS	downregulated
itf03g29930	364.608	-2.85557	0.90446	-3.15721	0.00159286	0.0093717	Heat_24HAS	downregulated
itf03g29930	364.608	-2.8534	0.900717	-3.16792	0.00153535	0.00714651	heat_48HAS	downregulated
itf03g29960	957.817	-2.64025	0.235981	-11.1884	4.65e-29	5.2e-26	Heat_24HAS	downregulated
itf04g00400	113.874	-2.32062	0.541447	-4.28597	1.82e-05	0.000225994	Heat_24HAS	downregulated
itf04g00400	113.874	-3.42229	0.551691	-6.20327	5.53e-10	1.9e-08	heat_48HAS	downregulated
itf04g00790	6.72114	-4.08343	1.30759	-3.12288	0.0017909	0.0102931	Heat_24HAS	downregulated
itf04g00790	6.72114	-5.03977	1.43801	-3.50469	0.000457146	0.00263263	heat_48HAS	downregulated
itf04g00800	3537.79	-2.30933	0.440608	-5.24123	1.6e-07	2.83e-06	heat_48HAS	downregulated
itf04g01180	3.02403	-4.25819	1.44767	-2.9414	0.00326735	0.0132722	heat_48HAS	downregulated
itf04g01510	3.00843	-3.09799	1.1332	-2.73385	0.0062598	0.0224557	heat_48HAS	downregulated
itf04g01520	310.486	-2.32445	0.245064	-9.48508	2.42e-21	7.85e-19	heat_48HAS	downregulated
itf04g01680	259.233	-2.04502	0.515389	-3.96793	7.25e-05	0.000729598	Heat_24HAS	downregulated
itf04g01680	259.233	-2.72046	0.516625	-5.26584	1.4e-07	2.53e-06	heat_48HAS	downregulated
itf04g01890	3.0646	-4.20892	1.37881	-3.05258	0.00226881	0.0124581	Heat_24HAS	downregulated
itf04g01890	3.0646	-5.56826	1.36955	-4.06576	4.79e-05	0.000393831	heat_48HAS	downregulated
itf04g02350	610.419	-3.13807	0.735187	-4.2684	1.97e-05	0.00024149	Heat_24HAS	downregulated
itf04g02620	16.0441	-2.80584	0.639209	-4.38955	1.14e-05	0.000152066	Heat_24HAS	downregulated
itf04g02800	19.2759	-2.63444	0.800671	-3.29028	0.00100086	0.00643472	Heat_24HAS	downregulated
itf04g03700	1496.56	-2.5383	0.89614	-2.83248	0.00461883	0.021809	Heat_24HAS	downregulated
itf04g03700	1496.56	-2.30404	0.894565	-2.5756	0.0100066	0.0327102	heat_48HAS	downregulated
itf04g04190	23.2341	-2.30751	0.791669	-2.91475	0.00355977	0.0142353	heat_48HAS	downregulated
itf04g04420	435.823	-3.67904	0.578385	-6.36088	2.01e-10	1.02e-08	Heat_24HAS	downregulated
itf04g04420	435.823	-3.08358	0.578912	-5.32651	1e-07	1.88e-06	heat_48HAS	downregulated
itf04g05040	1085.1	-3.30197	1.27572	-2.58833	0.00964438	0.0386712	Heat_24HAS	downregulated
itf04g05040	1085.1	-3.2342	1.27454	-2.53755	0.0111632	0.0357454	heat_48HAS	downregulated
itf04g05720	1346.01	-2.14337	0.578581	-3.70452	0.000211788	0.00137895	heat_48HAS	downregulated
itf04g06320	132.065	-2.29692	0.333736	-6.88245	5.88e-12	4.38e-10	Heat_24HAS	downregulated
itf04g06440	101.322	-2.15918	0.411461	-5.2476	1.54e-07	2.75e-06	heat_48HAS	downregulated
itf04g07310	24.0613	-3.69776	0.549398	-6.73056	1.69e-11	8.24e-10	heat_48HAS	downregulated
itf04g07320	72.1473	-3.04839	0.543098	-5.61297	1.99e-08	4.48e-07	heat_48HAS	downregulated
itf04g07800	27.3203	-2.4773	0.592938	-4.17801	2.94e-05	0.000340076	Heat_24HAS	downregulated
itf04g07800	27.3203	-2.17815	0.56108	-3.88207	0.000103572	0.000757059	heat_48HAS	downregulated
[truncated: 11,478 more rows]
