# Supplementary material for: Identification of genes associated with abiotic stress tolerance in sweetpotato using weighted gene co‐expression network analysis
Source: Plant Direct. 2023 Oct 3;7(10):e532. doi: 10.1002/pld3.532 (PMC10546384; doi:10.1002/pld3.532)
Supplement: Supplementary file 5 — Table S4. Unique differentially up regulated (LFC > 2.0; p‐value < .05) genes in sweetpotato leaf tissues following heat (40 °C) stress treatment. [file PLD3-7-e532-s002.xlsx]

## Sheet: Sheet1
Table S4. Unique differentially up regulated genes (LFC > 2.0; p-value < 0.05) in leaf tissues following heat (40℃) stress treatment on sweetpotato plants
gene	Functional_annotation	treatment_time point	baseMean	log2FoldChange	lfcSE	stat	p-value	padj	orthogroup	I. trifida paralogs	Arabidopsis orthologs
itf00g29810	heat shock protein	Heat_48HAS	4223.93	11.4102	1.2518	9.11502	7.87e-20	2.02e-17	OG0005109	itf12g26570, itf00g29810	AT4G27670.1
itf14g01430	HSP20-like chaperones superfamily protein	Heat_48HAS	1576.77	10.5633	1.05446	10.0178	1.27e-23	6.19e-21
itf12g26570	heat shock protein	Heat_48HAS	132.41	10.5555	2.40437	4.39014	1.13e-05	0.000114239	OG0005109	itf12g26570, itf00g29810	AT4G27670.1
itf04g22630	HSP20-like chaperones superfamily protein	Heat_48HAS	2730.68	10.5091	1.44839	7.25569	4e-13	2.68e-11	OG0010216	itf04g22630	AT4G10250.1
itf10g11620	heat shock protein 18.2	Heat_48HAS	358.164	10.3597	1.46551	7.06899	1.56e-12	9.27e-11
itf06g13260	HSP20-like chaperones superfamily protein	Heat_48HAS	2878.53	9.94375	1.24022	8.01773	1.08e-15	1.22e-13
itf10g11630	HSP20-like chaperones superfamily protein	Heat_48HAS	215.577	9.86463	1.36585	7.22232	5.11e-13	3.35e-11	OG0000146	itf03g15190, itf00g32050, itf10g11670, itf10g11630, itf10g11690, itf11g13750, itf11g13760, itf10g11620, itf00g32040, itf04g29940	AT3G46230.1, AT1G53540.1, AT5G59720.1
itf02g24400	heat shock protein	Heat_48HAS	1413.69	9.83091	1.25769	7.81665	5.42e-15	5.35e-13	OG0000162	itf12g09340, itf09g24680, itf14g15250	AT5G02490.1, AT1G56410.1, AT3G09440.1, AT5G02500.1
itf11g13760	heat shock protein 18.2	Heat_48HAS	125.791	9.75149	1.68807	5.77671	7.62e-09	1.91e-07
itf04g29780	heat shock protein 18.2	Heat_48HAS	60.4134	9.69688	1.69099	5.73445	9.78e-09	2.38e-07
itf10g13950	conserved hypothetical protein	Heat_48HAS	50.7024	9.68959	0.89493	10.8272	2.56e-27	2.31e-24	OG0004091	itf02g22700, itf02g22710, itf10g13950	AT1G63060.1, AT5G07330.1
itf01g23270	FKBP-type peptidyl-prolyl cis-trans isomerase family protein	Heat_48HAS	954.849	9.30545	1.00197	9.28712	1.59e-20	4.43e-18
itf12g01920	FTSH protease	Heat_48HAS	1273.81	9.27604	1.22714	7.55907	4.06e-14	3.36e-12	OG0014844	itf12g01920	AT5G15250.2
itf10g15390	heat shock protein 90.1	Heat_48HAS	421.52	9.26724	1.28103	7.2342	4.68e-13	3.09e-11
itf07g04030	heat shock protein	Heat_48HAS	17.8782	9.26315	2.53595	3.65273	0.000259464	0.00163237
itf00g32040	heat shock protein 18.2	Heat_48HAS	657.706	9.18564	1.04871	8.75896	1.97e-18	4.04e-16
itf09g20890	Myelodysplasia-myeloid leukemia factor 1-interacting protein domain containing protein	Heat_48HAS	587.967	9.12982	0.7166	12.7404	3.52e-37	8.41e-34
itf10g11670	heat shock protein 18.2	Heat_48HAS	180.626	9.0041	1.22337	7.36009	1.84e-13	1.32e-11	OG0000146	itf03g15190, itf00g32050, itf10g11670, itf10g11630, itf10g11690, itf11g13750, itf11g13760, itf10g11620, itf00g32040, itf04g29940	AT3G46230.1, AT1G53540.1, AT5G59720.1
itf12g18920	conserved hypothetical protein	Heat_48HAS	429.025	8.61201	0.76157	11.3082	1.2e-29	1.36e-26	OG0014160	itf12g18920	AT4G23493.1
itf10g11690	heat shock protein 18.2	Heat_48HAS	14.0933	8.37013	1.89403	4.41921	9.91e-06	0.000102101	OG0000146	itf03g15190, itf00g32050, itf10g11670, itf10g11630, itf10g11690, itf11g13750, itf11g13760, itf10g11620, itf00g32040, itf04g29940	AT3G46230.1, AT1G53540.1, AT5G59720.1
itf14g14510	HSP20-like chaperones superfamily protein	Heat_48HAS	1357.08	7.96989	1.14994	6.93069	4.19e-12	2.31e-10	OG0002682	itf14g14510, itf14g14500	AT1G07400.1, AT1G59860.1, AT2G29500.1
itf12g01540	HSP20-like chaperones superfamily protein	Heat_48HAS	11786.5	7.88538	0.64735	12.1811	3.92e-34	6.86e-31	OG0012356	itf12g01540	AT5G37670.1
itf01g18880	17.6 kDa class II heat shock protein	Heat_48HAS	966.14	7.65202	0.73594	10.3976	2.54e-25	1.71e-22	OG0000628	itf01g18880, itf01g18910, itf01g18890, itf01g18920, itf01g18820, itf01g18850, itf01g18870	AT5G12020.1, AT5G12030.1
itf05g03230	heat shock protein 17.4	Heat_48HAS	92.2859	7.45405	0.74963	9.94362	2.69e-23	1.22e-20
itf03g15200	heat shock protein 17.4	Heat_48HAS	7943.56	7.39775	0.93355	7.92434	2.29e-15	2.42e-13
itf07g04020	heat shock protein	Heat_48HAS	183.938	6.86997	1.23032	5.5839	2.35e-08	5.18e-07
itf12g25640	heat shock protein 90.1	Heat_48HAS	2744.94	6.81248	0.96457	7.06272	1.63e-12	9.65e-11	OG0000285	itf06g15680, itf06g15660, itf06g15650, itf05g26750, itf05g26730, itf12g25640, itf10g15390	AT5G52640.1, AT5G56030.2, AT5G56010.1, AT5G56000.1
itf00g51870	heat shock protein	Heat_48HAS	319.256	6.75879	1.30126	5.19405	2.06e-07	3.56e-06
itf05g03220	heat shock protein 17.4	Heat_48HAS	36.5322	6.56279	0.63206	10.3831	2.96e-25	1.89e-22
itf13g08030	mitochondrion-localized small heat shock protein 23.6	Heat_48HAS	4087.41	6.54125	0.57138	11.4482	2.4e-30	3e-27	OG0005308	itf13g08030	AT5G51440.1, AT4G25200.1
itf10g04800	conserved hypothetical protein	Heat_48HAS	3.45685	6.32261	1.62677	3.8866	0.000101659	0.000745354
itf09g14950	polyubiquitin	Heat_48HAS	31.7556	6.26129	1.07794	5.80858	6.3e-09	1.63e-07
itf01g11960	heat-shock protein 70T-2	Heat_48HAS	424.574	6.14176	0.46821	13.1175	2.61e-39	9.8e-36	OG0009588	itf01g11960	AT2G32120.1
itf00g32050	heat shock protein 18.2	Heat_48HAS	67.8912	6.03314	0.65268	9.24363	2.38e-20	6.38e-18	OG0000146	itf03g15190, itf00g32050, itf10g11670, itf10g11630, itf10g11690, itf11g13750, itf11g13760, itf10g11620, itf00g32040, itf04g29940	AT3G46230.1, AT1G53540.1, AT5G59720.1
itf05g08370	poly(A) binding protein	Heat_48HAS	3.57824	5.79786	1.2449	4.65727	3.2e-06	3.83e-05	OG0012729	itf01g18220, itf05g08370	AT5G03580.1
itf07g16690	hypothetical protein	Heat_48HAS	576.881	5.68762	0.41636	13.6602	1.75e-42	9.21e-39	OG0007333	itf07g16690	AT4G13615.1, AT3G24100.1
itf04g27950	response regulator	Heat_48HAS	101.023	5.62629	0.49012	11.4795	1.67e-30	2.2e-27	OG0006768	itf04g27950, itf12g24050	AT2G40670.2, AT3G56380.1
itf01g18920	17.6 kDa class II heat shock protein	Heat_48HAS	396.781	5.62315	1.14674	4.90361	9.41e-07	1.33e-05	OG0000628	itf01g18880, itf01g18910, itf01g18890, itf01g18920, itf01g18820, itf01g18850, itf01g18870	AT5G12020.1, AT5G12030.1
itf14g14260	SIT4 phosphatase-associated family protein	Heat_48HAS	8.99191	5.61664	2.05266	2.73628	0.00621378	0.0223181	OG0002763	itf14g14260, itf14g14300, itf07g11620	AT2G28360.1, AT1G08005.1, AT1G07990.1
itf07g06820	MLP-like protein	Heat_48HAS	18.2218	5.56506	1.67809	3.31631	0.000912148	0.00465856
itf10g19880	DNAJ heat shock family protein	Heat_48HAS	39.2884	5.1572	0.62119	8.30213	1.02e-16	1.39e-14	OG0000332	itf11g04100	AT2G20550.1
itf08g05940	Ribosomal protein L7Ae/L30e/S12e/Gadd45 family protein	Heat_24HAS	9.12701	5.1555	1.86855	2.75909	0.00579622	0.0261224	OG0003290	itf08g05930, itf08g05940, itf11g12050	AT5G08180.1
itf04g21320	chloroplast heat shock protein 70-1	Heat_48HAS	1287.33	5.10117	0.22145	23.0351	2.07e-117	5.44e-113	OG0001014	itf10g21850, itf09g04300, itf01g02720, itf04g21320	AT4G24280.1, AT5G49910.1
itf11g00190	BCL-2-associated athanogene	Heat_48HAS	50700.2	4.98123	0.50572	9.8498	6.87e-23	2.84e-20
itf03g15070	Laccase/Diphenol oxidase family protein	Heat_48HAS	61.1069	4.98002	0.71869	6.92932	4.23e-12	2.32e-10	OG0000681	itf03g15070, itf05g03060, itf12g10680, itf12g10700, itf15g07360, itf09g09120	AT2G38080.1
itf01g18890	17.6 kDa class II heat shock protein	Heat_48HAS	347.646	4.91958	1.11825	4.39934	1.09e-05	0.000110394	OG0000628	itf01g18880, itf01g18910, itf01g18890, itf01g18920, itf01g18820, itf01g18850, itf01g18870	AT5G12020.1, AT5G12030.1
itf09g18160	Heavy metal transport/detoxification superfamily protein	Heat_24HAS	3.62874	4.88061	1.20728	4.04265	5.28e-05	0.000558232	OG0010933	itf09g18160	AT1G29000.1
itf07g02600	conserved hypothetical protein	Heat_24HAS	13.7694	4.85565	0.64059	7.57995	3.46e-14	4.02e-12
itf01g32740	WWE protein-protein interaction domain protein family	Heat_48HAS	1.77303	4.85079	1.166	4.16019	3.18e-05	0.0002774
itf05g26460	conserved hypothetical protein	Heat_48HAS	103.99	4.81675	0.58352	8.25462	1.52e-16	2e-14	OG0014619	itf05g26460	AT3G13130.1
itf09g23160	Xyloglucan endotransglucosylase/hydrolase family protein	Heat_48HAS	12.8474	4.8072	1.04243	4.61154	4e-06	4.63e-05	OG0001270	itf13g00450, itf09g23160	AT4G25810.1, AT5G57560.1, AT4G30270.1, AT5G57550.1
itf14g09960	DNAJ homologue	Heat_48HAS	1706.66	4.7847	0.71273	6.71318	1.9e-11	9.17e-10	OG0000617	itf12g21370, itf05g05470, itf03g16780, itf14g09960	AT5G22060.1, AT3G44110.1
itf01g04030	zinc finger (C2H2 type) family protein	Heat_48HAS	98.7703	4.74912	0.38559	12.3165	7.38e-35	1.38e-31
itf10g24860	pectinesterase	Heat_24HAS	17.3146	4.7216	1.11141	4.24828	2.15e-05	0.000259751	OG0013915	itf10g24860	AT2G21610.1
itf11g03270	hypothetical protein	Heat_48HAS	25.4362	4.71766	0.49946	9.44551	3.54e-21	1.09e-18
itf00g20370	ataurora3	Heat_48HAS	2.28259	4.67847	1.24595	3.75495	0.000173374	0.00116296	OG0007611	itf00g20370, itf15g12990	AT1G56220.3
itf01g36320	Mitochondrial substrate carrier family protein	Heat_48HAS	10.8653	4.63	0.57598	8.0385	9.09e-16	1.06e-13
itf00g51130	casein lytic proteinase B4	Heat_48HAS	66.9387	4.62097	0.54282	8.51295	1.7e-17	2.85e-15
itf11g17750	leucine-rich repeat transmembrane protein kinase family protein	Heat_48HAS	1.62715	4.57813	1.22771	3.72899	0.000192249	0.001272
itf01g15770	hypothetical protein	Heat_48HAS	2.80695	4.57744	1.21253	3.7751	0.000159945	0.00108903
itf07g19620	heat shock protein	Heat_48HAS	612.58	4.56247	0.76489	5.96485	2.45e-09	7.12e-08	OG0000162	itf12g09340, itf09g24680, itf14g15250	AT5G02490.1, AT1G56410.1, AT3G09440.1, AT5G02500.1
itf04g27000	PPPDE putative thiol peptidase family protein	Heat_48HAS	51.0642	4.55587	0.43916	10.3741	3.25e-25	2.03e-22	OG0006014	itf07g16800, itf04g27000	AT3G07090.1
itf09g09780	Peroxidase superfamily protein	Heat_48HAS	3.07891	4.54761	1.17189	3.88059	0.000104202	0.000760388
itf00g66250	hypothetical protein	Heat_24HAS	1.37147	4.5283	1.17994	3.83774	0.00012417	0.0011397
itf13g06990	farnesyl diphosphate synthase	Heat_48HAS	2.4874	4.51582	1.15428	3.91224	9.14e-05	0.000680721
itf15g06590	TRICHOME BIREFRINGENCE-LIKE	Heat_24HAS	4.58391	4.51516	1.01418	4.45204	8.51e-06	0.000119166
itf03g16440	RNA-binding (RRM/RBD/RNP motifs) family protein	Heat_48HAS	479.802	4.49084	0.34811	12.9008	4.46e-38	1.17e-34	OG0011888	itf03g16440	AT3G04500.1
itf04g02220	glycine-rich protein	Heat_48HAS	1042.28	4.48452	0.49337	9.08953	9.95e-20	2.51e-17
itf12g10850	hypothetical protein	Heat_24HAS	1.15876	4.47986	1.7734	2.52614	0.0115325	0.0442129
itf00g07460	NIMA (never in mitosis, gene A)-related	Heat_48HAS	40.0364	4.47881	0.59174	7.56883	3.77e-14	3.18e-12
itf08g12640	myb-like transcription factor family protein	Heat_48HAS	761.637	4.47714	0.5364	8.34659	7.03e-17	1.01e-14	OG0014378	itf08g12640	AT1G70000.1
itf11g02390	protein phosphatase 2A-3	Heat_48HAS	203.816	4.47516	0.96759	4.62506	3.74e-06	4.37e-05	OG0001098	itf12g05690, itf05g16880, itf03g02410, itf11g02390	AT5G15850.1, AT5G15840.1, AT3G02380.1
itf12g19850	Pectin lyase-like superfamily protein	Heat_48HAS	10.8905	4.46577	1.06393	4.19742	2.7e-05	0.000241625	OG0008378	itf12g19850	AT5G19730.1
itf05g04790	Cation efflux family protein	Heat_48HAS	8.30508	4.4591	1.61466	2.76164	0.00575126	0.0209813
itf01g16890	P-loop containing nucleoside triphosphate hydrolases superfamily protein	Heat_48HAS	7.07355	4.45337	0.78422	5.67872	1.36e-08	3.2e-07	OG0000824	itf01g16890, itf15g19460	AT2G30630.2, AT1G06750.2
itf11g17740	Leucine-rich repeat protein kinase family protein	Heat_48HAS	2.31894	4.45162	1.12684	3.95052	7.8e-05	0.000592307
itf07g19180	conserved hypothetical protein	Heat_48HAS	3.51409	4.39194	1.06899	4.10849	3.98e-05	0.000336144	OG0003769	itf04g23940, itf07g19180	AT5G61710.1, AT4G02160.1
itf04g20520	F-box family protein	Heat_48HAS	14.631	4.38602	0.87247	5.02714	4.98e-07	7.64e-06	OG0007004	itf04g20520, itf06g11180	AT4G33210.1
itf07g05460	conserved hypothetical protein	Heat_48HAS	95.5804	4.35659	0.50457	8.63432	5.91e-18	1.07e-15
itf02g28320	hypothetical protein	Heat_24HAS	1.59171	4.32189	1.64495	2.62737	0.00860479	0.0354131
itf03g19140	multiprotein bridging factor 1C	Heat_48HAS	867.197	4.32163	0.45402	9.51856	1.76e-21	5.83e-19	OG0011675	itf03g19140	AT3G24500.1
itf15g23490	Auxin-responsive family protein	Heat_24HAS	6.04613	4.3001	0.9375	4.58677	4.5e-06	6.85e-05	OG0010219	itf15g23490	AT4G17280.1, AT5G47530.1
itf05g04270	heat shock protein	Heat_48HAS	5192.33	4.25672	0.63391	6.71506	1.88e-11	9.1e-10	OG0000162	itf12g09340, itf09g24680, itf14g15250	AT5G02490.1, AT1G56410.1, AT3G09440.1, AT5G02500.1
itf06g18880	Plant invertase/pectin methylesterase inhibitor superfamily	Heat_48HAS	14.6192	4.24564	1.03679	4.09499	4.22e-05	0.000353386	OG0002672	itf06g18880, itf02g07220	AT4G33230.1, AT2G26450.1
itf15g00940	Protein of unknown function (DUF668)	Heat_48HAS	18.7922	4.22689	0.46598	9.07095	1.18e-19	2.92e-17
itf08g08640	myb domain protein	Heat_24HAS	3.64941	4.22263	0.95744	4.41032	1.03e-05	0.000140643	OG0002146	itf03g13220, itf08g08640	AT4G12350.1, AT4G22680.1
itf15g04040	Gibberellin-regulated family protein	Heat_48HAS	158.256	4.17527	0.7757	5.38256	7.34e-08	1.43e-06
itf01g04020	Aldolase-type TIM barrel family protein	Heat_48HAS	728.193	4.15857	0.71807	5.79133	6.98e-09	1.78e-07	OG0009809	itf01g04020	AT4G21320.1
itf12g03030	galactinol synthase	Heat_48HAS	297.483	4.1521	0.60564	6.85577	7.09e-12	3.7e-10	OG0002036	itf12g03030, itf03g07410	AT2G47180.1, AT1G56600.1, AT1G09350.1
itf08g15340	Plant EC metallothionein-like protein, family	Heat_48HAS	3.89202	4.14731	1.13006	3.67	0.000242549	0.00154286	OG0009153	itf08g15340	AT2G23240.1, AT2G42000.2
itf03g09300	Phosphoglycerate mutase family protein	Heat_48HAS	5.97838	4.08537	0.68885	5.93068	3.02e-09	8.54e-08
itf00g33770	cytochrome P450, family 707, subfamily A, polypeptide	Heat_48HAS	39.9996	4.02466	1.1204	3.59217	0.00032793	0.00199035
itf04g28300	laccase	Heat_48HAS	3.26978	4.02158	1.41449	2.84313	0.00446726	0.0171558
itf14g15950	pleiotropic drug resistance	Heat_48HAS	2.11655	4.0151	1.1374	3.53006	0.000415458	0.00242699	OG0013945	itf14g15950	AT2G29940.1
itf10g15170	HSP20-like chaperones superfamily protein	Heat_48HAS	53.6061	4.0063	0.61023	6.56522	5.2e-11	2.27e-09	OG0011252	itf10g15170	AT1G52560.1
itf11g19740	cytochrome P450, family 71, subfamily A, polypeptide	Heat_48HAS	94.3404	3.9817	0.43228	9.21082	3.24e-20	8.49e-18
itf04g28290	laccase	Heat_24HAS	13.4503	3.94757	1.04272	3.78584	0.000153193	0.0013659	OG0014075	itf04g28290	AT2G30210.1, AT5G07130.1
itf12g08040	hypothetical protein	Heat_24HAS	1.27254	3.94145	1.48557	2.65316	0.0079743	0.033439
itf00g16230	hypothetical protein	Heat_48HAS	3.01008	3.92758	0.96707	4.06131	4.88e-05	0.00040041
itf07g14590	DUF4228 domain containing protein	Heat_24HAS	3.05152	3.90582	1.03067	3.78959	0.000150896	0.00134902	OG0001986	itf14g16400, itf04g28240, itf07g14590	AT2G30230.1, AT1G06980.1
itf15g03790	Major facilitator superfamily protein	Heat_24HAS	3.0646	3.89909	1.02253	3.81319	0.000137184	0.00124215	OG0001259	itf15g03790, itf15g03780, itf12g10070, itf15g03800, itf15g07870	AT3G53960.1, AT2G37900.1
itf04g26910	conserved hypothetical protein	Heat_24HAS	52.5816	3.89369	0.78054	4.98846	6.09e-07	1.21e-05	OG0014643	itf04g26910	AT3G24750.1
itf13g16980	PLC-like phosphodiesterases superfamily protein	Heat_48HAS	34.2878	3.85096	0.36208	10.6358	2.03e-26	1.72e-23	OG0008473	itf13g16990, itf13g16980	AT5G43280.1
itf01g35760	TRICHOME BIREFRINGENCE-LIKE	Heat_24HAS	3.58528	3.83932	1.24897	3.07398	0.00211226	0.0117524
itf14g00560	CAP (Cysteine-rich secretory proteins, Antigen 5, and Pathogenesis-related 1 protein) superfamily protein	Heat_48HAS	156.576	3.83685	0.95111	4.03408	5.48e-05	0.000441544	OG0009929	itf14g00560	AT4G25780.1
itf01g22860	hypothetical protein	Heat_48HAS	11.1682	3.827	0.56027	6.83068	8.45e-12	4.34e-10
itf01g29890	ABC-2 type transporter family protein	Heat_48HAS	8.28231	3.78217	0.82929	4.56072	5.1e-06	5.71e-05
itf06g25210	Heavy metal transport/detoxification superfamily protein	Heat_48HAS	481.799	3.75802	0.4229	8.88629	6.32e-19	1.38e-16	OG0014266	itf06g25210	AT4G08570.1
itf03g15190	heat shock protein 17.4	Heat_48HAS	2899.89	3.75354	0.39145	9.58887	8.91e-22	3.07e-19	OG0000146	itf03g15190, itf00g32050, itf10g11670, itf10g11630, itf10g11690, itf11g13750, itf11g13760, itf10g11620, itf00g32040, itf04g29940	AT3G46230.1, AT1G53540.1, AT5G59720.1
itf01g03590	glucose-6-phosphate/phosphate translocator	Heat_48HAS	4.17943	3.7484	0.98944	3.7884	0.00015162	0.00104181	OG0000616	itf10g20990, itf01g03590, itf02g11290	AT1G61800.1
itf01g15700	lipid transfer protein	Heat_24HAS	2.94696	3.73747	1.14469	3.26504	0.00109447	0.00691199	OG0001428	itf00g67510, itf01g15670, itf01g15690, itf01g15680, itf01g15700	AT3G08770.2, AT5G01870.1
itf04g25560	Seed maturation protein	Heat_48HAS	13.0619	3.68027	0.8011	4.594	4.35e-06	4.98e-05	OG0002366	itf04g25560, itf00g25050, itf04g14820	AT3G22490.1, AT3G22500.1
itf07g17910	Bifunctional inhibitor/lipid-transfer protein/seed storage 2S albumin superfamily protein	Heat_24HAS	16.0297	3.66286	1.09065	3.35843	0.00078387	0.00530536	OG0003074	itf04g25620, itf07g17910	AT1G05450.2
itf10g25250	Nucleic acid-binding, OB-fold-like protein	Heat_48HAS	10.1889	3.66131	0.76913	4.76033	1.93e-06	2.47e-05
itf04g31320	C2H2-type zinc finger family protein	Heat_48HAS	274.495	3.64871	0.95956	3.80248	0.000143255	0.000992383	OG0000334	itf04g31320	AT5G03510.1
itf01g33850	serine carboxypeptidase-like	Heat_48HAS	339.823	3.64172	0.44225	8.2346	1.8e-16	2.31e-14
itf10g12810	HMG (high mobility group) box domain containing protein	Heat_48HAS	7.20968	3.64155	0.6734	5.40771	6.38e-08	1.26e-06
itf02g02470	Adenine nucleotide alpha hydrolases-like superfamily protein	Heat_24HAS	24.9238	3.6286	0.47269	7.67654	1.63e-14	2.02e-12	OG0001943	itf02g02470, itf11g12490, itf06g25690	AT1G69080.1, AT2G03720.1
itf11g08370	HSP20-like chaperones superfamily protein	Heat_48HAS	216.82	3.5997	0.35633	10.102	5.41e-24	2.78e-21	OG0007836	itf11g08370	AT1G54050.1
itf09g05530	cysteine-rich RLK (RECEPTOR-like protein kinase)	Heat_48HAS	41.1709	3.59468	0.88824	4.04697	5.19e-05	0.000421907
itf01g33080	exocyst subunit exo70 family protein G1	Heat_48HAS	43.4958	3.59237	0.35204	10.2044	1.89e-24	1.1e-21
itf01g22420	cytochrome P450, family 707, subfamily A, polypeptide	Heat_48HAS	20.4078	3.59141	0.42396	8.47107	2.43e-17	3.99e-15	OG0014649	itf01g22420	AT3G19270.1
itf06g26590	conserved hypothetical protein	Heat_48HAS	11.4263	3.55549	0.62565	5.68284	1.32e-08	3.13e-07	OG0011253	itf06g26590	AT1G16770.1
itf10g02740	GRAS family transcription factor family protein	Heat_24HAS	1.29477	3.54554	1.264	2.80501	0.00503143	0.0233989
itf04g23990	conserved hypothetical protein	Heat_48HAS	307.008	3.54239	0.51566	6.86963	6.44e-12	3.41e-10	OG0007071	itf04g23990	AT4G02140.1, AT1G02700.1
itf01g18910	17.6 kDa class II heat shock protein	Heat_48HAS	271.926	3.53379	0.99847	3.53922	0.000401306	0.0023622	OG0000628	itf01g18880, itf01g18910, itf01g18890, itf01g18920, itf01g18820, itf01g18850, itf01g18870	AT5G12020.1, AT5G12030.1
itf07g12220	Protein of unknown function, DUF617	Heat_24HAS	7.59261	3.53101	0.62185	5.67821	1.36e-08	4.31e-07	OG0001412	itf13g22430, itf00g26080, itf07g12220	AT3G25640.1
itf01g34080	ILITYHIA	Heat_48HAS	2.69657	3.52407	0.9513	3.70448	0.000211827	0.00137895
itf04g19160	aminophospholipid ATPase	Heat_48HAS	14.4474	3.51327	0.47655	7.37224	1.68e-13	1.22e-11	OG0006086	itf02g22560, itf04g19160, itf05g13360	AT5G44240.1
itf02g11830	MYB-like	Heat_48HAS	6.80226	3.49831	0.8039	4.35166	1.35e-05	0.000132542
itf01g14710	cyclic nucleotide gated channel	Heat_24HAS	8.1394	3.49069	0.52884	6.60068	4.09e-11	2.46e-09
itf06g00320	hypothetical protein	Heat_48HAS	2.09563	3.48567	1.07581	3.24004	0.00119511	0.00583241
itf12g23700	laccase	Heat_24HAS	37.2878	3.47027	0.87784	3.9532	7.71e-05	0.000768805
itf09g11280	Transmembrane amino acid transporter family protein	Heat_48HAS	108.642	3.46821	0.41571	8.34292	7.25e-17	1.03e-14
itf00g17920	hypothetical protein	Heat_48HAS	4.79931	3.46068	1.1035	3.1361	0.00171213	0.00783262	OG0002289	itf02g19760, itf00g17920, itf14g04070	AT1G59910.1, AT1G24150.1, AT1G70140.1
itf02g03360	conserved hypothetical protein	Heat_48HAS	7.26037	3.45743	0.56637	6.10455	1.03e-09	3.3e-08	OG0001105	itf02g02970, itf02g02960, itf02g03010, itf02g02950, itf02g03360, itf02g02940	AT5G61110.1, AT5G61100.1
itf09g02990	conserved hypothetical protein	Heat_48HAS	349.333	3.45438	0.46499	7.42896	1.09e-13	8.21e-12
itf13g15000	NAD(P)-binding Rossmann-fold superfamily protein	Heat_24HAS	192.562	3.45268	0.29254	11.8026	3.79e-32	6.77e-29	OG0000330	itf13g12180, itf13g12250, itf09g21780, itf13g14990, itf13g15000, itf13g15010	AT1G01800.1, AT2G24190.2, AT3G61220.2
itf09g14160	embryonic cell protein	Heat_48HAS	32.1654	3.45082	0.81193	4.25014	2.14e-05	0.000197477
itf13g02890	GATA type zinc finger transcription factor family protein	Heat_24HAS	1.32606	3.43897	1.26228	2.72441	0.00644157	0.0283452
itf13g13250	FPF1-like protein	Heat_24HAS	68.2355	3.42333	0.32099	10.6649	1.49e-26	1.02e-23	OG0001033	itf04g11610, itf13g13250, itf00g29170, itf14g06590	AT4G31380.1, AT5G10625.1, AT5G24860.1
itf11g05010	myb domain protein	Heat_48HAS	6.54812	3.41373	1.04976	3.25192	0.00114628	0.00563184
itf09g09320	2-oxoglutarate (2OG) and Fe(II)-dependent oxygenase superfamily protein	Heat_24HAS	1.03568	3.412	1.36547	2.49877	0.0124625	0.0470459
itf00g06910	RNA-binding (RRM/RBD/RNP motifs) family protein	Heat_48HAS	1.81357	3.40057	1.09761	3.09815	0.00194735	0.00869647
itf14g13280	Zinc finger C-x8-C-x5-C-x3-H type family protein	Heat_48HAS	1278.28	3.38721	0.21239	15.9481	2.94e-57	1.93e-53
itf01g07750	laccase	Heat_24HAS	2.38519	3.38463	1.07579	3.14618	0.00165419	0.00965841	OG0000428	itf01g07740, itf05g02510, itf05g02480, itf01g07750, itf01g07730, itf03g14390, itf12g23700	AT2G40370.1, AT5G05390.1
itf03g00660	Raffinose synthase family protein	Heat_48HAS	597.354	3.38064	0.60563	5.58204	2.38e-08	5.22e-07	OG0012671	itf03g00660	AT5G40390.1
itf13g14990	NAD(P)-binding Rossmann-fold superfamily protein	Heat_24HAS	75.8425	3.37658	0.55714	6.06055	1.36e-09	5.57e-08	OG0000330	itf13g12180, itf13g12250, itf09g21780, itf13g14990, itf13g15000, itf13g15010	AT1G01800.1, AT2G24190.2, AT3G61220.2
itf05g17480	cytochrome P450, family 76, subfamily C, polypeptide	Heat_48HAS	68.3331	3.37633	0.74077	4.55788	5.17e-06	5.77e-05
itf13g20170	Chlorophyll A-B binding family protein	Heat_48HAS	9359.09	3.36675	1.03645	3.24835	0.00116077	0.0056933	OG0002097	itf13g20170	AT3G22840.1, AT4G14690.1
itf04g25720	heat shock transcription factor A6B	Heat_48HAS	9.61319	3.35522	0.94962	3.53324	0.000410497	0.00240122	OG0001394	itf04g25720	AT3G63350.1, AT3G51910.1
itf08g09230	cinnamyl alcohol dehydrogenase	Heat_48HAS	5.96493	3.3535	0.67057	5.00094	5.71e-07	8.62e-06
itf00g21100	TEOSINTE BRANCHED 1, cycloidea, PCF (TCP)-domain family protein	Heat_24HAS	1.69408	3.34934	1.09942	3.04647	0.00231546	0.012652
itf01g28250	Pectin lyase-like superfamily protein	Heat_24HAS	2.48211	3.34836	1.16684	2.86958	0.00411014	0.0199265
itf05g02510	laccase	Heat_24HAS	4.19242	3.33825	1.16597	2.86307	0.00419561	0.0202344	OG0000428	itf01g07740, itf05g02510, itf05g02480, itf01g07750, itf01g07730, itf03g14390, itf12g23700	AT2G40370.1, AT5G05390.1
itf11g05360	Protein of unknown function (DUF604)	Heat_48HAS	8.40056	3.3279	0.89238	3.72923	0.000192066	0.00127145	OG0007813	itf11g05360, itf02g11470	AT1G05280.1
itf06g08750	conserved hypothetical protein	Heat_48HAS	4.69134	3.32179	1.00838	3.2942	0.000987012	0.00495697	OG0006145	itf06g08750, itf05g01010	AT5G14090.1
itf06g17290	hypothetical protein	Heat_48HAS	5.42108	3.31823	0.79728	4.16193	3.16e-05	0.000275473
itf07g01240	terpene synthase-like sequence-1,8-cineole	Heat_24HAS	1.96837	3.31017	1.2431	2.66284	0.00774835	0.0326907	OG0000375	itf07g01230, itf07g01240, itf07g01200, itf07g01190, itf14g13540	AT3G25830.1, AT3G25820.1, AT3G25810.1, AT2G24210.1, AT4G16730.1, AT4G16740.1
itf13g03340	winged-helix DNA-binding transcription factor family protein	Heat_24HAS	42.5223	3.30643	0.50918	6.49369	8.38e-11	4.64e-09	OG0002856	itf13g03340, itf08g00360	AT5G62020.1
itf15g15830	conserved hypothetical protein	Heat_48HAS	13.6441	3.29107	0.65272	5.04205	4.61e-07	7.17e-06
itf01g33300	hypothetical protein	Heat_48HAS	2.99566	3.28294	1.15916	2.83218	0.00462324	0.0176233
itf01g15460	hypothetical protein	Heat_48HAS	2.6655	3.27151	0.92641	3.53138	0.000413401	0.00241659
itf00g39020	hypothetical protein	Heat_48HAS	7.15838	3.26989	0.67197	4.86616	1.14e-06	1.56e-05
itf06g07970	early nodulin-like protein	Heat_48HAS	5.2991	3.25644	0.75325	4.32317	1.54e-05	0.000148325
itf11g09840	phospholipase D alpha	Heat_48HAS	2.95791	3.25379	0.84488	3.85117	0.000117553	0.000844659	OG0001362	itf00g02050, itf11g09840, itf10g15190	AT1G52570.1, AT3G15730.1
itf02g00610	Integrase-type DNA-binding superfamily protein	Heat_24HAS	2.38897	3.25316	0.93796	3.46831	0.000523735	0.00380484
itf03g22970	hypothetical protein	Heat_24HAS	1.12756	3.24166	1.27886	2.5348	0.0112511	0.0433702
itf01g22950	allene oxide synthase	Heat_48HAS	9.04413	3.23639	0.69709	4.64268	3.44e-06	4.07e-05
itf06g02990	translocon at the inner envelope membrane of chloroplasts	Heat_48HAS	15.8841	3.22732	0.39864	8.09577	5.69e-16	6.85e-14
itf03g03240	succinate dehydrogenase 2-3	Heat_48HAS	2.4585	3.22415	1.17338	2.74775	0.00600054	0.0217037	OG0001397	itf03g03240	AT5G65165.1
itf01g07140	SGS domain-containing protein	Heat_48HAS	3118.59	3.21765	0.30037	10.7125	8.9e-27	7.78e-24	OG0010442	itf01g07140	AT1G30070.2
itf14g20360	hypothetical protein	Heat_48HAS	10.4094	3.21643	0.50608	6.35556	2.08e-10	7.89e-09	OG0005639	itf14g20360	AT1G33320.1
itf13g21410	CCT motif family protein	Heat_24HAS	5.15104	3.21232	1.05675	3.0398	0.00236732	0.0128589	OG0002641	itf13g21410, itf04g08470	AT2G33350.1, AT1G04500.1
itf08g10570	senescence-associated gene	Heat_48HAS	441.484	3.21092	0.35756	8.98021	2.7e-19	6.33e-17
itf03g17610	homolog of CFIM-25	Heat_48HAS	137.279	3.20711	0.24494	13.0932	3.6e-39	1.18e-35	OG0010312	itf03g17610	AT4G29820.1
itf03g07400	galactinol synthase	Heat_48HAS	6.0767	3.20111	1.04407	3.066	0.00216945	0.00949712
itf11g20140	hypothetical protein	Heat_48HAS	21.8398	3.18062	0.72605	4.3807	1.18e-05	0.000118437
itf00g29010	HXXXD-type acyl-transferase family protein	Heat_48HAS	9.39457	3.17288	0.78935	4.01962	5.83e-05	0.000463672	OG0005409	itf00g29010, itf11g04890	AT1G03495.1, AT1G03940.1
itf12g26980	myb domain protein	Heat_24HAS	6.8173	3.17153	0.77645	4.08467	4.41e-05	0.000479057
itf15g02560	Protein kinase superfamily protein	Heat_24HAS	8.06794	3.17022	0.48238	6.57205	4.96e-11	2.91e-09	OG0002603	itf01g24000, itf15g02560	AT2G41970.1
itf12g09330	Fusaric acid resistance protein-like domain containing protein	Heat_48HAS	26.4127	3.16774	0.76543	4.13852	3.5e-05	0.000300845	OG0001225	itf12g09330	AT3G09450.1
itf13g17120	conserved hypothetical protein	Heat_24HAS	2.07915	3.1632	1.25027	2.53002	0.0114056	0.0438458	OG0011219	itf13g17120	AT1G27990.1
itf02g17030	Concanavalin A-like lectin protein kinase family protein	Heat_24HAS	2.00621	3.16283	1.00812	3.13735	0.00170484	0.00989431	OG0006278	itf02g17030, itf05g26600	AT5G55830.1
itf05g24030	ferulic acid 5-hydroxylase	Heat_48HAS	7.53891	3.16174	0.68333	4.62699	3.71e-06	4.34e-05	OG0001656	itf03g07150, itf03g07160, itf03g07170, itf05g24030	AT5G04330.1, AT4G36220.1
itf11g19760	cytochrome P450, family 71, subfamily A, polypeptide	Heat_48HAS	69.2799	3.15621	0.38265	8.24823	1.61e-16	2.09e-14
itf08g12920	homolog of yeast sucrose nonfermenting	Heat_48HAS	13.621	3.14326	0.41702	7.5375	4.79e-14	3.83e-12
itf11g19720	cytochrome P450, family 71, subfamily A, polypeptide	Heat_48HAS	114.678	3.14314	0.46054	6.82493	8.8e-12	4.49e-10
itf11g21810	Auxin efflux carrier family protein	Heat_48HAS	24.2621	3.12296	0.62311	5.01185	5.39e-07	8.21e-06	OG0004501	itf06g20010, itf11g21810	AT5G16530.1
itf05g18180	Protein kinase superfamily protein	Heat_48HAS	4.70378	3.11239	0.88179	3.52964	0.000416118	0.00242936	OG0006257	itf10g14450, itf05g18180	AT5G57820.1
itf14g12630	NDR1/HIN1-like	Heat_48HAS	3.10585	3.11088	1.08385	2.87022	0.0041019	0.0160056
itf06g16840	formin homology5	Heat_48HAS	12.6683	3.08817	0.36993	8.34794	6.95e-17	1.01e-14
itf10g23480	basic helix-loop-helix (bHLH) DNA-binding superfamily protein	Heat_24HAS	3.88628	3.08769	1.24467	2.48073	0.0131113	0.0489512	OG0003551	itf10g23480	AT4G37850.1, AT2G22750.2, AT2G22770.1, AT2G22760.1
itf05g25330	Protein of unknown function (DUF300)	Heat_48HAS	1.53911	3.08699	1.22187	2.52644	0.0115224	0.0366623
itf08g05570	myb domain protein	Heat_24HAS	2.73093	3.08328	1.08698	2.83656	0.00456021	0.0215892	OG0004404	itf08g05570, itf05g18600	AT3G49690.1, AT5G65790.1
itf12g00690	myo-inositol-1-phosphate synthase	Heat_48HAS	5044.6	3.07949	0.83534	3.68649	0.000227367	0.00146413	OG0003642	itf12g00690	AT5G10170.1, AT4G39800.1, AT2G22240.1
itf11g15080	ARM repeat superfamily protein	Heat_48HAS	127.033	3.0696	0.45311	6.77446	1.25e-11	6.22e-10
itf12g23790	hypothetical protein	Heat_48HAS	3.40595	3.06855	0.67839	4.5233	6.09e-06	6.67e-05
itf13g21200	conserved hypothetical protein	Heat_48HAS	2.92338	3.06284	1.09537	2.79617	0.0051712	0.0192952	OG0001427	itf13g21200, itf14g17010, itf14g17020, itf04g27490	AT3G25400.1
itf10g13930	NAD(P)-binding Rossmann-fold superfamily protein	Heat_48HAS	5.6588	3.06235	0.6007	5.09795	3.43e-07	5.54e-06	OG0002412	itf11g10760, itf10g13930, itf02g22320	AT5G61830.1, AT5G51030.1
itf08g11150	hypothetical protein	Heat_48HAS	4.73603	3.05528	0.88569	3.44963	0.000561359	0.00311693
itf03g27210	expansin B4	Heat_48HAS	7.35819	3.05312	1.24917	2.44412	0.0145208	0.0440153	OG0000722	itf03g27210, itf03g09950, itf03g10020	AT1G65680.1
itf02g10390	Pectin lyase-like superfamily protein	Heat_48HAS	102.921	3.04993	0.94372	3.23181	0.0012301	0.0059616	OG0010906	itf02g10390	AT1G48100.1
itf07g07350	Bifunctional inhibitor/lipid-transfer protein/seed storage 2S albumin superfamily protein	Heat_24HAS	55.5958	3.04919	0.44212	6.89667	5.32e-12	4.01e-10	OG0010696	itf14g01360, itf07g07350	AT1G73780.1
itf09g06640	hypothetical protein	Heat_48HAS	7.13696	3.02591	0.96296	3.1423	0.00167629	0.00769685
itf09g11270	Transmembrane amino acid transporter family protein	Heat_48HAS	101.208	3.02352	0.35999	8.39896	4.5e-17	6.87e-15
itf02g03690	GDSL-like Lipase/Acylhydrolase superfamily protein	Heat_24HAS	12.7218	3.02335	0.78086	3.87184	0.000108018	0.00101767	OG0011254	itf02g03690	AT1G74460.1
itf14g09040	global transcription factor C	Heat_24HAS	408.827	3.0225	0.29292	10.3185	5.81e-25	3.46e-22	OG0002813	itf15g14340, itf14g09040	AT4G10710.1, AT4G10670.1
itf00g70550	conserved hypothetical protein	Heat_24HAS	8.01526	3.0181	0.95525	3.15948	0.00158051	0.00931535
itf09g02140	conserved hypothetical protein	Heat_48HAS	173.823	3.00894	1.11459	2.69959	0.00694242	0.0243583	OG0009706	itf09g02140	AT2G15020.1
itf03g02580	NAD(P)-binding Rossmann-fold superfamily protein	Heat_24HAS	3.94308	3.00047	0.87579	3.426	0.000612532	0.00433047
itf05g00940	BCL-2-associated athanogene	Heat_48HAS	57.4571	2.99614	0.58505	5.1212	3.04e-07	4.99e-06
itf10g08810	splicing factor PWI domain-containing protein / RNA recognition motif (RRM)-containing protein	Heat_48HAS	3.1802	2.99582	0.97747	3.06486	0.00217771	0.00951946
itf15g15960	Pollen Ole e 1 allergen and extensin family protein	Heat_24HAS	14.8141	2.97918	0.81823	3.641	0.000271585	0.00220798	OG0001210	itf15g15960, itf01g18470, itf01g18480	AT5G47635.1, AT2G40113.1, AT4G17215.1
itf15g01230	peptidoglycan-binding LysM domain-containing protein	Heat_24HAS	17.0141	2.95893	0.6604	4.48051	7.45e-06	0.000106323	OG0014633	itf15g01230	AT3G52790.1
itf02g14340	conserved hypothetical protein	Heat_48HAS	28.8886	2.95697	0.35205	8.39925	4.49e-17	6.87e-15	OG0014517	itf02g14340	AT1G17030.1
itf05g19250	Protein kinase superfamily protein	Heat_48HAS	50.4698	2.95471	0.51696	5.71553	1.09e-08	2.63e-07	OG0014871	itf05g19250	AT5G24080.1
itf00g49480	FASCICLIN-like arabinogalactan protein 18 precursor	Heat_24HAS	12.293	2.94942	0.63895	4.61601	3.91e-06	6.1e-05
itf03g00380	TPX2 (targeting protein for Xklp2) protein family	Heat_48HAS	751.857	2.9423	0.48627	6.0508	1.44e-09	4.45e-08	OG0004243	itf03g00380	AT3G26050.1, AT3G27350.2, AT5G40700.2, AT3G01710.1
itf09g01060	Malectin/receptor-like protein kinase family protein	Heat_48HAS	2.30036	2.94135	1.01131	2.90845	0.00363221	0.0144764	OG0003687	itf09g01060	AT4G39110.1, AT2G21480.1
itf07g15040	zinc-ribbon family domain containing protein	Heat_48HAS	104.94	2.93471	0.41222	7.11926	1.09e-12	6.61e-11	OG0010476	itf07g15040	AT1G44414.1
itf03g26000	hypothetical protein	Heat_48HAS	28.2873	2.93291	0.27643	10.61	2.68e-26	2.2e-23
itf01g21630	glycoside hydrolase family 28 protein / polygalacturonase (pectinase) family protein	Heat_48HAS	10.4186	2.91562	0.58847	4.95455	7.25e-07	1.06e-05
itf01g18460	cation/hydrogen exchanger	Heat_48HAS	29.5642	2.91069	0.32769	8.88233	6.55e-19	1.42e-16
itf11g06290	DNAJ heat shock N-terminal domain-containing protein	Heat_48HAS	2.108	2.90026	0.84727	3.42307	0.000619188	0.00338997
itf15g06550	Integrase-type DNA-binding superfamily protein	Heat_48HAS	5.54249	2.89997	1.13068	2.56481	0.0103233	0.0334973
itf15g02550	Bifunctional inhibitor/lipid-transfer protein/seed storage 2S albumin superfamily protein	Heat_24HAS	4.03675	2.89984	0.93162	3.11268	0.00185398	0.0105808
itf10g17360	Protein of unknown function (DUF640)	Heat_48HAS	2.28517	2.8965	1.09864	2.63644	0.00837817	0.0283277
itf13g19710	mitogen-activated protein kinase kinase kinase	Heat_48HAS	1.73079	2.89641	1.08116	2.67898	0.00738462	0.0256424
itf07g22100	ribonuclease	Heat_48HAS	354.951	2.89533	0.58271	4.96869	6.74e-07	9.99e-06	OG0001978	itf01g25650, itf07g22100	AT1G26820.1, AT1G14210.1, AT1G14220.1, AT2G02990.1
itf10g05940	conserved hypothetical protein	Heat_24HAS	7.94438	2.88952	1.0563	2.7355	0.00622849	0.0276297	OG0007321	itf10g05940	AT4G20390.1, AT5G44550.1
itf02g16770	conserved hypothetical protein	Heat_48HAS	384.816	2.88867	0.63	4.58516	4.54e-06	5.17e-05	OG0012256	itf02g16770	AT5G55570.1
itf07g19150	myb domain protein	Heat_48HAS	3.32155	2.88701	0.7569	3.81424	0.000136602	0.000954103
itf11g21250	Basic helix-loop-helix (bHLH) DNA-binding family protein	Heat_48HAS	1.857	2.88363	1.17854	2.44677	0.0144142	0.0437832	OG0003834	itf11g21220, itf11g21230, itf11g21250	AT4G00870.1
itf12g23840	hypothetical protein	Heat_48HAS	13.7389	2.88159	0.44497	6.47595	9.42e-11	3.88e-09
itf10g25840	hypothetical protein	Heat_48HAS	3.07314	2.87952	0.82202	3.50298	0.000460086	0.00264819
itf01g25850	hypothetical protein	Heat_48HAS	15.988	2.87837	0.56124	5.12856	2.92e-07	4.81e-06
itf01g33480	conserved hypothetical protein	Heat_48HAS	190.774	2.87488	0.32279	8.90629	5.28e-19	1.18e-16	OG0004435	itf01g33480, itf00g36990, itf06g23050	AT5G47830.1
itf05g10260	DNAse I-like superfamily protein	Heat_48HAS	66.9273	2.87335	0.39081	7.35229	1.95e-13	1.4e-11
itf03g16940	ferredoxin	Heat_48HAS	3350.49	2.87328	0.43571	6.59446	4.27e-11	1.9e-09
itf14g09550	non-specific phospholipase C2	Heat_48HAS	17.3335	2.86869	0.56031	5.11985	3.06e-07	5.02e-06	OG0009248	itf14g09550	AT2G26870.1
itf02g20380	nitrate transporter 1:2	Heat_48HAS	104.707	2.8661	0.34148	8.39324	4.73e-17	7.13e-15	OG0001685	itf07g22630, itf14g03700	AT1G69850.1, AT1G27040.1
itf12g09540	WRKY DNA-binding protein	Heat_48HAS	17.6267	2.86272	0.56159	5.09755	3.44e-07	5.54e-06	OG0012853	itf12g09540	AT5G43290.1
itf12g22050	hypothetical protein	Heat_48HAS	16.8109	2.86071	0.49225	5.8115	6.19e-09	1.61e-07
itf02g11180	myb domain protein	Heat_48HAS	17.4196	2.86027	0.82711	3.45817	0.000543853	0.00303708	OG0010064	itf02g11180	AT5G55020.1, AT4G26930.1
itf06g21900	cytochrome BC1 synthesis	Heat_48HAS	35.0849	2.85942	0.4893	5.84392	5.1e-09	1.36e-07
itf11g06540	HEAT SHOCK PROTEIN 89.1	Heat_48HAS	1767.86	2.8591	0.2997	9.54	1.43e-21	4.81e-19	OG0011464	itf11g06540	AT3G07770.1
itf00g02490	hypothetical protein	Heat_48HAS	4.43633	2.85033	0.72466	3.93334	8.38e-05	0.000631165
itf01g34360	Transducin/WD40 repeat-like superfamily protein	Heat_48HAS	162.549	2.8476	0.61335	4.64273	3.44e-06	4.07e-05	OG0009715	itf01g34360	AT4G34380.1, AT2G26490.1
itf10g07790	NAC (No Apical Meristem) domain transcriptional regulator superfamily protein	Heat_48HAS	32.7615	2.83179	0.30529	9.27567	1.76e-20	4.88e-18	OG0007866	itf13g22540, itf10g07790	AT1G25580.1
itf04g12330	ROP-interactive CRIB motif-containing protein	Heat_24HAS	3.12485	2.83122	0.96247	2.94164	0.00326484	0.0166115
itf08g08060	hypothetical protein	Heat_48HAS	13.5142	2.82853	0.86045	3.28727	0.00101165	0.00506422
itf00g48640	conserved hypothetical protein	Heat_48HAS	160.082	2.82095	0.63989	4.40846	1.04e-05	0.00010655	OG0008594	itf05g14310, itf00g48640	AT5G62140.1
itf02g13810	glycerol-3-phosphate acyltransferase	Heat_48HAS	9.03827	2.81088	0.47818	5.87823	4.15e-09	1.13e-07	OG0005397	itf02g13810, itf01g21670	AT1G06520.1
itf00g14270	homolog of yeast sucrose nonfermenting	Heat_48HAS	5.68235	2.80768	0.92921	3.02158	0.00251461	0.0107207
itf15g00580	UDP-glucosyl transferase 73C6	Heat_48HAS	125.887	2.79802	0.32933	8.49618	1.96e-17	3.27e-15
itf13g06330	Protein of unknown function (DUF1012)	Heat_48HAS	26.3711	2.79481	0.32313	8.64915	5.19e-18	9.59e-16	OG0006148	itf13g06330, itf13g15260	AT5G43745.1, AT5G02940.1
itf05g20600	SGNH hydrolase-type esterase superfamily protein	Heat_48HAS	18.2405	2.79019	0.75857	3.67824	0.000234851	0.00150274
itf01g21880	ethylene-dependent gravitropism-deficient and yellow-green-like	Heat_48HAS	586.857	2.78579	0.3497	7.96618	1.64e-15	1.78e-13	OG0011321	itf01g21880	AT1G17870.1
itf05g12020	3-ketoacyl-CoA synthase	Heat_48HAS	11.9093	2.7765	0.80796	3.43644	0.00058941	0.00325136
itf01g35230	hypothetical protein	Heat_48HAS	2.32246	2.77242	1.15409	2.40226	0.0162941	0.0483298
itf04g29790	Major facilitator superfamily protein	Heat_48HAS	2.02918	2.77008	0.98992	2.79829	0.00513746	0.0191931
itf07g06670	ARM repeat superfamily protein	Heat_48HAS	2015.21	2.76205	0.26468	10.4353	1.71e-25	1.18e-22	OG0007761	itf07g06670	AT1G23180.1
itf11g05380	Protein of unknown function (DUF604)	Heat_48HAS	20.8947	2.75661	0.40094	6.87536	6.18e-12	3.29e-10	OG0010213	itf11g05380	AT4G15240.1
itf01g19410	CBS domain-containing protein	Heat_48HAS	20.277	2.75336	0.642	4.28874	1.8e-05	0.000170347	OG0002126	itf09g06540, itf02g15350, itf01g19410	AT4G27460.1, AT5G53750.1
itf01g19880	fatty acid desaturase	Heat_24HAS	14.3229	2.75209	0.90403	3.04425	0.00233265	0.0127248
itf00g05990	chloride channel C	Heat_48HAS	17.6336	2.74995	0.53841	5.10757	3.26e-07	5.32e-06	OG0004512	itf00g05990, itf09g04420	AT5G49890.1
itf04g14740	Bifunctional inhibitor/lipid-transfer protein/seed storage 2S albumin superfamily protein	Heat_48HAS	29.1403	2.74772	1.03939	2.6436	0.00820299	0.0278572
itf00g34950	hydroxyproline-rich glycoprotein family protein	Heat_24HAS	12.7007	2.74607	0.98386	2.79111	0.00525269	0.0241972
itf11g05370	hypothetical protein	Heat_48HAS	8.23953	2.73934	0.64811	4.22667	2.37e-05	0.000215426
itf05g22720	SGNH hydrolase-type esterase superfamily protein	Heat_24HAS	8.11433	2.73863	0.8326	3.28927	0.00100447	0.00645171	OG0002403	itf03g04440, itf05g22720	AT5G37690.1
itf09g14990	ubiquitin	Heat_24HAS	3.36633	2.7379	0.87369	3.13373	0.00172601	0.00998442	OG0000275	itf09g14990	AT4G02890.3, AT5G03240.1, AT1G65350.1, AT5G37640.1
itf05g26000	P-loop containing nucleoside triphosphate hydrolases superfamily protein	Heat_48HAS	4.64464	2.73719	0.70261	3.89572	9.79e-05	0.000722282	OG0005193	itf05g26000, itf07g14030, itf09g04760	AT4G04180.1
itf08g02320	ILITYHIA	Heat_48HAS	13.4335	2.73577	0.4293	6.37259	1.86e-10	7.14e-09
itf00g29860	hypothetical protein	Heat_48HAS	89.8414	2.73053	0.67869	4.02325	5.74e-05	0.000458938
itf14g02600	ILITYHIA	Heat_48HAS	21.8068	2.72503	0.34946	7.79787	6.3e-15	6.07e-13
itf04g25600	Bifunctional inhibitor/lipid-transfer protein/seed storage 2S albumin superfamily protein	Heat_24HAS	37.5604	2.7216	0.74638	3.64639	0.000265949	0.00216808
itf09g04980	arogenate dehydratase	Heat_24HAS	13.0271	2.71975	0.39536	6.87921	6.02e-12	4.46e-10	OG0004137	itf01g02770, itf15g15470, itf00g02570, itf09g04980	AT1G11790.1
itf06g02760	glycine decarboxylase P-protein	Heat_48HAS	26.7468	2.712	0.30597	8.86369	7.74e-19	1.66e-16
itf05g16880	CONSTANS-like	Heat_48HAS	1231.86	2.70508	0.98495	2.74642	0.00602494	0.0217709	OG0001098	itf12g05690, itf05g16880, itf03g02410, itf11g02390	AT5G15850.1, AT5G15840.1, AT3G02380.1
itf06g01830	hypothetical protein	Heat_48HAS	3.39718	2.70336	0.81435	3.31967	0.000901238	0.00461181
itf08g14210	hypothetical protein	Heat_48HAS	5.06344	2.7032	0.71251	3.79393	0.000148281	0.00102127
itf13g22080	basic leucine-zipper	Heat_24HAS	13.4902	2.69876	0.57002	4.73449	2.2e-06	3.71e-05
itf10g04620	hypothetical protein	Heat_48HAS	27.3424	2.69561	0.43448	6.20423	5.5e-10	1.89e-08
itf12g05410	GDSL-like Lipase/Acylhydrolase superfamily protein	Heat_24HAS	38.4564	2.69449	0.60877	4.42612	9.59e-06	0.00013296	OG0009570	itf12g05410	AT2G23540.1
itf13g15420	hydroxyproline-rich glycoprotein family protein	Heat_24HAS	12.9967	2.68465	0.89169	3.01075	0.00260604	0.0138725
itf13g01950	F-box family protein	Heat_48HAS	8.12048	2.67518	0.72456	3.69217	0.000222352	0.00143819
itf14g00940	hypothetical protein	Heat_48HAS	17.3593	2.67033	0.4139	6.45161	1.11e-10	4.46e-09
itf01g17530	myb domain protein	Heat_24HAS	83.1044	2.65788	0.26985	9.84941	6.89e-23	2.89e-20	OG0001050	itf02g18260	AT5G26660.1
itf09g25050	myb domain protein	Heat_24HAS	2.57375	2.65706	1.0542	2.52044	0.0117209	0.04475
itf14g02800	Peroxidase superfamily protein	Heat_24HAS	11.2435	2.65568	0.83836	3.16772	0.00153641	0.00910171	OG0005670	itf07g12810, itf14g02800	AT1G68850.1
itf06g13240	mitogen-activated protein kinase kinase kinase	Heat_24HAS	2.01679	2.6439	0.98475	2.68484	0.00725637	0.0310969
itf09g17680	Major facilitator superfamily protein	Heat_48HAS	2.86923	2.63319	0.92648	2.84213	0.00448127	0.017198
itf12g10840	light harvesting complex photosystem II	Heat_48HAS	1506.39	2.63103	0.55468	4.74336	2.1e-06	2.65e-05	OG0004322	itf09g09240, itf12g10840	AT3G08940.2, AT5G01530.1
itf05g08170	Peptidase M28 family protein	Heat_24HAS	958.44	2.62997	0.37922	6.93515	4.06e-12	3.14e-10	OG0003841	itf05g08170	AT5G19740.1, AT4G07670.1
itf01g32200	K-box region and MADS-box transcription factor family protein	Heat_24HAS	2.38094	2.623	1.03235	2.54081	0.0110596	0.0428412
itf08g14810	Pectin lyase-like superfamily protein	Heat_24HAS	284.298	2.62212	0.68197	3.84494	0.000120582	0.00111286	OG0002244	itf08g14810, itf14g04890	AT1G10640.1, AT1G60590.1
itf07g23740	alpha/beta-Hydrolases superfamily protein	Heat_48HAS	3.70007	2.62104	1.05566	2.48286	0.0130334	0.0404888
itf14g05560	cytochrome P450, family 86, subfamily B, polypeptide	Heat_24HAS	17.8731	2.61984	0.77408	3.38446	0.000713171	0.00491146	OG0008259	itf14g05560	AT5G23190.1, AT5G08250.1
itf00g13310	Oleosin family protein	Heat_48HAS	41.2632	2.61776	0.86581	3.02348	0.00249888	0.0106658	OG0005434	itf00g13310	AT1G48990.1, AT3G18570.1
itf14g14980	conserved hypothetical protein	Heat_24HAS	9.22975	2.61598	0.55306	4.73002	2.25e-06	3.77e-05	OG0003164	itf04g30140, itf14g14980	AT5G02640.1, AT3G46300.1, AT3G46310.1
itf09g11410	expansin-like A2	Heat_48HAS	42.514	2.61464	0.48515	5.38932	7.07e-08	1.38e-06
itf07g06890	Polyketide cyclase/dehydrase and lipid transport superfamily protein	Heat_48HAS	160.018	2.61303	0.49693	5.25834	1.45e-07	2.62e-06
itf12g24290	SU(VAR)3-9 homolog	Heat_48HAS	16.1292	2.61187	0.40949	6.37828	1.79e-10	6.9e-09
itf15g00530	C2H2-type zinc finger family protein	Heat_48HAS	20.2332	2.60975	0.75994	3.43416	0.000594397	0.00327336	OG0000334	itf04g31320	AT5G03510.1
itf01g03450	Protein of unknown function, DUF584	Heat_48HAS	5.22221	2.60779	0.78295	3.33071	0.000866258	0.00446415	OG0001620	itf10g21070, itf10g21080, itf01g03450, itf01g03440	AT1G11700.1, AT1G61930.1, AT4G21930.1
itf00g16890	Adenine nucleotide alpha hydrolases-like superfamily protein	Heat_48HAS	15.8583	2.6077	0.46786	5.57362	2.49e-08	5.45e-07
itf12g04870	Leucine-rich repeat protein kinase family protein	Heat_48HAS	173.42	2.60581	0.49298	5.28584	1.25e-07	2.3e-06	OG0001420	itf08g04520, itf01g33470	AT5G43020.1
itf15g16050	domains rearranged methyltransferase	Heat_48HAS	10.7697	2.60553	0.45297	5.7521	8.81e-09	2.17e-07	OG0002395	itf08g07330, itf15g16050	AT5G14620.1, AT5G15380.1
itf08g08120	hypothetical protein	Heat_48HAS	621.391	2.60265	0.3358	7.75056	9.15e-15	8.48e-13	OG0006113	itf08g08120, itf05g24330, itf03g01140	AT5G14970.1
itf14g01080	Plant protein of unknown function domain containing protein	Heat_24HAS	2.68259	2.60201	0.86053	3.02373	0.00249683	0.0134171
itf10g18320	purine permease	Heat_48HAS	4.01609	2.60066	0.66985	3.88248	0.000103395	0.000755972
itf15g01180	monodehydroascorbate reductase	Heat_48HAS	11.4025	2.59631	0.61232	4.24013	2.23e-05	0.000204676
itf05g22240	hydroxyproline-rich glycoprotein family protein	Heat_24HAS	36.6312	2.5938	0.94884	2.73366	0.00626351	0.0277522
itf01g17330	CHY-type/CTCHY-type/RING-type Zinc finger protein	Heat_48HAS	533.781	2.5932	0.33121	7.82956	4.9e-15	4.87e-13
itf10g17250	cinnamyl alcohol dehydrogenase	Heat_24HAS	17.7144	2.59054	0.56249	4.60552	4.11e-06	6.37e-05
itf03g08410	Heavy metal transport/detoxification superfamily protein	Heat_48HAS	74.5047	2.58963	0.48321	5.35922	8.36e-08	1.61e-06	OG0001696	itf12g03960, itf03g08410	AT5G17450.1
itf02g14770	Acyl-CoA N-acyltransferase with RING/FYVE/PHD-type zinc finger protein	Heat_48HAS	6.95865	2.58845	0.55629	4.65309	3.27e-06	3.9e-05	OG0004256	itf07g18070, itf02g14770, itf06g07530	AT3G14980.1
itf08g07910	Glutaredoxin family protein	Heat_48HAS	1060.01	2.58659	0.72197	3.58268	0.00034009	0.00205062	OG0014545	itf08g07910	AT1G64500.1
itf04g01720	conserved hypothetical protein	Heat_48HAS	25.1639	2.58605	0.44545	5.80553	6.42e-09	1.65e-07	OG0014205	itf04g01720	AT4G00770.1
itf07g16460	rotamase FKBP	Heat_48HAS	7381.04	2.58507	0.26072	9.91493	3.59e-23	1.57e-20	OG0001112	itf07g16460	AT5G48570.1
itf10g16770	NOD26-like intrinsic protein 5;1	Heat_24HAS	156.783	2.57887	0.70201	3.67353	0.00023922	0.00198578	OG0002855	itf08g07450, itf12g16020, itf10g16770	AT4G10380.1
itf07g23140	S-adenosylmethionine decarboxylase	Heat_48HAS	4.22658	2.55522	0.68691	3.71986	0.000199334	0.00131161
itf03g28660	hypothetical protein	Heat_48HAS	4.25254	2.5495	0.61453	4.14873	3.34e-05	0.000289635
itf01g19490	hypothetical protein	Heat_48HAS	68.3204	2.54215	0.44113	5.76283	8.27e-09	2.06e-07
itf09g03160	hypothetical protein	Heat_24HAS	4.56527	2.53674	1.02247	2.48099	0.0131017	0.0489222
itf06g22130	RAD-like	Heat_24HAS	89.0793	2.52897	0.49148	5.1456	2.67e-07	5.91e-06
itf12g00470	hypothetical protein	Heat_24HAS	28.9399	2.52569	0.43996	5.74076	9.43e-09	3.1e-07	OG0008306	itf03g29180, itf12g00470	AT5G64880.1
itf04g20530	F-box family protein	Heat_48HAS	2.36745	2.52251	1.04378	2.41671	0.0156616	0.0468669
itf05g22930	Adenine nucleotide alpha hydrolases-like superfamily protein	Heat_48HAS	1439.98	2.50521	0.27569	9.08697	1.02e-19	2.55e-17
itf14g17390	conserved hypothetical protein	Heat_48HAS	110.69	2.50452	0.34005	7.36518	1.77e-13	1.29e-11	OG0011568	itf14g17390	AT3G07150.1
itf13g06000	conserved hypothetical protein	Heat_48HAS	2.21335	2.50204	1.00145	2.49842	0.0124749	0.0390591
itf14g01310	hypothetical protein	Heat_48HAS	19.1572	2.49423	0.69604	3.58346	0.000339067	0.00204586
itf03g18850	Late embryogenesis abundant protein, group	Heat_48HAS	3.10943	2.4897	0.91667	2.71601	0.00660731	0.0233984	OG0002367	itf06g17420, itf02g05470, itf03g18850	AT3G24600.1
itf04g00640	cytokinin response factor	Heat_48HAS	16.477	2.48634	0.75685	3.28511	0.00101943	0.00509926
itf00g31250	cytochrome P450, family 71, subfamily A, polypeptide	Heat_48HAS	22.8274	2.48365	0.42987	5.77763	7.58e-09	1.9e-07
itf10g23290	Concanavalin A-like lectin protein kinase family protein	Heat_48HAS	3.14894	2.4825	0.69681	3.56264	0.000367142	0.0021871
itf01g24030	Aha1 domain-containing protein	Heat_48HAS	201.521	2.47835	0.66016	3.75418	0.000173907	0.00116594	OG0005747	itf15g02580, itf01g24030	AT3G12050.1
itf08g03020	Protein of unknown function (DUF677)	Heat_48HAS	4.69846	2.47568	0.76811	3.22307	0.00126826	0.00611436	OG0014339	itf08g03020	AT1G20180.1
itf02g05960	hydroxyproline-rich glycoprotein family protein	Heat_48HAS	418.158	2.47281	0.48075	5.14362	2.69e-07	4.48e-06
itf13g04620	myb domain protein	Heat_24HAS	5.83539	2.47038	0.80349	3.07455	0.00210822	0.011739
itf01g16490	cytokinin oxidase	Heat_48HAS	839.066	2.46873	0.43337	5.69661	1.22e-08	2.91e-07	OG0006204	itf15g20010, itf01g16490	AT5G21482.1
itf04g22040	Protein of unknown function (DUF579)	Heat_48HAS	2.3311	2.46817	1.01417	2.4337	0.0149455	0.0451047
itf05g13080	slufate transporter 2;1	Heat_24HAS	71.7737	2.46622	0.56358	4.37602	1.21e-05	0.000159583	OG0003020	itf01g31130, itf05g13080	AT5G10180.1, AT1G77990.1
itf02g12580	Tyrosine transaminase family protein	Heat_48HAS	7.72572	2.46571	0.64001	3.85258	0.000116878	0.000840502	OG0004542	itf02g12590, itf02g12580	AT5G36160.1
itf11g20120	hypothetical protein	Heat_48HAS	110.266	2.46019	0.37814	6.50602	7.72e-11	3.23e-09
itf10g17370	cytochrome P450, family 716, subfamily A, polypeptide	Heat_48HAS	25.3682	2.455	0.40584	6.04926	1.46e-09	4.48e-08
itf03g16870	F1F0-ATPase inhibitor protein, putative	Heat_48HAS	938.416	2.45079	0.29088	8.42552	3.59e-17	5.75e-15	OG0006167	itf03g16870, itf01g11180	AT5G04750.1
itf01g22390	hypothetical protein	Heat_48HAS	15.7098	2.4446	0.39093	6.25332	4.02e-10	1.43e-08
itf03g01460	basic helix-loop-helix (bHLH) DNA-binding superfamily protein	Heat_48HAS	78.6534	2.44334	0.33731	7.24362	4.37e-13	2.89e-11
itf12g03860	DUF4228 domain containing protein	Heat_48HAS	201.671	2.44261	0.73977	3.30184	0.000960531	0.0048481	OG0000887	itf04g13530, itf12g03860, itf05g14640, itf05g14670	AT3G03280.1, AT5G17350.1
itf11g05070	hypothetical protein	Heat_24HAS	16.2722	2.44176	0.34915	6.99353	2.68e-12	2.16e-10
itf03g00940	DegP protease	Heat_48HAS	6.96246	2.43441	0.64901	3.75095	0.000176164	0.00117926	OG0004428	itf02g19200, itf03g00940	AT5G40200.1
itf07g17920	Bifunctional inhibitor/lipid-transfer protein/seed storage 2S albumin superfamily protein	Heat_24HAS	121.186	2.43394	0.9653	2.52143	0.011688	0.0446437
itf05g14430	conserved hypothetical protein	Heat_48HAS	6.27063	2.43266	0.58311	4.17186	3.02e-05	0.000265418
itf02g09830	UDP-Glycosyltransferase superfamily protein	Heat_48HAS	132.299	2.43093	0.47271	5.14253	2.71e-07	4.5e-06	OG0000021	itf10g16980, itf11g18810, itf01g27970, itf01g27960, itf01g27910, itf01g26350, itf01g26340, itf01g27890, itf00g34090, itf01g16650, itf01g16670, itf01g27880, itf01g27900, itf01g27870, itf01g27850, itf01g27860, itf08g09740, itf08g08140, itf08g09650	AT3G21750.1, AT3G21780.1, AT3G21800.1, AT3G21790.1, AT4G15280.1, AT4G15270.1, AT4G15260.1, AT3G21760.1
itf02g07500	B-box	Heat_48HAS	65.4208	2.42926	0.77732	3.12517	0.001777	0.0080857	OG0008230	itf06g18660, itf02g07500	AT3G21150.1
itf04g25770	A20/AN1-like zinc finger family protein	Heat_24HAS	4.13332	2.42757	0.72922	3.32897	0.000871681	0.00577583
itf01g27660	calreticulin	Heat_48HAS	485.912	2.42594	0.28435	8.53142	1.45e-17	2.46e-15	OG0004094	itf01g27660, itf10g09580	AT1G08450.1
itf03g13310	Glycosyl hydrolases family 32 protein	Heat_48HAS	140.422	2.42407	0.67753	3.5778	0.000346492	0.0020801	OG0001733	itf05g13860, itf03g13310, itf13g04850	AT1G62660.1, AT1G12240.1
itf02g14890	hypothetical protein	Heat_48HAS	14.6516	2.42405	0.38702	6.26333	3.77e-10	1.35e-08
itf11g04890	HXXXD-type acyl-transferase family protein	Heat_48HAS	45.6414	2.42263	0.74605	3.24728	0.00116512	0.00570943	OG0005409	itf00g29010, itf11g04890	AT1G03495.1, AT1G03940.1
itf03g13320	Haloacid dehalogenase-like hydrolase (HAD) superfamily protein	Heat_24HAS	66.5419	2.41568	0.52564	4.59568	4.31e-06	6.64e-05	OG0002149	itf03g13320	AT5G51460.3
itf13g12930	FKBP-type peptidyl-prolyl cis-trans isomerase family protein	Heat_24HAS	1757.12	2.41217	0.22345	10.795	3.64e-27	2.79e-24
itf02g20270	Pectate lyase family protein	Heat_48HAS	2.5315	2.41161	0.86295	2.79462	0.00519607	0.0193707	OG0001175	itf11g13680, itf02g20270	AT2G02720.1, AT1G14420.1
itf04g06610	Tetratricopeptide repeat (TPR)-like superfamily protein	Heat_48HAS	2.66898	2.41016	0.71636	3.36445	0.000766952	0.00404534
itf07g04640	hypothetical protein	Heat_48HAS	7.56549	2.40967	0.92925	2.59313	0.00951079	0.0313809
itf13g06030	conserved hypothetical protein	Heat_48HAS	2.36363	2.40955	0.91061	2.64608	0.00814306	0.0277041
itf09g18020	GRAS family transcription factor family protein	Heat_48HAS	2.55719	2.40852	0.86139	2.79609	0.00517243	0.0192962
itf06g18790	beta-galactosidase	Heat_24HAS	2.44615	2.40826	0.92296	2.60928	0.00907328	0.0368773	OG0001235	itf06g19020, itf06g18750, itf06g18790, itf06g18780	AT2G04060.1, AT1G31740.1, AT5G20710.1
itf12g05330	mitogen-activated protein kinase kinase kinase	Heat_48HAS	8.0458	2.4077	0.62988	3.82247	0.000132124	0.000930255	OG0002445	itf01g33970, itf12g05330, itf03g02990	AT5G66850.1
itf06g14030	BR enhanced expression	Heat_48HAS	21.3785	2.40546	0.53251	4.5172	6.27e-06	6.83e-05	OG0010386	itf06g14030	AT1G18400.1, AT1G73830.1
itf13g19670	Plant protein of unknown function (DUF828)	Heat_48HAS	71.7324	2.40187	0.38224	6.28362	3.31e-10	1.2e-08	OG0001429	itf14g18870, itf13g19670, itf04g15870	AT5G19160.1, AT3G06080.2
itf10g00700	Protein kinase protein with adenine nucleotide alpha hydrolases-like domain	Heat_48HAS	9.24907	2.40166	0.51868	4.63032	3.65e-06	4.28e-05
itf12g23940	Melibiase family protein	Heat_48HAS	2600.72	2.40116	0.31847	7.53973	4.71e-14	3.8e-12	OG0012097	itf12g23940	AT3G56310.1
itf13g11800	hypothetical protein	Heat_24HAS	4.90146	2.39909	0.64059	3.7451	0.000180319	0.00156197
itf09g09580	prenylated RAB acceptor 1.B4	Heat_48HAS	19.3472	2.39771	0.60223	3.98138	6.85e-05	0.000532878
itf15g15370	Mediator of RNA polymerase II transcription subunit	Heat_48HAS	40.1448	2.39716	0.30278	7.91714	2.43e-15	2.54e-13	OG0005521	itf15g15370, itf08g06640	AT1G55080.1, AT1G29580.1
itf05g25460	Dynein light chain type 1 family protein	Heat_48HAS	131.387	2.39711	0.92872	2.5811	0.00984866	0.0322726	OG0010330	itf05g25460	AT4G27360.1
itf05g04740	F-box family protein	Heat_24HAS	9.50865	2.39536	0.58488	4.09549	4.21e-05	0.000461519	OG0014062	itf05g04740	AT2G39490.1
itf05g14660	plasmodesmata-located protein	Heat_48HAS	1.60926	2.39412	0.99916	2.39615	0.0165685	0.0489114
itf01g04370	Octicosapeptide/Phox/Bem1p family protein	Heat_48HAS	321.897	2.39383	0.27894	8.58191	9.33e-18	1.65e-15	OG0005097	itf01g04370, itf09g05880	AT4G05150.1
itf01g28080	Uridine diphosphate glycosyltransferase 74E2	Heat_48HAS	4.9851	2.39148	0.62647	3.81738	0.000134879	0.000944081
itf03g21910	H(+)-ATPase	Heat_48HAS	5.05764	2.38941	0.72047	3.31645	0.000911691	0.00465713	OG0000064	itf02g27820, itf11g10660, itf10g14850	AT1G80660.1
itf06g11910	cytochrome P450, family 76, subfamily C, polypeptide	Heat_48HAS	16.0421	2.37921	0.36434	6.53014	6.57e-11	2.79e-09
itf06g07570	ABC-2 type transporter family protein	Heat_24HAS	6.57319	2.37838	0.58938	4.03538	5.45e-05	0.000573784	OG0005430	itf01g00850, itf06g07570	AT1G53270.1
itf09g15240	RING/U-box superfamily protein	Heat_48HAS	169.883	2.37261	0.55829	4.24975	2.14e-05	0.000197598	OG0012991	itf09g15240	AT5G02750.1
itf07g16480	Oxidoreductase, zinc-binding dehydrogenase family protein	Heat_48HAS	39.837	2.37153	0.67726	3.50166	0.000462373	0.00265728	OG0001009	itf07g16480, itf04g27340, itf04g27330, itf14g17160, itf14g17170	AT4G13010.1
itf13g17960	hypothetical protein	Heat_48HAS	8.18412	2.36957	0.53864	4.39917	1.09e-05	0.000110438
itf09g14970	ubiquitin	Heat_48HAS	4.70037	2.36698	0.65621	3.60704	0.000309714	0.00189759	OG0001939	itf09g14970	AT2G35635.1
itf05g22250	hydroxyproline-rich glycoprotein family protein	Heat_24HAS	24.9721	2.36343	0.87473	2.7019	0.00689446	0.0298599
itf01g03090	hypothetical protein	Heat_24HAS	12.3435	2.36038	0.44609	5.29128	1.21e-07	2.96e-06
itf08g04270	hypothetical protein	Heat_48HAS	34.2988	2.35959	0.46241	5.1028	3.35e-07	5.42e-06
itf15g22140	hypothetical protein	Heat_24HAS	37.6486	2.35837	0.39739	5.93468	2.94e-09	1.13e-07
itf11g05590	mitogen-activated protein kinase kinase kinase	Heat_24HAS	2.79281	2.35665	0.94127	2.50369	0.0122905	0.0464882	OG0002065	itf02g11110, itf11g05590, itf11g05580	AT1G05100.1, AT2G32510.1
itf12g26600	Subtilase family protein	Heat_48HAS	66.5205	2.35582	0.57104	4.12549	3.7e-05	0.000316939	OG0000302	itf12g26600	AT4G10550.3, AT4G10510.1, AT4G10540.1, AT1G32960.1, AT1G32950.1, AT1G32940.1, AT4G10530.1, AT4G10520.1, AT1G32970.1, AT1G32980.1, AT1G66220.1, AT1G66210.1, AT4G21323.1, AT4G21326.1, AT5G11940.1, AT4G21650.1, AT4G21640.1, AT4G21630.1
itf14g14060	TRF-like	Heat_48HAS	120.426	2.35551	0.29816	7.90022	2.78e-15	2.88e-13
itf04g28130	Major facilitator superfamily protein	Heat_48HAS	149.847	2.35411	0.51813	4.54343	5.53e-06	6.13e-05	OG0002071	itf04g28130, itf14g15730, itf14g16450	AT2G30300.1
itf01g32270	P450 reductase	Heat_24HAS	196.956	2.35338	0.4843	4.8593	1.18e-06	2.15e-05	OG0001284	itf03g23160	AT4G30210.1
itf10g19640	GDSL-like Lipase/Acylhydrolase superfamily protein	Heat_48HAS	14.1734	2.3486	0.97686	2.40422	0.0162071	0.0481205	OG0006114	itf10g19650, itf10g19640	AT5G45960.1
itf09g03180	hydroxyproline-rich glycoprotein family protein	Heat_24HAS	143.761	2.34839	0.94544	2.4839	0.0129952	0.0485988
itf04g14120	chaperonin	Heat_24HAS	402.564	2.34477	0.27033	8.67386	4.18e-18	8.89e-16	OG0002254	itf15g14730, itf04g14120, itf04g14110	AT1G14980.1, AT1G23100.1
itf12g03300	alpha/beta-Hydrolases superfamily protein	Heat_24HAS	23.2962	2.34293	0.77804	3.01134	0.00260096	0.0138483	OG0003673	itf12g03300, itf12g03310	AT2G18360.1, AT4G36610.1
itf10g04790	hypothetical protein	Heat_48HAS	1.86909	2.34251	0.92773	2.52498	0.0115706	0.036785
itf00g35760	RmlC-like cupins superfamily protein	Heat_48HAS	6.83571	2.33942	0.79827	2.93063	0.00338275	0.0136606
itf05g16730	Pollen Ole e 1 allergen and extensin family protein	Heat_48HAS	373.335	2.336	0.61323	3.80932	0.000139349	0.000969422	OG0006144	itf05g16730	AT5G15780.1
itf11g18960	hypothetical protein	Heat_24HAS	3.75495	2.33527	0.64432	3.6244	0.000289633	0.00232513
itf13g20100	IQ-domain	Heat_48HAS	38.8934	2.3326	0.38156	6.11329	9.76e-10	3.14e-08	OG0005164	itf13g20100	AT4G14750.1
itf06g15140	Leucine-rich repeat transmembrane protein kinase	Heat_48HAS	287.155	2.32856	0.26786	8.69323	3.52e-18	6.75e-16
itf03g03130	heat shock factor	Heat_24HAS	164.495	2.32798	0.27276	8.53505	1.4e-17	2.76e-15	OG0007198	itf05g17780, itf03g03130	AT4G36990.1
itf11g19560	Leucine-rich repeat protein kinase family protein	Heat_48HAS	3.1511	2.32637	0.79401	2.92989	0.00339086	0.013687
itf09g00230	Protein kinase protein with adenine nucleotide alpha hydrolases-like domain	Heat_48HAS	152.68	2.32622	0.61534	3.78037	0.000156598	0.00106985
itf06g14060	NAC domain containing protein	Heat_24HAS	9.7118	2.32564	0.64874	3.58483	0.000337293	0.00263212	OG0005994	itf06g14060, itf02g00760	AT3G18400.1
itf13g17410	Late embryogenesis abundant (LEA) protein	Heat_48HAS	15.3999	2.32322	0.74354	3.12455	0.00178079	0.00809875
itf15g06650	hypothetical protein	Heat_48HAS	48.2728	2.32008	0.39768	5.83409	5.41e-09	1.43e-07
itf09g02540	Immunoglobulin E-set superfamily protein	Heat_48HAS	71.2156	2.31917	0.38516	6.02134	1.73e-09	5.2e-08
itf06g25410	actin	Heat_48HAS	5116.39	2.31812	0.3769	6.15046	7.73e-10	2.58e-08	OG0000031	itf03g15730, itf12g22550	AT3G53750.1, AT2G37620.1
itf07g06600	Ras-related small GTP-binding family protein	Heat_48HAS	295.917	2.31512	0.23866	9.70051	3e-22	1.14e-19
itf06g24390	RING/U-box superfamily protein	Heat_24HAS	7.68977	2.31257	0.45107	5.12688	2.95e-07	6.44e-06	OG0014952	itf06g24390	AT5G10380.1
itf06g14100	TCP family transcription factor	Heat_48HAS	4.75206	2.31207	0.79294	2.91582	0.00354759	0.0142017	OG0001670	itf13g22500, itf07g12180, itf06g14100	AT1G67260.1
itf13g15450	hydroxyproline-rich glycoprotein family protein	Heat_24HAS	20.9878	2.30958	0.89853	2.57038	0.0101586	0.0401745
itf00g13530	hypothetical protein	Heat_24HAS	14.1553	2.30619	0.55078	4.18715	2.82e-05	0.000329079	OG0004002	itf00g13530, itf12g15120, itf10g16630	AT1G64720.1
itf06g25270	ethylene response factor	Heat_48HAS	231.179	2.30462	0.5728	4.02342	5.74e-05	0.000458747
itf05g26080	Dihydrolipoamide succinyltransferase	Heat_48HAS	24.4692	2.30278	0.346	6.65537	2.83e-11	1.31e-09
itf00g13450	Replication factor-A C terminal domain containing protein	Heat_48HAS	8.14427	2.30229	0.68748	3.34889	0.000811355	0.00423368
itf02g04090	phytochrome kinase substrate	Heat_48HAS	146.684	2.30213	0.72313	3.18355	0.00145482	0.00683324	OG0014297	itf02g04090	AT1G18810.1
itf01g16170	TOPLESS-related	Heat_24HAS	3.90845	2.30176	0.78902	2.91724	0.00353149	0.0176315
itf12g20490	heat shock transcription factor A2	Heat_48HAS	94.8631	2.29942	0.49065	4.6865	2.78e-06	3.4e-05
itf01g21660	Plant basic secretory protein (BSP) family protein	Heat_48HAS	184.819	2.29744	0.55652	4.12825	3.66e-05	0.000313394	OG0009500	itf01g21660	AT2G42900.1
itf13g03820	Glucose-methanol-choline (GMC) oxidoreductase family protein	Heat_48HAS	409.28	2.29689	0.49914	4.60166	4.19e-06	4.83e-05	OG0004055	itf13g03820	AT1G12570.1
itf07g18270	Leucine-rich repeat (LRR) family protein	Heat_48HAS	3.34982	2.2946	0.75929	3.02203	0.00251088	0.0107065	OG0002129	itf14g19100, itf04g24770, itf07g18270	AT1G03440.1, AT4G03010.1
itf07g08910	cytochrome P450, family 707, subfamily A, polypeptide	Heat_48HAS	95.9895	2.29347	0.7767	2.95285	0.0031486	0.0129037
itf08g00760	glycine-rich protein	Heat_24HAS	1122.81	2.2932	0.17203	13.3299	1.55e-40	5.94e-37	OG0003742	itf08g00760, itf13g04440	AT4G22740.1
itf06g16750	cytochrome P450, family 83, subfamily B, polypeptide	Heat_48HAS	78.4814	2.29126	0.83331	2.74958	0.00596714	0.0216156
itf03g14260	Major facilitator superfamily protein	Heat_48HAS	42.6435	2.28982	0.38912	5.88465	3.99e-09	1.1e-07	OG0009435	itf03g14260	AT2G40460.1
itf12g06620	homeobox protein	Heat_48HAS	527.377	2.28674	0.28762	7.95049	1.86e-15	1.99e-13	OG0004250	itf03g01540, itf12g06620	AT3G28920.1, AT5G39760.1, AT5G15210.1
itf15g06020	lipid transfer protein	Heat_24HAS	611.872	2.28666	0.46341	4.93439	8.04e-07	1.54e-05
itf09g14980	hypothetical protein	Heat_48HAS	86.8042	2.28621	0.58106	3.93455	8.34e-05	0.000628533
itf06g15270	hypothetical protein	Heat_24HAS	15.7839	2.2857	0.90353	2.52975	0.0114144	0.0438674
itf03g10050	Tetratricopeptide repeat (TPR)-like superfamily protein	Heat_48HAS	57.872	2.28245	0.31616	7.21933	5.22e-13	3.41e-11	OG0014334	itf03g10050	AT1G71420.1
itf08g02430	Uridine diphosphate glycosyltransferase 74E2	Heat_48HAS	11.1712	2.27792	0.46903	4.85663	1.19e-06	1.63e-05
itf10g19370	basic helix-loop-helix (bHLH) DNA-binding superfamily protein	Heat_48HAS	5.17222	2.27719	0.59535	3.82495	0.0001308	0.000923164
itf00g46690	GDSL-motif lipase	Heat_48HAS	15.2097	2.27602	0.39965	5.69502	1.23e-08	2.93e-07
itf09g17800	terpene synthase	Heat_24HAS	10.5415	2.27249	0.87181	2.60662	0.00914406	0.0370989	OG0000199	itf09g05670, itf09g05680, itf09g05690, itf09g05730, itf09g17800, itf09g05720, itf09g17810, itf09g17820, itf09g06390, itf09g05700, itf09g05710	AT1G61680.1
itf04g05790	exocyst subunit exo70 family protein H4	Heat_48HAS	32.3484	2.27229	0.61867	3.67284	0.000239873	0.00152965	OG0005774	itf11g02560, itf04g05790	AT3G09530.1, AT3G09520.1
itf06g15040	myb domain protein	Heat_48HAS	29.1523	2.2648	0.56567	4.00372	6.24e-05	0.000490192	OG0007487	itf00g26330, itf06g15040	AT1G16490.1, AT1G79180.1
itf06g24510	general regulatory factor	Heat_48HAS	537.596	2.26443	0.46626	4.8566	1.19e-06	1.63e-05	OG0000107	itf12g01120, itf03g03840, itf01g32080	AT5G10450.4, AT5G65430.3
itf01g25370	basic helix-loop-helix (bHLH) DNA-binding superfamily protein	Heat_48HAS	15.6684	2.26422	0.52991	4.27286	1.93e-05	0.000180856	OG0009419	itf01g25370	AT2G16910.1
itf04g15980	alpha/beta-Hydrolases superfamily protein	Heat_24HAS	759.451	2.26367	0.45856	4.93649	7.95e-07	1.53e-05	OG0005487	itf04g15980	AT1G18360.1, AT1G73480.1
itf05g23850	Pathogenesis-related thaumatin superfamily protein	Heat_24HAS	5.83079	2.26227	0.72781	3.10833	0.00188148	0.0107127
itf05g03080	Glycosyl hydrolase superfamily protein	Heat_24HAS	14.9909	2.2608	0.54357	4.15916	3.19e-05	0.000362865	OG0014672	itf05g03080	AT3G55780.1
itf05g27660	HMG (high mobility group) box protein with ARID/BRIGHT DNA-binding domain	Heat_24HAS	62.4894	2.25921	0.43344	5.21227	1.87e-07	4.35e-06	OG0014543	itf05g27660	AT1G04880.1
itf04g28310	cation/H+ exchanger	Heat_48HAS	24.3272	2.25854	0.34438	6.55832	5.44e-11	2.36e-09	OG0012952	itf04g28310	AT5G58460.1, AT5G37060.1
itf15g13570	KNOTTED1-like homeobox gene	Heat_48HAS	4.94076	2.258	0.69912	3.22978	0.00123883	0.00599894	OG0001673	itf15g13570, itf07g04690	AT1G23380.2, AT1G70510.1
itf03g05480	RNA-binding (RRM/RBD/RNP motifs) family protein	Heat_24HAS	5.49208	2.25613	0.58191	3.87713	0.000105697	0.00100096
itf02g19250	DUF4228 domain containing protein	Heat_48HAS	605.379	2.25406	0.30793	7.32007	2.48e-13	1.74e-11
itf10g14790	Mitochondrial glycoprotein family protein	Heat_24HAS	501.937	2.25403	0.18525	12.1677	4.62e-34	8.85e-31	OG0002161	itf10g14790	AT1G15870.1, AT1G80720.1
itf11g19900	conserved hypothetical protein	Heat_48HAS	345.16	2.253	0.41332	5.45094	5.01e-08	1.01e-06	OG0010156	itf11g19900	AT4G24700.1
itf05g09780	Pentatricopeptide repeat (PPR) superfamily protein	Heat_48HAS	20.1718	2.25244	0.56074	4.01689	5.9e-05	0.000468227	OG0012641	itf05g09780	AT5G04780.1
itf01g18410	hypothetical protein	Heat_48HAS	3.41112	2.25136	0.74089	3.0387	0.00237598	0.0102294
itf10g25770	DUF4283 domain containing protein	Heat_48HAS	29.0978	2.25	0.56018	4.01653	5.91e-05	0.000468787
itf00g19570	Protein kinase family protein with leucine-rich repeat domain	Heat_24HAS	2.40172	2.24552	0.83992	2.67347	0.00750699	0.0318982
itf07g03750	F-box and associated interaction domains-containing protein	Heat_24HAS	4.97062	2.24211	0.65382	3.42922	0.000605322	0.0042884
itf10g25830	calcium-dependent protein kinase	Heat_48HAS	6.00759	2.24099	0.58008	3.86322	0.000111901	0.000809145
itf13g13980	ammonium transporter 1;1	Heat_48HAS	57.7862	2.23729	0.37096	6.03107	1.63e-09	4.94e-08	OG0000586	itf04g08650, itf13g13980	AT4G28700.1, AT4G13510.1, AT3G24290.1, AT3G24300.1
itf01g03440	Protein of unknown function, DUF584	Heat_48HAS	40.4627	2.23057	0.66405	3.35906	0.000782082	0.00410863	OG0001620	itf10g21070, itf10g21080, itf01g03450, itf01g03440	AT1G11700.1, AT1G61930.1, AT4G21930.1
itf08g03150	hypothetical protein	Heat_24HAS	69.6113	2.23026	0.20202	11.0398	2.46e-28	2.27e-25
itf04g02820	cationic amino acid transporter	Heat_48HAS	14.3776	2.22903	0.40255	5.53721	3.07e-08	6.58e-07
itf10g17020	Pectin lyase-like superfamily protein	Heat_24HAS	14.1293	2.22709	0.59782	3.72536	0.00019504	0.00166807	OG0005330	itf10g17020, itf08g07140	AT4G20050.1
itf07g17460	Pre-mRNA splicing Prp18-interacting factor	Heat_48HAS	3.60788	2.22673	0.81066	2.7468	0.00601799	0.0217488
itf12g21980	UDP-glucose:flavonoid 3-o-glucosyltransferase	Heat_48HAS	31.0983	2.22417	0.30507	7.29058	3.09e-13	2.11e-11
itf04g08700	hypothetical protein	Heat_48HAS	114.325	2.22107	0.38279	5.80232	6.54e-09	1.68e-07
itf00g26330	myb domain protein	Heat_24HAS	23.0747	2.21867	0.53463	4.14993	3.33e-05	0.0003757	OG0007487	itf00g26330, itf06g15040	AT1G16490.1, AT1G79180.1
itf01g22980	conserved hypothetical protein	Heat_24HAS	97.0475	2.21848	0.63881	3.47281	0.000515036	0.00375384	OG0005711	itf01g22980, itf09g01420	AT1G49405.1
itf12g00750	acyl-CoA oxidase	Heat_24HAS	270.107	2.2165	0.2436	9.09877	9.14e-20	2.36e-17	OG0006221	itf03g29960, itf12g00750	AT5G65110.1
itf13g13310	cytochrome P450, family 82, subfamily C, polypeptide	Heat_24HAS	59.8791	2.21579	0.54587	4.05918	4.92e-05	0.000525539
itf09g03100	hypothetical protein	Heat_24HAS	80.0367	2.21524	0.6884	3.21793	0.00129119	0.00790899
itf09g13530	alpha carbonic anhydrase	Heat_48HAS	7.68839	2.21513	0.5407	4.09679	4.19e-05	0.000350987	OG0004403	itf15g01420, itf09g13530	AT3G52720.1
itf10g13940	Stress up-regulated Nod 19 domain containing protein	Heat_24HAS	2371.82	2.21492	0.32653	6.7832	1.18e-11	8.05e-10	OG0001445	itf10g13940, itf02g22350, itf04g09450, itf04g09460, itf09g16660	AT5G61820.1
itf15g21370	SWIM zinc finger family protein / mitogen-activated protein kinase kinase kinase (MAPKKK)-related	Heat_48HAS	49.5687	2.21303	0.35047	6.31446	2.71e-10	1e-08	OG0012831	itf15g21370	AT5G11620.1
itf04g22110	Cytochrome P450 superfamily protein	Heat_48HAS	88.5188	2.213	0.63859	3.46544	0.000529357	0.00296877
itf12g03080	Glycosyl hydrolase superfamily protein	Heat_48HAS	718.394	2.21212	0.69086	3.20196	0.00136495	0.00647814	OG0006121	itf12g03080, itf03g07430	AT5G66460.1
itf13g15010	NAD(P)-binding Rossmann-fold superfamily protein	Heat_24HAS	428.382	2.2111	0.21753	10.1646	2.85e-24	1.5e-21	OG0000330	itf13g12180, itf13g12250, itf09g21780, itf13g14990, itf13g15000, itf13g15010	AT1G01800.1, AT2G24190.2, AT3G61220.2
itf02g00340	Matrixin family protein	Heat_48HAS	9.63611	2.21087	0.56187	3.93481	8.33e-05	0.000628016	OG0009317	itf02g00340, itf11g01260	AT2G45040.1
itf02g11160	hypothetical protein	Heat_48HAS	9.99373	2.21058	0.44932	4.91986	8.66e-07	1.24e-05
itf03g04580	Pentatricopeptide repeat (PPR) superfamily protein	Heat_48HAS	3.91969	2.2084	0.62407	3.53873	0.000402062	0.00236505	OG0005550	itf10g11740, itf03g04580, itf14g10090	AT1G09680.1
itf00g34480	O-methyltransferase	Heat_24HAS	92.8395	2.20635	0.33807	6.5263	6.74e-11	3.83e-09	OG0008343	itf12g26630, itf00g34480	AT5G54160.1
itf11g15660	IQ-domain	Heat_48HAS	3.74732	2.20511	0.74795	2.94821	0.00319624	0.013044
itf09g15640	conserved hypothetical protein	Heat_48HAS	6.91449	2.20261	0.65722	3.35139	0.000804057	0.00420665	OG0005735	itf09g15640, itf11g02450	AT3G54500.3
itf02g20390	hypothetical protein	Heat_48HAS	112.311	2.19662	0.24473	8.97563	2.82e-19	6.54e-17
itf01g29860	Dof-type zinc finger DNA-binding family protein	Heat_24HAS	18.6674	2.19511	0.65951	3.32841	0.000873427	0.00578597	OG0004114	itf01g29880, itf01g29860	AT3G52440.1, AT1G21340.1
itf10g08850	Plant invertase/pectin methylesterase inhibitor superfamily	Heat_48HAS	18.9928	2.19478	0.43117	5.09026	3.58e-07	5.74e-06
itf08g07480	RING/U-box superfamily protein	Heat_24HAS	6.95811	2.1939	0.76887	2.8534	0.00432543	0.0207227	OG0007192	itf00g45600, itf08g07480	AT4G17245.1, AT5G47610.1
itf05g06460	Dihydrolipoamide acetyltransferase, long form protein	Heat_48HAS	11.7318	2.19357	0.86311	2.54147	0.0110389	0.0354035
itf05g06320	zinc finger (C3HC4-type RING finger) family protein	Heat_48HAS	15.6974	2.19081	0.56926	3.84853	0.000118829	0.000852434	OG0001372	itf11g00770, itf05g06320, itf01g22970	AT1G49410.1
itf13g06070	conserved hypothetical protein	Heat_24HAS	4.00147	2.18995	0.7518	2.91295	0.00358028	0.0178508
itf04g00930	Heavy metal transport/detoxification superfamily protein	Heat_48HAS	1079.1	2.18835	0.36184	6.04788	1.47e-09	4.5e-08	OG0005630	itf12g18850, itf04g00930	AT1G01490.1
itf07g15690	cytochrome P450, family 72, subfamily A, polypeptide	Heat_24HAS	237.559	2.18666	0.24699	8.85313	8.51e-19	1.95e-16
itf08g04000	inositol polyphosphate 5-phosphatase	Heat_24HAS	28.9102	2.18596	0.60386	3.61999	0.000294618	0.00235879	OG0010996	itf08g04000	AT1G47510.1
itf11g02840	purple acid phosphatase	Heat_48HAS	45.8139	2.18425	0.71054	3.07406	0.00211168	0.00929117	OG0014598	itf11g02840	AT3G17790.1
itf13g07700	Matrixin family protein	Heat_24HAS	22.1899	2.18319	0.55573	3.92847	8.55e-05	0.000835525	OG0007170	itf13g07700	AT4G16640.1
itf01g04240	ribonucleotide reductase	Heat_48HAS	12.3243	2.17933	0.35819	6.08424	1.17e-09	3.7e-08
itf08g11090	Rubber elongation factor protein (REF)	Heat_48HAS	4024.34	2.17486	0.43866	4.958	7.12e-07	1.05e-05	OG0014397	itf08g11090	AT1G67360.2
itf11g01240	cyclin p3;2	Heat_24HAS	32.9362	2.17483	0.75948	2.86357	0.00418896	0.0202205	OG0003646	itf11g01240, itf09g21940	AT3G60550.1, AT2G45080.1
itf15g04370	strictosidine synthase-like	Heat_48HAS	290.856	2.17011	0.24758	8.76512	1.87e-18	3.86e-16	OG0005042	itf15g04370	AT2G41290.1
itf01g19290	NAC domain containing protein	Heat_48HAS	98.72	2.16992	0.43477	4.99098	6.01e-07	9.04e-06	OG0005656	itf02g15460, itf01g19290	AT3G15510.1, AT1G52880.1
itf01g27540	hypothetical protein	Heat_48HAS	5.02268	2.16901	0.72918	2.97457	0.00293397	0.0121724
itf05g20120	hypothetical protein	Heat_48HAS	6.59247	2.16871	0.85721	2.52997	0.0114074	0.036372
itf04g23650	HCO3- transporter family	Heat_24HAS	320.31	2.16749	0.70904	3.05695	0.002236	0.0123232	OG0001995	itf01g36270, itf02g18640, itf04g23650	AT3G62270.1, AT2G47160.2
itf01g34820	Nodulin MtN3 family protein	Heat_48HAS	2.72237	2.16226	0.89791	2.40812	0.0160351	0.0477559
itf02g16640	Mo25 family protein	Heat_48HAS	10.7976	2.1621	0.41767	5.17663	2.26e-07	3.86e-06
itf04g15080	conserved hypothetical protein	Heat_24HAS	60.2764	2.16068	0.79478	2.7186	0.00655582	0.0287443	OG0011890	itf04g15080	AT3G05980.1, AT5G19340.1
itf02g18130	hydroxysteroid dehydrogenase	Heat_48HAS	7.59612	2.1605	0.87876	2.45859	0.0139485	0.042655	OG0001435	itf02g18130	AT5G50770.1
itf01g04580	Late embryogenesis abundant (LEA) protein-related	Heat_48HAS	136.906	2.15975	0.61486	3.51257	0.0004438	0.00256402
itf09g25020	hypothetical protein	Heat_48HAS	5.1449	2.15939	0.79293	2.7233	0.00646334	0.0230285
itf03g22570	myosin heavy chain-related	Heat_24HAS	773.681	2.15935	0.19766	10.9246	8.8e-28	7.37e-25
itf10g00170	Seed maturation protein	Heat_48HAS	3.1331	2.15909	0.87049	2.48033	0.0131261	0.0406999	OG0014940	itf10g00170	AT5G27980.1
itf04g08060	hypothetical protein	Heat_48HAS	7.30952	2.15825	0.53575	4.02846	5.61e-05	0.000451096
itf06g17040	S-locus lectin protein kinase family protein	Heat_24HAS	27.7885	2.15799	0.30342	7.11217	1.14e-12	9.92e-11
itf06g16920	Auxin-responsive GH3 family protein	Heat_48HAS	6.53052	2.15781	0.5436	3.96945	7.2e-05	0.000555329	OG0000699	itf11g05270, itf11g05260, itf11g05250, itf06g16900, itf06g16920, itf06g16910, itf02g15790	AT5G54510.1, AT4G27260.1
itf12g01790	glutathione S-transferase TAU	Heat_48HAS	3.40007	2.15456	0.83363	2.58456	0.00975036	0.0320264
itf11g06640	UDP-Glycosyltransferase superfamily protein	Heat_48HAS	24.6659	2.15287	0.45173	4.76584	1.88e-06	2.41e-05
itf11g01970	Emsy N Terminus (ENT)/ plant Tudor-like domains-containing protein	Heat_48HAS	24.5512	2.15097	0.25525	8.42687	3.55e-17	5.72e-15
itf04g02110	F-box and associated interaction domains-containing protein	Heat_48HAS	2.59667	2.1493	0.80155	2.68143	0.00733076	0.0255026
itf00g25610	Wound-responsive family protein	Heat_48HAS	13.2365	2.14838	0.61201	3.51035	0.000447511	0.00258261
itf01g35440	Chaperone protein htpG family protein	Heat_48HAS	12.1435	2.14777	0.47078	4.56216	5.06e-06	5.68e-05	OG0005234	itf01g35440, itf08g03090	AT4G24190.1
itf15g09320	alpha-amylase-like	Heat_24HAS	1501.77	2.14727	0.42561	5.0451	4.53e-07	9.41e-06	OG0011119	itf15g09320	AT1G76130.1
itf07g00750	Protein of unknown function (DUF3049)	Heat_48HAS	82.0933	2.14727	0.48248	4.45051	8.57e-06	9e-05
itf12g05150	conserved hypothetical protein	Heat_48HAS	25.4662	2.14147	0.58266	3.67536	0.000237518	0.00151648	OG0002317	itf12g05150, itf05g17800	AT3G50340.1, AT5G67020.1
itf01g20990	gibberellin 2-oxidase	Heat_48HAS	367.907	2.14118	0.69334	3.08822	0.00201356	0.00893199	OG0000569	itf00g14100, itf01g07060, itf10g18170, itf02g14170, itf01g20990	AT1G78440.1, AT2G34555.1, AT1G30040.1
itf07g03420	Glycosyl hydrolase superfamily protein	Heat_48HAS	1455.96	2.13981	0.47435	4.51106	6.45e-06	7.01e-05
itf01g25310	ILITYHIA	Heat_48HAS	5.5257	2.13938	0.72503	2.95073	0.00317028	0.0129581
itf12g11520	serine/threonine protein kinase	Heat_48HAS	218.376	2.13791	0.23146	9.23655	2.55e-20	6.75e-18
itf02g07080	Riboflavin synthase-like superfamily protein	Heat_24HAS	13.5915	2.13626	0.6012	3.55331	0.000380422	0.00291443	OG0007357	itf02g07080	AT1G19230.2
itf09g01570	peptidyl-prolyl cis-trans isomerase / cyclophilin-40 (CYP40) / rotamase	Heat_24HAS	262.892	2.13545	0.22952	9.30408	1.35e-20	3.94e-18	OG0003602	itf01g22620, itf09g01570	AT2G15790.1
itf03g08140	Plant protein of unknown function (DUF827)	Heat_48HAS	492.468	2.13462	0.29114	7.33202	2.27e-13	1.6e-11	OG0004036	itf03g08140	AT5G38150.1, AT1G66840.1
itf06g11940	cytochrome P450, family 76, subfamily C, polypeptide	Heat_24HAS	61.4866	2.13407	0.49906	4.27616	1.9e-05	0.000234651
itf08g04280	alpha-amylase-like	Heat_24HAS	98.7309	2.13353	0.38301	5.57042	2.54e-08	7.47e-07
itf14g05260	sphere organelles protein-related	Heat_24HAS	28.8317	2.13338	0.31297	6.81647	9.33e-12	6.59e-10	OG0002912	itf10g18900, itf14g05240, itf14g05260	AT1G13030.1
itf01g17580	Tetratricopeptide repeat (TPR)-like superfamily protein	Heat_24HAS	176.29	2.12977	0.32086	6.63778	3.18e-11	1.99e-09	OG0006002	itf01g17580	AT5G03560.2
itf01g25610	homeobox protein	Heat_48HAS	205.671	2.12724	0.41264	5.15515	2.53e-07	4.24e-06	OG0014552	itf01g25610	AT1G69600.1
itf10g13650	ABC-2 type transporter family protein	Heat_48HAS	3.86128	2.12407	0.72945	2.91189	0.00359254	0.0143443
itf07g18840	AMP-dependent synthetase and ligase family protein	Heat_24HAS	20.8883	2.12049	0.65221	3.25122	0.00114909	0.00718227
itf07g07140	Heavy metal transport/detoxification superfamily protein	Heat_24HAS	358.58	2.12026	0.61952	3.42241	0.000620696	0.00437652	OG0001696	itf12g03960, itf03g08410	AT5G17450.1
itf08g07790	myb domain protein	Heat_48HAS	310.751	2.12024	0.50054	4.23592	2.28e-05	0.000208023
itf14g11580	Jojoba acyl CoA reductase-related male sterility protein	Heat_24HAS	9.4658	2.11868	0.75124	2.82024	0.00479882	0.0225151	OG0000595	itf04g31750, itf04g31730, itf04g31740, itf04g31720, itf14g11580	AT4G33790.1, AT3G44540.1, AT5G22500.1, AT3G44560.1, AT3G44550.1, AT5G22420.1
itf05g17290	AP2/B3-like transcriptional factor family protein	Heat_48HAS	12.0048	2.11808	0.41805	5.06657	4.05e-07	6.41e-06
itf07g06910	Polyketide cyclase/dehydrase and lipid transport superfamily protein	Heat_24HAS	980.832	2.11753	0.39272	5.39191	6.97e-08	1.82e-06
itf10g22730	translocon at the outer membrane of chloroplasts 64-V	Heat_24HAS	61.5153	2.11747	0.37031	5.71819	1.08e-08	3.5e-07	OG0006311	itf09g03450, itf10g22730	AT5G09420.1
itf11g07780	conserved hypothetical protein	Heat_48HAS	125.663	2.11641	0.63979	3.30799	0.000939686	0.00476581	OG0005826	itf02g07060, itf11g07780	AT5G20790.1, AT3G43110.1
itf05g14310	conserved hypothetical protein	Heat_48HAS	406.016	2.11465	0.50337	4.201	2.66e-05	0.000238566	OG0008594	itf05g14310, itf00g48640	AT5G62140.1
itf10g19790	tetratricopeptide repeat (TPR)-containing protein	Heat_48HAS	3.96877	2.11407	0.67328	3.13995	0.00168976	0.00774919
itf04g11980	vesicle-associated membrane protein	Heat_48HAS	142.894	2.11274	0.24047	8.78572	1.55e-18	3.24e-16	OG0014219	itf04g11980	AT4G15780.1
itf11g02120	gametophytic factor	Heat_24HAS	554.069	2.11219	0.2435	8.67429	4.16e-18	8.89e-16	OG0004493	itf11g02120, itf04g04380	AT5G48030.1
itf05g12570	laccase	Heat_48HAS	4248.2	2.11033	0.66732	3.1624	0.00156476	0.00725971	OG0001109	itf01g30840, itf01g30850, itf05g12590, itf05g12580, itf05g12570	AT5G48100.1, AT5G09360.1
itf11g08020	SAUR-like auxin-responsive protein family	Heat_24HAS	16.0577	2.11007	0.71826	2.93777	0.00330578	0.0167389	OG0003495	itf11g08020	AT4G31320.1, AT2G24400.1
itf11g03730	RING/U-box superfamily protein	Heat_48HAS	708.051	2.10856	0.35983	5.85982	4.63e-09	1.25e-07	OG0011685	itf11g03730	AT3G58720.2
itf01g35170	39S ribosomal protein L53/MRP-L53 domain containing protein	Heat_48HAS	30.3855	2.10745	0.46744	4.50854	6.53e-06	7.08e-05	OG0002438	itf12g12100, itf01g04660, itf00g07070, itf01g35170	AT5G39600.1
itf11g06700	conserved hypothetical protein	Heat_48HAS	46.0241	2.10688	0.47286	4.45565	8.36e-06	8.82e-05	OG0000818	itf11g06700	AT5G18310.2
itf04g24640	Chaperone DnaJ-domain superfamily protein	Heat_48HAS	1376.97	2.10653	0.54848	3.84069	0.000122691	0.000876067	OG0014136	itf04g24640	AT4G09350.1
itf12g00460	Protein of unknown function, DUF617	Heat_48HAS	11.5741	2.10484	0.66036	3.1874	0.0014356	0.00676575	OG0002067	itf12g00460	AT2G21990.1, AT4G39610.1
itf10g04710	inositol transporter	Heat_48HAS	545.211	2.10288	0.3739	5.62416	1.86e-08	4.24e-07	OG0003927	itf01g07270, itf10g04710	AT1G30220.1
itf06g20490	cytochrome P450, family 76, subfamily C, polypeptide	Heat_48HAS	119.132	2.10199	0.37473	5.6094	2.03e-08	4.55e-07
itf00g20350	Protein kinase superfamily protein	Heat_48HAS	3.7225	2.1	0.69021	3.04254	0.0023459	0.0101231	OG0008338	itf00g20350, itf04g32530	AT5G20930.1
itf01g23440	basic leucine-zipper	Heat_48HAS	74.9772	2.09892	0.33412	6.28197	3.34e-10	1.22e-08	OG0000430	itf01g34950, itf06g21870, itf09g01100, itf01g23440	AT2G18160.1, AT1G75390.1, AT4G34590.1
itf12g00330	UDP-glucosyl transferase 78D2	Heat_48HAS	118.564	2.0986	0.40002	5.24619	1.55e-07	2.77e-06	OG0000864	itf15g02080, itf15g02070, itf15g08140, itf12g00330	AT5G17040.1, AT5G17030.1, AT5G17050.1, AT1G30530.1
itf04g29950	ACT domain-containing protein	Heat_48HAS	30.6039	2.09645	0.38798	5.40347	6.54e-08	1.29e-06
itf01g12060	AMP-dependent synthetase and ligase family protein	Heat_48HAS	4.34681	2.09394	0.69232	3.02452	0.00249024	0.0106341
itf12g01180	kinase interacting family protein	Heat_24HAS	27.7226	2.09193	0.36368	5.75219	8.81e-09	2.93e-07	OG0001503	itf12g01180	AT1G09720.1, AT1G58210.1, AT2G22560.1, AT5G10500.1
itf01g29490	conserved hypothetical protein	Heat_48HAS	1123.7	2.09028	0.25701	8.13319	4.18e-16	5.13e-14	OG0007591	itf01g29490	AT1G21390.1, AT1G76980.1
itf10g19010	RNI-like superfamily protein	Heat_48HAS	2.49953	2.08958	0.8726	2.39466	0.0166359	0.0490773	OG0003115	itf14g18310, itf10g19010, itf04g25840	AT3G54650.1
itf05g22370	hydroxyproline-rich glycoprotein family protein	Heat_24HAS	55.9825	2.08633	0.81683	2.55416	0.0106445	0.0415934
itf14g14410	glutamate receptor 2.7	Heat_48HAS	7.6765	2.08552	0.62449	3.33954	0.000839169	0.00435019
itf09g19490	hypothetical protein	Heat_48HAS	77.1458	2.08376	0.31279	6.66186	2.7e-11	1.26e-09
itf09g04200	Ubiquitin carboxyl-terminal hydrolase family protein	Heat_48HAS	12.5396	2.08365	0.3949	5.27636	1.32e-07	2.41e-06	OG0002892	itf09g04200, itf05g04160	AT4G24320.1
itf02g26870	Galactose oxidase/kelch repeat superfamily protein	Heat_48HAS	289.735	2.08294	0.15798	13.1852	1.07e-39	4.67e-36
itf01g10510	CTP synthase family protein	Heat_48HAS	39.8259	2.08196	0.33037	6.30198	2.94e-10	1.08e-08
itf09g24870	NB-ARC domain-containing disease resistance protein	Heat_24HAS	7.41605	2.08055	0.53624	3.87986	0.000104518	0.000992045
itf14g18410	Bax inhibitor-1 family protein	Heat_48HAS	15.2013	2.08051	0.54489	3.81818	0.000134438	0.000941243	OG0002165	itf04g25680, itf14g18410	AT4G02690.1, AT1G03070.1, AT3G63310.1
itf00g10880	WUS-interacting protein	Heat_48HAS	21.6515	2.07972	0.51473	4.04041	5.34e-05	0.000431349
itf05g01260	Acyl-CoA N-acyltransferases (NAT) superfamily protein	Heat_48HAS	961.523	2.07916	0.59559	3.49095	0.000481299	0.00274979	OG0011167	itf05g01260	AT1G72030.1
itf02g11540	beta-amylase	Heat_24HAS	218.716	2.07729	0.21465	9.67768	3.75e-22	1.42e-19
itf12g24990	TCP family transcription factor	Heat_48HAS	276.577	2.07699	0.48511	4.28144	1.86e-05	0.000175398	OG0014799	itf12g24990	AT5G51910.1
itf04g34170	UDP-Glycosyltransferase superfamily protein	Heat_24HAS	9.62486	2.0767	0.45981	4.51645	6.29e-06	9.15e-05	OG0001825	itf04g34170	AT5G12890.1
itf01g22550	Helicase protein with RING/U-box domain	Heat_48HAS	6.34688	2.07593	0.6166	3.36675	0.000760584	0.00401579
itf10g13710	dual specificity protein phosphatase family protein	Heat_48HAS	65.715	2.07544	0.35547	5.83852	5.27e-09	1.4e-07	OG0006161	itf10g13710, itf02g21430	AT5G23720.1
itf03g16810	FAD/NAD(P)-binding oxidoreductase family protein	Heat_24HAS	177.787	2.07317	0.31761	6.52737	6.69e-11	3.81e-09	OG0002355	itf03g16810, itf04g32270, itf04g32280	AT3G44190.1, AT5G22140.1
itf03g01540	homeobox protein	Heat_48HAS	235.896	2.07052	0.45299	4.57074	4.86e-06	5.48e-05	OG0004250	itf03g01540, itf12g06620	AT3G28920.1, AT5G39760.1, AT5G15210.1
itf04g11490	Zinc finger C-x8-C-x5-C-x3-H type family protein	Heat_48HAS	102.69	2.0688	0.25912	7.98395	1.42e-15	1.56e-13	OG0001186	itf13g13490, itf04g11490, itf01g28850	AT2G47850.1, AT5G18550.1, AT3G06410.1
itf03g00930	nodulin MtN21 /EamA-like transporter family protein	Heat_24HAS	312.088	2.06574	0.2772	7.45218	9.18e-14	9.85e-12	OG0014767	itf03g00930	AT3G28050.1
itf01g35090	SH3 domain-containing protein	Heat_48HAS	393.839	2.0652	0.2421	8.53036	1.46e-17	2.47e-15
itf00g45600	RING/U-box superfamily protein	Heat_24HAS	6.35725	2.06368	0.70129	2.94271	0.0032535	0.0165695	OG0007192	itf00g45600, itf08g07480	AT4G17245.1, AT5G47610.1
itf01g26380	Major facilitator superfamily protein	Heat_48HAS	17.59	2.06245	0.40913	5.0411	4.63e-07	7.19e-06	OG0006766	itf01g26380	AT1G04570.1, AT2G33280.1
itf00g26080	Protein of unknown function, DUF617	Heat_48HAS	13.5569	2.05911	0.75173	2.73914	0.00616004	0.0221679	OG0001412	itf13g22430, itf00g26080, itf07g12220	AT3G25640.1
itf10g14600	CBL-interacting protein kinase	Heat_48HAS	398.662	2.05721	0.44535	4.61931	3.85e-06	4.48e-05	OG0003266	itf10g14600, itf06g05690	AT5G10930.1, AT5G25110.1
itf08g10970	conserved hypothetical protein	Heat_48HAS	373.465	2.05693	0.48653	4.22776	2.36e-05	0.000214683	OG0007544	itf08g10970	AT1G24270.1, AT5G13090.1
itf02g12090	Auxin-responsive GH3 family protein	Heat_48HAS	550.784	2.0554	0.35074	5.86014	4.62e-09	1.25e-07	OG0014237	itf02g12090	AT4G03400.1
itf06g06460	DNA-directed DNA polymerases	Heat_48HAS	17.7255	2.05512	0.34918	5.88559	3.97e-09	1.09e-07
itf15g02760	fatty acid desaturase	Heat_48HAS	29416.7	2.05466	0.23533	8.7309	2.53e-18	5.1e-16	OG0000736	itf07g02710, itf09g12270, itf15g02760, itf15g17450	AT3G12120.1
itf10g20270	serine carboxypeptidase-like	Heat_24HAS	12.4173	2.05362	0.52978	3.87639	0.000106017	0.00100293	OG0003748	itf10g20270, itf09g06340	AT4G15100.1, AT1G11080.2, AT1G61130.1
itf08g01510	eukaryotic translation initiation factor 4G	Heat_48HAS	17.4171	2.05342	0.41714	4.92266	8.54e-07	1.22e-05
itf08g04200	Protein phosphatase 2C family protein	Heat_48HAS	24.4492	2.05302	0.36211	5.66961	1.43e-08	3.35e-07
itf02g09810	UDP-glucosyl transferase 71C4	Heat_48HAS	54.8517	2.05299	0.33871	6.06127	1.35e-09	4.22e-08	OG0000021	itf10g16980, itf11g18810, itf01g27970, itf01g27960, itf01g27910, itf01g26350, itf01g26340, itf01g27890, itf00g34090, itf01g16650, itf01g16670, itf01g27880, itf01g27900, itf01g27870, itf01g27850, itf01g27860, itf08g09740, itf08g08140, itf08g09650	AT3G21750.1, AT3G21780.1, AT3G21800.1, AT3G21790.1, AT4G15280.1, AT4G15270.1, AT4G15260.1, AT3G21760.1
itf01g23280	FKBP-type peptidyl-prolyl cis-trans isomerase domain containing protein	Heat_48HAS	95.237	2.05048	0.32656	6.27913	3.4e-10	1.24e-08	OG0004324	itf13g10920, itf03g23060, itf01g23280	AT3G63430.1
itf05g02730	TRICHOME BIREFRINGENCE-LIKE	Heat_24HAS	22.1994	2.04996	0.46258	4.43156	9.36e-06	0.000130118	OG0004964	itf05g02730	AT2G40320.1
itf12g17810	cationic amino acid transporter	Heat_48HAS	3.67162	2.04919	0.84361	2.42907	0.0151374	0.045553
itf15g04610	NAD(P)-binding Rossmann-fold superfamily protein	Heat_24HAS	6.39053	2.04893	0.67745	3.02446	0.00249076	0.0133917
itf02g09820	UDP-Glycosyltransferase superfamily protein	Heat_48HAS	161.423	2.0486	0.42186	4.85612	1.2e-06	1.63e-05	OG0000021	itf10g16980, itf11g18810, itf01g27970, itf01g27960, itf01g27910, itf01g26350, itf01g26340, itf01g27890, itf00g34090, itf01g16650, itf01g16670, itf01g27880, itf01g27900, itf01g27870, itf01g27850, itf01g27860, itf08g09740, itf08g08140, itf08g09650	AT3G21750.1, AT3G21780.1, AT3G21800.1, AT3G21790.1, AT4G15280.1, AT4G15270.1, AT4G15260.1, AT3G21760.1
itf03g07960	LOB domain-containing protein	Heat_24HAS	67.0477	2.04482	0.79625	2.56806	0.0102269	0.0403656
itf05g24010	B-box zinc finger family protein	Heat_48HAS	497.72	2.04434	0.50229	4.07004	4.7e-05	0.000388123	OG0003656	itf12g12540, itf05g24010	AT2G21320.1, AT4G38960.3
itf00g43620	conserved hypothetical protein	Heat_24HAS	50.2161	2.04419	0.43478	4.7017	2.58e-06	4.27e-05	OG0006219	itf03g24290, itf00g43620	AT5G52420.1, AT5G23920.1
itf12g06130	UDP-Glycosyltransferase superfamily protein	Heat_48HAS	19.989	2.04288	0.50221	4.06775	4.75e-05	0.000391347
itf07g05510	Transcriptional factor B3 family protein	Heat_48HAS	3.54494	2.04	0.61783	3.30186	0.000960474	0.0048481
itf04g08720	triglyceride lipases;triglyceride lipases	Heat_48HAS	1232.02	2.03928	0.27072	7.5328	4.97e-14	3.95e-12	OG0009747	itf04g08720	AT4G13550.1
itf13g21350	Protein of unknown function (DUF810)	Heat_48HAS	7.21022	2.03602	0.74037	2.75001	0.00595928	0.0215991	OG0002670	itf04g08360, itf13g21350	AT1G04470.1, AT2G33420.1
itf02g12450	Pentatricopeptide repeat (PPR) superfamily protein	Heat_48HAS	17.4742	2.03334	0.42478	4.78686	1.69e-06	2.2e-05	OG0014409	itf02g12450	AT1G11710.1
itf10g17660	nuclear factor Y, subunit A7	Heat_24HAS	779.008	2.03327	0.61095	3.32803	0.00087464	0.00579114	OG0003544	itf10g05590, itf10g17660	AT2G34720.1, AT1G30500.2
itf04g29520	RHOMBOID-like	Heat_48HAS	7.36427	2.03075	0.56348	3.60392	0.000313452	0.00191643	OG0009218	itf04g29520	AT2G29050.1
itf11g20220	NAD(P)-binding Rossmann-fold superfamily protein	Heat_24HAS	67.7808	2.0306	0.56775	3.5766	0.00034809	0.00270002	OG0014851	itf11g20220	AT5G50130.1
itf07g06290	MAC/Perforin domain-containing protein	Heat_48HAS	287.981	2.03053	0.28455	7.13597	9.61e-13	5.96e-11	OG0005516	itf07g06270, itf07g06290	AT1G14780.1
itf12g20730	RNA polymerase III RPC4	Heat_48HAS	37.8779	2.02962	0.31905	6.36144	2e-10	7.63e-09	OG0006165	itf12g20730	AT5G09380.1
itf11g03700	conserved hypothetical protein	Heat_24HAS	5.69679	2.0286	0.57457	3.53061	0.000414608	0.00313692	OG0000422	itf11g03700, itf02g13350, itf01g06090, itf10g18770, itf02g13340	AT2G42760.1
itf12g04110	Calcium-dependent lipid-binding (CaLB domain) family protein	Heat_24HAS	65.4225	2.02851	0.21754	9.32485	1.11e-20	3.31e-18	OG0004056	itf12g04110	AT1G70810.1, AT1G70800.1, AT1G23140.1
itf00g14160	Protein of unknown function (DUF3049)	Heat_48HAS	142.172	2.02841	0.4447	4.56134	5.08e-06	5.7e-05
itf04g28050	phospholipase D delta	Heat_48HAS	7.92021	2.028	0.45687	4.4389	9.04e-06	9.42e-05
itf06g14290	Pentatricopeptide repeat (PPR) superfamily protein	Heat_48HAS	12.4809	2.02675	0.49694	4.07846	4.53e-05	0.000376233	OG0001767	itf09g15160, itf01g07870, itf03g24670, itf06g14290	AT1G25360.1
itf14g18440	sulfate transporter 3;1	Heat_24HAS	101.001	2.02091	0.58167	3.47434	0.000512121	0.00373971	OG0005821	itf14g18440, itf13g20090	AT3G51895.1
itf05g15510	UDP-Glycosyltransferase superfamily protein	Heat_48HAS	105.786	2.0209	0.30005	6.73523	1.64e-11	8e-10
itf15g19800	Basic-leucine zipper (bZIP) transcription factor family protein	Heat_48HAS	260.174	2.01887	0.40617	4.97055	6.68e-07	9.92e-06	OG0004337	itf15g19800, itf01g16700	AT3G17609.2, AT5G11260.1
itf08g06390	conserved hypothetical protein	Heat_24HAS	13.9143	2.01865	0.78361	2.5761	0.00999214	0.0396978	OG0003469	itf08g06390	AT4G28840.1, AT2G20080.1
itf03g15180	SEC6	Heat_48HAS	50.5439	2.01671	0.44708	4.51084	6.46e-06	7.01e-05	OG0005525	itf01g30900, itf03g15180	AT1G71820.2
itf11g03790	cytochrome P450, family 72, subfamily A, polypeptide	Heat_24HAS	1903.31	2.01613	0.25922	7.77782	7.38e-15	9.66e-13
itf03g13380	phosphate starvation-induced gene	Heat_48HAS	304.069	2.01509	0.62472	3.22559	0.00125715	0.00607084	OG0005922	itf03g13380, itf12g24500	AT3G47420.1
itf01g13460	cyclic nucleotide gated channel	Heat_48HAS	11.4677	2.01347	0.56967	3.53443	0.000408655	0.00239285
itf04g26640	Tetratricopeptide repeat (TPR)-like superfamily protein	Heat_24HAS	468.756	2.01232	0.26178	7.68716	1.5e-14	1.88e-12	OG0011149	itf04g26640	AT1G04130.1
itf06g02750	Flavin-binding monooxygenase family protein	Heat_24HAS	35.6837	2.01044	0.38638	5.20324	1.96e-07	4.55e-06	OG0002888	itf06g02750, itf15g21860	AT4G13260.1, AT5G25620.2
itf04g10450	apyrase	Heat_48HAS	26.5149	2.01033	0.47712	4.21347	2.51e-05	0.00022716
itf05g18870	F-box family protein	Heat_48HAS	40.5204	2.00997	0.2488	8.07855	6.55e-16	7.85e-14
itf04g30040	myb domain protein	Heat_24HAS	196.546	2.00989	0.33252	6.04442	1.5e-09	6.1e-08
itf07g00010	Prolyl oligopeptidase family protein	Heat_24HAS	128.763	2.00743	0.53929	3.72238	0.000197354	0.00168464	OG0002207	itf07g00010, itf15g09250	AT1G20380.1, AT1G76140.1
itf02g09840	UDP-Glycosyltransferase superfamily protein	Heat_48HAS	41.2374	2.00731	0.45392	4.42217	9.77e-06	0.000101032
itf12g18850	Heavy metal transport/detoxification superfamily protein	Heat_24HAS	837.151	2.00717	0.26121	7.68412	1.54e-14	1.91e-12	OG0005630	itf12g18850, itf04g00930	AT1G01490.1
itf01g25450	Amino acid permease family protein	Heat_24HAS	4.67998	2.0052	0.79557	2.52047	0.0117197	0.04475	OG0001369	itf08g02470, itf13g11760, itf01g25450	AT5G05630.1, AT1G31830.1, AT1G31820.1
itf04g12240	UDP-glucosyl transferase 73C1	Heat_48HAS	39.1681	2.00507	0.24887	8.05672	7.84e-16	9.22e-14
itf06g25710	cytochrome P450, family 78, subfamily A, polypeptide	Heat_48HAS	176.047	2.00386	0.26547	7.54831	4.41e-14	3.62e-12	OG0005472	itf06g25710	AT1G13710.1, AT1G74110.1
itf03g10720	PHYTOENE SYNTHASE	Heat_48HAS	21.8618	2.00304	0.3754	5.33569	9.52e-08	1.8e-06
itf05g11870	hypothetical protein	Heat_48HAS	2.87174	2.00265	0.77988	2.56789	0.0102321	0.0333008
itf15g11240	Plant protein of unknown function (DUF247)	Heat_24HAS	136.749	2.00206	0.53021	3.776	0.000159368	0.00140833	0
itf14g05740	homolog of yeast STE14 A	Heat_24HAS	58.7607	2.00108	0.24708	8.099	5.54e-16	8.4e-14	OG0003283	itf07g10270, itf07g10370, itf14g05740	AT5G23320.1, AT5G08335.1
itf09g07620	ENTH/ANTH/VHS superfamily protein	Heat_48HAS	9.57592	2.00076	0.4666	4.28793	1.8e-05	0.000170905
