# Supplementary material for: Identification of genes associated with abiotic stress tolerance in sweetpotato using weighted gene co‐expression network analysis
Source: Plant Direct. 2023 Oct 3;7(10):e532. doi: 10.1002/pld3.532 (PMC10546384; doi:10.1002/pld3.532)
Supplement: Supplementary file 6 — Table S5. Unique differentially up regulated (LFC > 2.0; p‐value < .05) genes in sweetpotato leaf tissues following salt (NaCl) stress treatment. [file PLD3-7-e532-s007.xlsx]

## Sheet: Sheet1
Table S5. Unique differentially up regulated genes (LFC > 2.0; p-value < 0.05) in leaf tissues following salt (NaCl) stress treatment on sweetpotato plants
gene	Functional_annotation	treatment_timepoint	baseMean	log2FoldChange	lfcSE	stat	p-value	padj	orthogroup	I. trifida paralogs	Arabidopsis orthologs
itf07g01250	cystatin B	NaCl_48HAS	365.891	5.51977	0.549635	10.0426	9.9e-24	4.96e-20
itf01g01870	Kunitz family trypsin and protease inhibitor protein	NaCl_24HAS	4819.77	5.01042	0.931174	5.38075	7.42e-08	4.13e-06
itf10g19350	senescence-associated gene	NaCl_24HAS	135.158	4.85853	1.1274	4.30948	1.64e-05	0.000368583
itf12g09750	receptor lectin kinase	NaCl_48HAS	37.477	4.84165	0.640766	7.55604	4.16e-14	4.58e-11
itf02g06990	Integrase-type DNA-binding superfamily protein	NaCl_48HAS	10.5666	4.8301	1.33121	3.62836	0.000285225	0.0054642
itf10g04660	conserved hypothetical protein	NaCl_24HAS	75.5261	4.66625	1.00221	4.65596	3.22e-06	9.83e-05	OG0009160	itf10g04660	AT2G34610.1, AT1G30190.1
itf07g01260	cystatin B	NaCl_48HAS	5188.07	4.65434	0.466707	9.97273	2.01e-23	8.02e-20
itf04g21060	cytochrome P450, family 96, subfamily A, polypeptide	NaCl_48HAS	52.0794	4.54417	0.689214	6.59326	4.3e-11	1.86e-08
itf12g25200	PEBP (phosphatidylethanolamine-binding protein) family protein	NaCl_48HAS	35.284	4.49449	0.711352	6.31823	2.65e-10	7.9e-08	OG0000384	itf12g25200	AT5G62040.1
itf02g18810	1-deoxy-D-xylulose 5-phosphate reductoisomerase	NaCl_24HAS	2.17727	4.4933	1.55817	2.8837	0.00393031	0.0247802
itf11g05060	myb domain protein	NaCl_48HAS	5.74484	4.42857	1.46315	3.02674	0.00247205	0.0255439
itf01g01700	Sporamin B	NaCl_48HAS	3.64368	4.41217	1.58977	2.77536	0.00551412	0.0443465
itf02g08210	Subtilase family protein	NaCl_24HAS	106.469	4.17889	0.671593	6.22236	4.9e-10	5.56e-08
itf14g14370	hypothetical protein	NaCl_48HAS	1051.51	4.14417	0.408482	10.1453	3.48e-24	2.18e-20
itf08g07850	Nodulin MtN3 family protein	NaCl_24HAS	95.5453	4.05821	0.665086	6.10179	1.05e-09	1.07e-07	OG0000304	itf08g07860, itf08g07850, itf08g07870	AT1G66770.1, AT4G10850.1
itf02g22710	conserved hypothetical protein	NaCl_24HAS	9.13316	4.04913	1.11097	3.64467	0.000267737	0.00330155	OG0004091	itf02g22700, itf02g22710, itf10g13950	AT1G63060.1, AT5G07330.1
itf06g11520	Kunitz family trypsin and protease inhibitor protein	NaCl_24HAS	265.683	4.01636	1.1026	3.64264	0.000269851	0.00331671
itf07g20520	Histone superfamily protein	NaCl_48HAS	15.2777	4.01078	0.972202	4.12546	3.7e-05	0.00119368
itf10g19340	senescence-associated gene	NaCl_24HAS	25.2536	3.96291	1.00715	3.93479	8.33e-05	0.00134133
itf11g06190	conserved hypothetical protein	NaCl_48HAS	980.184	3.96062	0.660877	5.99298	2.06e-09	4.51e-07	OG0000897	itf11g06190	AT5G50360.1, AT3G48510.1, AT5G63350.1
itf06g16720	cytochrome P450, family 83, subfamily B, polypeptide	NaCl_24HAS	2.66693	3.95406	1.32283	2.98909	0.00279813	0.0194197	OG0000196	itf07g08230, itf06g16730, itf00g31890, itf06g16690, itf06g16700, itf06g16710, itf06g16720, itf06g16760, itf06g16780, itf06g16770, itf06g16740, itf06g16750	AT4G31500.1, AT4G13770.1
itf01g01890	kunitz trypsin inhibitor	NaCl_24HAS	8665.87	3.91323	0.956393	4.09166	4.28e-05	0.000797095
itf15g22690	lipid transfer protein	NaCl_48HAS	12.6941	3.88052	1.09476	3.54461	0.000393189	0.00688713
itf07g18170	hypothetical protein	NaCl_24HAS	4.51842	3.87654	0.960344	4.03662	5.42e-05	0.00096015
itf14g00170	Plant protein of unknown function domain containing protein	NaCl_24HAS	90.0657	3.86865	0.50639	7.63967	2.18e-14	6.57e-12
itf04g07590	Serine protease inhibitor, potato inhibitor I-type family protein	NaCl_24HAS	1236.36	3.84632	0.536065	7.1751	7.23e-13	1.58e-10	OG0000115	itf04g07610, itf04g07580, itf04g07620, itf04g07600, itf04g07590	AT2G38900.2, AT2G38870.1
itf10g10920	Trypsin and protease inhibitor domain containing protein	NaCl_24HAS	3510.02	3.7921	1.11877	3.38952	0.000700158	0.00692531
itf01g05950	alpha/beta-Hydrolases superfamily protein	NaCl_24HAS	5.12693	3.77619	1.05733	3.57145	0.000355017	0.00412395
itf09g07940	hypothetical protein	NaCl_48HAS	35.1395	3.76317	0.979843	3.84058	0.000122743	0.0029422
itf00g57540	myb domain protein	NaCl_48HAS	28.9173	3.7533	1.078	3.48173	0.000498194	0.00817646
itf06g05430	Integrase-type DNA-binding superfamily protein	NaCl_48HAS	9.1778	3.72243	1.08998	3.41513	0.000637506	0.00973006	OG0005704	itf15g20250, itf01g14500, itf06g05430	AT1G74930.1
itf05g19720	homeobox	NaCl_48HAS	296.704	3.70142	0.399239	9.27119	1.84e-20	4.61e-17	OG0006786	itf05g19720	AT2G46680.1, AT3G61890.1
itf02g08220	Subtilase family protein	NaCl_24HAS	7.27631	3.66868	1.03719	3.53713	0.000404498	0.00455523
itf01g05930	alpha/beta-Hydrolases superfamily protein	NaCl_48HAS	51.434	3.63628	0.863805	4.2096	2.56e-05	0.00089565
itf09g25760	expansin-like B1	NaCl_48HAS	3877.92	3.61281	0.578294	6.24736	4.17e-10	1.16e-07
itf08g10430	Adenine nucleotide alpha hydrolases-like superfamily protein	NaCl_24HAS	17.1319	3.60866	0.937045	3.8511	0.000117588	0.00174773
itf01g01860	kunitz trypsin inhibitor	NaCl_24HAS	11065	3.59214	1.07239	3.34965	0.000809142	0.0077266
itf10g06570	Homeodomain-like superfamily protein	NaCl_48HAS	5.2363	3.58895	1.00583	3.56815	0.000359507	0.00647827	OG0005004	itf10g06570	AT2G35640.1, AT1G31310.1
itf12g16550	homeobox	NaCl_48HAS	46.2746	3.57131	1.30037	2.74637	0.0060259	0.0472555
itf12g25990	Haloacid dehalogenase-like hydrolase (HAD) superfamily protein	NaCl_24HAS	3.74283	3.53468	1.04878	3.3703	0.00075087	0.0072888
itf04g23830	Adenine nucleotide alpha hydrolases-like superfamily protein	NaCl_24HAS	4721.88	3.52496	1.06114	3.32186	0.000894196	0.00832964	OG0000311	itf04g23830	AT3G62550.1
itf09g09910	lipid transfer protein	NaCl_24HAS	38452.5	3.52115	0.367038	9.59342	8.52e-22	1.06e-18
itf03g10550	Protein of unknown function (DUF793)	NaCl_24HAS	2.33502	3.46715	1.21614	2.85094	0.00435898	0.0267815
itf01g22450	redox responsive transcription factor	NaCl_48HAS	117.798	3.44382	1.24916	2.75691	0.00583499	0.0462738	OG0000712	itf09g01740, itf10g24260, itf01g22440, itf01g22460, itf01g22450, itf01g22470	AT4G34410.1
itf12g12890	expansin A15	NaCl_48HAS	137.423	3.42863	0.430815	7.95846	1.74e-15	2.43e-12
itf04g24160	sucrose synthase	NaCl_24HAS	1893.27	3.42306	0.375694	9.11131	8.14e-20	6.67e-17	OG0000510	itf11g07860, itf06g18950, itf02g07130	AT3G43190.1, AT5G20830.1
itf15g09530	Clathrin adaptor complex small chain family protein	NaCl_24HAS	14.2652	3.41905	1.05506	3.2406	0.00119277	0.0103675
itf11g12470	sulfotransferase	NaCl_24HAS	2.73615	3.37745	0.973878	3.46804	0.000524262	0.00555845
itf01g22440	redox responsive transcription factor	NaCl_48HAS	177.146	3.37649	1.18129	2.85832	0.00425891	0.0371867	OG0000712	itf09g01740, itf10g24260, itf01g22440, itf01g22460, itf01g22450, itf01g22470	AT4G34410.1
itf08g07050	Ankyrin repeat family protein	NaCl_24HAS	62.5214	3.32855	0.85932	3.87347	0.000107297	0.00162711
itf03g25460	Protein phosphatase 2C family protein	NaCl_48HAS	493.269	3.32325	0.408579	8.13368	4.16e-16	6.14e-13
itf00g33730	cytochrome P450, family 96, subfamily A, polypeptide	NaCl_24HAS	22.2287	3.32306	0.994707	3.34074	0.000835556	0.0079069	OG0001735	itf05g26530, itf00g33750, itf00g33730, itf05g26510, itf05g26520, itf00g33740	AT1G66030.1
itf06g23830	amino acid permease	NaCl_48HAS	3.91231	3.3134	0.793614	4.17508	2.98e-05	0.00101431
itf00g30790	ribonuclease	NaCl_24HAS	16.826	3.28901	0.449108	7.32342	2.42e-13	5.93e-11
itf11g08980	phosphate starvation-induced gene	NaCl_24HAS	2357.77	3.27619	0.403528	8.11886	4.71e-16	1.87e-13	OG0002243	itf11g09000, itf11g08980, itf02g06100	AT1G17710.1, AT1G73010.1
itf15g04630	NAD(P)-binding Rossmann-fold superfamily protein	NaCl_48HAS	177.297	3.27065	0.695062	4.70555	2.53e-06	0.000147942	OG0001217	itf09g11440, itf15g04630	AT1G63380.1, AT1G62610.4, AT3G55290.1, AT3G55310.1, AT3G46170.1, AT2G17845.1
itf01g22470	redox responsive transcription factor	NaCl_48HAS	493.602	3.26711	1.13457	2.8796	0.00398182	0.0355091	OG0000712	itf09g01740, itf10g24260, itf01g22440, itf01g22460, itf01g22450, itf01g22470	AT4G34410.1
itf15g06720	GRAS family transcription factor	NaCl_24HAS	15.3326	3.25547	0.953283	3.41501	0.000637785	0.00648785
itf03g29420	cytochrome P450, family 71, subfamily B, polypeptide	NaCl_48HAS	4.46046	3.22875	1.0966	2.94433	0.00323654	0.0306975
itf10g08290	TRICHOME BIREFRINGENCE-LIKE	NaCl_48HAS	4.91215	3.21844	1.13975	2.82382	0.00474554	0.0400948	OG0002040	itf10g19470, itf10g19460, itf09g07370, itf10g08290	AT2G34070.1, AT1G29050.1
itf02g08230	Subtilase family protein	NaCl_24HAS	13.7749	3.21259	0.755787	4.25066	2.13e-05	0.00045509
itf07g07780	hypothetical protein	NaCl_24HAS	2.69472	3.1983	1.24644	2.56594	0.0102896	0.0493443
itf01g26900	PHYTOCYSTATIN	NaCl_24HAS	54.2918	3.17705	0.686193	4.62996	3.66e-06	0.000109556
itf03g00630	high affinity nitrate transporter 2.7	NaCl_48HAS	828.49	3.17582	0.468433	6.77968	1.2e-11	5.92e-09	OG0014788	itf03g00630	AT5G14570.1
itf01g22460	redox responsive transcription factor	NaCl_48HAS	938.221	3.15976	1.12687	2.80403	0.00504685	0.0418644	OG0000712	itf09g01740, itf10g24260, itf01g22440, itf01g22460, itf01g22450, itf01g22470	AT4G34410.1
itf06g10940	17.6 kDa class II heat shock protein	NaCl_48HAS	284.227	3.1256	0.764964	4.08594	4.39e-05	0.00135759
itf08g07670	IQ-domain	NaCl_48HAS	31.0198	3.11313	0.523409	5.9478	2.72e-09	5.68e-07
itf15g09050	cytochrome P450, family 82, subfamily C, polypeptide	NaCl_24HAS	1658.61	3.10781	0.442243	7.02738	2.1e-12	4.22e-10
itf15g07720	glutathione S-transferase tau	NaCl_48HAS	465.378	3.1059	0.959979	3.23538	0.0012148	0.0152645	OG0000284	itf15g07710, itf15g07740, itf15g07720, itf15g07780, itf15g07760, itf15g07750, itf15g07730, itf15g07810, itf15g07790, itf15g07800	AT3G09270.1
itf12g23880	conserved hypothetical protein	NaCl_24HAS	17.7226	3.07552	0.729814	4.21412	2.51e-05	0.000516089
itf08g00910	beta vacuolar processing enzyme	NaCl_24HAS	57.0193	3.06483	1.10367	2.77693	0.00548745	0.0315366	OG0007518	itf08g00910	AT1G62710.1
itf11g07170	Zn-dependent exopeptidases superfamily protein	NaCl_24HAS	357.286	3.06443	0.532278	5.75719	8.55e-09	6.56e-07
itf15g03300	nuclear factor Y, subunit A9	NaCl_48HAS	301.297	3.05556	0.508834	6.00503	1.91e-09	4.28e-07
itf15g04270	cytochrome p450 79a2	NaCl_48HAS	6.29239	3.04585	1.02848	2.96149	0.00306152	0.0295178	OG0000465	itf15g04200, itf00g51590, itf01g21070, itf00g34010, itf15g04240, itf15g04280, itf15g04270, itf15g04230	AT5G35917.1, AT5G05260.1
itf06g05880	WRKY DNA-binding protein	NaCl_24HAS	119.252	3.01785	0.704945	4.28098	1.86e-05	0.000408937	OG0000673	itf01g14450, itf06g05880	AT2G25000.1, AT4G31800.1
itf04g30080	Protein of unknown function (DUF1635)	NaCl_48HAS	4.89019	3.00595	0.768774	3.91005	9.23e-05	0.00234934
itf00g15130	Sporamin B	NaCl_48HAS	121.932	2.99299	0.483508	6.19016	6.01e-10	1.6e-07
itf02g14500	gamma-glutamyl hydrolase	NaCl_48HAS	40.8016	2.95425	0.461481	6.40168	1.54e-10	5.16e-08
itf07g06800	MLP-like protein	NaCl_24HAS	1218.09	2.95382	0.356887	8.27663	1.27e-16	5.73e-14
itf03g06180	basic chitinase	NaCl_24HAS	944.374	2.92323	0.511579	5.71414	1.1e-08	8.1e-07
itf03g18960	heat shock transcription factor C1	NaCl_24HAS	9.43658	2.91621	0.806601	3.61543	0.000299846	0.00359446	OG0007946	itf03g18960	AT3G24520.1
itf11g04270	Zinc finger C-x8-C-x5-C-x3-H type family protein	NaCl_24HAS	63.8525	2.90825	0.483835	6.01082	1.85e-09	1.76e-07
itf07g16060	ribonuclease	NaCl_24HAS	67.2373	2.9025	0.321058	9.04041	1.56e-19	1.24e-16
itf11g18360	Kunitz family trypsin and protease inhibitor protein	NaCl_24HAS	1371.83	2.89625	0.520481	5.56456	2.63e-08	1.69e-06
itf01g05980	alpha/beta-Hydrolases superfamily protein	NaCl_24HAS	5603.04	2.89582	0.307569	9.41521	4.72e-21	5.63e-18
itf10g05870	terpene synthase	NaCl_48HAS	17.4897	2.88864	0.749676	3.85319	0.000116591	0.002813
itf08g03540	purple acid phosphatase	NaCl_24HAS	4776.03	2.88718	0.504987	5.71733	1.08e-08	8e-07
itf02g07950	Protein of unknown function (DUF581)	NaCl_48HAS	13.2324	2.87994	0.865087	3.32908	0.000871327	0.0120212	OG0010379	itf02g07950	AT1G53885.1, AT1G53903.1
itf05g13790	hypothetical protein	NaCl_24HAS	2.73922	2.8797	1.1216	2.5675	0.0102435	0.049248
itf04g03470	Fatty acid hydroxylase superfamily	NaCl_48HAS	4146.67	2.83439	0.301146	9.41202	4.87e-21	1.36e-17	OG0007432	itf04g03470	AT1G02205.3
itf06g03560	O-methyltransferase family protein	NaCl_48HAS	33.3672	2.82718	0.610394	4.63173	3.63e-06	0.00019804
itf07g18180	EID1-like	NaCl_48HAS	324.684	2.82076	0.655689	4.30197	1.69e-05	0.000660257	OG0008103	itf07g18180	AT3G63060.1
itf06g11480	Kunitz family trypsin and protease inhibitor protein	NaCl_24HAS	155.803	2.81151	0.499563	5.62794	1.82e-08	1.24e-06
itf11g11620	homeobox protein	NaCl_48HAS	5.16013	2.80113	0.709252	3.94941	7.83e-05	0.00210046	OG0012400	itf11g11620	AT5G60480.1
itf06g11400	Kunitz family trypsin and protease inhibitor protein	NaCl_48HAS	245.109	2.79531	0.535693	5.21813	1.81e-07	1.94e-05
itf06g19030	Integrase-type DNA-binding superfamily protein	NaCl_48HAS	3409.91	2.79038	0.960953	2.90376	0.0036871	0.033647
itf01g07270	inositol transporter	NaCl_24HAS	30.5424	2.77719	0.468628	5.92621	3.1e-09	2.69e-07
itf12g18750	Protein of unknown function (DUF567)	NaCl_48HAS	521.397	2.77606	0.487026	5.70002	1.2e-08	2.04e-06	OG0014811	itf12g18750	AT5G41590.1
itf01g36160	cell wall / vacuolar inhibitor of fructosidase	NaCl_24HAS	1939.23	2.76737	0.857874	3.22585	0.00125598	0.0107426
itf15g02300	Peptidase M28 family protein	NaCl_24HAS	36.1381	2.75281	0.547943	5.02389	5.06e-07	2.08e-05
itf09g01740	redox responsive transcription factor	NaCl_48HAS	977.427	2.74552	1.00069	2.74361	0.00607674	0.0475294
itf03g07370	hypothetical protein	NaCl_24HAS	3.54539	2.74264	0.902167	3.04006	0.00236534	0.0171603
itf14g09100	alpha/beta-Hydrolases superfamily protein	NaCl_48HAS	391.016	2.73348	0.880488	3.1045	0.00190601	0.0211453	OG0001211	itf04g33640, itf14g09060, itf14g09100	AT2G30550.2, AT1G06800.1, AT1G51440.1
itf02g08110	jasmonate-zim-domain protein	NaCl_48HAS	483.63	2.72133	0.838957	3.24371	0.00117985	0.0149527
itf05g26010	Protein of unknown function, DUF584	NaCl_48HAS	54.774	2.70711	0.362939	7.45887	8.73e-14	8.41e-11
itf03g13520	oleosin	NaCl_24HAS	410.413	2.70625	0.503937	5.37021	7.86e-08	4.33e-06	OG0000576	itf03g13520	AT5G07571.1, AT5G07560.1, AT5G07540.1, AT5G07530.1, AT5G07520.1, AT5G07600.1, AT5G07510.1, AT5G07550.1
itf03g21240	prephenate dehydrogenase family protein	NaCl_48HAS	1947.08	2.69806	0.46091	5.85376	4.81e-09	9.27e-07
itf09g05220	Pyridoxal-5'-phosphate-dependent enzyme family protein	NaCl_48HAS	387.023	2.69603	0.59785	4.50955	6.5e-06	0.000320582	OG0014897	itf09g05220	AT5G28237.1
itf07g18190	ERD (early-responsive to dehydration stress) family protein	NaCl_48HAS	25.3892	2.68789	0.600579	4.4755	7.62e-06	0.000356538	OG0000250	itf02g10940	AT3G21620.1, AT4G15430.1
itf01g06420	Protein of unknown function (DUF1264)	NaCl_48HAS	64.3206	2.68093	0.854721	3.13661	0.00170911	0.0195278	OG0002807	itf01g06420	AT5G45690.1, AT4G18920.1
itf10g01490	myb domain protein	NaCl_48HAS	157.841	2.67891	0.886446	3.02208	0.00251048	0.0258113
itf03g00260	hypothetical protein	NaCl_48HAS	18.7963	2.66719	0.523267	5.09719	3.45e-07	3.3e-05
itf02g06480	Protein kinase protein with adenine nucleotide alpha hydrolases-like domain	NaCl_24HAS	501.379	2.66079	0.422122	6.30338	2.91e-10	3.54e-08
itf12g01040	conserved hypothetical protein	NaCl_48HAS	685.324	2.65301	0.5431	4.88494	1.03e-06	7.54e-05	OG0002208	itf03g03570, itf12g01040	AT1G72240.1, AT1G22470.1, AT1G35210.1
itf09g16480	Expressed protein	NaCl_48HAS	42.2111	2.65134	0.588734	4.50347	6.69e-06	0.000324786	OG0014365	itf09g16480	AT1G07985.1
itf13g03290	osmotin	NaCl_24HAS	178.727	2.64327	0.938072	2.81777	0.00483587	0.028768	OG0000128	itf13g03180, itf13g03280, itf13g03270, itf13g03310, itf13g03290, itf13g03210, itf13g03260, itf13g03240, itf13g03200, itf13g03230, itf13g03220	AT4G11650.1
itf03g18970	heat shock transcription factor C1	NaCl_24HAS	20.0892	2.6368	0.655539	4.02233	5.76e-05	0.000999415
itf04g22130	Cytochrome P450 superfamily protein	NaCl_48HAS	47.8279	2.63507	0.553267	4.76275	1.91e-06	0.00011909
itf02g06740	RAB GTPase homolog C2A	NaCl_24HAS	137.827	2.63459	0.408257	6.45325	1.09e-10	1.53e-08
itf02g08780	Tryptophan/tyrosine permease	NaCl_48HAS	28.8176	2.62766	0.901178	2.91581	0.00354771	0.0328049
itf05g18480	Chalcone and stilbene synthase family protein	NaCl_48HAS	9.66695	2.62123	0.672523	3.89761	9.71e-05	0.00245202
itf10g20660	S-locus lectin protein kinase family protein	NaCl_24HAS	51.1559	2.62036	0.710785	3.68657	0.000227298	0.00291522
itf03g07410	galactinol synthase	NaCl_48HAS	358.504	2.61713	0.916113	2.85678	0.00427969	0.0373159	OG0002036	itf12g03030, itf03g07410	AT2G47180.1, AT1G56600.1, AT1G09350.1
itf04g02350	arginase	NaCl_24HAS	610.419	2.61684	0.723716	3.61584	0.000299379	0.0035905
itf06g22880	abscisic acid responsive element-binding factor	NaCl_24HAS	2893.41	2.60732	0.367166	7.10121	1.24e-12	2.6e-10
itf14g08290	2-oxoglutarate (2OG) and Fe(II)-dependent oxygenase superfamily protein	NaCl_48HAS	59.4014	2.59521	0.802735	3.23296	0.00122516	0.0153409	OG0005788	itf07g02220, itf14g08290	AT3G20810.2
itf06g01760	GroES-like zinc-binding dehydrogenase family protein	NaCl_24HAS	459.525	2.59231	0.369427	7.01712	2.26e-12	4.5e-10
itf01g17430	hypothetical protein	NaCl_48HAS	7.58075	2.59194	0.677898	3.82349	0.000131575	0.00309287
itf13g18420	hypothetical protein	NaCl_48HAS	59.1495	2.58812	0.622018	4.16084	3.17e-05	0.00106836
itf01g21160	nine-cis-epoxycarotenoid dioxygenase	NaCl_48HAS	49.0194	2.56486	0.63634	4.03065	5.56e-05	0.00162956
itf12g03270	Late embryogenesis abundant (LEA) protein	NaCl_48HAS	85.717	2.55879	0.476404	5.37106	7.83e-08	9.67e-06
itf15g20630	receptor like protein	NaCl_24HAS	5.12307	2.55635	0.731951	3.49252	0.00047849	0.00518312
itf15g11140	hypothetical protein	NaCl_24HAS	21.1078	2.54077	0.517071	4.91377	8.93e-07	3.38e-05
itf04g24340	multidrug resistance-associated protein	NaCl_48HAS	34.6382	2.54052	0.933229	2.72228	0.00648323	0.0497464
itf14g06080	Plant protein of unknown function domain containing protein	NaCl_48HAS	41.6133	2.53599	0.78889	3.21464	0.0013061	0.0160717
itf06g04610	Major facilitator superfamily protein	NaCl_48HAS	5.21993	2.53401	0.752322	3.36826	0.00075645	0.0109358
itf06g22380	Protein of unknown function (DUF607)	NaCl_48HAS	19.554	2.53196	0.56374	4.49137	7.08e-06	0.000335985	OG0014839	itf06g22380	AT5G42610.1
itf04g29460	SCARECROW-like	NaCl_24HAS	63.2835	2.53132	0.488239	5.1846	2.16e-07	1.03e-05
itf14g05500	serine carboxypeptidase-like	NaCl_24HAS	173.911	2.52804	0.571604	4.42271	9.75e-06	0.000240836
itf07g09900	C2H2-type zinc finger family protein	NaCl_48HAS	12.0759	2.52743	0.838629	3.01376	0.00258029	0.0262693
itf02g04540	Phospholipid/glycerol acyltransferase family protein	NaCl_24HAS	68.2634	2.50832	0.402465	6.23239	4.59e-10	5.26e-08
itf01g00490	basic helix-loop-helix (bHLH) DNA-binding superfamily protein	NaCl_48HAS	54.5018	2.50267	0.769633	3.25177	0.00114687	0.0146309
itf03g00270	conserved hypothetical protein	NaCl_48HAS	197.786	2.49849	0.242324	10.3105	6.32e-25	5.28e-21	OG0000897	itf11g06190	AT5G50360.1, AT3G48510.1, AT5G63350.1
itf02g25880	Aquaporin-like superfamily protein	NaCl_24HAS	1672.8	2.49529	0.908061	2.74794	0.00599717	0.0336049	OG0007526	itf02g25880	AT1G73190.1, AT1G17810.1
itf10g23570	CAP (Cysteine-rich secretory proteins, Antigen 5, and Pathogenesis-related 1 protein) superfamily protein	NaCl_48HAS	10.9004	2.4904	0.818594	3.04229	0.00234787	0.0245953	OG0004007	itf15g13770, itf10g23570	AT1G50050.1, AT1G50060.1
itf12g16540	homeobox	NaCl_48HAS	101.758	2.4896	0.487302	5.10895	3.24e-07	3.18e-05
itf04g09150	dicer-like	NaCl_48HAS	163.153	2.47311	0.367374	6.73186	1.68e-11	7.92e-09	OG0011777	itf04g09150	AT3G03300.1
itf14g19410	indeterminate(ID)-domain	NaCl_24HAS	303.205	2.47287	0.716511	3.45127	0.000557965	0.00583329
itf14g18480	cupin family protein	NaCl_24HAS	80.9882	2.45223	0.892807	2.74665	0.0060207	0.0337223
itf12g00640	Heavy metal transport/detoxification superfamily protein	NaCl_24HAS	268.185	2.45203	0.653795	3.75046	0.000176512	0.00239126	OG0010070	itf12g00640	AT4G39700.1
itf05g12790	EXORDIUM like	NaCl_24HAS	3385.3	2.44939	0.45421	5.39263	6.94e-08	3.92e-06
itf04g34250	receptor-like protein kinase	NaCl_48HAS	197.75	2.44896	0.425222	5.75925	8.45e-09	1.52e-06
itf03g03530	glutamate receptor 3.6	NaCl_48HAS	129.216	2.44538	0.542376	4.50864	6.52e-06	0.000320699	OG0000741	itf03g03550, itf03g03540, itf03g03530, itf12g01010, itf05g22070	AT3G51480.1
itf04g20120	conserved hypothetical protein	NaCl_24HAS	3269.54	2.44335	0.641507	3.80876	0.000139666	0.00200163	OG0007320	itf04g20120	AT4G15610.1, AT3G06390.1
itf14g05310	Protein of unknown function (DUF707)	NaCl_24HAS	84.8834	2.44327	0.582252	4.19624	2.71e-05	0.000549068
itf09g04820	Chaperonin-like RbcX protein	NaCl_48HAS	94.6631	2.44081	0.502086	4.86134	1.17e-06	8.12e-05
itf08g04910	conserved hypothetical protein	NaCl_24HAS	518.135	2.43392	0.657748	3.70039	0.000215271	0.00279512
itf01g24400	Helicase protein with RING/U-box domain	NaCl_24HAS	2.83171	2.42977	0.933311	2.60339	0.00923066	0.0456653
itf11g07150	Zn-dependent exopeptidases superfamily protein	NaCl_24HAS	2945.88	2.42248	0.37386	6.47966	9.19e-11	1.3e-08
itf07g03080	Pyruvate kinase family protein	NaCl_24HAS	116.561	2.41772	0.303877	7.95626	1.77e-15	6.2e-13
itf03g21380	Leucine-rich repeat family protein	NaCl_24HAS	175.786	2.41465	0.401494	6.01415	1.81e-09	1.74e-07
itf07g06940	Polyketide cyclase/dehydrase and lipid transport superfamily protein	NaCl_24HAS	2.44707	2.39902	0.851999	2.81576	0.00486621	0.0289032
itf00g20620	myb domain protein	NaCl_48HAS	19.0667	2.38831	0.563256	4.24018	2.23e-05	0.000804857
itf07g21460	Glycosyltransferase family 61 protein	NaCl_48HAS	37.1715	2.38662	0.519822	4.59122	4.41e-06	0.000231583	OG0009617	itf07g21460	AT2G03360.2, AT2G03370.1
itf05g25060	CCT motif family protein	NaCl_48HAS	21.5068	2.37456	0.374858	6.33454	2.38e-10	7.28e-08	OG0014778	itf05g25060	AT5G14370.1
itf15g11130	hypothetical protein	NaCl_48HAS	31.2291	2.36941	0.384236	6.16654	6.98e-10	1.82e-07
itf05g25290	NAC (No Apical Meristem) domain transcriptional regulator superfamily protein	NaCl_48HAS	847.06	2.36742	0.460959	5.13586	2.81e-07	2.82e-05	OG0011274	itf05g25290	AT3G15500.1, AT1G52890.1
itf15g08660	DNAse I-like superfamily protein	NaCl_48HAS	146.78	2.36666	0.378226	6.25727	3.92e-10	1.1e-07	OG0004865	itf12g09220, itf15g08660	AT2G37440.1
itf03g05800	Transducin/WD40 repeat-like superfamily protein	NaCl_24HAS	15.0893	2.36613	0.563345	4.20014	2.67e-05	0.000542621
itf06g21190	DC1 domain-containing protein	NaCl_24HAS	2171.31	2.36414	0.411194	5.74945	8.95e-09	6.83e-07
itf05g20930	AAA-ATPase	NaCl_48HAS	4.80751	2.36167	0.684461	3.4504	0.000559753	0.00886411	OG0001097	itf05g20950, itf05g20930, itf05g20610, itf05g20920, itf05g20650	AT5G40010.1, AT3G28580.1
itf11g08560	Cytochrome P450 superfamily protein	NaCl_48HAS	106.275	2.35598	0.478153	4.92725	8.34e-07	6.42e-05
itf14g03970	CLAVATA3/ESR-RELATED	NaCl_24HAS	23.9963	2.35025	0.379144	6.19884	5.69e-10	6.3e-08
itf09g27270	Remorin family protein	NaCl_24HAS	52.7353	2.34679	0.435855	5.38434	7.27e-08	4.06e-06
itf13g12480	conserved hypothetical protein	NaCl_48HAS	5.78882	2.3414	0.737394	3.17523	0.00149717	0.0177957	OG0003817	itf13g12480	AT5G10695.1, AT4G29905.1, AT5G57123.1
itf11g06350	conserved hypothetical protein	NaCl_48HAS	5.21495	2.33132	0.700716	3.32705	0.0008777	0.0120891
itf01g02500	O-methyltransferase	NaCl_24HAS	135.043	2.33085	0.38634	6.03317	1.61e-09	1.56e-07
itf08g10680	SAUR-like auxin-responsive protein family	NaCl_24HAS	41.4456	2.32933	0.516877	4.50655	6.59e-06	0.000177601
itf06g11380	Kunitz family trypsin and protease inhibitor protein	NaCl_24HAS	714.464	2.32619	0.464617	5.00667	5.54e-07	2.25e-05
itf06g16780	cytochrome P450, family 71, subfamily B, polypeptide	NaCl_24HAS	41.524	2.31911	0.615128	3.77013	0.000163164	0.00225347
itf10g03260	subtilase family protein	NaCl_24HAS	313.694	2.31791	0.859798	2.69588	0.00702021	0.037734
itf12g02970	Dehydrin domain containing protein	NaCl_48HAS	49905.6	2.30441	0.652315	3.53266	0.000411405	0.00711686
itf07g06810	MLP-like protein	NaCl_24HAS	22.9903	2.30264	0.467159	4.92903	8.26e-07	3.18e-05
itf12g07610	aldose 1-epimerase family protein	NaCl_24HAS	892.096	2.30114	0.231376	9.94549	2.64e-23	4.33e-20	OG0014713	itf12g07610	AT5G14500.1, AT3G01590.2
itf10g01810	terpene synthase-like sequence-1,8-cineole	NaCl_48HAS	118.916	2.30074	0.460121	5.00029	5.72e-07	4.84e-05
itf01g05650	alpha/beta-Hydrolases superfamily protein	NaCl_24HAS	348.6	2.29845	0.273356	8.40824	4.16e-17	2.18e-14
itf09g13080	UDP-glucosyl transferase 73C6	NaCl_24HAS	28.1637	2.29726	0.376731	6.09787	1.07e-09	1.09e-07
itf07g09910	C2H2-type zinc finger family protein	NaCl_48HAS	9.6033	2.29556	0.801751	2.86318	0.0041941	0.0368129
itf00g41640	serine carboxypeptidase-like	NaCl_24HAS	155.089	2.29382	0.446034	5.14269	2.71e-07	1.23e-05
itf09g15070	Transmembrane amino acid transporter family protein	NaCl_48HAS	18.2197	2.29078	0.433109	5.28915	1.23e-07	1.41e-05
itf03g04380	geranylgeranyl pyrophosphate synthase	NaCl_24HAS	6.72605	2.28188	0.71228	3.20363	0.00135707	0.0113918
itf03g20840	myb domain protein	NaCl_48HAS	9.45999	2.27934	0.539048	4.22846	2.35e-05	0.000837861	OG0014948	itf03g20840	AT5G52600.1
itf00g42040	hypothetical protein	NaCl_48HAS	5.45609	2.27567	0.806133	2.82295	0.00475838	0.0401897
itf13g09960	Tetratricopeptide repeat (TPR)-like superfamily protein	NaCl_24HAS	133.274	2.27499	0.30527	7.45239	9.17e-14	2.48e-11	OG0009900	itf13g09960	AT4G17940.1
itf02g23760	uridylyltransferase-related	NaCl_24HAS	1330.15	2.27399	0.403471	5.63607	1.74e-08	1.19e-06	OG0003000	itf10g14050, itf11g10270, itf02g23760	AT1G16880.1
itf07g23750	S-domain-1	NaCl_24HAS	382.913	2.26996	0.351342	6.46083	1.04e-10	1.46e-08
itf06g16710	cytochrome P450, family 83, subfamily B, polypeptide	NaCl_24HAS	52.4873	2.26706	0.786236	2.88343	0.00393371	0.0247957	OG0000196	itf07g08230, itf06g16730, itf00g31890, itf06g16690, itf06g16700, itf06g16710, itf06g16720, itf06g16760, itf06g16780, itf06g16770, itf06g16740, itf06g16750	AT4G31500.1, AT4G13770.1
itf04g25910	ethylene responsive element binding factor	NaCl_48HAS	31.3334	2.2552	0.568936	3.96389	7.37e-05	0.00202021
itf03g20110	Lactoylglutathione lyase / glyoxalase I family protein	NaCl_48HAS	164.075	2.25321	0.739127	3.04847	0.00230009	0.0242263	OG0005659	itf10g15230, itf03g20110	AT1G15380.1, AT1G80160.1
itf02g13470	cytochrome P450, family 72, subfamily A, polypeptide	NaCl_48HAS	588.451	2.25201	0.477428	4.71697	2.39e-06	0.000141529
itf13g17290	squamosa promoter binding protein-like	NaCl_48HAS	13.8135	2.24465	0.458388	4.89683	9.74e-07	7.24e-05
itf02g08250	Subtilase family protein	NaCl_24HAS	4.70799	2.23698	0.832177	2.68811	0.00718586	0.0383885	OG0001801	itf02g08260, itf02g08250, itf02g08190, itf02g08180	AT3G14067.1
itf13g19540	long-chain acyl-CoA synthetase	NaCl_24HAS	1184.24	2.228	0.296125	7.52385	5.32e-14	1.48e-11	OG0003151	itf15g12000, itf13g19540	AT3G05970.1, AT5G27600.1
itf00g21260	monooxygenase	NaCl_48HAS	73.2646	2.22097	0.546107	4.06691	4.76e-05	0.00144231	OG0000512	itf13g11080, itf13g11040, itf13g11070, itf13g11100, itf00g21260, itf07g03250	AT4G15760.1, AT4G15765.1
itf04g20210	Carbohydrate-binding X8 domain superfamily protein	NaCl_48HAS	6.5555	2.21638	0.601982	3.68181	0.000231583	0.00468926
itf11g13930	NB-ARC domain-containing disease resistance protein	NaCl_24HAS	6.41111	2.21449	0.64486	3.43407	0.000594596	0.00613076
itf04g14300	hypothetical protein	NaCl_24HAS	251.034	2.21359	0.667398	3.31675	0.000910724	0.00844464
itf01g05660	alpha/beta-Hydrolases superfamily protein	NaCl_24HAS	6.47084	2.21279	0.558745	3.96028	7.49e-05	0.00123241
itf14g02870	RING/U-box superfamily protein	NaCl_48HAS	22.2335	2.209	0.426846	5.17516	2.28e-07	2.37e-05
itf07g23540	Cytosol aminopeptidase family protein	NaCl_24HAS	215.525	2.20842	0.448966	4.9189	8.7e-07	3.32e-05	OG0001192	itf07g23520, itf07g23530, itf07g23540	AT4G30910.1, AT4G30920.1, AT2G24200.1
itf01g32600	hydroxyproline-rich glycoprotein family protein	NaCl_48HAS	68.4187	2.20637	0.595823	3.70307	0.00021301	0.00439484
itf06g16770	cytochrome P450, family 83, subfamily B, polypeptide	NaCl_24HAS	45.4098	2.20077	0.731287	3.00944	0.00261729	0.0184861
itf14g18020	cruciferin	NaCl_48HAS	91.7945	2.17687	0.651521	3.34121	0.000834156	0.0116991
itf10g19440	senescence-associated gene	NaCl_24HAS	4.20417	2.17468	0.801917	2.71186	0.00669078	0.0364183
itf01g35540	GDSL-like Lipase/Acylhydrolase superfamily protein	NaCl_48HAS	1335.03	2.17394	0.395403	5.49803	3.84e-08	5.29e-06	OG0001692	itf01g35540	AT1G20132.1, AT1G20130.1, AT1G20120.1, AT1G75890.1, AT1G75880.1, AT1G75900.1
itf09g09420	Thiamine pyrophosphate dependent pyruvate decarboxylase family protein	NaCl_48HAS	32.5095	2.17158	0.731619	2.96818	0.00299564	0.0290113	OG0000599	itf09g07230, itf09g09420, itf15g06870	AT5G01320.1, AT5G01330.1, AT4G33070.1, AT5G54960.1
itf10g16920	Molybdenum cofactor sulfurase family protein	NaCl_24HAS	1350.89	2.16948	0.638127	3.39976	0.00067446	0.00673972
itf02g08190	Subtilase family protein	NaCl_48HAS	133.134	2.16898	0.621511	3.48986	0.000483279	0.00802307	OG0001801	itf02g08260, itf02g08250, itf02g08190, itf02g08180	AT3G14067.1
itf06g18910	phosphatidylinositol-4-phosphate 5-kinase family protein	NaCl_24HAS	89.9667	2.16554	0.337261	6.42098	1.35e-10	1.84e-08
itf02g16320	1-acyl-sn-glycerol-3-phosphate acyltransferase	NaCl_48HAS	56.8924	2.16488	0.286564	7.55461	4.2e-14	4.58e-11
itf06g08730	hypothetical protein	NaCl_24HAS	30.6145	2.16389	0.80765	2.67924	0.00737887	0.0390696
itf12g20430	Cotton fibre expressed protein domain containing protein	NaCl_48HAS	172.069	2.16146	0.548615	3.93985	8.15e-05	0.00216744
itf00g37970	S-locus lectin protein kinase family protein	NaCl_48HAS	31.024	2.15796	0.568099	3.79857	0.000145534	0.0033287
itf06g06340	O-methyltransferase family protein	NaCl_24HAS	2149.31	2.1571	0.438822	4.91566	8.85e-07	3.36e-05	OG0004190	itf06g06350, itf06g06340	AT3G53140.1
itf03g27550	NB-ARC domain-containing disease resistance protein	NaCl_24HAS	3.75961	2.15702	0.786951	2.74099	0.00612545	0.034098
itf10g17950	NAD(P)-binding Rossmann-fold superfamily protein	NaCl_24HAS	19.6983	2.15572	0.411194	5.24259	1.58e-07	7.82e-06
itf13g06800	alpha/beta-Hydrolases superfamily protein	NaCl_48HAS	428.182	2.15187	0.642509	3.34916	0.000810557	0.0114927
itf00g32460	BAK1-interacting receptor-like kinase	NaCl_48HAS	3.70965	2.14924	0.728178	2.95153	0.003162	0.0301732	OG0001841	itf14g16830, itf00g32460, itf07g16140, itf04g27650	AT5G48380.1
itf11g11540	Stress up-regulated Nod 19 domain containing protein	NaCl_24HAS	139.327	2.14669	0.475669	4.51298	6.39e-06	0.000173464
itf10g19070	hypothetical protein	NaCl_48HAS	66.8042	2.14455	0.606618	3.53526	0.000407378	0.00708193
itf15g09070	cytochrome P450, family 82, subfamily C, polypeptide	NaCl_24HAS	225.772	2.13699	0.521326	4.09915	4.15e-05	0.000780136
itf12g10980	2-oxoglutarate (2OG) and Fe(II)-dependent oxygenase superfamily protein	NaCl_48HAS	43.2134	2.13656	0.537552	3.97461	7.05e-05	0.00194622	OG0014088	itf12g10980	AT2G38240.1
itf07g09890	C2H2-type zinc finger family protein	NaCl_48HAS	35.4784	2.1358	0.774105	2.75906	0.00579683	0.046022
itf12g15260	IQ-domain	NaCl_48HAS	24.8443	2.13487	0.359016	5.94645	2.74e-09	5.68e-07	OG0002121	itf11g21540	AT4G10640.1, AT3G49380.1
itf04g29320	highly ABA-induced PP2C gene	NaCl_48HAS	742.002	2.13108	0.342552	6.2212	4.93e-10	1.34e-07
itf03g29430	cytochrome P450, family 71, subfamily B, polypeptide	NaCl_48HAS	6.94898	2.13045	0.619538	3.43878	0.00058434	0.00910397
itf01g06040	alpha/beta-Hydrolases superfamily protein	NaCl_24HAS	300.548	2.12957	0.286178	7.44141	9.96e-14	2.67e-11
itf09g13810	growth-regulating factor	NaCl_48HAS	9.87014	2.12684	0.575831	3.69351	0.00022118	0.00450433	OG0006635	itf09g13810	AT3G52910.1, AT2G36400.1
itf03g27200	expansin B2	NaCl_24HAS	7.10306	2.12665	0.798269	2.66407	0.00772013	0.0403566
itf05g17570	Peroxidase superfamily protein	NaCl_48HAS	7.1559	2.12375	0.609709	3.48322	0.00049543	0.00815994
itf02g16310	hypothetical protein	NaCl_24HAS	4.42972	2.12356	0.773831	2.74422	0.00606544	0.0338958
itf12g22800	protein phosphatase 2CA	NaCl_48HAS	2063.83	2.12105	0.488276	4.34396	1.4e-05	0.000572263
itf15g00520	CHY-type/CTCHY-type/RING-type Zinc finger protein	NaCl_24HAS	2016.75	2.11827	0.698727	3.03161	0.0024325	0.0175391
itf15g09060	cytochrome P450, family 82, subfamily C, polypeptide	NaCl_24HAS	1278.11	2.11659	0.527444	4.01293	6e-05	0.00103058
itf12g11620	lipid transfer protein	NaCl_48HAS	4.15442	2.11064	0.718209	2.93875	0.00329536	0.0311611
itf03g12940	peptidoglycan-binding LysM domain-containing protein	NaCl_24HAS	579.445	2.10899	0.608715	3.46466	0.000530901	0.00561749	OG0006263	itf03g12940	AT5G62150.1
itf07g19170	myb domain protein	NaCl_48HAS	8.6491	2.10108	0.471509	4.45608	8.35e-06	0.000382536
itf00g35270	Protein of unknown function (DUF707)	NaCl_24HAS	120.406	2.0942	0.529186	3.95739	7.58e-05	0.00124193
itf11g09700	lysophospholipase	NaCl_48HAS	210.833	2.09287	0.384495	5.44317	5.23e-08	6.69e-06	OG0005615	itf02g26640, itf11g09700	AT1G52760.1
itf12g01090	homeobox protein	NaCl_48HAS	41.1619	2.09216	0.348052	6.01106	1.84e-09	4.23e-07
itf14g18060	myb domain protein	NaCl_48HAS	37.8452	2.09189	0.4662	4.48711	7.22e-06	0.000340825
itf12g27180	AAA-ATPase	NaCl_24HAS	1084.46	2.08946	0.235682	8.86562	7.61e-19	5.4e-16
itf13g20570	3-ketoacyl-CoA synthase	NaCl_48HAS	18.0313	2.08818	0.470169	4.44134	8.94e-06	0.000406729
itf10g24240	hypothetical protein	NaCl_48HAS	8.54247	2.0874	0.624271	3.34373	0.000826588	0.011641	OG0009796	itf10g24240	AT4G33980.2
itf14g19300	Glutaredoxin family protein	NaCl_48HAS	146.301	2.08344	0.351102	5.93401	2.96e-09	5.93e-07	OG0004857	itf14g19300	AT2G30540.1, AT1G06830.1, AT3G62960.1, AT2G47880.1
itf01g24080	homeobox from Arabidopsis thaliana	NaCl_24HAS	5.55353	2.08193	0.716715	2.90483	0.00367457	0.0236393
itf06g04580	Major facilitator superfamily protein	NaCl_48HAS	5.91563	2.07857	0.72019	2.88614	0.00389995	0.0349532
itf15g01410	myb-related protein	NaCl_24HAS	123.646	2.07517	0.333886	6.21519	5.13e-10	5.72e-08	OG0002393	itf09g13540, itf15g01410	AT5G18240.1, AT3G04030.3
itf07g06870	Polyketide cyclase/dehydrase and lipid transport superfamily protein	NaCl_48HAS	1121.04	2.07018	0.461894	4.48194	7.4e-06	0.000347233
itf08g03490	K-box region and MADS-box transcription factor family protein	NaCl_48HAS	4.26314	2.06657	0.750075	2.75515	0.00586653	0.0464799
itf10g24300	carboxyesterase	NaCl_24HAS	86.3413	2.0644	0.559092	3.69242	0.00022213	0.00286714
itf10g16950	Molybdenum cofactor sulfurase family protein	NaCl_24HAS	1588.88	2.06209	0.593767	3.4729	0.000514875	0.00548107
itf06g11390	Kunitz family trypsin and protease inhibitor protein	NaCl_48HAS	189.359	2.05503	0.401238	5.12172	3.03e-07	3e-05
itf04g21220	ATP-binding casette family G25	NaCl_48HAS	13.9059	2.05439	0.473858	4.33547	1.45e-05	0.000589039
itf11g00290	Late embryogenesis abundant (LEA) hydroxyproline-rich glycoprotein family	NaCl_48HAS	32.3608	2.05154	0.361614	5.67328	1.4e-08	2.3e-06
itf10g00280	Phosphoglycerate mutase family protein	NaCl_48HAS	463.958	2.05129	0.309719	6.62305	3.52e-11	1.63e-08
itf02g08260	Subtilase family protein	NaCl_48HAS	13.4736	2.04555	0.451287	4.5327	5.82e-06	0.000293725
itf15g22580	conserved hypothetical protein	NaCl_24HAS	1584.5	2.04401	0.626295	3.26366	0.00109985	0.00977018	OG0009383	itf15g22580	AT2G25625.1
itf13g10050	Tudor/PWWP/MBT superfamily protein	NaCl_48HAS	37.9664	2.04165	0.317024	6.44007	1.19e-10	4.28e-08
itf12g02450	ACT-like protein tyrosine kinase family protein	NaCl_48HAS	53.8451	2.03969	0.401016	5.08631	3.65e-07	3.43e-05	OG0005066	itf03g06460, itf12g02450	AT4G35780.1, AT2G17700.1
itf09g01140	conserved hypothetical protein	NaCl_24HAS	383.405	2.03674	0.579393	3.5153	0.000439265	0.00486651
itf05g07250	homology to ABI2	NaCl_24HAS	646.364	2.03647	0.239364	8.50785	1.77e-17	9.89e-15
itf04g22520	myb-related protein	NaCl_48HAS	24.8686	2.03619	0.601282	3.38641	0.000708126	0.0104789
itf04g07600	Serine protease inhibitor, potato inhibitor I-type family protein	NaCl_48HAS	10772.9	2.03293	0.37898	5.36422	8.13e-08	9.99e-06	OG0000115	itf04g07610, itf04g07580, itf04g07620, itf04g07600, itf04g07590	AT2G38900.2, AT2G38870.1
itf10g19390	Cysteine proteinases superfamily protein	NaCl_48HAS	112.319	2.02938	0.398068	5.09807	3.43e-07	3.3e-05
itf07g10760	highly ABA-induced PP2C gene	NaCl_24HAS	18.179	2.02874	0.440077	4.60996	4.03e-06	0.000118218	OG0000579	itf05g03430, itf03g15430	AT3G11410.1
itf02g26510	pleiotropic drug resistance	NaCl_24HAS	288.842	2.02796	0.391186	5.18413	2.17e-07	1.03e-05	OG0000309	itf01g15740, itf15g22610, itf02g26510, itf02g26450, itf13g13660, itf01g26840	AT1G15520.1
itf12g09700	Concanavalin A-like lectin protein kinase family protein	NaCl_24HAS	59.1265	2.02668	0.515169	3.93402	8.35e-05	0.00134318
itf00g13100	hypothetical protein	NaCl_24HAS	70.0352	2.02562	0.46386	4.36687	1.26e-05	0.000297167
itf10g09300	NAD(P)-binding Rossmann-fold superfamily protein	NaCl_24HAS	27.7682	2.02529	0.557507	3.63275	0.000280414	0.0034193	OG0007648	itf10g09300	AT3G05260.1, AT1G54870.1
itf15g10560	nodulin MtN21 /EamA-like transporter family protein	NaCl_24HAS	4.32455	2.02119	0.645036	3.13346	0.00172758	0.0135908
itf12g03640	homeobox protein	NaCl_48HAS	105.037	2.01963	0.298529	6.76527	1.33e-11	6.41e-09	OG0001218	itf12g03640	AT5G66700.1
itf01g05900	alpha/beta-Hydrolases superfamily protein	NaCl_48HAS	24.2776	2.01943	0.656238	3.07728	0.00208897	0.0225911
itf07g07700	endonuclease	NaCl_24HAS	19.4745	2.01242	0.458229	4.39173	1.12e-05	0.000270726	OG0010401	itf07g07700	AT1G68290.1
itf05g18930	CAP160 protein	NaCl_24HAS	35.2123	2.00898	0.674091	2.98027	0.00287991	0.0198455	OG0005218	itf05g18930	AT5G52300.1, AT4G25580.1, AT5G52310.1
itf15g11940	hypothetical protein	NaCl_48HAS	156.889	2.00768	0.403107	4.98052	6.34e-07	5.3e-05
itf04g17560	inosine-uridine preferring nucleoside hydrolase family protein	NaCl_24HAS	58.6506	2.00693	0.400288	5.01373	5.34e-07	2.18e-05	OG0001824	itf04g17750, itf04g17560, itf04g17910	AT5G18890.1, AT5G18860.1, AT5G18870.1
