# Supplementary material for: Identification of genes associated with abiotic stress tolerance in sweetpotato using weighted gene co‐expression network analysis
Source: Plant Direct. 2023 Oct 3;7(10):e532. doi: 10.1002/pld3.532 (PMC10546384; doi:10.1002/pld3.532)
Supplement: Supplementary file 7 — Table S6. Common differentially up regulated genes (LFC > − 2.0; p‐value < .05) in leaf tissues following heat (40 °C) stress and salt (NaCl) stress treatments on Beauregard sweetpotato plants. [file PLD3-7-e532-s009.xlsx]

## Sheet: Sheet1
Table S6. Common differentially up regulated genes (LFC > - 2.0; p-value < 0.05) in leaf tissues following heat (40℃) stress and salt (NaCl) stress treatment of sweetpotato plants
		Heat stress							Salt stress
gene	Functional_annotation	treatment_timepoint	baseMean	log2FoldChange	lfcSE	stat	p-value	padj	treatment_timepoint	baseMean	log2FoldChange	lfcSE	stat	p-value	padj	orthogroup	I. trifida paralogs	Arabidopsis orthologs
itf01g12420	transferases;folic acid binding	Heat_24HAS	259.215	2.0072	0.2525	7.94937	1.87e-15	2.69e-13	NaCl_24HAS	259.215	2.10259	0.252249	8.33537	7.73e-17	3.69e-14
itf01g14900	Lactoylglutathione lyase / glyoxalase I family protein	Heat_24HAS	12.7004	3.22418	1.00162	3.21897	0.00128651	0.00789115	NaCl_24HAS	12.7004	2.77389	1.00532	2.7592	0.00579436	0.0327906
itf01g15310	isopentenyltransferase	Heat_48HAS	13.5968	2.42525	0.53831	4.50527	6.63e-06	7.17e-05	NaCl_48HAS	13.5968	2.14349	0.541487	3.95852	7.54e-05	0.00205495	OG0000734	itf04g15200, itf04g15190, itf01g13660, itf01g15310	AT5G19040.1, AT3G23630.1
itf01g25820	RING/U-box superfamily protein	Heat_48HAS	4.14166	4.48805	1.30743	3.43274	0.00059752	0.00328918	NaCl_48HAS	4.14166	3.71995	1.33392	2.78873	0.00529145	0.04317	OG0002754	itf01g25820	AT1G14200.1, AT2G03000.1
itf01g28260	Pectin lyase-like superfamily protein	Heat_48HAS	13.3025	3.77937	1.14099	3.31238	0.000925072	0.00471539	NaCl_48HAS	13.3025	3.49387	1.14576	3.04939	0.00229303	0.0241825
itf01g35580	DC1 domain-containing protein	Heat_48HAS	2114.64	2.97802	0.45238	6.58301	4.61e-11	2.03e-09	NaCl_48HAS	2114.64	2.86133	0.45242	6.32449	2.54e-10	7.67e-08	OG0003880	itf06g21190, itf01g35580	AT4G31240.1
itf02g10470	5'-AMP-activated protein kinase beta-2 subunit protein	Heat_48HAS	85.1688	2.21505	0.39238	5.64518	1.65e-08	3.82e-07	NaCl_48HAS	85.1688	3.5315	0.382386	9.23543	2.57e-20	5.86e-17
itf02g11010	HXXXD-type acyl-transferase family protein	Heat_48HAS	12.6149	2.06041	0.60464	3.40767	0.000655197	0.00354715	NaCl_48HAS	12.6148	2.42093	0.597315	4.05302	5.06e-05	0.0015143	OG0000460	itf11g05650, itf02g11010, itf02g10960, itf02g10980, itf02g11000, itf02g10970	AT5G17540.1, AT3G03480.1
itf02g12390	conserved hypothetical protein	Heat_48HAS	19.3204	2.14556	0.88036	2.43713	0.0148043	0.0447557	NaCl_48HAS	19.3204	2.97521	0.867716	3.42878	0.000606304	0.00936464	OG0001631	itf01g04950, itf10g20060, itf02g12390	AT1G03700.1, AT4G03540.1
itf02g14490	gamma-glutamyl hydrolase	Heat_48HAS	226.393	2.31889	0.36296	6.38876	1.67e-10	6.47e-09	NaCl_48HAS	226.393	3.40497	0.354874	9.59486	8.4e-22	2.63e-18
itf03g07310	Dehydrin family protein	Heat_48HAS	5248.17	2.55158	0.45838	5.56652	2.6e-08	5.65e-07	NaCl_24HAS	5248.17	2.60747	0.459933	5.66925	1.43e-08	1.02e-06
itf03g16610	SSXT family protein	Heat_48HAS	76.1796	2.22364	0.32425	6.85769	7e-12	3.67e-10	NaCl_48HAS	76.1796	2.0648	0.32463	6.36047	2.01e-10	6.38e-08	OG0006032	itf12g21650, itf03g16610	AT5G28640.1
itf04g07610	Serine protease inhibitor, potato inhibitor I-type family protein	Heat_48HAS	134.796	4.09308	0.95104	4.3038	1.68e-05	0.000160205	NaCl_24HAS	134.796	3.66404	0.955531	3.83456	0.00012579	0.00184302
itf04g07620	Serine protease inhibitor, potato inhibitor I-type family protein	Heat_24HAS	1624.43	2.60124	0.39982	6.50597	7.72e-11	4.33e-09	NaCl_24HAS	1624.43	2.50331	0.399838	6.26081	3.83e-10	4.47e-08	OG0000115	itf04g07610, itf04g07580, itf04g07620, itf04g07600, itf04g07590	AT2G38900.2, AT2G38870.1
itf04g16950	4'-phosphopantetheinyl transferase superfamily	Heat_24HAS	6.72401	2.61505	0.94322	2.77246	0.00556339	0.025337	NaCl_48HAS	6.72401	2.81055	0.890454	3.15631	0.00159777	0.0186205
itf04g28320	cation/H+ exchanger	Heat_48HAS	4.50621	3.95559	0.75892	5.21216	1.87e-07	3.26e-06	NaCl_24HAS	4.50621	2.35283	0.913439	2.57579	0.0100012	0.0483866
itf04g28930	cytochrome P450, family 86, subfamily A, polypeptide	Heat_24HAS	17.8585	3.26391	0.79604	4.10018	4.13e-05	0.000453922	NaCl_48HAS	17.8585	3.16276	0.830374	3.80884	0.000139619	0.00322281	OG0008554	itf04g28930	AT5G58860.1
itf05g01040	Squamosa promoter-binding protein-like (SBP domain) transcription factor family protein	Heat_48HAS	18.9371	2.0731	0.55759	3.71795	0.000200847	0.00131959	NaCl_48HAS	18.9371	2.24304	0.553388	4.0533	5.05e-05	0.0015143
itf05g05170	phosphoenolpyruvate carboxylase kinase	Heat_48HAS	18.3982	3.28695	0.77984	4.21489	2.5e-05	0.000225809	NaCl_48HAS	18.3982	4.1897	0.758133	5.52633	3.27e-08	4.61e-06
itf05g10740	myb domain protein	Heat_24HAS	7.03582	2.39735	0.72557	3.3041	0.00095283	0.00620172	NaCl_48HAS	7.03582	2.09481	0.734024	2.85387	0.00431901	0.0375412	OG0007662	itf05g10740	AT1G34670.1
itf06g11370	hypothetical protein	Heat_48HAS	2617.74	2.52634	0.57454	4.39717	1.1e-05	0.000111328	NaCl_48HAS	2617.74	3.73772	0.56891	6.56997	5.03e-11	2e-08
itf06g11450	Kunitz family trypsin and protease inhibitor protein	Heat_48HAS	7755.18	2.34865	0.63826	3.67975	0.00023346	0.00149566	NaCl_48HAS	7755.18	4.327	0.634651	6.81792	9.24e-12	4.73e-09
itf06g21360	Pathogenesis-related thaumatin superfamily protein	Heat_48HAS	206.443	2.26771	0.36883	6.14846	7.82e-10	2.61e-08	NaCl_48HAS	206.443	2.65345	0.363628	7.29715	2.94e-13	2.3e-10
itf07g04150	terminal EAR1-like	Heat_48HAS	3.20604	3.81709	1.05124	3.63105	0.000282268	0.00175023	NaCl_48HAS	3.20604	3.16816	1.08111	2.93046	0.00338464	0.0317656
itf07g15120	Arabidopsis thaliana protein of unknown function (DUF821)	Heat_48HAS	12.6864	2.30084	0.70324	3.27176	0.0010688	0.00530477	NaCl_48HAS	12.6864	2.73214	0.69741	3.91755	8.95e-05	0.00230699
itf07g16560	cytochrome P450, family 82, subfamily G, polypeptide	Heat_24HAS	230.131	3.16796	0.50855	6.22937	4.68e-10	2.14e-08	NaCl_48HAS	230.131	2.27064	0.505477	4.49207	7.05e-06	0.00033552	OG0014714	itf07g16560	AT3G25180.1
itf08g08500	WRKY DNA-binding protein	Heat_24HAS	3.32174	2.26013	0.89433	2.52718	0.0114984	0.0441206	NaCl_24HAS	3.32174	2.68732	0.875849	3.06825	0.00215315	0.0159551
itf08g11070	cytochrome P450, family 78, subfamily A, polypeptide	Heat_48HAS	15.3087	2.36059	0.50873	4.64014	3.48e-06	4.11e-05	NaCl_48HAS	15.3087	2.66781	0.501559	5.31904	1.04e-07	1.24e-05
itf09g03430	metacaspase	Heat_24HAS	475.815	2.33129	0.35481	6.57047	5.02e-11	2.93e-09	NaCl_24HAS	475.815	2.24212	0.354893	6.31773	2.65e-10	3.29e-08
itf09g07400	Bifunctional inhibitor/lipid-transfer protein/seed storage 2S albumin superfamily protein	Heat_48HAS	71.2457	2.61652	0.64853	4.03452	5.47e-05	0.000441083	NaCl_48HAS	71.2457	2.99768	0.64437	4.65211	3.29e-06	0.000184596	OG0013978	itf09g07400	AT2G37870.1
itf09g19620	Pectin lyase-like superfamily protein	Heat_24HAS	53.9746	3.36884	0.81202	4.14871	3.34e-05	0.000377382	NaCl_48HAS	53.9746	3.08333	0.816341	3.77701	0.000158725	0.00354945
itf09g22570	conserved hypothetical protein	Heat_48HAS	27.066	3.03775	0.83118	3.65476	0.000257425	0.00162109	NaCl_24HAS	27.066	3.60947	0.857243	4.21056	2.55e-05	0.000522653
itf10g12190	conserved hypothetical protein	Heat_24HAS	2.98428	3.89775	1.09934	3.54554	0.000391806	0.00298934	NaCl_24HAS	2.98428	3.56624	1.11442	3.20008	0.00137388	0.0114998
itf10g14710	cinnamoyl coa reductase	Heat_24HAS	7.65924	3.03704	0.75476	4.02383	5.73e-05	0.000598249	NaCl_48HAS	7.65924	2.59769	0.747636	3.47454	0.000511729	0.00832988
itf10g16010	hypothetical protein	Heat_48HAS	2927.37	2.55693	0.55177	4.63408	3.59e-06	4.21e-05	NaCl_24HAS	2927.37	2.38555	0.55251	4.31766	1.58e-05	0.000357655
itf10g23300	Concanavalin A-like lectin protein kinase family protein	Heat_48HAS	107.357	3.77233	0.33466	11.2721	1.8e-29	1.97e-26	NaCl_48HAS	107.357	2.16478	0.339685	6.3729	1.85e-10	5.99e-08
itf11g06470	conserved hypothetical protein	Heat_48HAS	32.9486	2.73603	0.73933	3.7007	0.000215002	0.00139616	NaCl_48HAS	32.9486	2.3427	0.741295	3.16029	0.00157614	0.0184736
itf11g06480	5'-AMP-activated protein kinase beta-2 subunit protein	Heat_48HAS	2.75813	2.8202	1.14302	2.46732	0.0136128	0.0418773	NaCl_24HAS	2.75813	2.45159	0.902408	2.71672	0.00659319	0.0360397
itf11g19960	Adenine nucleotide alpha hydrolases-like superfamily protein	Heat_24HAS	16.3054	3.16603	0.57765	5.4809	4.23e-08	1.18e-06	NaCl_24HAS	16.3054	2.0798	0.594202	3.50015	0.000465	0.00507785
itf12g07830	conserved hypothetical protein	Heat_48HAS	6.6489	3.01015	0.82793	3.63574	0.00027718	0.00172562	NaCl_48HAS	6.6489	2.56261	0.84545	3.03106	0.00243693	0.0252747
itf12g11200	PEBP (phosphatidylethanolamine-binding protein) family protein	Heat_48HAS	146.504	2.96404	0.40651	7.29147	3.07e-13	2.1e-11	NaCl_24HAS	146.504	2.38371	0.455975	5.22773	1.72e-07	8.39e-06	OG0012804	itf12g11200	AT5G01300.1
itf12g14840	conserved hypothetical protein	Heat_48HAS	88.5924	4.28437	0.52675	8.13367	4.16e-16	5.13e-14	NaCl_48HAS	88.5924	2.12371	0.544022	3.90373	9.47e-05	0.00239851	OG0010608	itf12g14840	AT1G33055.1
itf12g23020	UDP-glucosyl transferase 85A2	Heat_48HAS	43.576	2.1361	0.40613	5.25965	1.44e-07	2.61e-06	NaCl_48HAS	43.576	2.0609	0.406028	5.07577	3.86e-07	3.56e-05
itf13g16260	late embryogenesis abundant domain-containing protein / LEA domain-containing protein	Heat_48HAS	4.98433	2.77975	1.0832	2.56624	0.0102807	0.0334117	NaCl_48HAS	4.98433	4.10486	1.00621	4.07952	4.51e-05	0.00138299	OG0005446	itf05g01640, itf13g16260	AT1G22600.1, AT1G72100.1
itf13g19200	DNAse I-like superfamily protein	Heat_24HAS	32.6799	2.17374	0.59942	3.6264	0.000287405	0.00231347	NaCl_48HAS	32.6799	2.22268	0.594575	3.73826	0.000185296	0.00398961	OG0002092	itf07g18240, itf14g19050	AT2G48030.1
itf13g22370	terpene synthase	Heat_24HAS	150.073	2.19574	0.49811	4.40811	1.04e-05	0.00014194	NaCl_24HAS	150.073	2.11034	0.498192	4.23599	2.28e-05	0.000476987
itf14g02350	hypothetical protein	Heat_48HAS	10753.2	3.74753	0.49394	7.58702	3.27e-14	2.82e-12	NaCl_48HAS	10753.2	6.24117	0.493692	12.6418	1.24e-36	3.11e-32
itf14g09060	alpha/beta-Hydrolases superfamily protein	Heat_48HAS	375.09	2.47441	0.89077	2.77784	0.00547219	0.0201802	NaCl_48HAS	375.09	3.85388	0.890206	4.3292	1.5e-05	0.000601397	OG0001211	itf04g33640, itf14g09060, itf14g09100	AT2G30550.2, AT1G06800.1, AT1G51440.1
itf14g18030	cruciferin	Heat_24HAS	173.044	2.38778	0.60422	3.95187	7.75e-05	0.000772529	NaCl_48HAS	173.044	2.87627	0.541892	5.30783	1.11e-07	1.31e-05
itf15g07840	Bifunctional inhibitor/lipid-transfer protein/seed storage 2S albumin superfamily protein	Heat_48HAS	4.60017	2.03512	0.70829	2.87329	0.00406221	0.0158862	NaCl_24HAS	4.60017	3.23641	0.822561	3.93455	8.34e-05	0.00134188	OG0003129	itf15g07840	AT5G05960.1, AT3G53980.1
itf15g21520	Phosphorylase superfamily protein	Heat_24HAS	2.74264	2.95521	1.06205	2.78255	0.00539332	0.0247522	NaCl_24HAS	2.74264	3.11518	1.05543	2.95159	0.00316146	0.0212663
itf15g22720	lipid transfer protein	Heat_48HAS	51.8414	3.01017	0.79959	3.76463	0.000166793	0.00112776	NaCl_48HAS	51.8414	3.36486	0.784353	4.28998	1.79e-05	0.000683861
