# Supplementary material for: Identification of genes associated with abiotic stress tolerance in sweetpotato using weighted gene co‐expression network analysis
Source: Plant Direct. 2023 Oct 3;7(10):e532. doi: 10.1002/pld3.532 (PMC10546384; doi:10.1002/pld3.532)
Supplement: Supplementary file 8 — Table S7. Unique differentially down regulated genes (LFC < − 2.0; p‐value < .05) in leaf tissues following heat (40 °C) stress treatment on Beauregard plants. [file PLD3-7-e532-s017.xlsx]

## Sheet: Sheet1
Table S7. Unique differentially down regulated genes (LFC < - 2.0; p-value < 0.05) in leaf tissues following heat (40℃) stress treatment on sweetpotato plants
gene	Functional_annotation	treatment_timepoint	baseMean	log2FoldChange	lfcSE	stat	p-value	padj	orthogroup	I. trifida paralogs	Arabidopsis orthologs
itf00g00170	TOPLESS-related	Heat_24HAS	21.7812	-2.45776	0.395345	-6.21675	5.08e-10	2.29e-08
itf00g00670	nuclear factor Y, subunit A5	Heat_48HAS	3.526	-5.2613	1.38937	-3.78682	0.000152589	0.00104765
itf00g02500	myb-like transcription factor family protein	Heat_48HAS	115.917	-4.82881	0.618283	-7.81003	5.72e-15	5.58e-13
itf00g03050	Protein kinase superfamily protein	Heat_48HAS	7.80347	-2.37387	0.832544	-2.85134	0.00435348	0.0167802
itf00g04750	Kunitz family trypsin and protease inhibitor protein	Heat_48HAS	1373.99	-3.09542	0.540269	-5.7294	1.01e-08	2.45e-07
itf00g04760	Kunitz family trypsin and protease inhibitor protein	Heat_48HAS	997.768	-2.93116	0.548929	-5.33979	9.31e-08	1.76e-06
itf00g04770	Kunitz family trypsin and protease inhibitor protein	Heat_48HAS	1201.74	-3.07792	0.515183	-5.97442	2.31e-09	6.77e-08
itf00g04780	Kunitz family trypsin and protease inhibitor protein	Heat_48HAS	687.554	-2.01838	0.318322	-6.34069	2.29e-10	8.6e-09
itf00g05230	DNAse I-like superfamily protein	Heat_24HAS	5.15411	-4.42485	1.47096	-3.00814	0.00262852	0.0139617
itf00g06200	conserved hypothetical protein	Heat_48HAS	5.26813	-4.81061	1.44332	-3.33301	0.000859113	0.00443256	OG0010196	itf00g06200	AT4G16807.1
itf00g07080	COBRA-like extracellular glycosyl-phosphatidyl inositol-anchored protein family	Heat_48HAS	3.15579	-3.31466	1.28209	-2.58537	0.00972752	0.0319754
itf00g08110	TOPLESS-related	Heat_24HAS	36.7805	-2.01095	0.530768	-3.78875	0.000151407	0.00135313
itf00g08120	disease resistance protein (TIR-NBS-LRR class), putative	Heat_24HAS	15.9962	-2.72543	0.692293	-3.93682	8.26e-05	0.000813168
itf00g08140	Disease resistance protein (TIR-NBS-LRR class) family	Heat_24HAS	14.4366	-2.57515	0.650843	-3.95663	7.6e-05	0.000759262
itf00g08540	Transmembrane amino acid transporter family protein	Heat_48HAS	2.79419	-4.09393	1.36487	-2.9995	0.00270422	0.011383	OG0001536	itf05g02660, itf00g08540, itf05g02680, itf03g14310	AT2G40420.1, AT3G56200.1
itf00g09110	Survival protein SurE-like phosphatase/nucleotidase	Heat_48HAS	25.2956	-6.48831	1.52315	-4.25979	2.05e-05	0.000190406	OG0000344	itf04g14670, itf01g15030, itf00g09110, itf00g09200, itf00g09160, itf01g15050, itf00g09180, itf00g09130, itf00g09120	AT4G14930.1
itf00g09130	Survival protein SurE-like phosphatase/nucleotidase	Heat_48HAS	91.1885	-2.28916	0.488764	-4.68357	2.82e-06	3.43e-05	OG0000344	itf04g14670, itf01g15030, itf00g09110, itf00g09200, itf00g09160, itf01g15050, itf00g09180, itf00g09130, itf00g09120	AT4G14930.1
itf00g09160	Survival protein SurE-like phosphatase/nucleotidase	Heat_48HAS	94.2391	-2.18265	0.519856	-4.19858	2.69e-05	0.000240636	OG0000344	itf04g14670, itf01g15030, itf00g09110, itf00g09200, itf00g09160, itf01g15050, itf00g09180, itf00g09130, itf00g09120	AT4G14930.1
itf00g09180	Survival protein SurE-like phosphatase/nucleotidase	Heat_48HAS	91.6372	-2.3116	0.643516	-3.59214	0.00032797	0.00199035	OG0000344	itf04g14670, itf01g15030, itf00g09110, itf00g09200, itf00g09160, itf01g15050, itf00g09180, itf00g09130, itf00g09120	AT4G14930.1
itf00g10100	Calcium-binding EF-hand family protein	Heat_48HAS	66.6119	-2.53608	0.450375	-5.63105	1.79e-08	4.1e-07
itf00g11270	hypothetical protein	Heat_48HAS	66.5751	-2.39709	0.572822	-4.18471	2.86e-05	0.00025373
itf00g11930	expansin-like B1	Heat_48HAS	7.14448	-3.52267	1.35678	-2.59635	0.00942209	0.0311274
itf00g13100	hypothetical protein	Heat_48HAS	70.0352	-2.25485	0.538855	-4.18452	2.86e-05	0.000253858
itf00g13110	ralf-like	Heat_48HAS	394.64	-2.41195	0.50716	-4.75581	1.98e-06	2.51e-05
itf00g13410	Kunitz family trypsin and protease inhibitor protein	Heat_48HAS	44.6733	-3.5819	0.897122	-3.99266	6.53e-05	0.0005113
itf00g13440	Kunitz family trypsin and protease inhibitor protein	Heat_48HAS	38.8386	-2.42257	0.951509	-2.54603	0.0108955	0.035055
itf00g13570	voltage dependent anion channel	Heat_48HAS	11.9311	-3.92315	1.1318	-3.4663	0.000527669	0.0029612
itf00g13780	GroES-like zinc-binding dehydrogenase family protein	Heat_48HAS	10.9434	-3.91929	1.0142	-3.86443	0.00011135	0.000806272
itf00g14210	RNI-like superfamily protein	Heat_48HAS	3.02524	-4.70538	1.69123	-2.78223	0.0053987	0.019956
itf00g14220	receptor like protein	Heat_48HAS	20.5157	-2.57668	1.03894	-2.48011	0.0131341	0.0407197
itf00g17070	hypothetical protein	Heat_48HAS	302.559	-2.7515	0.46461	-5.92218	3.18e-09	8.96e-08
itf00g20140	Cytochrome C assembly protein	Heat_24HAS	6.17164	-3.36354	1.05625	-3.18442	0.00145046	0.00869401	OG0006810	itf00g20140	ATMG00900.1, AT2G07771.2
itf00g20170	NADH dehydrogenase subunit	Heat_24HAS	13.5477	-2.19655	0.675393	-3.25226	0.00114492	0.00716352
itf00g20870	P-loop containing nucleoside triphosphate hydrolases superfamily protein	Heat_24HAS	9.4901	-2.22783	0.645328	-3.45224	0.000555951	0.00399775
itf00g23050	S-adenosyl-L-methionine-dependent methyltransferases superfamily protein	Heat_48HAS	14.3197	-3.11871	0.799208	-3.90225	9.53e-05	0.000704464	OG0001722	itf05g10560, itf01g31800, itf00g23030, itf06g24620, itf00g23050	AT1G78240.1
itf00g24250	hypothetical protein	Heat_48HAS	34.4806	-2.45967	0.728363	-3.37698	0.000732855	0.00389525
itf00g24800	NB-ARC domain-containing disease resistance protein	Heat_48HAS	8.46752	-2.51425	0.580389	-4.332	1.48e-05	0.000143214
itf00g26680	MATE efflux family protein	Heat_48HAS	106.035	-2.06505	0.34481	-5.98895	2.11e-09	6.25e-08	OG0000738	itf15g05090, itf00g26680, itf01g25100, itf01g25110, itf01g25130, itf01g25140	AT5G17700.1, AT3G03620.1
itf00g27050	Ankyrin repeat family protein	Heat_48HAS	43.7718	-2.28524	0.444861	-5.13698	2.79e-07	4.62e-06
itf00g27200	arabinose kinase	Heat_48HAS	14.0609	-2.54809	0.904769	-2.81629	0.00485822	0.0183457
itf00g27530	BAK1-interacting receptor-like kinase	Heat_24HAS	4.27384	-3.75303	1.40262	-2.67573	0.00745657	0.0317191
itf00g28240	hypothetical protein	Heat_48HAS	151.251	-2.5868	0.399847	-6.46947	9.83e-11	4.02e-09
itf00g28920	Kunitz family trypsin and protease inhibitor protein	Heat_48HAS	1430.34	-3.23677	0.488043	-6.63213	3.31e-11	1.5e-09
itf00g28930	Kunitz family trypsin and protease inhibitor protein	Heat_24HAS	155.45	-4.05939	1.33188	-3.04787	0.00230471	0.0126087
itf00g29250	cytochrome P450, family 714, subfamily A, polypeptide	Heat_48HAS	72.9991	-3.73392	1.05446	-3.54109	0.000398479	0.00234871
itf00g29850	NADH dehydrogenase 2A	Heat_24HAS	17.6664	-2.02804	0.643354	-3.15229	0.00161996	0.00949158
itf00g29880	NADH-Ubiquinone/plastoquinone (complex I) protein	Heat_24HAS	65.8535	-3.28416	0.618633	-5.30874	1.1e-07	2.73e-06	OG0005015	itf00g29880	AT2G07689.1
itf00g30510	Subtilase family protein	Heat_48HAS	19.4184	-2.25696	0.621929	-3.62897	0.00028455	0.00176397
itf00g30690	conserved hypothetical protein	Heat_48HAS	4.49273	-2.5039	0.812165	-3.083	0.00204928	0.00906374	OG0002278	itf10g16110, itf00g30690, itf08g08080, itf12g17690	AT1G64405.1
itf00g30780	CAP (Cysteine-rich secretory proteins, Antigen 5, and Pathogenesis-related 1 protein) superfamily protein	Heat_48HAS	376.721	-4.86444	1.13917	-4.27015	1.95e-05	0.000182873	OG0000063	itf00g30770, itf10g23530, itf10g23540, itf10g23550, itf00g30780, itf10g23580, itf10g23560	AT2G14610.1, AT2G14580.1, AT4G07820.1, AT4G33720.1, AT4G33710.1, AT5G26130.1, AT3G19690.1
itf00g31090	Leucine-rich receptor-like protein kinase family protein	Heat_48HAS	2.62422	-2.53876	1.06172	-2.39116	0.016795	0.0494412
itf00g32090	elicitor-activated gene 3-2	Heat_48HAS	90.2878	-6.50115	1.09476	-5.9384	2.88e-09	8.22e-08	OG0002820	itf00g32090	AT4G37970.1, AT4G37990.1, AT4G37980.1
itf00g32400	UDP-Glycosyltransferase superfamily protein	Heat_24HAS	2.55919	-5.10944	1.5871	-3.21937	0.00128474	0.00788206
itf00g33560	Ankyrin repeat family protein	Heat_48HAS	200.268	-3.48004	0.619058	-5.62151	1.89e-08	4.28e-07
itf00g34060	hydroxy methylglutaryl CoA reductase	Heat_48HAS	13.3221	-2.03145	0.760705	-2.67049	0.00757415	0.0261931
itf00g34070	hydroxy methylglutaryl CoA reductase	Heat_48HAS	28.8923	-2.35107	0.653385	-3.59829	0.000320315	0.00195383	OG0000194	itf00g34060, itf00g34070, itf00g21890, itf01g13260, itf00g21910, itf12g13230, itf12g11120, itf12g11110, itf10g04520, itf05g23210, itf03g05470, itf12g02040	AT2G17370.1, AT1G76490.1
itf00g38530	Metallothionein domain containing protein	Heat_48HAS	237.206	-2.76324	0.57273	-4.82468	1.4e-06	1.87e-05
itf00g38850	PLAC8 family protein	Heat_48HAS	34.7951	-3.40038	0.67289	-5.0534	4.34e-07	6.79e-06
itf00g39470	TOPLESS-related	Heat_48HAS	10.4159	-2.87332	0.671211	-4.2808	1.86e-05	0.000175776
itf00g42880	DNAJ heat shock N-terminal domain-containing protein	Heat_48HAS	724.377	-5.96113	1.32227	-4.50826	6.54e-06	7.09e-05
itf00g44270	Methionine sulfoxide reductase (MSS4-like) family protein	Heat_48HAS	143.346	-2.66027	0.997427	-2.66713	0.00765019	0.0264108
itf00g45480	SPX (SYG1/Pho81/XPR1) domain-containing protein	Heat_24HAS	1.39666	-4.19744	1.54094	-2.72394	0.0064508	0.0283586
itf00g46290	WRKY DNA-binding protein	Heat_48HAS	4.44241	-3.43392	1.21936	-2.81617	0.00486004	0.01835
itf00g47100	NADH dehydrogenase subunit 4L	Heat_24HAS	7.98418	-2.24835	0.637013	-3.52953	0.000416302	0.00314764	OG0009732	itf08g11170, itf00g47100	ATMG00650.1
itf00g53770	hypothetical protein	Heat_48HAS	7659.71	-3.36464	0.73325	-4.58867	4.46e-06	5.09e-05
itf00g53820	vesicle-associated membrane protein	Heat_48HAS	16.5587	-3.15226	0.543169	-5.80346	6.5e-09	1.67e-07
itf00g72560	NB-ARC domain-containing disease resistance protein	Heat_48HAS	6.70101	-2.01035	0.766712	-2.62204	0.00874051	0.0292924
itf01g00040	O-methyltransferase	Heat_48HAS	129.07	-4.70861	0.539935	-8.72069	2.77e-18	5.41e-16
itf01g00050	O-methyltransferase	Heat_48HAS	12.3902	-2.93023	0.925342	-3.16665	0.00154208	0.00716844
itf01g00120	Nucleotide-sugar transporter family protein	Heat_24HAS	343.625	-2.19883	0.40315	-5.45411	4.92e-08	1.34e-06	OG0005431	itf01g00120	AT1G76670.1, AT1G21070.1, AT5G42420.1
itf01g00440	conserved hypothetical protein	Heat_24HAS	105.487	-2.12747	0.496836	-4.28204	1.85e-05	0.000229377
itf01g00500	hypothetical protein	Heat_24HAS	5.60202	-2.23367	0.760349	-2.93769	0.00330672	0.0167389
itf01g00540	early nodulin-like protein	Heat_24HAS	24.6205	-2.00636	0.398731	-5.03186	4.86e-07	1e-05	OG0001007	itf02g15230, itf11g04410, itf00g22060, itf02g18220, itf01g00540	AT4G28365.1, AT4G32490.1
itf01g01020	Ankyrin repeat family protein	Heat_48HAS	23.9365	-2.48574	0.453151	-5.48546	4.12e-08	8.53e-07
itf01g01090	Ankyrin repeat family protein	Heat_48HAS	4.12224	-3.87136	1.15355	-3.35604	0.000790678	0.00414715
itf01g01100	Ankyrin repeat family protein	Heat_48HAS	4.86258	-2.07937	0.834642	-2.49133	0.0127267	0.03971
itf01g01330	conserved hypothetical protein	Heat_48HAS	43.0318	-5.50178	0.98546	-5.58296	2.36e-08	5.2e-07	OG0010236	itf01g01330	AT4G17000.1
itf01g01510	GDP dissociation inhibitor family protein / Rab GTPase activator family protein	Heat_48HAS	5.93156	-3.17571	0.820166	-3.87203	0.00010793	0.000784327
itf01g01560	calmodulin	Heat_48HAS	13.9704	-2.38623	0.99316	-2.40266	0.0162761	0.0482873
itf01g01860	kunitz trypsin inhibitor	Heat_48HAS	11065	-3.61664	1.07651	-3.35959	0.000780583	0.0041024
itf01g01870	Kunitz family trypsin and protease inhibitor protein	Heat_48HAS	4819.77	-3.41402	0.95244	-3.5845	0.000337724	0.0020401
itf01g01890	kunitz trypsin inhibitor	Heat_48HAS	8665.87	-3.24372	0.962612	-3.3697	0.000752496	0.00397789
itf01g02500	O-methyltransferase	Heat_48HAS	135.043	-3.59059	0.628852	-5.70974	1.13e-08	2.71e-07
itf01g02830	SKU5 similar	Heat_24HAS	28.5598	-2.20019	0.56166	-3.91729	8.95e-05	0.000869845
itf01g02960	Chaperonin-like RbcX protein	Heat_48HAS	1707.91	-7.05268	1.38572	-5.08953	3.59e-07	5.75e-06	OG0005197	itf09g04820, itf01g02960	AT4G04330.1
itf01g03510	HSP20-like chaperones superfamily protein	Heat_48HAS	417.962	-2.63271	0.683043	-3.85438	0.000116021	0.000835715	OG0014171	itf01g03510	AT4G21870.1
itf01g04080	flavodoxin-like quinone reductase	Heat_24HAS	759.606	-2.04527	0.343179	-5.95978	2.53e-09	9.85e-08	OG0002765	itf06g16950, itf01g04080	AT4G27270.1
itf01g04600	alternative NAD(P)H dehydrogenase	Heat_48HAS	368.568	-2.17164	0.539636	-4.02427	5.72e-05	0.000457658
itf01g05760	xylem bark cysteine peptidase	Heat_48HAS	1.74832	-3.92278	1.62088	-2.42016	0.0155138	0.0465094
itf01g05970	alpha/beta-Hydrolases superfamily protein	Heat_48HAS	6.62181	-2.88515	0.8659	-3.33196	0.000862357	0.0044474
itf01g06010	alpha/beta-Hydrolases superfamily protein	Heat_48HAS	52.9587	-2.15343	0.44498	-4.8394	1.3e-06	1.76e-05
itf01g06110	conserved hypothetical protein	Heat_48HAS	5.39235	-2.27468	0.875481	-2.59821	0.00937124	0.0310095	OG0003977	itf10g18760, itf10g02860, itf01g06110	AT1G29270.1
itf01g06230	Leucine-rich repeat transmembrane protein kinase	Heat_48HAS	31.4338	-2.10148	0.611829	-3.43474	0.000593117	0.003267
itf01g06350	Leucine-rich repeat transmembrane protein kinase	Heat_24HAS	465.978	-3.55415	0.52034	-6.83043	8.47e-12	6.07e-10
itf01g09380	Aldolase superfamily protein	Heat_48HAS	133.872	-3.46487	0.504609	-6.86646	6.58e-12	3.48e-10
itf01g09960	2-oxoglutarate (2OG) and Fe(II)-dependent oxygenase superfamily protein	Heat_24HAS	28.792	-2.70565	0.566219	-4.77845	1.77e-06	3.08e-05	OG0000224	itf01g10010, itf01g09950, itf01g09960, itf00g11560, itf00g11650, itf01g10060, itf01g09890	AT1G06640.1, AT1G06650.2, AT1G06645.1, AT2G30830.1, AT2G25450.1, AT2G30840.1, AT1G06620.1, AT1G03400.1, AT1G03410.1, AT3G61400.1
itf01g11510	Thioredoxin family protein	Heat_48HAS	20.3219	-2.35345	0.621805	-3.78487	0.000153791	0.00105369
itf01g11570	Thioredoxin family protein	Heat_48HAS	607.48	-2.04776	0.236913	-8.64352	5.45e-18	9.93e-16
itf01g12680	multidrug resistance-associated protein	Heat_48HAS	7.20916	-3.365	1.2416	-2.71021	0.00672415	0.0237126
itf01g13250	hydroxy methylglutaryl CoA reductase	Heat_48HAS	6.41498	-2.763	0.808526	-3.41732	0.000632398	0.00344607
itf01g14100	Heavy metal transport/detoxification superfamily protein	Heat_48HAS	21.5187	-2.48676	0.879997	-2.82588	0.00471512	0.0179136
itf01g14200	hypothetical protein	Heat_48HAS	4.63242	-4.45733	1.30681	-3.41085	0.000647611	0.00351623
itf01g14450	WRKY DNA-binding protein	Heat_48HAS	44.3771	-4.35795	0.774852	-5.62424	1.86e-08	4.24e-07
itf01g16370	ankyrin	Heat_48HAS	63.4724	-3.72655	0.78748	-4.73224	2.22e-06	2.79e-05
itf01g16920	Ubiquitin-like superfamily protein	Heat_48HAS	127.04	-2.04466	0.255471	-8.00348	1.21e-15	1.36e-13
itf01g16950	Leucine-rich repeat transmembrane protein kinase	Heat_48HAS	84.6383	-2.14262	0.488805	-4.38339	1.17e-05	0.000117298
itf01g16980	vesicle-associated membrane protein	Heat_24HAS	4.94934	-2.70687	1.00029	-2.70609	0.00680796	0.0295743	OG0001227	itf15g19130, itf06g12450, itf01g16980	AT2G25340.1, AT4G32150.1, AT5G11150.1
itf01g17370	conserved hypothetical protein	Heat_48HAS	7.99076	-2.14203	0.645483	-3.31849	0.000905042	0.00463038	OG0008412	itf01g17370	AT5G25570.3
itf01g18380	Pectin lyase-like superfamily protein	Heat_24HAS	9.93639	-2.40303	0.934335	-2.57192	0.0101137	0.0400562	OG0000627	itf01g20380, itf07g06210, itf13g18910, itf01g20320, itf01g18380, itf01g16150	AT3G24130.1, AT5G18990.1
itf01g18610	Adenine nucleotide alpha hydrolases-like superfamily protein	Heat_48HAS	72.4617	-2.18302	0.72424	-3.01422	0.00257643	0.0109469	OG0012159	itf01g18610	AT5G47740.2
itf01g18930	WRKY DNA-binding protein	Heat_48HAS	11.5039	-7.17494	1.45222	-4.94069	7.78e-07	1.13e-05
itf01g19060	heat shock transcription factor A2	Heat_48HAS	136.265	-2.19097	0.775813	-2.8241	0.00474135	0.0179821	OG0014041	itf01g19060	AT2G26150.1
itf01g19130	vacuolar ATP synthase subunit C (VATC) / V-ATPase C subunit / vacuolar proton pump C subunit (DET3)	Heat_48HAS	367.47	-2.26489	0.285003	-7.9469	1.91e-15	2.04e-13
itf01g19450	jasmonic acid carboxyl methyltransferase	Heat_24HAS	54.6855	-2.29205	0.473486	-4.84079	1.29e-06	2.34e-05
itf01g19570	Dynamin related protein 5A	Heat_24HAS	11.6796	-2.47901	0.628952	-3.94149	8.1e-05	0.000800769	OG0010784	itf01g19570	AT1G53140.1
itf01g19870	Vacuolar protein sorting 55 (VPS55) family protein	Heat_48HAS	92.2734	-2.01129	0.43154	-4.66073	3.15e-06	3.78e-05	OG0011353	itf01g19870	AT1G32410.1
itf01g20010	DUF3082 domain containing protein	Heat_48HAS	882.062	-4.06121	1.17925	-3.44388	0.000573428	0.00317454	OG0011586	itf01g20010	AT3G15110.1
itf01g20820	RING/FYVE/PHD zinc finger superfamily protein	Heat_24HAS	24.2307	-3.33174	0.582676	-5.718	1.08e-08	3.5e-07	OG0011442	itf01g20820	AT3G14740.2
itf01g21410	conserved hypothetical protein	Heat_48HAS	18.8525	-2.83866	0.588333	-4.82492	1.4e-06	1.87e-05	OG0015001	itf01g21410	AT5G48310.1
itf01g21990	hypothetical protein	Heat_48HAS	49.2761	-3.68655	0.658305	-5.60007	2.14e-08	4.76e-07
itf01g22240	hypothetical protein	Heat_48HAS	30.8943	-2.90685	0.685596	-4.23988	2.24e-05	0.000204837
itf01g22250	O-acyltransferase (WSD1-like) family protein	Heat_24HAS	2818.32	-2.1104	0.573308	-3.6811	0.000232229	0.00193733
itf01g22370	Protein of unknown function (DUF1685)	Heat_48HAS	352.72	-2.76583	0.475272	-5.81946	5.9e-09	1.54e-07	OG0000489	itf12g05170, itf03g03140, itf10g24220, itf06g10970, itf09g14890, itf01g22370	AT2G15610.1, AT2G15590.2, AT4G33985.1
itf01g22710	Cyclin-dependent kinase inhibitor family protein	Heat_48HAS	277.536	-3.5172	0.469542	-7.4907	6.85e-14	5.32e-12
itf01g22830	maternal effect embryo arrest	Heat_48HAS	5842.49	-2.91578	0.889903	-3.27651	0.00105099	0.00523222	OG0006947	itf01g22830	AT2G15890.1
itf01g23410	SEC14-like	Heat_48HAS	107.93	-3.20731	0.682405	-4.70001	2.6e-06	3.2e-05	OG0000684	itf02g04260, itf10g24950, itf01g23410	AT2G16380.1, AT4G34580.1, AT4G39180.1, AT2G21540.1, AT2G18180.1, AT4G36490.1
itf01g23570	squalene synthase	Heat_48HAS	693.172	-2.06975	0.365975	-5.65543	1.55e-08	3.62e-07
itf01g23920	Phosphatidic acid phosphatase (PAP2) family protein	Heat_24HAS	870.294	-2.09884	0.417118	-5.03178	4.86e-07	1e-05	OG0011984	itf01g23920	AT3G58490.1
itf01g24120	Cysteine/Histidine-rich C1 domain family protein	Heat_48HAS	8.08556	-2.56989	0.956834	-2.68582	0.00723515	0.0252336
itf01g24800	Cyclin family protein	Heat_48HAS	120.376	-2.91642	0.38769	-7.52256	5.37e-14	4.23e-12	OG0002865	itf01g24800	AT4G37490.1, AT3G11520.1, AT1G34460.1, AT5G06150.1
itf01g25060	myb domain protein	Heat_48HAS	14.2629	-2.68423	0.720815	-3.72388	0.000196182	0.00129379
itf01g25540	sphingoid base hydroxylase	Heat_48HAS	1759.32	-2.08608	0.381744	-5.46459	4.64e-08	9.47e-07
itf01g26330	Purple acid phosphatases superfamily protein	Heat_48HAS	47.0241	-2.20664	0.291906	-7.55943	4.05e-14	3.36e-12
itf01g26900	PHYTOCYSTATIN	Heat_24HAS	54.2918	-3.9735	1.35359	-2.93552	0.00332988	0.0168339
itf01g27230	Protein of unknown function (DUF1685)	Heat_48HAS	690.362	-2.83218	0.545533	-5.19159	2.09e-07	3.59e-06	OG0001975	itf04g12660, itf01g27230	AT2G43340.1, AT2G31560.1, AT1G05870.1
itf01g27420	ARF-GAP domain	Heat_48HAS	7.39063	-2.45094	0.791523	-3.09649	0.00195827	0.00873778
itf01g27490	pfkB-like carbohydrate kinase family protein	Heat_48HAS	1456.65	-2.2853	0.376025	-6.07751	1.22e-09	3.84e-08	OG0002759	itf01g27490	AT2G31390.1, AT1G06020.1, AT1G50390.1, AT1G06030.1, AT3G59480.1
itf01g27800	hypothetical protein	Heat_48HAS	27.5241	-4.59401	0.97994	-4.68805	2.76e-06	3.37e-05
itf01g27880	UDP-Glycosyltransferase superfamily protein	Heat_48HAS	4.61787	-3.40988	1.3083	-2.60635	0.00915135	0.0304245
itf01g27890	UDP-Glycosyltransferase superfamily protein	Heat_48HAS	11.7757	-2.70127	0.818508	-3.30024	0.000966039	0.00486935	OG0000021	itf10g16980, itf11g18810, itf01g27970, itf01g27960, itf01g27910, itf01g26350, itf01g26340, itf01g27890, itf00g34090, itf01g16650, itf01g16670, itf01g27880, itf01g27900, itf01g27870, itf01g27850, itf01g27860, itf08g09740, itf08g08140, itf08g09650	AT3G21750.1, AT3G21780.1, AT3G21800.1, AT3G21790.1, AT4G15280.1, AT4G15270.1, AT4G15260.1, AT3G21760.1
itf01g27910	UDP-Glycosyltransferase superfamily protein	Heat_48HAS	10.8244	-3.53446	0.993773	-3.55661	0.000375675	0.00223135	OG0000021	itf10g16980, itf11g18810, itf01g27970, itf01g27960, itf01g27910, itf01g26350, itf01g26340, itf01g27890, itf00g34090, itf01g16650, itf01g16670, itf01g27880, itf01g27900, itf01g27870, itf01g27850, itf01g27860, itf08g09740, itf08g08140, itf08g09650	AT3G21750.1, AT3G21780.1, AT3G21800.1, AT3G21790.1, AT4G15280.1, AT4G15270.1, AT4G15260.1, AT3G21760.1
itf01g27970	UDP-Glycosyltransferase superfamily protein	Heat_48HAS	13.828	-2.48234	0.876151	-2.83324	0.00460792	0.0175776	OG0000021	itf10g16980, itf11g18810, itf01g27970, itf01g27960, itf01g27910, itf01g26350, itf01g26340, itf01g27890, itf00g34090, itf01g16650, itf01g16670, itf01g27880, itf01g27900, itf01g27870, itf01g27850, itf01g27860, itf08g09740, itf08g08140, itf08g09650	AT3G21750.1, AT3G21780.1, AT3G21800.1, AT3G21790.1, AT4G15280.1, AT4G15270.1, AT4G15260.1, AT3G21760.1
itf01g28000	spermidine synthase	Heat_48HAS	770.452	-2.65947	0.318883	-8.33993	7.43e-17	1.05e-14
itf01g28180	alkenal reductase	Heat_48HAS	1476.34	-2.03908	0.554862	-3.67493	0.000237918	0.00151866	OG0000230	itf07g08330, itf01g28180, itf01g28190, itf01g28160, itf07g08340	AT5G38000.1, AT5G37940.1, AT5G37980.1, AT5G16960.1, AT5G16980.2, AT5G16970.1, AT5G17000.1, AT5G16990.1, AT3G03080.1, AT1G26320.1, AT3G59845.1
itf01g28880	Thioredoxin superfamily protein	Heat_48HAS	3.68805	-2.47911	0.898481	-2.75922	0.00579391	0.0211164	OG0000515	itf00g46490, itf13g13580, itf13g13570, itf01g28890, itf01g28880	AT4G15700.1, AT4G15690.1, AT4G15680.1, AT4G15660.1, AT4G15670.1, AT5G18600.1
itf01g28890	Thioredoxin superfamily protein	Heat_48HAS	80.2342	-2.62995	0.473464	-5.55471	2.78e-08	6.02e-07	OG0000515	itf00g46490, itf13g13580, itf13g13570, itf01g28890, itf01g28880	AT4G15700.1, AT4G15690.1, AT4G15680.1, AT4G15660.1, AT4G15670.1, AT5G18600.1
itf01g28900	Glutaredoxin family protein	Heat_48HAS	3.51158	-5.53469	1.87659	-2.94934	0.00318456	0.0130044
itf01g28960	Ribosomal protein S8e family protein	Heat_48HAS	2453.49	-3.22267	0.199007	-16.1938	5.58e-59	7.32e-55	OG0000902	itf02g16670, itf01g28960, itf07g16450, itf04g27390, itf14g17130	AT5G59240.1, AT5G20290.1
itf01g29740	ribosomal protein	Heat_48HAS	7.04246	-2.5055	0.815935	-3.07071	0.00213551	0.00938345
itf01g29930	alcohol dehydrogenase	Heat_24HAS	17.4359	-3.29256	0.994404	-3.31109	0.000929343	0.0060813	OG0000719	itf01g29940, itf01g30020, itf04g22980, itf01g30030, itf01g29930	AT1G77120.1
itf01g29960	pathogenesis-related family protein	Heat_48HAS	3947.31	-3.39579	0.535595	-6.34022	2.29e-10	8.6e-09
itf01g30030	alcohol dehydrogenase	Heat_24HAS	12.9178	-4.49069	1.36644	-3.28641	0.00101475	0.00650665	OG0000719	itf01g29940, itf01g30020, itf04g22980, itf01g30030, itf01g29930	AT1G77120.1
itf01g30190	terpene synthase-like sequence-1,8-cineole	Heat_48HAS	215.622	-5.38804	1.05256	-5.11901	3.07e-07	5.04e-06
itf01g30600	gigantea protein (GI)	Heat_48HAS	1266.05	-4.81753	1.30592	-3.68899	0.000225147	0.00145269	OG0005676	itf05g12080, itf01g30600	AT1G22770.1
itf01g30650	Transcription factor jumonji (jmjC) domain-containing protein	Heat_24HAS	61.1257	-2.43239	0.369042	-6.59109	4.37e-11	2.6e-09
itf01g31400	Protein kinase family protein with leucine-rich repeat domain	Heat_24HAS	6.09817	-2.22683	0.760873	-2.92668	0.00342598	0.0172256
itf01g31490	hypothetical protein	Heat_48HAS	70.2828	-2.04163	0.640362	-3.18825	0.00143138	0.0067495
itf01g32340	hypothetical protein	Heat_48HAS	5.01348	-2.8697	1.03247	-2.77944	0.00544527	0.0200998
itf01g32450	CRT (chloroquine-resistance transporter)-like transporter	Heat_24HAS	101.641	-2.26212	0.409831	-5.51963	3.4e-08	9.68e-07	OG0007271	itf01g32450	AT4G24460.1
itf01g32970	P-loop containing nucleoside triphosphate hydrolases superfamily protein	Heat_24HAS	44.1269	-2.0403	0.57366	-3.55663	0.000375644	0.00288194	OG0010528	itf01g32970	AT1G59540.1
itf01g33070	conserved hypothetical protein	Heat_24HAS	122.17	-2.02565	0.431769	-4.69153	2.71e-06	4.46e-05
itf01g33100	ZCF37	Heat_48HAS	14.6526	-2.98558	0.711863	-4.19403	2.74e-05	0.000244926
itf01g33330	hypothetical protein	Heat_48HAS	107.116	-4.09402	0.87923	-4.65637	3.22e-06	3.85e-05
itf01g33420	Mannose-P-dolichol utilization defect 1 protein	Heat_48HAS	320.918	-2.1832	0.341843	-6.38655	1.7e-10	6.56e-09
itf01g33600	Subtilisin-like serine endopeptidase family protein	Heat_48HAS	5.60754	-2.56318	0.81713	-3.13681	0.001708	0.00781645
itf01g33860	alpha/beta-Hydrolases superfamily protein	Heat_48HAS	4.17542	-3.17762	1.20463	-2.63784	0.00834352	0.028236
itf01g33870	serine carboxypeptidase-like	Heat_48HAS	10.9879	-5.67231	1.33463	-4.2501	2.14e-05	0.000197477
itf01g33880	alpha/beta-Hydrolases superfamily protein	Heat_48HAS	11.5881	-4.65099	1.16343	-3.99766	6.4e-05	0.000501539
itf01g33890	serine carboxypeptidase-like	Heat_48HAS	60.9283	-4.32004	0.687456	-6.28409	3.3e-10	1.2e-08
itf01g34110	Transmembrane amino acid transporter family protein	Heat_24HAS	26.4699	-2.1637	0.602204	-3.59297	0.000326931	0.0025707
itf01g34670	conserved hypothetical protein	Heat_24HAS	16.8098	-2.90982	0.707999	-4.10993	3.96e-05	0.000437333	OG0005857	itf06g22260, itf01g34670	AT3G56870.1
itf01g34910	bifunctional nuclease in basal defense response	Heat_48HAS	8891.33	-3.03684	0.960895	-3.16043	0.00157537	0.00729989	OG0003065	itf08g03700, itf01g34910, itf06g21890	AT1G19660.1, AT1G75380.1
itf01g35240	SAUR-like auxin-responsive protein family	Heat_48HAS	42.1664	-2.58681	0.420848	-6.14666	7.91e-10	2.63e-08	OG0001005	itf08g03300, itf06g21580, itf01g35240	AT4G34750.1, AT1G75590.1, AT1G19840.1, AT5G10990.1
itf01g35280	acyl activating enzyme	Heat_48HAS	1920.26	-2.11095	0.70625	-2.98895	0.00279938	0.011714
itf01g35340	SNARE-like superfamily protein	Heat_24HAS	27.568	-2.44048	0.444476	-5.49069	4e-08	1.12e-06	OG0007790	itf01g35340	AT1G47830.1
itf01g35920	ATP citrate lyase subunit B	Heat_48HAS	173.424	-2.37377	0.398421	-5.95795	2.55e-09	7.4e-08
itf01g36160	cell wall / vacuolar inhibitor of fructosidase	Heat_48HAS	1939.23	-2.35569	0.865074	-2.72311	0.00646714	0.0230334
itf02g02160	transducin family protein / WD-40 repeat family protein	Heat_24HAS	15.2014	-2.88075	0.679883	-4.23713	2.26e-05	0.000269837	OG0011803	itf02g02160	AT3G42660.1
itf02g02230	SOB five-like	Heat_48HAS	13.3441	-2.18632	0.543296	-4.02417	5.72e-05	0.000457715	OG0012416	itf02g02230	AT5G08150.1
itf02g02600	reversibly glycosylated polypeptide	Heat_24HAS	640.62	-2.55617	0.396495	-6.44692	1.14e-10	6.21e-09	OG0000733	itf11g12610, itf06g25700, itf02g02600	AT3G08900.1
itf02g02840	RPA70-kDa subunit B	Heat_24HAS	29.4875	-2.0441	0.592207	-3.45167	0.000557126	0.00400191	OG0004418	itf06g25760, itf02g02840	AT5G61000.1, AT5G08020.1
itf02g03200	conserved hypothetical protein	Heat_48HAS	180.017	-2.03525	0.314444	-6.47254	9.64e-11	3.95e-09	OG0012388	itf02g03200	AT5G07960.1
itf02g03710	expansin A15	Heat_24HAS	1013.44	-3.34422	1.14768	-2.9139	0.00356947	0.0178003	OG0000114	itf05g16030, itf00g31200, itf07g22040, itf12g12870, itf02g03940, itf02g03710	AT5G56320.1, AT2G03090.1, AT1G26770.2, AT1G69530.3
itf02g03940	expansin A15	Heat_24HAS	830.596	-4.63952	1.34149	-3.4585	0.000543201	0.00391973	OG0000114	itf05g16030, itf00g31200, itf07g22040, itf12g12870, itf02g03940, itf02g03710	AT5G56320.1, AT2G03090.1, AT1G26770.2, AT1G69530.3
itf02g04120	Leucine-rich repeat receptor-like protein kinase family protein	Heat_48HAS	4.55224	-4.36959	1.56974	-2.78364	0.00537523	0.0198832
itf02g04310	RmlC-like cupins superfamily protein	Heat_48HAS	36.7504	-2.22669	0.735079	-3.02918	0.00245217	0.0104989	OG0002968	itf02g04310	AT1G74820.1, AT1G18980.1, AT1G18970.1
itf02g04440	cullin	Heat_24HAS	11.4285	-2.22354	0.829844	-2.67946	0.00737405	0.0314779
itf02g04710	Armadillo/beta-catenin repeat family protein / kinesin motor family protein	Heat_48HAS	13.917	-2.49771	0.635307	-3.93151	8.44e-05	0.000635041
itf02g05180	Trypsin and protease inhibitor domain containing protein	Heat_48HAS	43.9248	-2.46943	0.796284	-3.10119	0.00192746	0.00863113
itf02g05190	Kunitz family trypsin and protease inhibitor protein	Heat_24HAS	5.02661	-3.28883	1.26747	-2.5948	0.00946454	0.0380867
itf02g05200	Kunitz family trypsin and protease inhibitor protein	Heat_48HAS	67.5254	-2.43609	0.821351	-2.96596	0.00301742	0.0124693
itf02g05240	Trypsin and protease inhibitor domain containing protein	Heat_48HAS	72.6342	-2.18427	0.589032	-3.70823	0.00020871	0.00136204
itf02g05530	PLAC8 family protein	Heat_24HAS	1270.96	-2.0144	0.324865	-6.20071	5.62e-10	2.51e-08	OG0014277	itf02g05530	AT1G52200.1
itf02g05890	hypothetical protein	Heat_48HAS	8.17303	-7.04706	1.45623	-4.83925	1.3e-06	1.76e-05
itf02g05900	myo-inositol oxygenase	Heat_24HAS	142.366	-2.47056	0.40669	-6.07479	1.24e-09	5.15e-08
itf02g06110	Protein kinase protein with adenine nucleotide alpha hydrolases-like domain	Heat_24HAS	145.314	-2.20357	0.272618	-8.08297	6.32e-16	9.53e-14
itf02g06370	IQ-domain	Heat_48HAS	24.2631	-2.01234	0.556019	-3.6192	0.000295511	0.00182116
itf02g06480	Protein kinase protein with adenine nucleotide alpha hydrolases-like domain	Heat_24HAS	501.379	-2.05036	0.684042	-2.99742	0.00272274	0.0143345
itf02g06520	Bifunctional inhibitor/lipid-transfer protein/seed storage 2S albumin superfamily protein	Heat_48HAS	1011.14	-4.79488	1.09458	-4.38055	1.18e-05	0.000118473
itf02g06740	RAB GTPase homolog C2A	Heat_24HAS	137.827	-2.14989	0.710059	-3.02777	0.00246369	0.0132817
itf02g06840	dual specificity protein phosphatase (DsPTP1) family protein	Heat_48HAS	14.7436	-2.01462	0.512749	-3.92905	8.53e-05	0.000640298	OG0012003	itf02g06840	AT3G52180.1
itf02g06990	Integrase-type DNA-binding superfamily protein	Heat_24HAS	10.5666	-3.25085	1.26976	-2.56021	0.0104608	0.0410704
itf02g07090	SAUR-like auxin-responsive protein family	Heat_48HAS	6.25707	-2.11286	0.686282	-3.0787	0.00207903	0.00917212	OG0005902	itf11g07820, itf02g07090	AT5G20810.2, AT3G43120.1
itf02g07230	Plant invertase/pectin methylesterase inhibitor superfamily	Heat_48HAS	90.8281	-2.93469	0.423445	-6.9305	4.19e-12	2.31e-10	OG0014019	itf02g07230	AT2G26440.1
itf02g07400	Mitochondrial substrate carrier family protein	Heat_48HAS	539.71	-2.07156	0.71554	-2.89511	0.00379028	0.014979
itf02g07420	Protein of unknown function (DUF1666)	Heat_24HAS	19.1956	-2.23387	0.570099	-3.9184	8.91e-05	0.000866167	OG0011744	itf02g07420	AT3G20260.1
itf02g07460	conserved hypothetical protein	Heat_48HAS	700.326	-2.2559	0.288009	-7.83273	4.77e-15	4.76e-13	OG0009890	itf02g07460	AT4G30010.1
itf02g07890	pectin methylesterase	Heat_48HAS	126.03	-2.38984	0.694936	-3.43893	0.000584018	0.00322432	OG0003038	itf07g14800, itf00g38610, itf02g07890, itf02g07880	AT1G53840.1, AT3G14300.1
itf02g08060	ATP binding cassette subfamily B19	Heat_48HAS	2.39768	-3.51028	1.42366	-2.46567	0.0136756	0.0420173
itf02g08300	Pectin lyase-like superfamily protein	Heat_48HAS	271.523	-2.06681	0.405581	-5.09592	3.47e-07	5.59e-06
itf02g08400	Armadillo/beta-catenin repeat family protein / kinesin motor family protein	Heat_24HAS	545.803	-2.03705	0.262106	-7.77188	7.73e-15	1.01e-12
itf02g08680	Seven transmembrane MLO family protein	Heat_48HAS	17.2023	-2.48755	0.714896	-3.4796	0.000502164	0.00284745	OG0000499	itf02g08700, itf02g08680, itf04g06440, itf04g30580	AT1G11310.1, AT1G61560.1, AT2G39200.1
itf02g08760	chorismate synthase, putative / 5-enolpyruvylshikimate-3-phosphate phospholyase, putative	Heat_24HAS	124.786	-2.08153	0.324113	-6.42223	1.34e-10	7.19e-09
itf02g08780	Tryptophan/tyrosine permease	Heat_24HAS	28.8176	-2.52233	1.01366	-2.48833	0.0128344	0.048129
itf02g09440	Haloacid dehalogenase-like hydrolase (HAD) superfamily protein	Heat_48HAS	311.249	-2.62821	0.757581	-3.46922	0.000521975	0.00293346	OG0011190	itf02g09440	AT1G79790.1
itf02g10040	Heavy metal transport/detoxification superfamily protein	Heat_48HAS	235.332	-3.01771	0.783222	-3.85294	0.000116709	0.00083986
itf02g10050	Heavy metal transport/detoxification superfamily protein	Heat_48HAS	172.897	-2.17784	0.489485	-4.44924	8.62e-06	9.04e-05
itf02g10140	NAC domain containing protein	Heat_48HAS	203.637	-2.82684	0.613204	-4.60994	4.03e-06	4.66e-05	OG0009707	itf02g10140	AT2G43000.1
itf02g10170	Cellulase (glycosyl hydrolase family 5) domain containing protein	Heat_48HAS	10.8123	-2.67998	0.857062	-3.12694	0.00176635	0.00804424
itf02g10610	glutamate receptor 2.7	Heat_24HAS	32.0927	-2.20631	0.666705	-3.30928	0.000935377	0.00610887	OG0006837	itf02g10610	AT2G29120.1, AT2G29100.1, AT2G29110.1
itf02g10740	fimbrin-like protein	Heat_48HAS	1.93175	-2.91949	1.19041	-2.45252	0.0141861	0.0432332
itf02g10810	O-Glycosyl hydrolases family 17 protein	Heat_48HAS	72.2049	-2.18459	0.530046	-4.12152	3.76e-05	0.000321036
itf02g11100	aspartic proteinase A1	Heat_24HAS	3.79951	-3.89714	1.352	-2.88249	0.00394542	0.0192914
itf02g11220	aconitase	Heat_48HAS	4292.25	-2.17936	0.533373	-4.08599	4.39e-05	0.000365618	OG0002751	itf11g05480, itf02g11220	AT2G05710.1, AT4G26970.1
itf02g11670	pinoid-binding protein	Heat_48HAS	75.0097	-3.95831	0.543398	-7.28436	3.23e-13	2.19e-11	OG0000591	itf11g05240, itf10g01710, itf02g11670, itf02g15750, itf02g15740, itf06g16970	AT5G54490.1, AT4G27280.1
itf02g12620	Reticulon family protein	Heat_48HAS	24.3127	-4.69389	0.771856	-6.0813	1.19e-09	3.76e-08
itf02g12810	O-methyltransferase family protein	Heat_48HAS	3.26006	-2.85245	1.0888	-2.61981	0.00879776	0.0294429
itf02g14090	glutathione S-transferase TAU	Heat_48HAS	1717.37	-2.80131	0.622398	-4.50083	6.77e-06	7.31e-05
itf02g14360	rhamnose biosynthesis	Heat_48HAS	102.854	-2.03449	0.316705	-6.42393	1.33e-10	5.26e-09	OG0000724	itf10g00650, itf10g00670	AT3G14790.1, AT1G53500.1
itf02g14670	cytochrome BC1 synthesis	Heat_48HAS	307.858	-3.06517	0.569157	-5.38546	7.23e-08	1.41e-06
itf02g14930	Basic-leucine zipper (bZIP) transcription factor family protein	Heat_48HAS	425.238	-2.8802	0.441003	-6.53103	6.53e-11	2.78e-09
itf02g15050	D-aminoacid aminotransferase-like PLP-dependent enzymes superfamily protein	Heat_48HAS	2358.44	-2.4433	0.420679	-5.808	6.32e-09	1.63e-07
itf02g15360	Aluminium induced protein with YGL and LRDR motifs	Heat_48HAS	3428.75	-2.06909	0.334276	-6.18976	6.03e-10	2.06e-08	OG0007256	itf02g15360	AT3G15450.1, AT4G27450.1
itf02g15550	cytochrome c biogenesis protein family	Heat_48HAS	1999.77	-2.18677	0.62499	-3.49888	0.000467209	0.00268155	OG0008371	itf02g15550	AT5G54290.2
itf02g16070	Ferritin/ribonucleotide reductase-like family protein	Heat_48HAS	63.8592	-3.19719	0.555633	-5.75414	8.71e-09	2.15e-07	OG0002323	itf06g08580, itf02g16070	AT3G27060.1
itf02g16130	thiazole biosynthetic enzyme, chloroplast (ARA6) (THI1) (THI4)	Heat_48HAS	6119.85	-4.46452	1.01662	-4.39153	1.13e-05	0.000113729	OG0006302	itf09g05280, itf02g16130	AT5G54770.1
itf02g17200	farnesyl diphosphate synthase	Heat_48HAS	2300.82	-2.12529	0.281635	-7.54624	4.48e-14	3.64e-12
itf02g17490	conserved hypothetical protein	Heat_48HAS	66.7037	-2.11804	0.445057	-4.75904	1.95e-06	2.48e-05	OG0004457	itf02g17490	AT5G56120.1
itf02g17820	BTB and TAZ domain protein	Heat_48HAS	7078.64	-2.1794	0.528907	-4.12057	3.78e-05	0.000321999	OG0004185	itf02g17820	AT5G63160.1, AT3G48360.1
itf02g18360	NAD(P)-binding Rossmann-fold superfamily protein	Heat_48HAS	252.221	-2.89534	0.92278	-3.13763	0.00170318	0.00779987
itf02g18370	NAD(P)-binding Rossmann-fold superfamily protein	Heat_48HAS	8.8653	-4.44511	1.30065	-3.41762	0.000631714	0.00344417
itf02g19410	zinc finger protein	Heat_24HAS	215.913	-2.31665	0.448587	-5.16432	2.41e-07	5.45e-06
itf02g19450	ARM repeat superfamily protein	Heat_48HAS	696.944	-3.24909	0.347366	-9.3535	8.48e-21	2.5e-18	OG0001355	itf06g26690, itf02g19450	AT5G62580.1
itf02g19590	PLAC8 family protein	Heat_24HAS	1.04529	-3.81486	1.46663	-2.60111	0.00929239	0.0375347	OG0005069	itf02g19590	AT2G45010.1, AT5G51400.1
itf02g20160	conserved hypothetical protein	Heat_48HAS	83.6753	-2.42668	0.571761	-4.24423	2.19e-05	0.00020161	OG0012546	itf02g20160	AT5G62550.1
itf02g20420	Integral membrane HPP family protein	Heat_48HAS	3.12038	-3.95016	1.64301	-2.40423	0.0162066	0.0481205
itf02g20620	hypothetical protein	Heat_48HAS	18.4345	-3.65021	0.865376	-4.21807	2.46e-05	0.000223117
itf02g20890	DNAJ heat shock N-terminal domain-containing protein	Heat_48HAS	805.842	-4.96119	1.18699	-4.17963	2.92e-05	0.000258502	OG0008374	itf14g05600, itf02g20890	AT5G23240.1
itf02g21580	Zinc-finger domain of monoamine-oxidase A repressor R1	Heat_48HAS	17.7334	-3.44148	0.823524	-4.17896	2.93e-05	0.000258998
itf02g22530	receptor like protein	Heat_48HAS	18.2546	-3.03648	1.11855	-2.71465	0.00663457	0.023476
itf02g22620	receptor like protein	Heat_48HAS	12.206	-4.03376	1.28239	-3.1455	0.00165803	0.00762636
itf02g23440	receptor like protein	Heat_48HAS	15.471	-2.63355	1.0184	-2.58596	0.00971072	0.0319362
itf02g24480	RNI-like superfamily protein	Heat_48HAS	596.587	-2.62748	0.975609	-2.69317	0.00707768	0.0247634	OG0000730	itf02g24480	AT1G80570.2
itf02g25360	adenine phosphoribosyltransferase	Heat_48HAS	249.625	-2.9201	0.407106	-7.17283	7.35e-13	4.71e-11	OG0007520	itf02g25360	AT1G80050.1
itf02g25470	Cystathionine beta-synthase (CBS) protein	Heat_48HAS	34.6718	-4.66174	1.29276	-3.60604	0.000310908	0.00190397	OG0003890	itf08g18270, itf14g06110, itf02g25470	AT1G15330.1, AT1G80090.1
itf02g26110	sulfate transporter 3;4	Heat_24HAS	6.94057	-2.58974	0.746826	-3.46767	0.000524996	0.00381194
itf02g26480	hypothetical protein	Heat_48HAS	12.2089	-2.43227	0.709529	-3.428	0.000608045	0.00333704
itf02g26620	conserved hypothetical protein	Heat_48HAS	6.48397	-2.50594	0.934989	-2.68018	0.00735822	0.0255744
itf02g27070	Integrase-type DNA-binding superfamily protein	Heat_24HAS	19.5164	-2.60528	0.629657	-4.13762	3.51e-05	0.000393444	OG0002283	itf12g14060	AT5G11190.1, AT5G25390.2
itf02g27140	blue-copper-binding protein	Heat_48HAS	19.0678	-5.39688	1.31336	-4.10921	3.97e-05	0.000335198
itf02g27150	blue-copper-binding protein	Heat_48HAS	76.851	-4.63377	0.887366	-5.22193	1.77e-07	3.1e-06
itf02g27780	Plant protein of unknown function (DUF247)	Heat_48HAS	10.6248	-3.2192	0.90178	-3.56983	0.000357216	0.00213233	OG0001424	itf11g10220, itf11g10210, itf02g27290, itf02g27780	AT3G02645.1
itf02g28590	Bifunctional inhibitor/lipid-transfer protein/seed storage 2S albumin superfamily protein	Heat_24HAS	66.1478	-2.19957	0.529982	-4.15028	3.32e-05	0.000375273
itf03g00310	lysine histidine transporter	Heat_48HAS	96.3063	-2.83144	0.575426	-4.9206	8.63e-07	1.23e-05	OG0000448	itf14g02140, itf10g08910	AT1G25530.1
itf03g00330	glucose-6-phosphate dehydrogenase	Heat_48HAS	2429.59	-2.2738	0.625756	-3.63368	0.000279405	0.001737
itf03g00640	DNAJ heat shock N-terminal domain-containing protein	Heat_48HAS	756.713	-6.43138	1.34971	-4.76502	1.89e-06	2.42e-05
itf03g00780	formate dehydrogenase	Heat_48HAS	15.8967	-2.64491	0.688739	-3.84023	0.000122921	0.000877229
itf03g03270	DUF4057 domain containing protein	Heat_48HAS	940.094	-2.52293	0.436396	-5.7813	7.41e-09	1.87e-07	OG0005073	itf03g03270	AT2G22270.1, AT4G39860.1
itf03g03280	annexin	Heat_48HAS	85.5734	-2.62677	0.386041	-6.80439	1.01e-11	5.11e-10	OG0001741	itf01g31330	AT1G35720.1
itf03g04180	elicitor-activated gene 3-1	Heat_48HAS	2639.76	-4.20485	1.08181	-3.88686	0.00010155	0.000744764
itf03g04230	cinnamyl alcohol dehydrogenase	Heat_24HAS	2.07502	-3.83201	1.37156	-2.79392	0.00520739	0.0240339
itf03g04240	elicitor-activated gene 3-2	Heat_48HAS	116.82	-2.79363	0.949731	-2.94149	0.00326632	0.0132714
itf03g04250	elicitor-activated gene 3-2	Heat_48HAS	86.3318	-2.27853	0.952662	-2.39175	0.016768	0.0493894
itf03g04270	elicitor-activated gene 3-2	Heat_48HAS	1100.21	-2.91012	0.761255	-3.8228	0.000131946	0.000929518
itf03g04540	ARM repeat superfamily protein	Heat_24HAS	28.1999	-3.1739	0.564065	-5.62683	1.84e-08	5.65e-07	OG0012407	itf03g04540	AT5G37630.1
itf03g04640	RING/FYVE/PHD zinc finger superfamily protein	Heat_24HAS	1.8082	-3.69558	1.47357	-2.5079	0.012145	0.0460354	OG0002680	itf03g04640	AT1G66170.1
itf03g04810	cysteine-rich RLK (RECEPTOR-like protein kinase)	Heat_48HAS	13.8684	-2.88484	1.19351	-2.41711	0.0156445	0.046837
itf03g04820	cysteine-rich RLK (RECEPTOR-like protein kinase)	Heat_24HAS	92.8932	-2.11419	0.366617	-5.76674	8.08e-09	2.71e-07
itf03g05040	glutamate decarboxylase	Heat_48HAS	850.25	-2.19215	0.228439	-9.59623	8.29e-22	2.9e-19
itf03g05120	glutathione S-transferase F11	Heat_24HAS	896.969	-2.02449	0.378253	-5.35222	8.69e-08	2.22e-06	OG0011681	itf03g05120	AT5G17220.1, AT3G03190.1
itf03g05160	polyamine oxidase	Heat_24HAS	262.385	-2.52203	0.552573	-4.56416	5.02e-06	7.49e-05	OG0003069	itf05g23060, itf03g05160	AT1G65840.1
itf03g05410	Auxin efflux carrier family protein	Heat_48HAS	10.1856	-2.84641	0.859536	-3.31157	0.00092775	0.00472465	OG0002919	itf15g09630, itf03g05410	AT1G20925.1, AT1G76520.1, AT1G76530.1
itf03g05950	Disease resistance-responsive (dirigent-like protein) family protein	Heat_48HAS	53.1992	-4.77012	0.893934	-5.3361	9.5e-08	1.79e-06
itf03g05960	Disease resistance-responsive (dirigent-like protein) family protein	Heat_48HAS	458.062	-4.49298	0.727866	-6.17281	6.71e-10	2.27e-08
itf03g06120	Calcium-dependent phosphotriesterase superfamily protein	Heat_48HAS	716.475	-2.01072	0.230555	-8.72122	2.75e-18	5.41e-16	OG0000891	itf03g06140, itf03g06150, itf03g06160, itf03g06120	AT3G51420.1, AT3G51430.1, AT3G51440.1, AT3G51450.1
itf03g06180	basic chitinase	Heat_48HAS	944.374	-2.34469	0.525629	-4.46073	8.17e-06	8.64e-05
itf03g06790	Major facilitator superfamily protein	Heat_48HAS	81.061	-3.90562	1.09093	-3.58006	0.000343509	0.00206696
itf03g06800	Major facilitator superfamily protein	Heat_48HAS	3.90816	-4.88826	1.38585	-3.52726	0.000419881	0.00244684
itf03g07050	Lactoylglutathione lyase / glyoxalase I family protein	Heat_48HAS	158.925	-2.39248	0.312469	-7.6567	1.91e-14	1.7e-12
itf03g07100	MATE efflux family protein	Heat_48HAS	4.61737	-3.16938	0.940132	-3.37121	0.000748392	0.00396258
itf03g07750	Major facilitator superfamily protein	Heat_48HAS	3.17529	-2.08578	0.8633	-2.41606	0.0156895	0.0469398	OG0006775	itf03g07750	AT4G36670.1, AT2G18480.1
itf03g08100	conserved hypothetical protein	Heat_48HAS	87.7285	-3.75116	0.45225	-8.29444	1.09e-16	1.48e-14	OG0011064	itf03g08100	AT1G67035.2, AT5G38300.1
itf03g08210	MATE efflux family protein	Heat_24HAS	2.82827	-5.35425	1.35616	-3.94809	7.88e-05	0.000782757
itf03g08680	beta HLH protein	Heat_24HAS	11.376	-2.56933	0.609294	-4.21689	2.48e-05	0.00029249
itf03g09710	Histone superfamily protein	Heat_48HAS	285.184	-2.10702	0.541829	-3.88872	0.000100776	0.00074033
itf03g10060	Putative WEB family protein At1g65010, chloroplastic	Heat_48HAS	18.0556	-2.18561	0.759475	-2.87779	0.00400476	0.0156966	OG0004258	itf03g10060	AT5G17160.1, AT3G03130.1
itf03g11430	WRKY DNA-binding protein	Heat_48HAS	36.6271	-2.84339	0.565788	-5.02554	5.02e-07	7.7e-06
itf03g12560	cycloartenol synthase	Heat_48HAS	27.4877	-2.60711	0.437399	-5.9605	2.51e-09	7.29e-08
itf03g12770	S-adenosyl-L-methionine-dependent methyltransferases superfamily protein	Heat_24HAS	103.679	-2.00204	0.281902	-7.10188	1.23e-12	1.06e-10
itf03g13250	Plant invertase/pectin methylesterase inhibitor superfamily protein	Heat_48HAS	685.491	-2.31329	0.617534	-3.74601	0.000179672	0.00119999	OG0004532	itf12g24640, itf05g14010, itf03g13250	AT5G62360.1
itf03g13550	Integrase-type DNA-binding superfamily protein	Heat_48HAS	10.8133	-3.63614	1.12306	-3.23771	0.00120491	0.00587261	OG0006194	itf12g24390, itf03g13550	AT5G61590.1, AT5G07580.1
itf03g14040	WRKY DNA-binding protein	Heat_48HAS	325.68	-3.28093	0.45864	-7.15362	8.45e-13	5.36e-11
itf03g14080	conserved hypothetical protein	Heat_48HAS	3.57027	-3.5528	1.20095	-2.95833	0.00309315	0.0127262	OG0003264	itf12g24010, itf03g14080, itf05g02230	AT5G05240.1
itf03g14120	expansin A10	Heat_48HAS	518.423	-4.16179	0.421145	-9.88208	4.98e-23	2.14e-20
itf03g14160	nodulin MtN21 /EamA-like transporter family protein	Heat_48HAS	135.2	-2.33102	0.332061	-7.01986	2.22e-12	1.29e-10
itf03g14820	Protein of unknown function (DUF1313)	Heat_48HAS	1003.59	-3.24526	1.03611	-3.13217	0.0017352	0.00792472
itf03g14990	HXXXD-type acyl-transferase family protein	Heat_24HAS	189.753	-2.17347	0.352848	-6.15979	7.28e-10	3.18e-08
itf03g15700	triosephosphate isomerase	Heat_48HAS	4985.08	-2.14614	0.208244	-10.3059	6.63e-25	4.04e-22	OG0005853	itf03g15700	AT3G55440.1
itf03g16100	alpha/beta-Hydrolases superfamily protein	Heat_48HAS	26.5463	-2.43199	0.886686	-2.74279	0.00609201	0.0219649
itf03g16260	conserved hypothetical protein	Heat_48HAS	7.03463	-5.04769	1.42797	-3.53486	0.000407988	0.00239027
itf03g16730	Glutaredoxin family protein	Heat_48HAS	6.4409	-3.23114	1.10827	-2.91548	0.00355138	0.0142126
itf03g16930	conserved hypothetical protein	Heat_48HAS	2.55297	-3.72408	1.29337	-2.87935	0.00398491	0.0156305
itf03g17390	Putative membrane lipoprotein	Heat_24HAS	17.993	-2.20729	0.626689	-3.52214	0.000428074	0.00322244
itf03g17810	basic helix-loop-helix (bHLH) DNA-binding family protein	Heat_48HAS	21.8832	-2.03706	0.684749	-2.97491	0.00293077	0.012161	OG0008542	itf05g09510, itf03g17810	AT5G56960.1
itf03g17890	beta-galactosidase	Heat_24HAS	7.51666	-3.46403	0.892538	-3.8811	0.000103985	0.000987895	OG0000852	itf03g17900, itf03g17890, itf12g20370, itf15g12640	AT4G26140.1, AT3G52840.1, AT5G56870.1
itf03g18240	Mnd1 family protein	Heat_48HAS	19.4618	-2.33992	0.677972	-3.45135	0.000557782	0.00310298	OG0010106	itf03g18240	AT4G29170.1
itf03g18360	Protein of unknown function (DUF1005)	Heat_48HAS	164.531	-2.38736	0.414976	-5.75301	8.77e-09	2.16e-07
itf03g18410	hexokinase	Heat_48HAS	832.15	-2.3414	0.836768	-2.79815	0.00513966	0.0191985	OG0002069	itf02g05800, itf06g17710, itf03g18410	AT2G19860.1, AT4G29130.1
itf03g18430	Protein kinase family protein with leucine-rich repeat domain	Heat_24HAS	59.3003	-2.47628	0.466036	-5.3135	1.08e-07	2.68e-06
itf03g18990	Curculin-like (mannose-binding) lectin family protein	Heat_48HAS	7.97553	-4.76214	1.2517	-3.80454	0.000142065	0.000985667	OG0014873	itf03g18990	AT5G18470.1
itf03g19070	conserved hypothetical protein	Heat_48HAS	40.9437	-2.21052	0.378604	-5.83861	5.26e-09	1.4e-07	OG0003536	itf03g19020, itf03g19070	AT2G25735.1
itf03g20110	Lactoylglutathione lyase / glyoxalase I family protein	Heat_48HAS	164.075	-3.26394	0.7649	-4.26715	1.98e-05	0.000185284	OG0005659	itf10g15230, itf03g20110	AT1G15380.1, AT1G80160.1
itf03g20940	Raffinose synthase family protein	Heat_24HAS	3451.12	-2.23122	0.493034	-4.52549	6.03e-06	8.81e-05
itf03g21570	E3 ubiquitin ligase SCF complex subunit SKP1/ASK1 family protein	Heat_48HAS	396.931	-2.5958	0.33102	-7.84182	4.44e-15	4.46e-13
itf03g21620	hypothetical protein	Heat_48HAS	101.167	-3.18912	0.512385	-6.22407	4.84e-10	1.69e-08
itf03g22330	cycloartenol synthase	Heat_48HAS	5.63055	-5.26603	1.48967	-3.53504	0.000407713	0.00238973
itf03g22480	arabinose kinase	Heat_24HAS	160.445	-2.14761	0.280808	-7.64794	2.04e-14	2.47e-12	OG0002822	itf03g22480	AT3G42850.1
itf03g22540	Phospholipase A2 family protein	Heat_48HAS	496.947	-3.17133	0.445402	-7.12016	1.08e-12	6.59e-11	OG0003611	itf10g09090, itf03g22540	AT2G06925.1
itf03g22580	cytochrome P450, family 82, subfamily C, polypeptide	Heat_24HAS	111.965	-2.64301	0.59604	-4.43428	9.24e-06	0.000128687
itf03g22890	Barwin-related endoglucanase	Heat_48HAS	659.572	-3.55747	0.651167	-5.46322	4.68e-08	9.53e-07
itf03g23470	bidirectional amino acid transporter	Heat_48HAS	17.0565	-2.0332	0.827216	-2.45788	0.013976	0.0427341
itf03g24140	Deoxyxylulose-5-phosphate synthase	Heat_48HAS	63.8362	-2.10476	0.393752	-5.34541	9.02e-08	1.72e-06
itf03g24390	conserved hypothetical protein	Heat_48HAS	4.23943	-2.19659	0.820133	-2.67833	0.00739903	0.0256755
itf03g24870	suppressor of npr1-1 constitutive	Heat_48HAS	229.5	-2.89337	0.566149	-5.11062	3.21e-07	5.24e-06
itf03g24930	Protein kinase superfamily protein	Heat_48HAS	144.923	-2.64389	0.609155	-4.34026	1.42e-05	0.000138777
itf03g24940	Protein kinase superfamily protein	Heat_48HAS	158.053	-2.30087	0.678772	-3.38975	0.000699563	0.00374711
itf03g24950	Protein kinase superfamily protein	Heat_48HAS	53.0991	-3.08285	0.624151	-4.93927	7.84e-07	1.13e-05
itf03g25680	ARM repeat superfamily protein	Heat_24HAS	30.677	-2.57752	0.81142	-3.17656	0.00149034	0.00889132
itf03g26150	pseudo-response regulator	Heat_48HAS	68.1609	-2.93032	0.911294	-3.21556	0.00130189	0.00624549	OG0001221	itf03g26830, itf03g26150, itf12g26610, itf05g20000	AT2G46670.1, AT2G46790.1, AT5G24470.1
itf03g26490	Peroxidase superfamily protein	Heat_48HAS	4.84788	-2.33697	0.944675	-2.47384	0.013367	0.0412953
itf03g26830	pseudo-response regulator	Heat_48HAS	472.894	-3.64215	0.78232	-4.65558	3.23e-06	3.86e-05
itf03g27200	expansin B2	Heat_48HAS	7.10306	-2.67415	1.00726	-2.65488	0.00793377	0.0271824
itf03g29720	Polynucleotidyl transferase, ribonuclease H-like superfamily protein	Heat_48HAS	2.86832	-3.22272	1.31063	-2.45891	0.0139359	0.0426314	OG0005185	itf12g00670, itf03g29720	AT4G39810.1
itf03g29770	cytochrome P450, family 71, subfamily B, polypeptide	Heat_48HAS	16.6434	-3.90213	1.32966	-2.93469	0.00333885	0.0135121
itf03g29930	O-methyltransferase family protein	Heat_48HAS	364.608	-2.8534	0.900717	-3.16792	0.00153535	0.00714651
itf03g29960	acyl-CoA oxidase	Heat_24HAS	957.817	-2.64025	0.235981	-11.1884	4.65e-29	5.2e-26
itf04g00400	cyclic nucleotide gated channel	Heat_48HAS	113.874	-3.42229	0.551691	-6.20327	5.53e-10	1.9e-08
itf04g00790	chitinase A	Heat_48HAS	6.72114	-5.03977	1.43801	-3.50469	0.000457146	0.00263263
itf04g00800	chitinase A	Heat_48HAS	3537.79	-2.30933	0.440608	-5.24123	1.6e-07	2.83e-06
itf04g01180	U-box domain-containing protein kinase family protein	Heat_48HAS	3.02403	-4.25819	1.44767	-2.9414	0.00326735	0.0132722
itf04g01510	Heavy metal transport/detoxification superfamily protein	Heat_48HAS	3.00843	-3.09799	1.1332	-2.73385	0.0062598	0.0224557	OG0007121	itf04g01510	AT4G05030.1
itf04g01520	phosphomannomutase	Heat_48HAS	310.486	-2.32445	0.245064	-9.48508	2.42e-21	7.85e-19	OG0009430	itf04g01520	AT2G45790.1
itf04g01680	D-isomer specific 2-hydroxyacid dehydrogenase family protein	Heat_48HAS	259.233	-2.72046	0.516625	-5.26584	1.4e-07	2.53e-06	OG0002076	itf11g00650, itf04g01680	AT2G45630.2, AT5G28310.1
itf04g02350	arginase	Heat_24HAS	610.419	-3.13807	0.735187	-4.2684	1.97e-05	0.00024149
itf04g02620	GATA transcription factor	Heat_24HAS	16.0441	-2.80584	0.639209	-4.38955	1.14e-05	0.000152066	OG0009418	itf04g02620	AT2G45050.1, AT3G60530.1
itf04g02800	homeobox protein	Heat_24HAS	19.2759	-2.63444	0.800671	-3.29028	0.00100086	0.00643472
itf04g03700	Calcium-binding EF hand family protein	Heat_48HAS	1496.56	-2.30404	0.894565	-2.5756	0.0100066	0.0327102	OG0010534	itf04g03700	AT1G64850.1
itf04g04190	Cysteine/Histidine-rich C1 domain family protein	Heat_48HAS	23.2341	-2.30751	0.791669	-2.91475	0.00355977	0.0142353
itf04g05040	sigma factor	Heat_48HAS	1085.1	-3.2342	1.27454	-2.53755	0.0111632	0.0357454	OG0014970	itf04g05040	AT5G13730.1
itf04g05720	Polynucleotidyl transferase, ribonuclease H-like superfamily protein	Heat_48HAS	1346.01	-2.14337	0.578581	-3.70452	0.000211788	0.00137895
itf04g06320	ROP interactive partner	Heat_24HAS	132.065	-2.29692	0.333736	-6.88245	5.88e-12	4.38e-10	OG0002637	itf11g02770	AT2G37080.1, AT3G53350.1
itf04g06440	Seven transmembrane MLO family protein	Heat_48HAS	101.322	-2.15918	0.411461	-5.2476	1.54e-07	2.75e-06	OG0000499	itf02g08700, itf02g08680, itf04g06440, itf04g30580	AT1G11310.1, AT1G61560.1, AT2G39200.1
itf04g07310	ATPase E1-E2 type family protein / haloacid dehalogenase-like hydrolase family protein	Heat_48HAS	24.0613	-3.69776	0.549398	-6.73056	1.69e-11	8.24e-10	OG0001419	itf13g20420, itf13g20410, itf04g07310, itf04g07320	AT3G63380.1, AT3G22910.1
itf04g07320	ATPase E1-E2 type family protein / haloacid dehalogenase-like hydrolase family protein	Heat_48HAS	72.1473	-3.04839	0.543098	-5.61297	1.99e-08	4.48e-07	OG0001419	itf13g20420, itf13g20410, itf04g07310, itf04g07320	AT3G63380.1, AT3G22910.1
itf04g07800	ethylene response factor	Heat_48HAS	27.3203	-2.17815	0.56108	-3.88207	0.000103572	0.000757059	OG0001102	itf14g18080, itf13g14940, itf04g07800, itf13g21010	AT3G23240.1
itf04g07840	RmlC-like cupins superfamily protein	Heat_48HAS	9.12747	-2.06499	0.638876	-3.23223	0.00122828	0.00595664
itf04g07990	phosphate transporter 1;3	Heat_48HAS	3729.95	-2.3988	0.442393	-5.42233	5.88e-08	1.17e-06
itf04g08070	hypothetical protein	Heat_48HAS	31.7982	-2.47515	0.520821	-4.7524	2.01e-06	2.55e-05
itf04g08200	Transducin/WD40 repeat-like superfamily protein	Heat_24HAS	51.7855	-2.37391	0.491584	-4.82911	1.37e-06	2.46e-05	OG0009844	itf04g08200	AT4G14310.2
itf04g08350	peptide transporter	Heat_24HAS	1005.6	-2.40286	0.256044	-9.38454	6.32e-21	1.9e-18	OG0006133	itf04g08350	AT5G46050.1, AT5G46040.1
itf04g08490	TLD-domain containing nucleolar protein	Heat_24HAS	33.4534	-2.14233	0.607431	-3.52688	0.00042049	0.00317426	OG0014021	itf04g08490	AT2G05590.2
itf04g08500	plasmodesmata-located protein	Heat_24HAS	63.9847	-2.33923	0.373132	-6.26918	3.63e-10	1.71e-08	OG0004862	itf13g14110, itf04g08500	AT1G04520.1, AT2G33330.1
itf04g08530	MLP-like protein	Heat_48HAS	3223.83	-2.02153	0.618866	-3.2665	0.00108885	0.00539309
itf04g08580	Calcium-binding EF-hand family protein	Heat_48HAS	46.8218	-2.1931	0.611205	-3.58816	0.000333021	0.00201541	OG0001657	itf04g08590, itf04g08580, itf00g29760, itf00g29770	AT4G13440.1
itf04g08590	Calcium-binding EF-hand family protein	Heat_48HAS	2.53715	-3.17613	1.22253	-2.598	0.00937693	0.0310095
itf04g08920	DUF4487 domain containing protein	Heat_48HAS	5.48069	-2.12737	0.781933	-2.72066	0.00651513	0.0231313	OG0010767	itf04g08920	AT1G04650.1
itf04g08990	Pectin lyase-like superfamily protein	Heat_48HAS	328.691	-2.61708	0.353089	-7.41196	1.24e-13	9.25e-12	OG0000389	itf01g26580, itf13g13880, itf04g08970, itf04g08990	AT1G04680.1, AT4G13710.1
itf04g09060	Chalcone and stilbene synthase family protein	Heat_48HAS	1154.16	-2.79526	0.395414	-7.0692	1.56e-12	9.27e-11	OG0002424	itf04g08620, itf01g26640, itf04g09060	AT5G13930.1
itf04g09070	S-adenosyl-L-methionine-dependent methyltransferases superfamily protein	Heat_48HAS	117.662	-2.95854	0.716178	-4.13101	3.61e-05	0.000310127
itf04g09270	chitinase A	Heat_48HAS	4.95508	-2.76172	1.04799	-2.63526	0.00840734	0.0283971
itf04g09450	Stress up-regulated Nod 19 domain containing protein	Heat_48HAS	1933.43	-2.30752	0.378386	-6.09833	1.07e-09	3.42e-08	OG0001445	itf10g13940, itf02g22350, itf04g09450, itf04g09460, itf09g16660	AT5G61820.1
itf04g09810	Glycosyl hydrolase superfamily protein	Heat_48HAS	1149.84	-2.24914	0.890897	-2.52459	0.0115835	0.0368216
itf04g09860	Protein of unknown function (DUF1264)	Heat_24HAS	19.2931	-3.27271	1.32357	-2.47265	0.0134116	0.049802
itf04g10140	NAD(P)-linked oxidoreductase superfamily protein	Heat_48HAS	586.312	-4.15047	0.904209	-4.59016	4.43e-06	5.06e-05	OG0000255	itf04g10160, itf04g10140, itf04g10130, itf04g10120, itf04g10040	AT1G10810.1, AT1G60680.1, AT1G60690.1, AT1G60730.3, AT1G60710.1
itf04g10160	NAD(P)-linked oxidoreductase superfamily protein	Heat_48HAS	757.82	-5.00257	0.885679	-5.64829	1.62e-08	3.75e-07
itf04g10780	apyrase	Heat_48HAS	319.751	-2.35295	0.284897	-8.25893	1.47e-16	1.94e-14
itf04g10800	apyrase	Heat_48HAS	291.145	-2.17121	0.32114	-6.76094	1.37e-11	6.76e-10
itf04g10930	AMP-dependent synthetase and ligase family protein	Heat_48HAS	3.23676	-2.97914	1.20292	-2.47658	0.0132648	0.0410473
itf04g11160	DNAJ-like	Heat_48HAS	2031.7	-2.16301	0.710327	-3.04509	0.00232612	0.0100493
itf04g12060	Glycosyl hydrolase superfamily protein	Heat_48HAS	1687.42	-2.15311	0.740865	-2.90622	0.00365828	0.014556
itf04g12130	Glycosyl hydrolase superfamily protein	Heat_48HAS	22.1082	-2.40999	0.659792	-3.65264	0.000259553	0.00163254
itf04g12140	Glycosyl hydrolase superfamily protein	Heat_48HAS	89.5538	-3.85366	1.07611	-3.5811	0.000342149	0.00206019
itf04g12370	lipase class 3 family protein	Heat_48HAS	218.465	-3.44948	1.00219	-3.44196	0.000577521	0.0031945	OG0007388	itf04g12370	AT1G05790.1
itf04g12690	hypothetical protein	Heat_48HAS	64.6804	-2.95403	0.892646	-3.3093	0.000935307	0.00474911
itf04g12920	Transducin family protein / WD-40 repeat family protein	Heat_48HAS	3.84066	-3.05403	1.1806	-2.58684	0.00968602	0.031863	OG0000249	itf05g20230, itf06g07140, itf08g07260, itf09g16040, itf04g12920, itf05g13540, itf02g18980, itf13g13350, itf09g16050, itf05g20240	AT4G33260.1, AT4G33270.1
itf04g13060	RING/U-box superfamily protein	Heat_48HAS	5.95196	-2.25228	0.86719	-2.59721	0.00939834	0.0310646
itf04g13270	Galactose mutarotase-like superfamily protein	Heat_48HAS	204.462	-3.83379	0.726521	-5.27692	1.31e-07	2.41e-06
itf04g13740	RmlC-like cupins superfamily protein	Heat_48HAS	22.7131	-3.70456	1.0068	-3.67955	0.000233643	0.00149647
itf04g14250	MLP-like protein	Heat_48HAS	2.95416	-3.54528	1.25669	-2.82112	0.00478564	0.0181134
itf04g14280	phosphoglucomutase, putative / glucose phosphomutase, putative	Heat_48HAS	3157.96	-2.40065	0.662842	-3.62175	0.000292616	0.00180799	OG0011120	itf04g14280	AT1G70820.1
itf04g14470	flavin-binding, kelch repeat, f box	Heat_48HAS	3006.18	-4.54236	1.21995	-3.72339	0.000196567	0.00129535	OG0010707	itf04g14470	AT1G68050.1
itf04g14550	PLANT CADMIUM RESISTANCE	Heat_48HAS	99.6641	-2.93123	0.58417	-5.01776	5.23e-07	7.99e-06	OG0000307	itf00g38850, itf04g14550, itf04g14580	AT1G14880.1, AT1G14870.1, AT5G35525.1
itf04g14580	PLAC8 family protein	Heat_48HAS	692.075	-3.92509	0.386239	-10.1623	2.92e-24	1.63e-21	OG0000307	itf00g38850, itf04g14550, itf04g14580	AT1G14880.1, AT1G14870.1, AT5G35525.1
itf04g15180	hypothetical protein	Heat_48HAS	2.91791	-4.66951	1.48504	-3.14437	0.00166446	0.00764922
itf04g16340	Male-cone protein	Heat_48HAS	11.8945	-2.65329	1.03393	-2.56621	0.0102816	0.0334117
itf04g18170	Protein of unknown function (DUF581)	Heat_24HAS	413.664	-2.42801	0.494175	-4.91327	8.96e-07	1.7e-05	OG0008325	itf04g18170	AT5G49120.1
itf04g19510	cytochrome P450, family 716, subfamily A, polypeptide	Heat_48HAS	30.5986	-3.11746	0.898616	-3.46918	0.000522056	0.00293346
itf04g19530	cytochrome P450, family 716, subfamily A, polypeptide	Heat_48HAS	3.98199	-3.76919	1.47945	-2.5477	0.0108434	0.0349175	OG0014806	itf04g19530	AT5G36130.1
itf04g19540	cytochrome P450, family 716, subfamily A, polypeptide	Heat_48HAS	11.8973	-3.5865	1.11234	-3.22428	0.0012629	0.00609484	OG0000233	itf01g29300, itf03g22280, itf04g23050, itf05g00310, itf05g00300, itf05g01410, itf05g01420, itf05g01430, itf04g19540, itf05g01910, itf05g01210, itf04g19300, itf04g19510, itf05g01900	AT5G36110.1, AT5G36140.1
itf04g20120	conserved hypothetical protein	Heat_48HAS	3269.54	-2.99885	0.644285	-4.65454	3.25e-06	3.87e-05	OG0007320	itf04g20120	AT4G15610.1, AT3G06390.1
itf04g20210	Carbohydrate-binding X8 domain superfamily protein	Heat_24HAS	6.5555	-2.38435	0.754968	-3.15822	0.00158738	0.00934765
itf04g21050	Gibberellin-regulated family protein	Heat_48HAS	487.252	-2.93471	0.414252	-7.08437	1.4e-12	8.35e-11	OG0014551	itf04g21050	AT1G22690.1
itf04g21340	acetyl CoA:(Z)-3-hexen-1-ol acetyltransferase	Heat_24HAS	8.2284	-2.015	0.760204	-2.6506	0.00803489	0.033672
itf04g21540	Potato type II proteinase inhibitor family domain containing protein	Heat_48HAS	6.1384	-2.6472	0.974976	-2.71514	0.00662476	0.0234476
itf04g21710	FAD-binding Berberine family protein	Heat_48HAS	5.43685	-5.75237	1.85055	-3.10847	0.00188059	0.00846313	OG0000150	itf04g21750, itf04g21720, itf04g21710	AT5G44390.1, AT5G44380.1, AT5G44400.1, AT4G20820.1, AT5G44410.1, AT5G44440.1
itf04g22350	hypothetical protein	Heat_48HAS	1.79669	-3.76252	1.35863	-2.76936	0.00561669	0.0205734	OG0003132	itf04g32390, itf04g22350, itf14g09950, itf00g17020	AT3G22190.1
itf04g22930	hypothetical protein	Heat_24HAS	769.044	-2.8129	0.650366	-4.32511	1.52e-05	0.000194314
itf04g22980	alcohol dehydrogenase	Heat_48HAS	49.2677	-2.23879	0.299968	-7.46342	8.43e-14	6.41e-12	OG0000719	itf01g29940, itf01g30020, itf04g22980, itf01g30030, itf01g29930	AT1G77120.1
itf04g23450	conserved hypothetical protein	Heat_24HAS	256.19	-2.56908	0.473032	-5.43108	5.6e-08	1.51e-06	OG0014027	itf04g23450	AT2G47010.1
itf04g23820	RING/FYVE/PHD zinc finger superfamily protein	Heat_48HAS	14.9978	-3.64088	1.02278	-3.55979	0.000371158	0.00220852
itf04g23830	Adenine nucleotide alpha hydrolases-like superfamily protein	Heat_48HAS	4721.88	-3.82031	1.06344	-3.5924	0.000327643	0.00198928	OG0000311	itf04g23830	AT3G62550.1
itf04g25970	cytochrome P450, family 94, subfamily B, polypeptide	Heat_48HAS	235.891	-2.51338	0.679606	-3.6983	0.00021705	0.00140667
itf04g25980	cytochrome P450, family 94, subfamily B, polypeptide	Heat_48HAS	182.187	-2.83053	0.933535	-3.03205	0.00242898	0.0104199
itf04g26440	breast cancer associated RING	Heat_48HAS	15.1535	-2.48949	0.709453	-3.50903	0.000449744	0.00259436	OG0007833	itf04g26440	AT1G04020.1
itf04g26450	conserved hypothetical protein	Heat_48HAS	53.0491	-3.95006	0.600229	-6.58093	4.68e-11	2.06e-09	OG0005394	itf04g26450	AT1G04030.1, AT5G44040.1
itf04g26570	Tetratricopeptide repeat (TPR)-like superfamily protein	Heat_24HAS	866.632	-2.0916	0.51469	-4.06382	4.83e-05	0.000516639
itf04g26770	conserved hypothetical protein	Heat_24HAS	2.79148	-2.57688	0.989554	-2.60408	0.00921213	0.0373084	OG0014017	itf04g26770	AT2G20250.1
itf04g26840	regulatory particle AAA-ATPase 2A	Heat_48HAS	157.09	-2.02742	0.395792	-5.12244	3.02e-07	4.97e-06
itf04g26970	vesicle-associated membrane protein	Heat_48HAS	149.36	-2.00156	0.341903	-5.85418	4.79e-09	1.28e-07	OG0000274	itf07g16880, itf04g26970, itf04g09090, itf01g26830, itf10g06890, itf08g06710, itf10g17220	AT2G33120.2, AT1G04750.1, AT1G04760.1
itf04g27140	cytochrome P450, family 82, subfamily C, polypeptide	Heat_48HAS	135.274	-3.10988	0.537333	-5.78762	7.14e-09	1.81e-07
itf04g27890	conserved hypothetical protein	Heat_24HAS	1.5964	-4.27774	1.43337	-2.9844	0.00284137	0.0148396
itf04g28200	RNI-like superfamily protein	Heat_24HAS	30.6124	-2.31654	0.658352	-3.5187	0.000433662	0.00325629
itf04g28230	methyltransferases	Heat_24HAS	7.41327	-3.49934	1.25422	-2.79006	0.00526982	0.0242595
itf04g28690	2-oxoglutarate (2OG) and Fe(II)-dependent oxygenase superfamily protein	Heat_48HAS	28.1011	-2.66355	0.44594	-5.9729	2.33e-09	6.81e-08
itf04g28700	2-oxoglutarate (2OG) and Fe(II)-dependent oxygenase superfamily protein	Heat_48HAS	37.3643	-2.67076	0.654513	-4.08053	4.49e-05	0.00037349	OG0004327	itf04g28690, itf04g28700	AT5G58660.1, AT3G47190.1
itf04g29110	tubulin beta	Heat_48HAS	3132.32	-2.30413	0.276251	-8.3407	7.39e-17	1.05e-14	OG0000105	itf06g21420, itf08g03140	AT1G20010.1, AT1G75780.1
itf04g29860	Pathogenesis-related thaumatin superfamily protein	Heat_24HAS	357.499	-2.45801	0.538374	-4.56562	4.98e-06	7.46e-05	OG0009429	itf04g29860	AT2G28790.1
itf04g31160	AMP-dependent synthetase and ligase family protein	Heat_48HAS	1.86107	-4.09102	1.67322	-2.445	0.0144852	0.0439532
itf04g31530	serine carboxypeptidase-like	Heat_48HAS	881.106	-2.5618	0.425987	-6.01378	1.81e-09	5.41e-08	OG0001166	itf07g20550, itf04g31530	AT2G27920.1
itf04g33450	disease resistance family protein / LRR family protein	Heat_48HAS	4.76239	-2.30043	0.954552	-2.40996	0.0159543	0.0475639
itf04g33970	conserved hypothetical protein	Heat_48HAS	23.6851	-2.48971	0.736528	-3.38033	0.000723979	0.00385901
itf04g34030	Leucine-rich receptor-like protein kinase family protein	Heat_24HAS	4.27809	-3.32166	1.25168	-2.65375	0.00796016	0.0333901
itf04g34080	disease resistance family protein / LRR family protein	Heat_48HAS	3.63562	-4.17239	1.47606	-2.82671	0.00470283	0.0178799
itf04g34130	Leucine-rich repeat transmembrane protein kinase	Heat_48HAS	2.59647	-3.68075	1.38712	-2.65352	0.00796561	0.0272737
itf05g00330	wall-associated kinase	Heat_48HAS	8.15344	-2.51276	0.855282	-2.93793	0.00330415	0.0133947
itf05g00370	wall associated kinase	Heat_48HAS	74.1998	-2.47445	0.69723	-3.54897	0.000386745	0.00229088
itf05g00400	wall associated kinase	Heat_24HAS	27.0683	-2.19442	0.634836	-3.45668	0.000546883	0.00394523
itf05g00430	wall associated kinase	Heat_24HAS	121.004	-3.30968	1.20201	-2.75345	0.00589708	0.0265146
itf05g00780	CCR-like	Heat_48HAS	20218.1	-5.96855	1.07856	-5.53382	3.13e-08	6.68e-07	OG0011664	itf05g00780	AT3G26740.1
itf05g01300	3-ketoacyl-CoA synthase	Heat_48HAS	156.056	-2.19899	0.501814	-4.38208	1.18e-05	0.000117778
itf05g01460	cell wall-associated kinase	Heat_48HAS	14.3994	-2.45259	0.695505	-3.52634	0.00042135	0.00245485
itf05g01600	Potato type II proteinase inhibitor family domain containing protein	Heat_48HAS	86.8468	-3.14256	0.851416	-3.69099	0.000223386	0.00144327	OG0005418	itf05g01590, itf05g01600, itf04g21590	AT1G72060.1
itf05g01910	cytochrome P450, family 716, subfamily A, polypeptide	Heat_48HAS	52.4254	-3.53031	0.913557	-3.86435	0.000111383	0.000806293
itf05g02790	S-adenosyl-L-methionine-dependent methyltransferases superfamily protein	Heat_48HAS	25.0085	-4.16637	1.05334	-3.95539	7.64e-05	0.000582707	OG0003576	itf05g02790	AT3G56080.1, AT2G40280.1
itf05g03170	hypothetical protein	Heat_48HAS	2.04696	-4.78815	1.44536	-3.31276	0.000923795	0.00470998
itf05g03270	ROP guanine nucleotide exchange factor	Heat_24HAS	14.0199	-2.14103	0.419093	-5.10873	3.24e-07	7e-06
itf05g04330	delta(3), delta(2)-enoyl CoA isomerase	Heat_48HAS	16.2903	-2.48364	0.971765	-2.5558	0.0105943	0.0342412
itf05g04710	reversibly glycosylated polypeptide	Heat_24HAS	3.13523	-3.34968	1.19647	-2.79964	0.00511604	0.0236844
itf05g04890	alpha/beta-Hydrolases superfamily protein	Heat_48HAS	105.336	-3.95904	0.834565	-4.74383	2.1e-06	2.65e-05	OG0000979	itf03g16100, itf12g22110, itf05g04890	AT3G55190.1, AT2G39420.1, AT2G39410.2, AT3G55180.1, AT2G39400.1
itf05g05110	cytochrome P450, family 87, subfamily A, polypeptide	Heat_48HAS	18.0953	-4.52182	1.85722	-2.43472	0.0149034	0.0449983
itf05g05410	5'-nucleotidases;magnesium ion binding	Heat_48HAS	19.4228	-4.16442	0.721388	-5.77278	7.8e-09	1.95e-07
itf05g05420	5'-nucleotidases;magnesium ion binding	Heat_48HAS	37.4918	-3.48546	0.570082	-6.11397	9.72e-10	3.13e-08	OG0002048	itf05g05410, itf05g05420, itf05g05240, itf05g05220, itf05g05230	AT2G38680.1
itf05g05610	hypothetical protein	Heat_48HAS	7.68145	-2.52802	1.05392	-2.39868	0.0164545	0.0486351
itf05g06000	Glycosyl hydrolases family 31 protein	Heat_24HAS	5.54822	-2.15606	0.845597	-2.54975	0.01078	0.0420066
itf05g06130	Family of unknown function (DUF662)	Heat_48HAS	72.1059	-2.02612	0.614578	-3.29677	0.000978046	0.00492136
itf05g06180	hypothetical protein	Heat_48HAS	3.14957	-4.40124	1.43468	-3.06775	0.00215674	0.00945615
itf05g06230	RING/U-box superfamily protein	Heat_48HAS	50.7506	-3.4081	0.642118	-5.30759	1.11e-07	2.06e-06
itf05g06360	Nucleotide-diphospho-sugar transferases superfamily protein	Heat_48HAS	144.862	-3.94641	1.04993	-3.75875	0.000170763	0.00114839
itf05g06830	germin	Heat_48HAS	1369.35	-6.49068	1.25562	-5.16931	2.35e-07	3.98e-06
itf05g06850	germin	Heat_48HAS	4609.78	-6.81319	1.2166	-5.60018	2.14e-08	4.76e-07
itf05g06890	growth-regulating factor	Heat_24HAS	71.7238	-2.13936	0.386513	-5.53501	3.11e-08	8.95e-07
itf05g08040	Uroporphyrinogen-III synthase HemD domain containing protein	Heat_24HAS	6.92283	-4.66751	1.41419	-3.30047	0.000965227	0.00625207
itf05g08880	GF14 protein phi chain	Heat_48HAS	10.9305	-3.52234	0.673917	-5.22667	1.73e-07	3.04e-06
itf05g10360	GroES-like zinc-binding dehydrogenase family protein	Heat_48HAS	21.698	-5.0916	1.22599	-4.15306	3.28e-05	0.000284878
itf05g11120	tracheary element differentiation-related	Heat_48HAS	15.2898	-2.51492	0.951569	-2.64292	0.00821941	0.0279024	OG0003079	itf00g16590, itf05g11120, itf05g11080, itf05g11100	AT1G43790.1
itf05g11260	pathogenesis-related family protein	Heat_48HAS	2817.52	-5.4087	1.12351	-4.81413	1.48e-06	1.95e-05
itf05g11880	histidine acid phosphatase family protein	Heat_48HAS	6.81125	-2.45631	0.835366	-2.9404	0.00327793	0.0133131	OG0002997	itf05g02750, itf05g11880, itf05g11800, itf00g54170, itf00g19090	AT1G09870.1
itf05g11930	WRKY DNA-binding protein	Heat_48HAS	15.0248	-3.01933	0.916979	-3.29269	0.00099233	0.00497796
itf05g11950	WRKY DNA-binding protein	Heat_48HAS	21.4327	-5.18103	0.986653	-5.25112	1.51e-07	2.71e-06
itf05g11960	hypothetical protein	Heat_48HAS	3.93381	-3.42982	1.43666	-2.38736	0.0169699	0.0498776
itf05g12010	conserved hypothetical protein	Heat_48HAS	7.42326	-2.07321	0.831023	-2.49477	0.012604	0.0394115	OG0007781	itf00g44600, itf05g12010	AT1G71760.2
itf05g12950	hypothetical protein	Heat_48HAS	16.8201	-2.19022	0.659298	-3.32205	0.000893592	0.00458073
itf05g13010	hypothetical protein	Heat_48HAS	278.067	-2.50837	0.546056	-4.59362	4.36e-06	4.99e-05
itf05g13030	hypothetical protein	Heat_48HAS	42.4673	-2.83903	0.663835	-4.2767	1.9e-05	0.000178212
itf05g13040	hypothetical protein	Heat_48HAS	536.872	-2.10064	0.521232	-4.03015	5.57e-05	0.000448266
itf05g13050	hypothetical protein	Heat_24HAS	6.27719	-4.20803	1.43872	-2.92484	0.0034463	0.0173083
itf05g13880	Bifunctional inhibitor/lipid-transfer protein/seed storage 2S albumin superfamily protein	Heat_24HAS	1.20036	-4.45837	1.78728	-2.4945	0.0126136	0.0475094
itf05g14230	Bifunctional inhibitor/lipid-transfer protein/seed storage 2S albumin superfamily protein	Heat_48HAS	10.5215	-3.54521	0.832563	-4.25819	2.06e-05	0.000191639
itf05g15180	Peptidase M50B-like domain containing protein	Heat_48HAS	123.603	-2.87407	0.401076	-7.16591	7.73e-13	4.93e-11	OG0007711	itf06g14000, itf05g15180	AT1G67060.1
itf05g15200	cytochrome P450, family 71, subfamily B, polypeptide	Heat_48HAS	113.169	-3.56176	0.994385	-3.58188	0.000341137	0.00205552
itf05g15210	cytochrome P450, family 76, subfamily C, polypeptide	Heat_24HAS	7.06805	-3.67672	1.34469	-2.73425	0.00625227	0.0277214
itf05g15220	cytochrome P450, family 71, subfamily A, polypeptide	Heat_24HAS	10.7833	-2.65326	1.04681	-2.53463	0.0112568	0.0433856
itf05g15240	LOB domain-containing protein	Heat_48HAS	1.84187	-4.6013	1.91725	-2.39995	0.0163973	0.0485372	OG0002257	itf00g28160, itf05g15240	AT3G02550.1, AT1G67100.1
itf05g15840	Peroxidase superfamily protein	Heat_48HAS	460.792	-2.45517	0.551339	-4.45311	8.46e-06	8.91e-05	OG0005948	itf05g15830, itf05g15840	AT3G01420.1
itf05g15910	Ribosomal protein L34e superfamily protein	Heat_48HAS	566.588	-3.19365	0.718409	-4.44544	8.77e-06	9.19e-05	OG0000605	itf06g26270, itf01g25590, itf02g04050, itf05g15910, itf07g22160	AT3G28900.1, AT1G69620.1, AT1G26880.1
itf05g16060	hypothetical protein	Heat_48HAS	21.6062	-2.5154	0.562487	-4.47192	7.75e-06	8.26e-05	OG0014666	itf05g16060	AT3G29034.1
itf05g16110	EXS (ERD1/XPR1/SYG1) family protein	Heat_48HAS	14.3487	-2.05256	0.551638	-3.72084	0.00019856	0.00130718
itf05g16370	Glycosyl transferase, family	Heat_24HAS	1307.88	-2.0323	0.732116	-2.77593	0.00550442	0.0251367
itf05g16980	hypothetical protein	Heat_48HAS	1.54175	-4.45065	1.36645	-3.2571	0.00112558	0.00554051
itf05g17120	hypothetical protein	Heat_48HAS	3358.92	-2.44491	0.460681	-5.30716	1.11e-07	2.07e-06
itf05g17130	PQ-loop repeat family protein / transmembrane family protein	Heat_48HAS	481.749	-2.68232	0.391063	-6.85905	6.93e-12	3.64e-10
itf05g17510	methyl esterase	Heat_48HAS	176.953	-2.24495	0.552982	-4.05972	4.91e-05	0.000402342	OG0007890	itf03g02910, itf05g17510	AT3G50440.1
itf05g17860	DNA-directed DNA polymerases	Heat_48HAS	45.226	-2.71969	0.591267	-4.59977	4.23e-06	4.87e-05	OG0012694	itf05g17860	AT5G67100.1
itf05g17870	S-adenosyl-L-methionine-dependent methyltransferases superfamily protein	Heat_48HAS	387.172	-2.53948	0.577608	-4.39655	1.1e-05	0.000111604	OG0000709	itf12g04970, itf12g04960, itf12g04980, itf05g17870, itf01g22260	AT4G34050.1
itf05g18310	BTB and TAZ domain protein	Heat_24HAS	1627.66	-3.42206	0.891452	-3.83874	0.000123665	0.00113585
itf05g18320	voltage dependent anion channel	Heat_48HAS	39.7373	-3.96293	0.960404	-4.12632	3.69e-05	0.000315895	OG0002359	itf00g13570, itf05g18320, itf00g13630, itf05g18360	AT3G49920.1, AT5G67500.2
itf05g18540	ACT domain repeat	Heat_48HAS	423.131	-3.79505	0.459197	-8.26453	1.4e-16	1.86e-14
itf05g19070	Late embryogenesis abundant (LEA) hydroxyproline-rich glycoprotein family	Heat_48HAS	16.4132	-4.84381	1.19077	-4.0678	4.75e-05	0.000391347
itf05g19400	WRKY family transcription factor	Heat_24HAS	45.0068	-2.37731	0.738407	-3.21951	0.00128409	0.00788206
itf05g19980	Subtilase family protein	Heat_48HAS	38.4261	-3.26126	0.556572	-5.85953	4.64e-09	1.25e-07
itf05g20000	pseudo-response regulator	Heat_48HAS	3103.77	-2.82717	1.0129	-2.79117	0.00525176	0.0195477	OG0001221	itf03g26830, itf03g26150, itf12g26610, itf05g20000	AT2G46670.1, AT2G46790.1, AT5G24470.1
itf05g20080	ovate family protein	Heat_48HAS	15.1184	-2.1394	0.55069	-3.88494	0.000102354	0.000749247
itf05g20240	Transducin family protein / WD-40 repeat family protein	Heat_48HAS	16.4874	-2.53613	0.616631	-4.11288	3.91e-05	0.000330876
itf05g20800	RmlC-like cupins superfamily protein	Heat_48HAS	13.4723	-4.38821	1.10693	-3.9643	7.36e-05	0.000564653
itf05g20810	RmlC-like cupins superfamily protein	Heat_48HAS	13.4747	-4.28813	1.15666	-3.70733	0.000209456	0.00136657
itf05g20820	RmlC-like cupins superfamily protein	Heat_48HAS	13.6889	-2.99214	0.921479	-3.2471	0.00116587	0.00571095
itf05g20860	RmlC-like cupins superfamily protein	Heat_48HAS	18.2896	-2.44323	0.748907	-3.2624	0.00110473	0.00545937
itf05g20950	AAA-ATPase	Heat_48HAS	451.14	-2.12551	0.701734	-3.02894	0.00245412	0.0105037
itf05g21320	actin	Heat_48HAS	441.906	-2.19654	0.408851	-5.37247	7.77e-08	1.51e-06	OG0000031	itf03g15730, itf12g22550	AT3G53750.1, AT2G37620.1
itf05g21330	actin	Heat_24HAS	825.87	-2.22188	0.424216	-5.23762	1.63e-07	3.84e-06
itf05g21500	essential meiotic endonuclease 1B	Heat_24HAS	14.3697	-2.21947	0.467017	-4.75245	2.01e-06	3.44e-05	OG0004911	itf05g21500	AT2G22140.1, AT2G21800.2
itf05g21860	NAD(P)-binding Rossmann-fold superfamily protein	Heat_48HAS	319.888	-4.79622	0.906347	-5.29181	1.21e-07	2.23e-06
itf05g21880	NAD(P)-binding Rossmann-fold superfamily protein	Heat_48HAS	209.762	-4.26345	0.902426	-4.72444	2.31e-06	2.88e-05
itf05g21950	conserved hypothetical protein	Heat_24HAS	285.178	-2.81101	0.244751	-11.4852	1.57e-30	2.1e-27	OG0007014	itf03g03360, itf05g21950	AT4G39900.1
itf05g22310	O-fucosyltransferase family protein	Heat_24HAS	1139.84	-2.01486	0.524243	-3.84337	0.000121357	0.00111963	OG0002140	itf06g24180	AT4G24530.1
itf05g22460	UDP-Glycosyltransferase superfamily protein	Heat_48HAS	11.2729	-2.70387	0.770042	-3.51132	0.000445881	0.00257434
itf05g22620	S-adenosyl-L-methionine-dependent methyltransferases superfamily protein	Heat_48HAS	11.5084	-3.07126	0.929177	-3.30535	0.000948568	0.0047988	OG0007042	itf05g22610, itf05g22620	AT4G26220.1
itf05g23210	hydroxy methylglutaryl CoA reductase	Heat_48HAS	277.233	-2.48451	0.855553	-2.90398	0.00368447	0.0146336
itf05g23690	hypothetical protein	Heat_48HAS	5.72082	-2.35732	0.832082	-2.83304	0.00461076	0.0175834
itf05g23740	Protein prenylyltransferase superfamily protein	Heat_48HAS	3.90171	-2.01299	0.806061	-2.49731	0.0125139	0.0391672	OG0003050	itf06g12780, itf00g32890, itf05g23740	AT1G10095.1
itf05g23890	Chalcone-flavanone isomerase family protein	Heat_48HAS	3.01333	-3.75032	1.40049	-2.67786	0.00740944	0.0257048	OG0002338	itf12g02730, itf05g23890, itf03g06900	AT3G51230.1, AT5G66230.1
itf05g25220	protochlorophyllide oxidoreductase A	Heat_48HAS	7672.82	-2.32745	0.650454	-3.57819	0.000345983	0.00207803	OG0002193	itf05g25220	AT5G54190.1, AT4G27440.1
itf05g26260	hypothetical protein	Heat_24HAS	16.6692	-2.30628	0.641458	-3.59537	0.000323928	0.00255008
itf05g26900	hypothetical protein	Heat_24HAS	226.059	-2.66273	0.517135	-5.149	2.62e-07	5.82e-06
itf05g27210	activator of spomin::LUC2	Heat_24HAS	8.03682	-2.21022	0.735055	-3.00687	0.00263949	0.0140061	OG0014638	itf05g27210	AT3G12890.1
itf05g27230	cytochrome P450, family 96, subfamily A, polypeptide	Heat_24HAS	3.31039	-3.37118	1.31327	-2.567	0.0102582	0.0404375
itf06g03530	HCO3- transporter family	Heat_48HAS	7.5701	-3.4148	1.42257	-2.40044	0.0163754	0.0484943	OG0001629	itf06g03530	AT4G32510.1, AT5G25430.1
itf06g03560	O-methyltransferase family protein	Heat_48HAS	33.3672	-3.20955	0.825644	-3.88733	0.000101352	0.000743992
itf06g04310	RNA-directed DNA polymerase (reverse transcriptase)-related family protein	Heat_48HAS	3.50031	-3.81342	1.14352	-3.33481	0.00085359	0.00440926
itf06g05790	hypothetical protein	Heat_48HAS	7.75986	-2.84141	0.857019	-3.31546	0.000914926	0.00466911
itf06g05880	WRKY DNA-binding protein	Heat_48HAS	119.252	-6.00255	0.865889	-6.93223	4.14e-12	2.29e-10	OG0000673	itf01g14450, itf06g05880	AT2G25000.1, AT4G31800.1
itf06g06020	Terpenoid cyclases/Protein prenyltransferases superfamily protein	Heat_48HAS	38.6078	-3.47191	0.661545	-5.24819	1.54e-07	2.75e-06
itf06g06110	hypothetical protein	Heat_48HAS	4.65912	-2.2833	0.792635	-2.88064	0.00396864	0.0155713
itf06g06210	early nodulin-like protein	Heat_48HAS	34.078	-5.23109	0.885423	-5.90801	3.46e-09	9.68e-08	OG0002035	itf06g06210	AT5G57920.1, AT5G25090.1, AT2G25060.1, AT4G31840.1, AT2G23990.2, AT4G30590.1
itf06g06240	Acyl-CoA N-acyltransferases (NAT) superfamily protein	Heat_48HAS	84.5833	-2.30636	0.526253	-4.38261	1.17e-05	0.000117585
itf06g06350	O-methyltransferase family protein	Heat_48HAS	136.83	-2.00664	0.415441	-4.83013	1.36e-06	1.83e-05
itf06g07040	adenosine kinase	Heat_48HAS	1010.93	-2.25897	0.27162	-8.31666	9.05e-17	1.24e-14	OG0003144	itf09g14790, itf06g07040	AT3G09820.1, AT5G03300.1
itf06g07700	probable CDP-diacylglycerol--inositol 3-phosphatidyltransferase	Heat_48HAS	119.728	-2.06422	0.20238	-10.1997	1.99e-24	1.13e-21	OG0002803	itf01g25330, itf06g07700	AT4G38570.1, AT1G68000.1
itf06g08580	Ferritin/ribonucleotide reductase-like family protein	Heat_48HAS	181.472	-2.23189	0.448136	-4.98038	6.35e-07	9.5e-06
itf06g08710	hypothetical protein	Heat_48HAS	12.6644	-2.11941	0.642983	-3.29622	0.000979967	0.00492725
itf06g09860	Major facilitator superfamily protein	Heat_48HAS	6.0843	-2.47884	0.964013	-2.57137	0.0101297	0.0330408
itf06g10540	IQ-domain	Heat_24HAS	61.5046	-2.74708	0.641737	-4.28069	1.86e-05	0.00023056	OG0009704	itf06g10540	AT2G26180.1
itf06g10910	WRKY DNA-binding protein	Heat_48HAS	222.386	-2.93285	0.644661	-4.54945	5.38e-06	5.98e-05	OG0006102	itf06g10910	AT5G26170.1
itf06g11530	NADH dehydrogenase 2A	Heat_24HAS	9.82477	-2.38788	0.745236	-3.20419	0.00135443	0.00820906
itf06g11900	Histone superfamily protein	Heat_24HAS	96.1834	-2.1993	0.465562	-4.72397	2.31e-06	3.87e-05
itf06g12380	terpene synthase	Heat_48HAS	14.667	-3.09196	0.933352	-3.31275	0.000923832	0.00470998
itf06g12830	hypothetical protein	Heat_48HAS	1548.37	-4.0893	0.583853	-7.004	2.49e-12	1.43e-10
itf06g12870	farnesyl diphosphate synthase	Heat_48HAS	8.96016	-2.02741	0.675892	-2.9996	0.00270332	0.011381	OG0002114	itf02g17200, itf06g12870	AT4G17190.1, AT5G47770.1
itf06g13150	ATPase E1-E2 type family protein / haloacid dehalogenase-like hydrolase family protein	Heat_24HAS	8.35893	-2.2443	0.682982	-3.28604	0.00101607	0.00651064
itf06g13770	MATE efflux family protein	Heat_48HAS	399.124	-2.42971	0.309477	-7.85102	4.13e-15	4.16e-13	OG0000427	itf06g13770	AT5G52450.1, AT2G34360.1, AT1G73700.1
itf06g13820	Calmodulin binding protein-like	Heat_48HAS	7.44169	-6.28705	1.23819	-5.07761	3.82e-07	6.09e-06
itf06g13910	cytochrome P450, family 71, subfamily A, polypeptide	Heat_48HAS	78.7035	-6.02089	1.56096	-3.85717	0.000114709	0.000826716
itf06g14420	homolog of yeast CDT1 A	Heat_24HAS	7.38114	-2.10085	0.663129	-3.16809	0.00153446	0.00909396
itf06g14680	amino acid permease	Heat_24HAS	461.749	-2.01467	0.563071	-3.57801	0.000346221	0.00268928	OG0000394	itf05g13240, itf06g14680	AT1G77380.1
itf06g14830	conserved hypothetical protein	Heat_48HAS	8.09036	-2.40505	0.934319	-2.57412	0.0100495	0.0328201
itf06g14890	tryptophan aminotransferase of Arabidopsis	Heat_48HAS	18.865	-3.37086	0.567849	-5.93619	2.92e-09	8.29e-08
itf06g16270	hypothetical protein	Heat_48HAS	5.57878	-4.23941	1.25506	-3.37784	0.000730569	0.00388676
itf06g16710	cytochrome P450, family 83, subfamily B, polypeptide	Heat_48HAS	52.4873	-2.31716	0.820592	-2.82377	0.00474622	0.0179953	OG0000196	itf07g08230, itf06g16730, itf00g31890, itf06g16690, itf06g16700, itf06g16710, itf06g16720, itf06g16760, itf06g16780, itf06g16770, itf06g16740, itf06g16750	AT4G31500.1, AT4G13770.1
itf06g16770	cytochrome P450, family 83, subfamily B, polypeptide	Heat_48HAS	45.4098	-2.04537	0.813963	-2.51285	0.0119759	0.0378033
itf06g17020	S-locus lectin protein kinase family protein	Heat_48HAS	2.91095	-2.68015	1.07091	-2.50268	0.0123256	0.0386608
itf06g17550	Integrase-type DNA-binding superfamily protein	Heat_48HAS	31.263	-3.71801	0.788204	-4.71707	2.39e-06	2.97e-05
itf06g17820	Leucine-rich repeat transmembrane protein kinase protein	Heat_24HAS	28.2917	-2.1564	0.42981	-5.01709	5.25e-07	1.07e-05	OG0001679	itf06g17830, itf00g25640, itf00g25650, itf06g17820, itf00g25660, itf06g17810	AT1G51790.1
itf06g18290	Aldolase-type TIM barrel family protein	Heat_48HAS	154.256	-2.13246	0.273542	-7.79574	6.4e-15	6.15e-13	OG0001408	itf06g18300, itf06g18290	AT3G14150.1, AT3G14130.1
itf06g18300	Aldolase-type TIM barrel family protein	Heat_48HAS	255.732	-2.21272	0.202767	-10.9126	1e-27	9.4e-25
itf06g19570	hypothetical protein	Heat_48HAS	31.7695	-2.73545	0.746508	-3.66432	0.000247994	0.0015715
itf06g19680	vacuolar membrane ATPase	Heat_48HAS	108.967	-2.86693	0.418514	-6.85026	7.37e-12	3.83e-10
itf06g20110	isopentenyl diphosphate isomerase	Heat_48HAS	1340.11	-2.12498	0.26141	-8.12893	4.33e-16	5.26e-14
itf06g20530	AMP-dependent synthetase and ligase family protein	Heat_48HAS	5.79064	-2.59212	1.07683	-2.40718	0.016076	0.0478289	OG0001013	itf13g10130, itf06g20520, itf06g20530	AT4G19010.1
itf06g20620	hypothetical protein	Heat_24HAS	3.74272	-2.79914	0.972599	-2.878	0.0040021	0.0195045
itf06g20870	proline-rich family protein	Heat_48HAS	2073.39	-2.37735	0.317231	-7.49407	6.68e-14	5.2e-12
itf06g20970	conserved hypothetical protein	Heat_24HAS	445.376	-2.26921	0.339465	-6.68466	2.31e-11	1.5e-09	OG0012948	itf06g20970	AT5G45310.1
itf06g21300	synaptotagmin A	Heat_48HAS	3.47118	-4.3352	1.29781	-3.34041	0.000836559	0.00434008
itf06g21420	tubulin beta-1 chain	Heat_48HAS	2338.3	-2.12919	0.216288	-9.84421	7.26e-23	2.93e-20
itf06g21480	Dihydrodipicolinate reductase, bacterial/plant	Heat_24HAS	25.7569	-2.5084	0.47084	-5.3275	9.96e-08	2.5e-06	OG0002730	itf06g00740, itf06g21480	AT3G59890.1, AT2G44040.1
itf06g21740	HXXXD-type acyl-transferase family protein	Heat_24HAS	30.8796	-2.64416	0.372084	-7.10634	1.19e-12	1.03e-10
itf06g21750	HXXXD-type acyl-transferase family protein	Heat_24HAS	98.5235	-2.69244	0.363397	-7.40909	1.27e-13	1.32e-11	OG0001830	itf06g21740, itf06g21760, itf06g21750	AT5G07850.1, AT5G07870.1, AT5G07860.1, AT5G42830.1
itf06g22020	conserved hypothetical protein	Heat_48HAS	8884.21	-2.13264	0.465679	-4.57964	4.66e-06	5.28e-05	OG0010941	itf06g22020	AT1G19530.1
itf06g22040	tubby like protein	Heat_48HAS	467.453	-2.36564	0.604298	-3.91469	9.05e-05	0.000674611
itf06g22400	GNS1/SUR4 membrane protein family	Heat_48HAS	1.92133	-5.03141	1.54102	-3.26499	0.00109467	0.00541476
itf06g22740	origin recognition complex second largest subunit	Heat_24HAS	11.4415	-3.2314	0.621848	-5.19645	2.03e-07	4.71e-06	OG0009491	itf06g22740	AT2G37560.1
itf06g22910	basic helix-loop-helix (bHLH) DNA-binding superfamily protein	Heat_48HAS	130.964	-2.11787	0.534585	-3.96171	7.44e-05	0.000569305	OG0003201	itf08g04420, itf06g22910	AT3G50330.1, AT5G67060.1
itf06g24070	Rhamnogalacturonate lyase family protein	Heat_48HAS	84.0757	-2.36514	0.297195	-7.95821	1.75e-15	1.88e-13	OG0000193	itf06g24060, itf01g32480, itf01g32510	AT1G09910.1
itf06g24400	hypothetical protein	Heat_48HAS	35.8131	-2.37599	0.819434	-2.89955	0.00373702	0.0148064
itf06g24520	purine permease	Heat_48HAS	30.4823	-2.57149	0.552985	-4.6502	3.32e-06	3.94e-05
itf06g24660	Oxidoreductase family protein	Heat_24HAS	3.76041	-3.72445	1.47442	-2.52604	0.0115358	0.0442133	OG0001263	itf01g30830, itf03g04970, itf06g24660, itf06g24650	AT1G34200.1, AT4G09670.1
itf06g24920	RAB GTPase homolog G3A	Heat_24HAS	14.3435	-2.44011	0.580027	-4.20689	2.59e-05	0.0003044
itf06g24930	WRKY DNA-binding protein	Heat_48HAS	25.5544	-5.55573	1.04937	-5.29435	1.19e-07	2.2e-06
itf06g25760	RPA70-kDa subunit B	Heat_48HAS	28.761	-3.38204	0.716938	-4.71734	2.39e-06	2.97e-05
itf06g26170	Calcium-binding EF-hand family protein	Heat_48HAS	5.4049	-2.74608	0.825176	-3.32787	0.000875132	0.00450193
itf06g26380	Galactose mutarotase-like superfamily protein	Heat_48HAS	1341.16	-2.18003	0.260825	-8.35821	6.37e-17	9.28e-15	OG0001772	itf02g20070, itf06g26390, itf06g26380	AT3G47800.1
itf06g26390	Galactose mutarotase-like superfamily protein	Heat_48HAS	10.3668	-2.01354	0.647641	-3.10904	0.00187697	0.00845267	OG0001772	itf02g20070, itf06g26390, itf06g26380	AT3G47800.1
itf06g26570	catalytics	Heat_24HAS	15.4417	-2.29353	0.595896	-3.84888	0.000118661	0.00109857
itf06g26720	DP-E2F-like	Heat_24HAS	15.3601	-2.61738	0.669828	-3.90754	9.32e-05	0.000900809	OG0004289	itf02g19650, itf06g26720	AT3G48160.2
itf06g26840	basic helix-loop-helix (bHLH) DNA-binding superfamily protein	Heat_48HAS	225.952	-2.94417	0.431021	-6.83069	8.45e-12	4.34e-10
itf06g27140	glutathione S-transferase TAU	Heat_48HAS	716.955	-2.10806	0.488927	-4.31161	1.62e-05	0.000155156
itf07g00180	Protein kinase superfamily protein	Heat_48HAS	53.0515	-2.4973	0.384566	-6.4938	8.37e-11	3.48e-09	OG0001012	itf03g05900, itf03g05930	AT4G35600.2
itf07g01120	NAD(P)-binding Rossmann-fold superfamily protein	Heat_48HAS	466.883	-2.07737	0.636517	-3.26365	0.00109986	0.005438
itf07g01170	Cyclin B1;4	Heat_48HAS	89.261	-3.65667	0.50147	-7.2919	3.06e-13	2.1e-11	OG0006913	itf07g01170	AT2G26760.1
itf07g01710	calcium-dependent protein kinase	Heat_24HAS	16.7799	-2.44053	0.53148	-4.59194	4.39e-06	6.73e-05
itf07g01920	origin recognition complex	Heat_24HAS	14.9512	-2.42368	0.560623	-4.32319	1.54e-05	0.000195734	OG0007123	itf07g01920	AT4G12620.1, AT4G14700.1
itf07g02050	hypothetical protein	Heat_24HAS	8.4236	-2.24478	0.74745	-3.00326	0.00267107	0.0112669
itf07g02050	hypothetical protein	Heat_48HAS	8.4236	-2.24478	0.74745	-3.00326	0.00267107	0.0112669
itf07g02100	HXXXD-type acyl-transferase family protein	Heat_48HAS	6.24894	-2.7804	1.06149	-2.61934	0.00881013	0.0294806
itf07g02310	target of AVRB operation1	Heat_24HAS	68.2812	-2.31889	0.399085	-5.81052	6.23e-09	2.17e-07
itf07g02400	2-oxoglutarate (2OG) and Fe(II)-dependent oxygenase superfamily protein	Heat_48HAS	24.3396	-2.67492	0.958408	-2.79101	0.0052544	0.019552	OG0000615	itf07g14300, itf07g02770, itf07g02410, itf07g02430, itf07g02400, itf07g02780, itf07g02420	AT3G13610.1, AT1G55290.1
itf07g02410	2-oxoglutarate (2OG) and Fe(II)-dependent oxygenase superfamily protein	Heat_48HAS	29.5822	-4.37816	0.960899	-4.55632	5.21e-06	5.81e-05	OG0000615	itf07g14300, itf07g02770, itf07g02410, itf07g02430, itf07g02400, itf07g02780, itf07g02420	AT3G13610.1, AT1G55290.1
itf07g02430	2-oxoglutarate (2OG) and Fe(II)-dependent oxygenase superfamily protein	Heat_48HAS	50.671	-4.33566	0.917193	-4.7271	2.28e-06	2.85e-05	OG0000615	itf07g14300, itf07g02770, itf07g02410, itf07g02430, itf07g02400, itf07g02780, itf07g02420	AT3G13610.1, AT1G55290.1
itf07g02550	TOPLESS-related	Heat_48HAS	100.536	-2.5322	0.531601	-4.76334	1.9e-06	2.44e-05
itf07g02560	hypothetical protein	Heat_24HAS	55.2207	-2.97092	0.508561	-5.84182	5.16e-09	1.85e-07
itf07g02770	2-oxoglutarate (2OG) and Fe(II)-dependent oxygenase superfamily protein	Heat_48HAS	55.8273	-5.03403	0.84363	-5.96711	2.41e-09	7.03e-08	OG0000615	itf07g14300, itf07g02770, itf07g02410, itf07g02430, itf07g02400, itf07g02780, itf07g02420	AT3G13610.1, AT1G55290.1
itf07g03200	ENTH/ANTH/VHS superfamily protein	Heat_48HAS	34.8766	-2.10331	0.468505	-4.48941	7.14e-06	7.67e-05	OG0014396	itf07g03200	AT1G33340.1
itf07g03230	FAD-binding Berberine family protein	Heat_24HAS	97.5609	-4.81136	1.66341	-2.89246	0.00382236	0.0188062
itf07g03540	Cytochrome P450 superfamily protein	Heat_48HAS	58.3655	-2.34737	0.549332	-4.27313	1.93e-05	0.0001807
itf07g03660	12-oxophytodienoate reductase	Heat_48HAS	198.279	-3.67854	1.00721	-3.6522	0.000260005	0.00163498
itf07g03760	Ribosomal protein L22p/L17e family protein	Heat_48HAS	3.35513	-5.24568	1.81632	-2.88808	0.00387602	0.0152673
itf07g04490	rhamnose biosynthesis	Heat_48HAS	3.92898	-4.81298	1.4941	-3.22132	0.001276	0.00614379
itf07g04500	rhamnose biosynthesis	Heat_24HAS	8.69223	-2.5297	0.899968	-2.81088	0.00494059	0.0230523
itf07g04710	ATP-citrate lyase A-1	Heat_48HAS	69.2612	-2.0653	0.283105	-7.29519	2.98e-13	2.06e-11
itf07g04900	Plant protein of unknown function (DUF936)	Heat_24HAS	19.0497	-2.70887	0.496934	-5.45116	5e-08	1.36e-06	OG0002987	itf08g13220, itf14g11350, itf07g04900	AT1G23790.1, AT1G70340.1
itf07g06190	RNA-binding (RRM/RBD/RNP motifs) family protein	Heat_24HAS	6.86847	-2.81256	0.895969	-3.13912	0.00169453	0.00985106
itf07g06530	Caleosin-related family protein	Heat_48HAS	111.008	-2.02228	0.365885	-5.52708	3.26e-08	6.9e-07
itf07g06980	Chaperone DnaJ-domain superfamily protein	Heat_48HAS	306.044	-2.89366	1.15908	-2.49651	0.012542	0.0392365
itf07g06990	Chaperone DnaJ-domain superfamily protein	Heat_48HAS	7.85115	-4.62704	1.53939	-3.00577	0.00264906	0.0111975
itf07g07850	NB-ARC domain-containing disease resistance protein	Heat_48HAS	381.254	-2.34808	0.314891	-7.45681	8.86e-14	6.72e-12
itf07g08140	NAD(P)-binding Rossmann-fold superfamily protein	Heat_24HAS	2.94213	-3.66156	1.46331	-2.50224	0.012341	0.0466445
itf07g08160	conserved hypothetical protein	Heat_48HAS	6.04528	-3.23266	0.927285	-3.48616	0.000490009	0.00278862	OG0001399	itf02g09750	AT5G36710.1, AT5G36800.1
itf07g08210	elicitor-activated gene 3-1	Heat_48HAS	24.2129	-2.50908	0.519592	-4.82895	1.37e-06	1.84e-05
itf07g08250	UDP-glucosyltransferase 74F2	Heat_48HAS	202.765	-2.23887	0.529478	-4.22845	2.35e-05	0.000214177	OG0009109	itf07g08250	AT2G43820.1, AT2G43840.2
itf07g08290	hypothetical protein	Heat_48HAS	8.40462	-2.98251	0.881048	-3.38519	0.000711294	0.00379949
itf07g08620	Homeodomain-like superfamily protein	Heat_48HAS	138.312	-2.79558	1.02129	-2.7373	0.00619463	0.0222676
itf07g09670	NB-ARC domain-containing disease resistance protein	Heat_24HAS	12.7635	-2.01626	0.629981	-3.20051	0.00137183	0.00829499
itf07g09760	Histone superfamily protein	Heat_24HAS	74.6043	-2.37689	0.41789	-5.68785	1.29e-08	4.11e-07
itf07g12370	hypothetical protein	Heat_48HAS	1098.03	-5.20427	1.0058	-5.17426	2.29e-07	3.9e-06
itf07g12410	hypothetical protein	Heat_48HAS	373.542	-4.85745	0.986822	-4.92232	8.55e-07	1.23e-05
itf07g12510	RING-H2 finger A2A	Heat_48HAS	17.7716	-3.61866	0.908374	-3.98367	6.79e-05	0.000528699
itf07g12870	TCP-1/cpn60 chaperonin family protein	Heat_48HAS	658.064	-3.93319	1.1447	-3.436	0.000590373	0.00325462	OG0014303	itf07g12870	AT1G26230.1
itf07g12930	hypothetical protein	Heat_48HAS	22.0304	-2.52076	0.663208	-3.80086	0.000144195	0.000997583
itf07g12950	hypothetical protein	Heat_48HAS	2.96681	-3.43572	1.3497	-2.54554	0.0109108	0.0350871
itf07g12960	hypothetical protein	Heat_48HAS	28.3417	-2.26481	0.774227	-2.92525	0.00344175	0.0138594
itf07g12990	hypothetical protein	Heat_48HAS	6.39539	-3.0145	0.835039	-3.61001	0.000306182	0.00187854
itf07g14050	conserved hypothetical protein	Heat_24HAS	4.60619	-2.40923	0.768386	-3.13545	0.00171592	0.00993799
itf07g14380	Peroxidase superfamily protein	Heat_48HAS	346.22	-3.74928	0.376679	-9.9535	2.43e-23	1.12e-20
itf07g14410	Peroxidase superfamily protein	Heat_48HAS	31.5862	-2.45908	0.567433	-4.33368	1.47e-05	0.000142249
itf07g14460	Peroxidase superfamily protein	Heat_48HAS	950.789	-3.59172	0.6247	-5.74951	8.95e-09	2.2e-07
itf07g14740	CCT motif family protein	Heat_48HAS	923.635	-7.56215	1.39461	-5.42243	5.88e-08	1.17e-06	OG0014483	itf07g14740	AT1G07050.1
itf07g15180	hypothetical protein	Heat_48HAS	52.2526	-5.99466	1.66102	-3.60903	0.00030735	0.00188482
itf07g15190	Protein of unknown function (DUF1313)	Heat_48HAS	189.957	-6.30013	1.28928	-4.88657	1.03e-06	1.43e-05	OG0006717	itf04g28790, itf07g15190	AT2G29950.1
itf07g15270	cell division control	Heat_24HAS	15.5162	-2.53235	0.693403	-3.65206	0.000260148	0.00212855	OG0006968	itf07g15270	AT2G29680.1, AT1G07270.1
itf07g15750	DNA primase, large subunit family	Heat_48HAS	34.9592	-2.3067	0.545288	-4.23023	2.33e-05	0.000212632	OG0010945	itf07g15750	AT1G67320.3
itf07g17570	Integrase-type DNA-binding superfamily protein	Heat_48HAS	4.1009	-2.91975	1.17795	-2.47868	0.0131871	0.0408444
itf07g18180	EID1-like	Heat_24HAS	324.684	-4.5318	0.738519	-6.13634	8.44e-10	3.64e-08	OG0008103	itf07g18180	AT3G63060.1
itf07g18410	Flavin-containing monooxygenase family protein	Heat_24HAS	25.9723	-2.76035	0.414198	-6.66434	2.66e-11	1.69e-09	OG0001691	itf05g21190, itf07g18410	AT1G21430.1, AT1G48910.1
itf07g18500	Kinase interacting (KIP1-like) family protein	Heat_48HAS	174.797	-2.75804	0.354504	-7.77999	7.25e-15	6.9e-13	OG0003600	itf05g13200, itf07g18500	AT1G03470.1, AT4G03153.1, AT2G47920.1
itf07g18670	high affinity K+ transporter	Heat_48HAS	127.966	-3.6813	0.757804	-4.85784	1.19e-06	1.62e-05
itf07g20260	serine carboxypeptidase-like	Heat_48HAS	25.8652	-2.82973	0.762765	-3.70983	0.000207394	0.00135615
itf07g20270	SERINE CARBOXYPEPTIDASE-LIKE	Heat_48HAS	39.3339	-2.1979	0.730427	-3.00906	0.00262059	0.0111001
itf07g20470	RING/U-box superfamily protein	Heat_48HAS	8.9036	-4.52132	1.5258	-2.96324	0.00304417	0.012564
itf07g20490	RING/U-box superfamily protein	Heat_48HAS	56.4252	-3.98181	1.1115	-3.58238	0.000340484	0.00205205	OG0009604	itf07g20470, itf07g20490	AT2G27940.1
itf07g20970	Disease resistance protein (TIR-NBS-LRR class) family	Heat_24HAS	14.8579	-2.70208	0.738112	-3.66081	0.000251423	0.00207296	OG0000024	itf00g11040, itf08g09480, itf07g20970, itf00g16800, itf00g16810, itf00g11080, itf07g13100, itf00g11050, itf12g21200, itf12g21480, itf00g19420, itf09g16380, itf04g09550, itf08g09750	AT5G36930.2
itf07g21370	soluble N-ethylmaleimide-sensitive factor adaptor protein	Heat_48HAS	5.04781	-2.05162	0.729425	-2.81265	0.00491344	0.0185196
itf07g21390	glucuronidase	Heat_48HAS	8.48252	-3.33053	0.821929	-4.0521	5.08e-05	0.000413926
itf07g22850	glucosyl transferase family	Heat_48HAS	33.0343	-2.04387	0.533858	-3.82848	0.000128935	0.000912456
itf07g22910	conserved hypothetical protein	Heat_48HAS	60.1088	-3.90507	0.6456	-6.04876	1.46e-09	4.49e-08	OG0004140	itf02g19600, itf07g22910	AT1G19020.1
itf07g22940	IAA-leucine resistant (ILR)-like gene	Heat_48HAS	17.6136	-2.03259	0.685286	-2.96604	0.00301661	0.0124679
itf07g23780	Minichromosome maintenance (MCM2/3/5) family protein	Heat_24HAS	96.1697	-2.33445	0.413263	-5.64883	1.62e-08	5.02e-07	OG0009301	itf07g23780	AT2G07690.1
itf08g00420	Integrase-type DNA-binding superfamily protein	Heat_48HAS	12.0297	-3.62886	1.44111	-2.5181	0.0117991	0.0373622	OG0005583	itf08g00420	AT5G52020.1, AT1G12630.1
itf08g00870	Bifunctional inhibitor/lipid-transfer protein/seed storage 2S albumin superfamily protein	Heat_48HAS	292.085	-3.9401	0.727091	-5.419	5.99e-08	1.19e-06	OG0002262	itf05g14230, itf13g04640, itf08g00870	AT1G62790.1
itf08g01140	Root meristem growth factor	Heat_24HAS	3.60785	-2.91162	1.05511	-2.75956	0.00578795	0.0261027	OG0007150	itf13g08230, itf08g01140	AT4G16515.1
itf08g01350	ethylene responsive element binding factor	Heat_48HAS	4.78158	-2.65415	1.07379	-2.47176	0.0134451	0.0414636
itf08g02290	S-locus lectin protein kinase family protein	Heat_48HAS	21.1207	-2.60988	0.646633	-4.03611	5.43e-05	0.000438659
itf08g02480	Ribonuclease P protein subunit P38-related	Heat_24HAS	200.004	-2.76601	0.286497	-9.65458	4.7e-22	1.7e-19
itf08g02540	wall associated kinase-like	Heat_48HAS	106.36	-2.60392	0.394806	-6.59543	4.24e-11	1.89e-09
itf08g02840	RING/U-box superfamily protein	Heat_48HAS	32.5619	-2.8521	0.429345	-6.6429	3.08e-11	1.41e-09	OG0012181	itf08g02840	AT5G45290.2
itf08g03040	E3 ubiquitin ligase SCF complex subunit SKP1/ASK1 family protein	Heat_48HAS	3.53667	-3.64962	1.30043	-2.80646	0.00500885	0.0188117
itf08g03300	SAUR-like auxin-responsive protein family	Heat_48HAS	2.47095	-3.65733	1.45937	-2.50611	0.0122069	0.0384124
itf08g03970	thaumatin-like protein	Heat_48HAS	35.3841	-3.70704	0.803608	-4.613	3.97e-06	4.6e-05	OG0001182	itf08g03970	AT1G19320.1, AT2G24810.1, AT1G75030.1, AT1G75050.1, AT1G75040.1
itf08g04050	Transducin/WD40 repeat-like superfamily protein	Heat_24HAS	4.90936	-3.19474	1.13807	-2.80717	0.00499795	0.0232755
itf08g04130	Acyl transferase/acyl hydrolase/lysophospholipase superfamily protein	Heat_48HAS	1004.86	-3.12191	0.681092	-4.58368	4.57e-06	5.19e-05
itf08g04320	cold regulated gene	Heat_48HAS	900.243	-6.16248	1.24048	-4.96783	6.77e-07	1e-05	OG0006241	itf08g04320	AT5G42900.1
itf08g05210	hypothetical protein	Heat_48HAS	34.6431	-2.59296	0.588133	-4.4088	1.04e-05	0.000106421
itf08g05260	Integrase-type DNA-binding superfamily protein	Heat_24HAS	215.596	-2.33137	0.382021	-6.10273	1.04e-09	4.42e-08
itf08g05450	S-locus lectin protein kinase family protein	Heat_48HAS	7.53916	-2.85565	1.10564	-2.5828	0.0098003	0.0321342
itf08g06010	Eukaryotic aspartyl protease family protein	Heat_24HAS	418.746	-3.20514	0.532366	-6.02055	1.74e-09	7.01e-08	OG0007454	itf06g24220, itf08g06010	AT1G09750.1
itf08g07040	Ankyrin repeat family protein	Heat_48HAS	1.90587	-3.78107	1.55211	-2.43608	0.0148474	0.0448602
itf08g07760	Dof-type zinc finger DNA-binding family protein	Heat_48HAS	6.48142	-2.18339	0.785658	-2.77906	0.00545158	0.0201174
itf08g07850	Nodulin MtN3 family protein	Heat_48HAS	95.5453	-2.26623	0.934396	-2.42534	0.0152941	0.0459716	OG0000304	itf08g07860, itf08g07850, itf08g07870	AT1G66770.1, AT4G10850.1
itf08g07950	calcineurin B-like protein	Heat_48HAS	4.4731	-4.82202	1.28324	-3.75768	0.000171495	0.00115213
itf08g07970	Phosphatidylinositol 3- and 4-kinase ;Ubiquitin family protein	Heat_24HAS	12.2075	-2.12328	0.574969	-3.69285	0.000221752	0.00186326
itf08g08220	cytokinin response factor	Heat_24HAS	122.349	-2.32434	0.516972	-4.49606	6.92e-06	9.95e-05
itf08g08940	hypothetical protein	Heat_48HAS	3470.65	-2.23562	0.319638	-6.99423	2.67e-12	1.52e-10
itf08g09490	Ankyrin repeat family protein	Heat_48HAS	224.277	-2.14667	0.64876	-3.30888	0.000936696	0.00475432
itf08g09770	homolog of carrot EP3-3 chitinase	Heat_48HAS	7.88007	-2.96658	0.983613	-3.016	0.0025613	0.010895	OG0000462	itf08g09850, itf08g09770, itf08g09760, itf08g09780, itf08g09790	AT3G54420.1
itf08g09790	homolog of carrot EP3-3 chitinase	Heat_48HAS	24.0988	-2.53775	0.728678	-3.48268	0.000496427	0.00281842	OG0000462	itf08g09850, itf08g09770, itf08g09760, itf08g09780, itf08g09790	AT3G54420.1
itf08g09960	BURP domain-containing protein	Heat_48HAS	3.40055	-5.38857	1.33328	-4.0416	5.31e-05	0.000429963
itf08g10430	Adenine nucleotide alpha hydrolases-like superfamily protein	Heat_48HAS	17.1319	-4.06775	1.38777	-2.93115	0.00337714	0.0136422
itf08g11190	NADH dehydrogenase subunit	Heat_24HAS	9.92316	-2.66286	0.872483	-3.05205	0.00227285	0.0124776	OG0009734	itf08g11190	ATMG00070.1
itf08g11800	xyloglucan:xyloglucosyl transferase	Heat_48HAS	50.1664	-3.11868	0.633049	-4.92644	8.37e-07	1.2e-05	OG0014515	itf08g11800	AT1G10550.1
itf08g12210	UDP-glucosyl transferase 74B1	Heat_48HAS	6.95363	-2.92782	1.22344	-2.39311	0.0167064	0.0492427
itf08g13220	Plant protein of unknown function (DUF936)	Heat_48HAS	34.6879	-3.21295	0.592622	-5.42159	5.91e-08	1.18e-06
itf08g13510	Protein of unknown function (DUF1645)	Heat_48HAS	29.8155	-2.42681	0.905921	-2.67883	0.00738793	0.0256505
itf08g13590	beta-6 tubulin	Heat_48HAS	24.0517	-3.04488	0.5437	-5.60029	2.14e-08	4.76e-07
itf08g13610	tubulin beta	Heat_48HAS	90.5209	-2.79943	0.563892	-4.96448	6.89e-07	1.02e-05
itf08g13860	protein kinase family protein / peptidoglycan-binding LysM domain-containing protein	Heat_48HAS	3.73663	-2.26726	0.864214	-2.62349	0.0087034	0.0291979
itf08g13920	carotenoid cleavage dioxygenase	Heat_48HAS	5.20213	-3.14287	0.894582	-3.51323	0.000442691	0.00255817
itf08g14640	TOPLESS-related	Heat_24HAS	7.99921	-3.4323	0.870197	-3.94428	8e-05	0.00079268
itf08g18010	DNA-binding HORMA family protein	Heat_24HAS	42.053	-2.02971	0.446272	-4.54814	5.41e-06	8e-05	OG0012050	itf08g18010	AT3G25980.1
itf09g00190	NAC domain containing protein	Heat_24HAS	254.941	-2.06887	0.579616	-3.56938	0.00035782	0.00276656
itf09g00410	plasma membrane intrinsic protein 2;8	Heat_48HAS	761.306	-2.58175	0.394361	-6.54667	5.88e-11	2.53e-09	OG0000087	itf07g11530, itf04g30730, itf12g02570, itf09g00410	AT2G16850.1, AT4G35100.1
itf09g00440	SBP (S-ribonuclease binding protein) family protein	Heat_48HAS	4.93117	-2.29281	0.775179	-2.95779	0.00309855	0.0127444	OG0007171	itf01g35520, itf09g00440	AT4G35070.1
itf09g01130	thymidylate synthase	Heat_24HAS	37.15	-2.02006	0.399072	-5.06188	4.15e-07	8.71e-06	OG0003542	itf10g24930, itf09g01130	AT4G34570.1, AT2G16370.1
itf09g01140	conserved hypothetical protein	Heat_48HAS	383.405	-2.39379	0.587004	-4.07798	4.54e-05	0.000376804
itf09g01610	Protein of unknown function (DUF1645)	Heat_48HAS	31.9742	-2.42131	0.841718	-2.87663	0.00401942	0.0157451
itf09g01640	carboxyesterase	Heat_48HAS	1927.39	-3.05676	0.590608	-5.17561	2.27e-07	3.87e-06
itf09g02160	CYCLIN A3;4	Heat_24HAS	11.8914	-2.73295	0.641655	-4.25922	2.05e-05	0.000249325
itf09g02300	conserved hypothetical protein	Heat_24HAS	6.39232	-3.82339	1.39991	-2.73116	0.00631122	0.0279013	OG0007996	itf09g02300	AT3G19550.1
itf09g02310	conserved hypothetical protein	Heat_48HAS	14.6438	-4.04524	0.844347	-4.79097	1.66e-06	2.16e-05	OG0010843	itf09g02310	AT1G49870.1
itf09g02980	Class I glutamine amidotransferase-like superfamily protein	Heat_48HAS	269.325	-2.91543	0.23979	-12.1583	5.19e-34	8.5e-31	OG0001526	itf10g23100, itf09g02980	AT4G30550.1, AT2G23970.1, AT2G23960.1, AT4G30530.1, AT4G30540.1
itf09g03150	hypothetical protein	Heat_48HAS	30.5743	-2.26254	0.715726	-3.16119	0.00157127	0.00728346
itf09g03190	hypothetical protein	Heat_24HAS	45.5794	-2.28811	0.577933	-3.95913	7.52e-05	0.000752753
itf09g03600	AGD2-like defense response protein	Heat_48HAS	8.48843	-3.69074	1.36978	-2.69441	0.00705137	0.0246845	OG0009279	itf09g03600	AT2G13810.1
itf09g03820	Protein of unknown function (DUF778)	Heat_48HAS	150.321	-2.50544	0.412905	-6.06783	1.3e-09	4.06e-08
itf09g03960	RmlC-like cupins superfamily protein	Heat_48HAS	530.291	-2.69372	0.629381	-4.27995	1.87e-05	0.000176199
itf09g04080	DNA helicase (RECQl4A)	Heat_24HAS	36.3171	-2.20743	0.35814	-6.16359	7.11e-10	3.12e-08	OG0007416	itf09g04080	AT1G60930.1, AT1G10930.1
itf09g04210	Lactoylglutathione lyase / glyoxalase I family protein	Heat_24HAS	6207.44	-2.88053	0.465428	-6.18899	6.06e-10	2.69e-08
itf09g04820	Chaperonin-like RbcX protein	Heat_48HAS	94.6631	-3.24483	0.628588	-5.16209	2.44e-07	4.12e-06
itf09g04990	hypothetical protein	Heat_48HAS	70.2978	-2.2585	0.579677	-3.89613	9.77e-05	0.000721267
itf09g05140	Protein kinase superfamily protein	Heat_24HAS	3.8761	-2.66957	0.968312	-2.75693	0.00583474	0.026274
itf09g05210	beta glucosidase	Heat_48HAS	2081.75	-2.05571	0.636982	-3.22727	0.00124978	0.00604188	OG0010992	itf09g05210	AT1G61810.3, AT1G61820.1
itf09g05280	thiazole biosynthetic enzyme, chloroplast (ARA6) (THI1) (THI4)	Heat_48HAS	21759.7	-7.89816	1.44959	-5.44855	5.08e-08	1.03e-06
itf09g05370	cysteine-rich RLK (RECEPTOR-like protein kinase)	Heat_24HAS	46.3077	-2.1436	0.436383	-4.91219	9.01e-07	1.7e-05
itf09g05400	cysteine-rich RLK (RECEPTOR-like protein kinase)	Heat_24HAS	25.4298	-2.27294	0.575796	-3.94748	7.9e-05	0.000783913
itf09g05460	cysteine-rich RLK (RECEPTOR-like protein kinase)	Heat_24HAS	1421.26	-3.10034	0.673323	-4.60453	4.13e-06	6.39e-05
itf09g05780	protein serine/threonine kinases;protein kinases;ATP binding;sugar binding;kinases;carbohydrate binding	Heat_48HAS	72.8973	-3.1722	0.566139	-5.60322	2.1e-08	4.69e-07
itf09g05820	Calcium-binding EF-hand family protein	Heat_24HAS	16.4729	-2.21921	0.593681	-3.73805	0.000185454	0.00159831
itf09g05990	sugar transporter	Heat_48HAS	2055.42	-2.97682	0.295515	-10.0734	7.25e-24	3.66e-21
itf09g06380	ethylene-forming enzyme	Heat_48HAS	1527.61	-2.51781	0.523957	-4.80537	1.54e-06	2.03e-05	OG0000522	itf09g06370, itf09g06380, itf09g06400	AT1G62380.1, AT1G12010.1
itf09g06500	alpha/beta-Hydrolases superfamily protein	Heat_48HAS	159.665	-2.10344	0.484064	-4.34536	1.39e-05	0.000136043
itf09g06890	ERF domain protein	Heat_24HAS	103.636	-2.03165	0.668208	-3.04045	0.00236229	0.0128399	OG0010821	itf09g06890	AT1G28360.1
itf09g07170	sodium/calcium exchanger family protein / calcium-binding EF hand family protein	Heat_48HAS	426.251	-2.43173	0.35806	-6.79141	1.11e-11	5.57e-10
itf09g07210	GDSL-like Lipase/Acylhydrolase superfamily protein	Heat_48HAS	42.213	-2.78048	0.560994	-4.95634	7.18e-07	1.05e-05
itf09g07760	Thymidine kinase	Heat_24HAS	13.9332	-2.13951	0.538218	-3.97517	7.03e-05	0.000710956	OG0005840	itf11g05870, itf09g07760	AT3G07800.1
itf09g08330	disease resistance family protein / LRR family protein	Heat_48HAS	5.02201	-2.7629	1.04604	-2.64129	0.00825915	0.0280047
itf09g08420	FAD-binding Berberine family protein	Heat_48HAS	4.54585	-5.35247	1.88809	-2.83486	0.00458451	0.0175061
itf09g08430	FAD-binding Berberine family protein	Heat_48HAS	26.6902	-4.69988	1.60684	-2.92491	0.00344557	0.0138674
itf09g08440	FAD-binding Berberine family protein	Heat_48HAS	21.1315	-5.94999	1.64213	-3.62334	0.00029082	0.00179943
itf09g08450	FAD-binding Berberine family protein	Heat_48HAS	12.2014	-3.48178	1.2765	-2.7276	0.00637969	0.0227923
itf09g08730	NAD(P)-binding Rossmann-fold superfamily protein	Heat_48HAS	376.272	-5.08863	0.905087	-5.62226	1.88e-08	4.27e-07
itf09g08740	NAD(P)-binding Rossmann-fold superfamily protein	Heat_48HAS	420.846	-3.49821	0.662892	-5.27719	1.31e-07	2.4e-06
itf09g08750	NAD(P)-binding Rossmann-fold superfamily protein	Heat_48HAS	30.32	-3.51713	0.932527	-3.77161	0.0001622	0.00110096
itf09g08770	NAD(P)-binding Rossmann-fold superfamily protein	Heat_48HAS	53.9453	-2.6551	0.666905	-3.98123	6.86e-05	0.000533064
itf09g09010	PAR1 protein	Heat_48HAS	72.5797	-3.39917	0.751652	-4.52226	6.12e-06	6.7e-05	OG0008025	itf15g07620, itf09g09010	AT3G54040.1
itf09g09420	Thiamine pyrophosphate dependent pyruvate decarboxylase family protein	Heat_48HAS	32.5095	-3.86438	0.994173	-3.88703	0.000101476	0.000744528	OG0000599	itf09g07230, itf09g09420, itf15g06870	AT5G01320.1, AT5G01330.1, AT4G33070.1, AT5G54960.1
itf09g09460	GRAS family transcription factor	Heat_48HAS	17.6519	-4.63187	0.993664	-4.6614	3.14e-06	3.77e-05
itf09g09490	hypothetical protein	Heat_24HAS	3.85085	-3.42469	1.3238	-2.58701	0.00968122	0.0387726
itf09g09730	Protein of unknown function (DUF567)	Heat_48HAS	25.3376	-2.89558	0.704321	-4.11116	3.94e-05	0.000332602
itf09g09740	Protein of unknown function (DUF567)	Heat_48HAS	71.2701	-2.48789	0.658763	-3.77661	0.000158975	0.00108299	OG0002618	itf09g09740	AT3G11740.1, AT2G14560.1, AT1G33840.1, AT5G01750.2
itf09g10070	conserved hypothetical protein	Heat_48HAS	48.4015	-2.02958	0.419719	-4.83557	1.33e-06	1.79e-05	OG0017164	itf09g10070	AT5G60400.3
itf09g10150	cyclin-dependent kinase B1;2	Heat_48HAS	90.9962	-2.03906	0.495465	-4.11545	3.86e-05	0.000328048
itf09g10210	syntaxin of plants	Heat_24HAS	4.8016	-2.30255	0.862095	-2.67088	0.00756533	0.0320901
itf09g10350	PATATIN-like protein	Heat_24HAS	117.832	-2.07194	0.374964	-5.52571	3.28e-08	9.38e-07
itf09g11060	beta-6 tubulin	Heat_48HAS	4695.97	-3.31977	0.206166	-16.1024	2.45e-58	2.15e-54
itf09g13280	alpha/beta-Hydrolases superfamily protein	Heat_48HAS	84.9109	-2.62399	0.348764	-7.52368	5.33e-14	4.21e-12
itf09g13290	alpha/beta-Hydrolases superfamily protein	Heat_48HAS	17.4669	-4.45457	0.96281	-4.62664	3.72e-06	4.34e-05
itf09g13510	Glutaredoxin family protein	Heat_48HAS	11.8741	-2.78801	0.813476	-3.42728	0.000609663	0.0033448	OG0006052	itf15g01440, itf09g13510	AT5G03870.1
itf09g14890	Protein of unknown function (DUF1685)	Heat_48HAS	27.134	-2.37039	0.623328	-3.8028	0.000143072	0.000991643	OG0000489	itf12g05170, itf03g03140, itf10g24220, itf06g10970, itf09g14890, itf01g22370	AT2G15610.1, AT2G15590.2, AT4G33985.1
itf09g15650	annexin	Heat_48HAS	208.678	-2.31817	0.505961	-4.58171	4.61e-06	5.24e-05	OG0006736	itf09g15650	AT2G38750.1
itf09g15660	annexin	Heat_48HAS	29.9445	-2.84399	0.606418	-4.68982	2.73e-06	3.35e-05
itf09g15850	Transducin/WD40 repeat-like superfamily protein	Heat_48HAS	10.2484	-2.01047	0.670064	-3.00041	0.00269616	0.0113545
itf09g15890	IQ-domain	Heat_24HAS	294.002	-2.02138	0.343942	-5.87711	4.18e-09	1.53e-07	OG0008408	itf04g05290, itf09g15890	AT5G13460.1
itf09g15910	cytokinin oxidase/dehydrogenase	Heat_24HAS	140.99	-2.91514	0.390355	-7.46792	8.15e-14	8.89e-12
itf09g15980	serine carboxypeptidase-like	Heat_48HAS	1019.83	-2.24689	0.255589	-8.79102	1.48e-18	3.11e-16	OG0011372	itf09g15980	AT3G63470.1
itf09g16000	NAD(P)-binding Rossmann-fold superfamily protein	Heat_48HAS	117.514	-2.48829	0.625496	-3.97811	6.95e-05	0.000539149
itf09g16090	NAD(P)-binding Rossmann-fold superfamily protein	Heat_48HAS	111.171	-2.06645	0.507767	-4.06969	4.71e-05	0.000388591
itf09g16390	topoisomerase II	Heat_24HAS	149.688	-2.41975	0.505266	-4.78906	1.68e-06	2.94e-05	OG0011714	itf09g16390	AT3G23890.1
itf09g16660	Stress up-regulated Nod 19 domain containing protein	Heat_48HAS	54.1918	-2.15759	0.319006	-6.7635	1.35e-11	6.66e-10	OG0001445	itf10g13940, itf02g22350, itf04g09450, itf04g09460, itf09g16660	AT5G61820.1
itf09g16790	minichromosome maintenance (MCM2/3/5) family protein	Heat_48HAS	29.7649	-2.24914	0.784163	-2.86821	0.00412804	0.0160813	OG0012549	itf09g16790	AT5G44635.1
itf09g17170	RmlC-like cupins superfamily protein	Heat_48HAS	43.1649	-2.87818	0.70068	-4.1077	4e-05	0.000337186
itf09g17230	GDSL lipase	Heat_48HAS	6.58568	-4.72425	1.44269	-3.27462	0.00105804	0.00526204
itf09g17270	beta glucosidase	Heat_48HAS	22.2019	-2.52201	0.968885	-2.603	0.00924114	0.0306725
itf09g18410	nitrate transporter 1.5	Heat_24HAS	37.691	-2.4084	0.65942	-3.6523	0.000259902	0.00212719	OG0003786	itf04g03540, itf09g18410	AT4G21680.1
itf09g18450	DYNAMIN-like 1E	Heat_48HAS	284.688	-2.67761	0.324551	-8.2502	1.58e-16	2.06e-14	OG0000205	itf09g22510, itf04g00320	AT3G61760.1, AT5G42080.1
itf09g18870	RING/U-box superfamily protein	Heat_24HAS	5.83632	-2.63119	0.821604	-3.2025	0.00136239	0.0082472	OG0007124	itf09g18870	AT4G01270.1, AT4G01245.1
itf09g19030	hypothetical protein	Heat_48HAS	1.94859	-3.78762	1.4217	-2.66414	0.00771845	0.026601
itf09g20100	Probable membrane-associated kinase regulator	Heat_48HAS	104.563	-2.20595	0.479789	-4.59775	4.27e-06	4.9e-05
itf09g20130	cysteine synthase C1	Heat_48HAS	647.657	-2.66778	0.712402	-3.74477	0.000180561	0.00120563
itf09g20830	NAD(P)-binding Rossmann-fold superfamily protein	Heat_48HAS	131.357	-2.86133	0.762707	-3.75155	0.000175746	0.00117677
itf09g20900	Leucine-rich repeat protein kinase family protein	Heat_24HAS	6.23921	-2.07312	0.738235	-2.80821	0.00498175	0.0232121	OG0002047	itf04g02240, itf09g20900	AT2G45340.1
itf09g21550	UDP-galactose transporter	Heat_24HAS	279.372	-2.12242	0.422595	-5.02235	5.1e-07	1.04e-05
itf09g22610	long chain base2	Heat_48HAS	120.169	-2.05933	0.553097	-3.72327	0.000196656	0.00129562	OG0001083	itf14g00380, itf09g22610, itf09g22630	AT5G23670.1, AT3G48780.1
itf09g22680	BRCA2-like B	Heat_48HAS	7.45757	-2.58789	1.02851	-2.51617	0.0118639	0.0375222	OG0007216	itf09g22680	AT4G00020.2, AT5G01630.1
itf09g23220	pathogenesis-related	Heat_24HAS	44.0774	-3.53979	1.24702	-2.8386	0.00453123	0.0214825	OG0000533	itf09g23200, itf09g23220, itf09g23210, itf09g23240, itf09g23180, itf09g23170	AT3G04720.1
itf09g23710	SAUR-like auxin-responsive protein family	Heat_48HAS	2.96122	-2.21435	0.871593	-2.54057	0.0110671	0.0354808
itf09g23820	SAUR-like auxin-responsive protein family	Heat_48HAS	11.8383	-2.0608	0.719704	-2.8634	0.00419126	0.0162841
itf09g23980	SAUR-like auxin-responsive protein family	Heat_48HAS	11.404	-2.44965	0.681758	-3.59315	0.000326711	0.00198546
itf09g24210	SAUR-like auxin-responsive protein family	Heat_48HAS	4.07913	-2.05563	0.85788	-2.39618	0.0165671	0.0489114	OG0000015	itf09g23740, itf09g24050, itf09g24070, itf09g23520, itf09g23480, itf09g23550, itf09g23920, itf09g24210, itf09g23850, itf09g23500, itf09g24230, itf09g23600, itf09g23760, itf09g23940, itf09g23540, itf09g23980, itf09g24160, itf09g24200, itf09g24110, itf09g23580, itf09g24030, itf09g24020, itf09g23830, itf09g23960, itf09g23780, itf09g23640, itf09g23620, itf09g24180, itf09g23720, itf15g08770, itf15g088…	AT1G29490.1, AT1G29420.1, AT1G29510.1, AT1G29450.1, AT1G29500.1, AT1G29460.1, AT1G29430.1, AT5G27780.1, AT1G29440.1
itf09g24610	NAD(P)-binding Rossmann-fold superfamily protein	Heat_48HAS	2589.21	-2.14002	0.21292	-10.0508	9.11e-24	4.51e-21
itf09g24770	NB-ARC domain-containing disease resistance protein	Heat_24HAS	36.614	-2.37387	0.793548	-2.99146	0.00277645	0.0145686
itf09g25570	lon protease	Heat_48HAS	1915.65	-2.19168	0.485811	-4.51139	6.44e-06	7e-05	OG0006119	itf08g01620, itf09g25570	AT5G47040.1
itf09g25740	expansin-like B1	Heat_48HAS	34.9673	-2.77444	0.453632	-6.11606	9.59e-10	3.1e-08
itf09g25750	expansin-like B1	Heat_48HAS	29.4361	-2.14572	0.458078	-4.68418	2.81e-06	3.43e-05
itf09g25910	RECQ helicase l1	Heat_24HAS	7.47411	-2.41929	0.875921	-2.762	0.00574491	0.0259478	OG0008153	itf00g29290, itf09g25910	AT3G05740.1
itf09g25980	homeobox protein	Heat_48HAS	1432.45	-2.00391	0.464428	-4.3148	1.6e-05	0.000153217
itf09g26290	conserved hypothetical protein	Heat_48HAS	4.81999	-2.89024	0.905637	-3.19138	0.00141593	0.00669465
itf09g27230	BAK1-interacting receptor-like kinase	Heat_48HAS	9.71931	-2.61453	0.958886	-2.72664	0.00639832	0.022843
itf10g00530	hypothetical protein	Heat_48HAS	301.254	-2.7962	0.678179	-4.1231	3.74e-05	0.00031952
itf10g00870	Major facilitator superfamily protein	Heat_24HAS	26.2616	-2.49799	0.391053	-6.38787	1.68e-10	8.68e-09
itf10g01010	NADH dehydrogenase [ubiquinone] 1 beta subcomplex subunit	Heat_48HAS	1081.17	-2.01929	0.351623	-5.74277	9.31e-09	2.28e-07	OG0007474	itf10g01010	AT1G76200.1
itf10g01170	catalase	Heat_24HAS	40797.8	-2.01533	0.468062	-4.30568	1.66e-05	0.00020949	OG0000703	itf12g02300, itf15g10130, itf07g00160	AT4G35090.1, AT1G20630.1
itf10g01450	conserved hypothetical protein	Heat_24HAS	156.955	-2.21519	0.354723	-6.24485	4.24e-10	1.95e-08
itf10g02030	sulfotransferase	Heat_24HAS	269.282	-2.13219	0.620107	-3.43842	0.000585115	0.00416836
itf10g02250	Cysteine proteinases superfamily protein	Heat_48HAS	338.075	-2.11342	0.595722	-3.54766	0.000388676	0.00230076
itf10g02260	Cysteine proteinases superfamily protein	Heat_48HAS	31.5313	-2.23643	0.769239	-2.90733	0.0036453	0.0145132
itf10g02270	Cysteine proteinases superfamily protein	Heat_48HAS	12.0114	-2.50207	0.903812	-2.76836	0.00563398	0.0206222
itf10g02280	Cysteine proteinases superfamily protein	Heat_48HAS	1838.21	-3.14699	0.68693	-4.58123	4.62e-06	5.24e-05
itf10g03150	Leucine-rich repeat transmembrane protein kinase	Heat_48HAS	55.4111	-2.36991	0.449307	-5.27459	1.33e-07	2.42e-06
itf10g03160	Leucine-rich repeat transmembrane protein kinase	Heat_24HAS	8.74351	-2.31438	0.721894	-3.20598	0.00134602	0.0081665
itf10g03230	subtilase family protein	Heat_48HAS	3.59112	-4.76769	1.574	-3.02902	0.00245349	0.0105028
itf10g03240	subtilase family protein	Heat_48HAS	63.1322	-4.78716	1.17158	-4.08608	4.39e-05	0.000365598
itf10g03250	subtilase family protein	Heat_48HAS	392.878	-3.20424	0.908262	-3.52789	0.000418892	0.00244264
itf10g03260	subtilase family protein	Heat_48HAS	313.694	-4.11241	0.872448	-4.71364	2.43e-06	3.02e-05
itf10g03270	subtilase family protein	Heat_48HAS	147.848	-4.56349	1.07932	-4.2281	2.36e-05	0.000214436
itf10g03870	chlorophyll A/B binding protein	Heat_48HAS	20568.9	-2.11183	0.355445	-5.94137	2.83e-09	8.11e-08	OG0000143	itf10g03900, itf10g03880, itf10g03890, itf10g03910, itf10g03870, itf10g03860, itf10g18310	AT2G34430.1, AT2G34420.1, AT1G29930.1, AT1G29920.1, AT1G29910.1
itf10g04020	Minichromosome maintenance (MCM2/3/5) family protein	Heat_24HAS	154.431	-2.20682	0.427112	-5.16684	2.38e-07	5.39e-06	OG0012559	itf10g04020	AT5G46280.1
itf10g04240	cytochrome P450, family 93, subfamily D, polypeptide	Heat_48HAS	70.6688	-2.09319	0.666824	-3.13905	0.00169498	0.00776502
itf10g04310	camelliol C synthase	Heat_48HAS	204.814	-3.24502	0.379202	-8.55748	1.15e-17	2.02e-15
itf10g04520	hydroxy methylglutaryl CoA reductase	Heat_48HAS	133.17	-4.67821	0.862384	-5.42475	5.8e-08	1.16e-06	OG0000194	itf00g34060, itf00g34070, itf00g21890, itf01g13260, itf00g21910, itf12g13230, itf12g11120, itf12g11110, itf10g04520, itf05g23210, itf03g05470, itf12g02040	AT2G17370.1, AT1G76490.1
itf10g04940	FAD-binding Berberine family protein	Heat_24HAS	52.2256	-3.71778	1.08269	-3.43383	0.000595128	0.00422909	OG0000612	itf10g05010, itf10g04990, itf10g05000, itf10g04400, itf10g04970, itf10g04950, itf10g04960, itf10g04940	AT1G30700.1
itf10g04960	FAD-binding Berberine family protein	Heat_24HAS	116.792	-2.5709	0.851137	-3.02054	0.00252322	0.0135202	OG0000612	itf10g05010, itf10g04990, itf10g05000, itf10g04400, itf10g04970, itf10g04950, itf10g04960, itf10g04940	AT1G30700.1
itf10g05460	hypothetical protein	Heat_48HAS	3.43007	-4.16367	1.38734	-3.00118	0.00268935	0.0113305
itf10g06250	Photosystem I, PsaA/PsaB protein	Heat_24HAS	212.557	-2.02085	0.530189	-3.81156	0.000138094	0.00124902
itf10g07710	purple acid phosphatase	Heat_48HAS	127.457	-2.64583	0.542877	-4.87372	1.1e-06	1.52e-05
itf10g07720	purple acid phosphatase	Heat_48HAS	235.826	-3.69036	0.490498	-7.5237	5.32e-14	4.21e-12
itf10g08040	metacaspase	Heat_48HAS	61.7794	-2.99596	0.431613	-6.94132	3.88e-12	2.17e-10	OG0012785	itf10g08040	AT5G04200.1
itf10g08440	purple acid phosphatase	Heat_48HAS	8.71535	-2.13704	0.878868	-2.43158	0.0150333	0.0453226
itf10g08750	Pectin lyase-like superfamily protein	Heat_24HAS	3.3741	-3.41958	1.26026	-2.71339	0.00665995	0.0290955	OG0014117	itf10g08750	AT4G20040.1
itf10g08890	myb domain protein	Heat_24HAS	8.47183	-2.17878	0.683947	-3.1856	0.00144455	0.00866248
itf10g09450	Protein kinase family protein with ARM repeat domain	Heat_24HAS	36.7811	-2.05225	0.447272	-4.58838	4.47e-06	6.81e-05	OG0007881	itf10g09450	AT1G33940.1, AT5G18700.1
itf10g10230	lectin protein kinase family protein	Heat_48HAS	3.36936	-3.39039	1.29224	-2.62365	0.00869927	0.0291878
itf10g10420	EamA-like transporter family protein	Heat_48HAS	34.2504	-2.03466	0.406496	-5.00535	5.58e-07	8.45e-06
itf10g10710	glutathione S-transferase tau	Heat_48HAS	108.812	-2.11513	0.552768	-3.82643	0.000130013	0.000918599
itf10g10860	Cupredoxin superfamily protein	Heat_24HAS	3.00941	-3.25699	1.30282	-2.49996	0.0124207	0.0469148
itf10g10920	Trypsin and protease inhibitor domain containing protein	Heat_48HAS	3510.02	-3.29993	1.13118	-2.91723	0.0035315	0.0141524
itf10g13260	Protein kinase superfamily protein	Heat_24HAS	61.4084	-2.13925	0.335171	-6.38258	1.74e-10	8.97e-09	OG0011226	itf10g13260	AT1G09450.1
itf10g13600	ketose-bisphosphate aldolase class-II family protein	Heat_48HAS	1281.02	-2.19619	0.327744	-6.70094	2.07e-11	9.9e-10	OG0011209	itf10g13600	AT1G18270.3
itf10g13840	glycyl-tRNA synthetase / glycine--tRNA ligase	Heat_48HAS	2804.8	-2.64393	0.853815	-3.09661	0.00195749	0.0087358
itf10g13970	conserved hypothetical protein	Heat_24HAS	3.19782	-4.73721	1.70953	-2.77107	0.00558731	0.0254287
itf10g14300	Serinc-domain containing serine and sphingolipid biosynthesis protein	Heat_48HAS	16.9077	-2.24219	0.655987	-3.41804	0.000630733	0.0034424
itf10g15120	Protein of unknown function (DUF567)	Heat_48HAS	315.951	-2.02599	0.58025	-3.49158	0.00048017	0.00274513	OG0003049	itf02g27160, itf10g15120	AT3G15810.1, AT1G80120.1
itf10g15320	brassinosteroid-responsive RING-H2	Heat_24HAS	508.439	-2.27256	0.529355	-4.29308	1.76e-05	0.000219579	OG0001417	itf08g08560, itf12g19010, itf10g15320	AT5G41400.1, AT3G61460.1
itf10g15540	Disease resistance-responsive (dirigent-like protein) family protein	Heat_48HAS	108.417	-2.37384	0.764475	-3.10519	0.00190155	0.0085355
itf10g15900	hypothetical protein	Heat_48HAS	2.19133	-2.93349	1.20393	-2.43659	0.0148266	0.0448156
itf10g15940	conserved hypothetical protein	Heat_48HAS	14.5622	-2.19331	0.64792	-3.38516	0.000711365	0.00379949	OG0006185	itf15g10070, itf10g15940	AT5G42330.1
itf10g16060	Integrase-type DNA-binding superfamily protein	Heat_48HAS	264.594	-2.465	0.399607	-6.16857	6.89e-10	2.33e-08	OG0005451	itf12g17790, itf10g16060	AT1G64380.1
itf10g16080	glycosyl hydrolase 9C2	Heat_48HAS	882.217	-2.11278	0.333317	-6.33864	2.32e-10	8.68e-09	OG0002823	itf12g17750, itf10g16080	AT1G64390.1, AT4G11050.1
itf10g16960	Molybdenum cofactor sulfurase family protein	Heat_24HAS	11.2932	-5.08105	1.27942	-3.97136	7.15e-05	0.000720234
itf10g16980	UDP-Glycosyltransferase superfamily protein	Heat_48HAS	379.712	-2.23295	0.44495	-5.01842	5.21e-07	7.97e-06
itf10g17030	VQ motif-containing protein	Heat_48HAS	14.2915	-4.76045	1.23038	-3.86908	0.000109245	0.000792121
itf10g17050	hypothetical protein	Heat_48HAS	67.8468	-2.63634	0.764597	-3.44801	0.000564729	0.00313299
itf10g17260	cinnamyl alcohol dehydrogenase	Heat_48HAS	19.8421	-2.00686	0.552692	-3.63106	0.000282259	0.00175023
itf10g17810	amino acid transporter	Heat_48HAS	50.7463	-3.23227	0.773947	-4.17635	2.96e-05	0.000261201	OG0003828	itf10g05260, itf10g17810	AT4G21120.1
itf10g17890	breast cancer susceptibility1	Heat_24HAS	16.6141	-2.20809	0.559735	-3.94488	7.98e-05	0.000791286	OG0010311	itf10g17890	AT4G21070.1
itf10g18000	Metallo-hydrolase/oxidoreductase superfamily protein	Heat_48HAS	80.0959	-2.20448	0.339936	-6.48499	8.87e-11	3.67e-09	OG0005666	itf10g18000	AT1G30300.1
itf10g18110	nine-cis-epoxycarotenoid dioxygenase	Heat_48HAS	14.8386	-2.63278	1.05107	-2.50486	0.0122501	0.0384931
itf10g18520	5'-3' exonuclease family protein	Heat_48HAS	4.83222	-4.2579	1.3702	-3.10751	0.00188671	0.00848486	OG0007420	itf10g18520	AT1G29630.2
itf10g18580	K-box region and MADS-box transcription factor family protein	Heat_48HAS	6.15391	-2.02827	0.730405	-2.77691	0.00548786	0.0202229	OG0005263	itf10g18580	AT4G18960.1
itf10g19340	senescence-associated gene	Heat_48HAS	25.2536	-4.05061	1.1812	-3.42922	0.000605309	0.00332439
itf10g19350	senescence-associated gene	Heat_48HAS	135.158	-3.94428	1.15658	-3.41031	0.000648898	0.00352249
itf10g19410	Cysteine proteinases superfamily protein	Heat_48HAS	61.9484	-2.48214	0.53976	-4.5986	4.25e-06	4.9e-05
itf10g19430	Cysteine proteinases superfamily protein	Heat_48HAS	20.6554	-3.70359	0.793831	-4.66547	3.08e-06	3.7e-05
itf10g19440	senescence-associated gene	Heat_48HAS	4.20417	-3.2178	1.2661	-2.54151	0.0110376	0.0354035
itf10g19760	O-methyltransferase family protein	Heat_48HAS	3.56042	-2.1566	0.876049	-2.46174	0.0138265	0.0423808
itf10g19830	homeobox protein	Heat_48HAS	389.661	-2.07303	0.48619	-4.26383	2.01e-05	0.00018766
itf10g20590	Peroxidase superfamily protein	Heat_48HAS	5320.16	-2.99785	0.375483	-7.98398	1.42e-15	1.56e-13
itf10g20900	PPDK regulatory protein	Heat_48HAS	544.095	-3.85481	0.926091	-4.16245	3.15e-05	0.000275075	OG0010035	itf10g20900	AT4G21210.1
itf10g21030	DNA-binding HORMA family protein	Heat_24HAS	6.01961	-2.88654	1.00116	-2.88319	0.00393665	0.019252	OG0003907	itf10g21030	AT1G67370.1
itf10g21330	chitin elicitor receptor kinase	Heat_48HAS	15.9375	-2.29539	0.860783	-2.66662	0.00766174	0.0264472
itf10g21430	EPS15 homology domain	Heat_48HAS	59.1177	-2.49956	0.495788	-5.04159	4.62e-07	7.17e-06	OG0001326	itf05g26220	AT3G20290.1
itf10g22640	Peroxidase superfamily protein	Heat_48HAS	98.3852	-5.91044	1.16647	-5.06697	4.04e-07	6.4e-06	OG0002732	itf10g22640	AT5G39580.1, AT5G64120.1
itf10g22650	Peroxidase superfamily protein	Heat_48HAS	125.446	-6.22424	1.2659	-4.91684	8.8e-07	1.25e-05
itf10g23030	nicotinamidase	Heat_48HAS	1699.01	-2.12636	0.501031	-4.24396	2.2e-05	0.000201774
itf10g23070	Costars domain containing protein	Heat_48HAS	1517.49	-2.01063	0.274969	-7.31221	2.63e-13	1.83e-11	OG0009792	itf10g23070	AT4G33640.1
itf10g23180	Concanavalin A-like lectin protein kinase family protein	Heat_48HAS	7.93925	-2.26323	0.768174	-2.94625	0.00321654	0.0131064
itf10g23560	pathogenesis-related gene	Heat_48HAS	702.451	-3.85741	0.348826	-11.0583	2e-28	1.94e-25
itf10g24190	PLC-like phosphodiesterases superfamily protein	Heat_24HAS	5.83846	-2.30471	0.885239	-2.60349	0.009228	0.0373365	OG0000063	itf00g30770, itf10g23530, itf10g23540, itf10g23550, itf00g30780, itf10g23580, itf10g23560	AT2G14610.1, AT2G14580.1, AT4G07820.1, AT4G33720.1, AT4G33710.1, AT5G26130.1, AT3G19690.1
itf10g24240	hypothetical protein	Heat_48HAS	8.54247	-3.06982	1.04697	-2.93211	0.00336665	0.0136124	OG0009796	itf10g24240	AT4G33980.2
itf10g24290	alpha/beta-Hydrolases superfamily protein	Heat_24HAS	12.3791	-2.0718	0.743157	-2.78784	0.00530614	0.0244057
itf10g24500	Arabinanase/levansucrase/invertase	Heat_48HAS	8.69843	-2.49273	0.882255	-2.82541	0.00472198	0.0179337
itf10g24510	hypothetical protein	Heat_48HAS	30.5664	-2.79176	0.778464	-3.58624	0.00033548	0.00202842
itf10g24520	hypothetical protein	Heat_48HAS	1104.7	-3.37922	0.748239	-4.51623	6.3e-06	6.86e-05
itf10g24540	extra-large G-protein	Heat_24HAS	2.53452	-3.87009	1.53205	-2.52609	0.011534	0.0442129
itf10g24590	allene oxide synthase	Heat_24HAS	28.353	-3.6844	1.13914	-3.23437	0.00121912	0.00755202
itf10g24840	hypothetical protein	Heat_48HAS	8689.99	-2.51012	0.553468	-4.53526	5.75e-06	6.35e-05
itf10g24980	DNAJ heat shock N-terminal domain-containing protein	Heat_24HAS	8.22321	-3.91319	1.2727	-3.0747	0.00210712	0.0117359
itf10g25540	Major facilitator superfamily protein	Heat_48HAS	1199.19	-3.01854	0.840166	-3.59279	0.00032716	0.00198681	OG0004834	itf10g25540	AT2G16660.1, AT4G34950.1
itf10g25690	Transmembrane amino acid transporter family protein	Heat_48HAS	14.1954	-3.95621	0.814722	-4.85591	1.2e-06	1.63e-05
itf11g00250	Fatty acid/sphingolipid desaturase	Heat_48HAS	846.806	-2.45447	0.305364	-8.03785	9.14e-16	1.06e-13
itf11g00530	AT hook motif DNA-binding family protein	Heat_24HAS	1366.66	-2.37338	0.244676	-9.70007	3.01e-22	1.15e-19	OG0003572	itf11g00530	AT3G61310.1, AT2G45850.1
itf11g00540	Putative ripening-related protein	Heat_48HAS	9.99223	-2.30119	0.618592	-3.72004	0.00019919	0.001311
itf11g00580	actin depolymerizing factor	Heat_24HAS	6.79948	-4.0279	1.54447	-2.60795	0.0091087	0.0369824
itf11g01140	SAUR-like auxin-responsive protein family	Heat_48HAS	24.6947	-2.13873	0.549252	-3.89389	9.87e-05	0.00072716	OG0001000	itf04g02420, itf09g16910, itf11g01140	AT2G45210.1, AT3G60690.1
itf11g01470	ethylene-responsive element binding factor	Heat_48HAS	5.68916	-4.0516	1.18329	-3.42401	0.000617045	0.00337894
itf11g01670	Ras-related small GTP-binding family protein	Heat_48HAS	431.128	-2.25564	0.19397	-11.6288	2.94e-31	4.29e-28
itf11g01730	DNA replication helicase, putative	Heat_24HAS	10.9528	-2.24624	0.648602	-3.4632	0.000533787	0.00386844	OG0011290	itf11g01730	AT1G08840.2
itf11g01910	Calcium-binding EF-hand family protein	Heat_48HAS	706.215	-2.14641	0.256156	-8.37933	5.32e-17	7.89e-15	OG0005025	itf11g01910	AT1G54530.1, AT2G44310.1
itf11g02070	hypothetical protein	Heat_48HAS	27.6943	-2.0948	0.814087	-2.57319	0.0100766	0.0328961
itf11g02520	response regulator	Heat_24HAS	6.87088	-2.02314	0.771718	-2.62161	0.00875165	0.0358952
itf11g02980	RING/U-box superfamily protein	Heat_24HAS	3.49442	-4.79231	1.30915	-3.66061	0.000251611	0.00207378
itf11g03110	ROP interactive partner	Heat_24HAS	156.008	-2.09597	0.333947	-6.27637	3.47e-10	1.65e-08	OG0003919	itf02g14160, itf11g03110	AT1G78430.1, AT1G17140.1
itf11g03130	Protein of unknown function (DUF_B2219) domain containing protein	Heat_48HAS	5.5665	-3.15169	0.973787	-3.23653	0.00120993	0.00588963
itf11g03240	glutathione S-transferase TAU	Heat_48HAS	10.5468	-2.01527	0.567489	-3.5512	0.000383484	0.00227413	OG0000164	itf01g21310, itf01g21240, itf01g21300, itf11g03260, itf11g03250, itf11g03240, itf00g37720, itf11g03220, itf00g44680	AT1G53680.1, AT1G78370.1, AT1G78340.1, AT1G78380.1, AT1G78360.1, AT1G78320.1, AT1G17180.1, AT1G17170.1, AT1G17190.1
itf11g03340	Endomembrane protein 70 protein family	Heat_24HAS	59.958	-2.26944	0.557336	-4.07194	4.66e-05	0.000502147	OG0002901	itf01g21400, itf11g03340	AT4G12650.1
itf11g03400	Heavy metal transport/detoxification superfamily protein	Heat_48HAS	725.102	-4.1288	0.575412	-7.17538	7.21e-13	4.64e-11
itf11g03850	alpha-crystallin domain 32.1	Heat_48HAS	3558.35	-4.53324	1.0431	-4.34592	1.39e-05	0.000135751	OG0014448	itf11g03850	AT1G06460.1
itf11g04010	protein kinase C substrate, heavy chain-related	Heat_24HAS	5.98744	-2.48975	0.962279	-2.58735	0.00967173	0.0387564	OG0005006	itf02g13010, itf11g04010	AT2G42390.1
itf11g04050	Thioredoxin superfamily protein	Heat_48HAS	256.822	-2.99684	0.44459	-6.74067	1.58e-11	7.72e-10	OG0004049	itf02g12770, itf11g04050	AT1G28480.1
itf11g04880	conserved hypothetical protein	Heat_48HAS	16.399	-3.78374	0.785753	-4.81544	1.47e-06	1.94e-05	OG0014230	itf11g04880	AT4G28230.1
itf11g06130	hypothetical protein	Heat_48HAS	2174.72	-2.32295	0.435855	-5.32965	9.84e-08	1.85e-06	OG0017229	itf11g06130	AT5G50335.1
itf11g06460	nudix hydrolase homolog	Heat_24HAS	3.07432	-4.10944	1.51367	-2.71488	0.00663002	0.0289929
itf11g06520	F-box family protein	Heat_48HAS	1.62292	-3.95096	1.43941	-2.74485	0.00605391	0.0218455	OG0006273	itf02g10540, itf11g06520	AT5G48170.1
itf11g06790	LOB domain-containing protein	Heat_48HAS	9.34767	-3.59961	0.815873	-4.41197	1.02e-05	0.00010512
itf11g07550	Pectin lyase-like superfamily protein	Heat_24HAS	418.883	-2.25292	0.292044	-7.71429	1.22e-14	1.54e-12	OG0006192	itf02g08300, itf11g07550	AT5G04310.1
itf11g07830	SAUR-like auxin-responsive protein family	Heat_48HAS	163.317	-2.39584	0.318555	-7.52095	5.44e-14	4.27e-12	OG0004414	itf02g07110, itf11g07830	AT5G20820.1
itf11g08570	Cytochrome P450 superfamily protein	Heat_48HAS	254.79	-2.63784	0.504118	-5.23259	1.67e-07	2.95e-06
itf11g08580	Cytochrome P450 superfamily protein	Heat_48HAS	33.3161	-2.7962	0.626236	-4.4651	8e-06	8.5e-05
itf11g09000	phosphate starvation-induced gene	Heat_48HAS	572.677	-3.37735	0.549521	-6.14599	7.95e-10	2.63e-08
itf11g09670	conserved hypothetical protein	Heat_48HAS	52.0496	-5.78078	0.858976	-6.72985	1.7e-11	8.27e-10	OG0005918	itf02g26620, itf11g09670	AT3G15550.1
itf11g11160	5'-3' exonuclease family protein	Heat_24HAS	3.78909	-3.21062	1.09228	-2.93937	0.00328879	0.0166922
itf11g11170	5'-3' exonuclease family protein	Heat_24HAS	3.31368	-3.42821	1.336	-2.56603	0.010287	0.0405392	OG0014348	itf11g11170	AT1G18090.1
itf11g11380	ATP binding microtubule motor family protein	Heat_48HAS	22.317	-4.76205	0.921413	-5.16821	2.36e-07	4e-06	OG0003063	itf02g28350, itf11g11380, itf02g28170, itf02g28360	AT1G18370.1
itf11g11820	ATP binding microtubule motor family protein	Heat_48HAS	15.9476	-3.01763	0.74595	-4.04535	5.22e-05	0.000424191	OG0010545	itf11g11820	AT1G18550.1
itf11g12060	LAG1 longevity assurance homolog	Heat_48HAS	62.6072	-3.692	0.621075	-5.94453	2.77e-09	7.98e-08
itf11g12120	NAD(P)-binding Rossmann-fold superfamily protein	Heat_48HAS	12.6528	-2.33867	0.51743	-4.51977	6.19e-06	6.76e-05
itf11g13430	Protein of unknown function, DUF538	Heat_48HAS	220.401	-2.4239	0.417784	-5.8018	6.56e-09	1.68e-07
itf11g13740	protein serine/threonine kinases;protein kinases;ATP binding;sugar binding;kinases;carbohydrate binding	Heat_48HAS	126.091	-2.32699	0.530654	-4.38513	1.16e-05	0.000116409
itf11g14160	HXXXD-type acyl-transferase family protein	Heat_48HAS	5.7092	-2.97772	1.01945	-2.9209	0.00349017	0.0140189
itf11g14600	chromomethylase	Heat_24HAS	102.573	-2.48121	0.558789	-4.44033	8.98e-06	0.000125448	OG0002915	itf04g34430, itf00g22200, itf11g14600	AT1G69770.1, AT1G80740.1
itf11g15040	high-mobility group box	Heat_48HAS	111.515	-3.96778	0.621026	-6.38907	1.67e-10	6.47e-09	OG0008251	itf11g15040	AT5G23420.1, AT5G23405.1
itf11g15210	homolog of Medicago truncatula MTN3	Heat_24HAS	3.20958	-4.18799	1.40076	-2.9898	0.00279163	0.0146368
itf11g16050	GRAM domain-containing protein / ABA-responsive protein-related	Heat_48HAS	4.83303	-2.14086	0.82621	-2.59119	0.00956461	0.0315149
itf11g17040	Kunitz family trypsin and protease inhibitor protein	Heat_48HAS	23.7376	-3.54858	0.931423	-3.80985	0.000139051	0.000967859
itf11g17080	Kunitz family trypsin and protease inhibitor protein	Heat_48HAS	8.91689	-2.86952	1.0339	-2.77543	0.00551293	0.0202839
itf11g17650	expansin-like B1	Heat_24HAS	16.9508	-3.87127	1.37068	-2.82434	0.00473775	0.0222803	OG0003806	itf00g11930, itf13g11300, itf11g17650, itf00g29350	AT4G17030.1
itf11g18360	Kunitz family trypsin and protease inhibitor protein	Heat_24HAS	1371.83	-2.71448	0.667632	-4.06582	4.79e-05	0.000513904
itf11g18510	translocon-associated protein beta (TRAPB) family protein	Heat_24HAS	54.784	-2.0596	0.329223	-6.25596	3.95e-10	1.84e-08	OG0004407	itf06g09010, itf11g18510	AT5G14030.1
itf11g18920	Pyridoxal phosphate (PLP)-dependent transferases superfamily protein	Heat_48HAS	487.66	-2.33492	0.475812	-4.90723	9.24e-07	1.31e-05	OG0004249	itf11g18920	AT3G22200.2
itf11g19420	O-methyltransferase	Heat_48HAS	21.9601	-4.81114	0.809204	-5.94552	2.76e-09	7.94e-08
itf11g20680	zinc transporter 5 precursor	Heat_48HAS	10.9301	-2.05045	0.518754	-3.95265	7.73e-05	0.000588569	OG0000687	itf06g20310, itf11g20680, itf08g07230, itf08g07220, itf08g07170	AT2G32270.1, AT1G05300.1
itf11g21860	Tyrosine phosphatase family protein	Heat_48HAS	1147.65	-2.03864	0.399699	-5.10044	3.39e-07	5.48e-06	OG0002325	itf02g09570, itf06g20120, itf11g21860	AT3G02800.1, AT5G16480.1
itf12g00500	Cytochrome P450 superfamily protein	Heat_48HAS	199.124	-3.37823	0.585663	-5.76822	8.01e-09	2e-07
itf12g00510	Cytochrome P450 superfamily protein	Heat_48HAS	135.234	-3.05132	0.557254	-5.47563	4.36e-08	8.96e-07
itf12g00520	cytochrome P450, family 71, subfamily B, polypeptide	Heat_48HAS	654.522	-3.09569	0.503585	-6.14731	7.88e-10	2.62e-08
itf12g00530	Cytochrome P450 superfamily protein	Heat_48HAS	94.3355	-3.23187	0.651687	-4.95923	7.08e-07	1.04e-05
itf12g00590	conserved hypothetical protein	Heat_48HAS	298.858	-3.2415	0.468725	-6.91557	4.66e-12	2.54e-10	OG0006187	itf05g21730, itf12g00590	AT5G65207.1, AT5G10040.1
itf12g00670	Polynucleotidyl transferase, ribonuclease H-like superfamily protein	Heat_24HAS	10.6437	-4.62501	1.23855	-3.7342	0.00018831	0.00161784
itf12g00680	DNAJ-like	Heat_48HAS	13.6545	-2.85235	0.964936	-2.956	0.00311656	0.0128036
itf12g01500	myb domain protein	Heat_48HAS	84.9547	-2.03921	0.393964	-5.17614	2.27e-07	3.86e-06	OG0005556	itf12g01500	AT1G66230.1
itf12g01740	cytosolic NADP+-dependent isocitrate dehydrogenase	Heat_48HAS	8251.26	-3.10079	0.553908	-5.59802	2.17e-08	4.81e-07	OG0000729	itf10g04720, itf05g22950, itf12g01740	AT1G54340.1, AT1G65930.1
itf12g01870	nodulin MtN21 /EamA-like transporter family protein	Heat_48HAS	77.217	-6.33523	1.49336	-4.24226	2.21e-05	0.000203029
itf12g01930	YELLOW STRIPE like	Heat_48HAS	120.307	-2.47095	0.649019	-3.8072	0.000140548	0.000976985	OG0000454	itf03g05280, itf12g01930, itf12g01940	AT1G65730.1
itf12g01940	YELLOW STRIPE like	Heat_48HAS	14.5097	-2.05511	0.676031	-3.03996	0.0023661	0.0102002	OG0000454	itf03g05280, itf12g01930, itf12g01940	AT1G65730.1
itf12g02060	RING/U-box superfamily protein	Heat_48HAS	96.7113	-2.20388	0.718167	-3.06876	0.00214949	0.0094275	OG0000883	itf03g05550, itf12g02080, itf12g02060, itf07g00260	AT1G20823.1, AT1G76410.1
itf12g02110	general regulatory factor	Heat_48HAS	1521.91	-2.51196	0.302146	-8.31373	9.27e-17	1.27e-14	OG0000107	itf12g01120, itf03g03840, itf01g32080	AT5G10450.4, AT5G65430.3
itf12g02380	basic chitinase	Heat_48HAS	425.337	-2.47506	0.957162	-2.58583	0.00971453	0.0319447
itf12g02390	basic chitinase	Heat_48HAS	3446.12	-2.67034	0.546859	-4.88305	1.04e-06	1.46e-05	OG0001411	itf12g02380, itf12g02390	AT3G12500.1
itf12g03110	dihydroflavonol 4-reductase	Heat_48HAS	682.873	-3.30254	0.468657	-7.04681	1.83e-12	1.07e-10	OG0003275	itf12g03140, itf12g03110, itf12g03120	AT5G42800.1
itf12g03120	dihydroflavonol 4-reductase	Heat_48HAS	749.902	-2.50768	0.379303	-6.61128	3.81e-11	1.71e-09	OG0003275	itf12g03140, itf12g03110, itf12g03120	AT5G42800.1
itf12g03140	dihydroflavonol 4-reductase	Heat_48HAS	601.031	-3.14169	0.456842	-6.87698	6.11e-12	3.26e-10
itf12g03500	Sulfite exporter TauE/SafE family protein	Heat_48HAS	102.748	-2.1244	0.394227	-5.38877	7.09e-08	1.39e-06
itf12g04320	cytochrome c oxidase-related	Heat_24HAS	340.546	-2.03246	0.391391	-5.19292	2.07e-07	4.79e-06
itf12g04570	Peroxidase superfamily protein	Heat_48HAS	2009.44	-2.49941	0.408712	-6.11534	9.64e-10	3.11e-08	OG0002864	itf12g04570	AT4G37530.1, AT4G37520.1, AT5G67400.1, AT3G49960.1
itf12g05400	methyl esterase	Heat_48HAS	464.436	-2.16448	0.602777	-3.59084	0.000329614	0.00199894
itf12g05620	TRICHOME BIREFRINGENCE-LIKE	Heat_48HAS	223.522	-3.48911	0.879613	-3.96664	7.29e-05	0.000560115
itf12g05630	TRICHOME BIREFRINGENCE-LIKE	Heat_48HAS	620.201	-3.12181	0.699231	-4.46463	8.02e-06	8.51e-05
itf12g06560	Calcium-binding EF-hand family protein	Heat_48HAS	37.3448	-2.5742	0.541351	-4.75514	1.98e-06	2.52e-05	OG0004379	itf05g16020, itf12g06560	AT5G39670.1, AT3G29000.1
itf12g06600	structural maintenance of chromosome	Heat_24HAS	52.0638	-2.33387	0.41535	-5.61904	1.92e-08	5.86e-07	OG0008120	itf12g06600	AT3G28925.1, AT5G48600.2
itf12g07250	Transducin/WD40 repeat-like superfamily protein	Heat_24HAS	4.34089	-5.35998	1.56114	-3.43337	0.000596135	0.0042345	OG0011481	itf12g07250	AT3G27640.1
itf12g07770	Transcription elongation factor (TFIIS) family protein	Heat_48HAS	18.4034	-2.02607	0.39013	-5.19331	2.07e-07	3.57e-06
itf12g07810	lysine histidine transporter	Heat_48HAS	401.361	-2.76385	0.349313	-7.91223	2.53e-15	2.63e-13	OG0000448	itf14g02140, itf10g08910	AT1G25530.1
itf12g08560	Endonuclease/exonuclease/phosphatase family protein	Heat_24HAS	10.6752	-2.0622	0.614921	-3.3536	0.000797675	0.00537844
itf12g09440	pol-like	Heat_48HAS	6.84201	-2.4729	0.854511	-2.89393	0.00380448	0.0150202
itf12g09490	expansin A9	Heat_48HAS	31.9129	-2.79455	0.609422	-4.58557	4.53e-06	5.16e-05
itf12g09660	receptor lectin kinase	Heat_48HAS	145.207	-2.18893	0.432388	-5.06243	4.14e-07	6.52e-06
itf12g09920	NAD(P)-binding Rossmann-fold superfamily protein	Heat_48HAS	26.3357	-4.38307	1.09309	-4.00978	6.08e-05	0.000480076
itf12g10150	glutathione S-transferase TAU	Heat_48HAS	87.6682	-2.07037	0.67528	-3.06594	0.00216989	0.00949712
itf12g10210	Protein kinase protein with tetratricopeptide repeat domain	Heat_24HAS	55.0764	-2.00677	0.270212	-7.42664	1.11e-13	1.18e-11	OG0000390	itf04g33300, itf07g01530	AT1G01740.1, AT4G00710.1, AT1G63500.1, AT5G41260.1
itf12g10230	RING/FYVE/PHD zinc finger superfamily protein	Heat_48HAS	211.094	-2.98698	0.880123	-3.39382	0.00068925	0.003704
itf12g10950	SGNH hydrolase-type esterase superfamily protein	Heat_48HAS	41.9604	-3.27877	0.512306	-6.40003	1.55e-10	6.07e-09
itf12g11380	PYRIMIDINE	Heat_48HAS	1114.81	-2.20151	0.327901	-6.71394	1.89e-11	9.15e-10	OG0004382	itf04g28150, itf12g11380	AT3G08860.1
itf12g11440	Calcium-binding EF-hand family protein	Heat_24HAS	3.52231	-3.67867	1.45101	-2.53525	0.0112366	0.0433391
itf12g11810	WRKY DNA-binding protein	Heat_48HAS	771.086	-2.48692	0.428942	-5.7978	6.72e-09	1.72e-07
itf12g13230	hydroxy methylglutaryl CoA reductase	Heat_24HAS	26.2236	-2.57795	0.929105	-2.77466	0.00552601	0.0252181	OG0000194	itf00g34060, itf00g34070, itf00g21890, itf01g13260, itf00g21910, itf12g13230, itf12g11120, itf12g11110, itf10g04520, itf05g23210, itf03g05470, itf12g02040	AT2G17370.1, AT1G76490.1
itf12g13760	plant natriuretic peptide A	Heat_48HAS	65.2943	-5.17814	0.667287	-7.75999	8.49e-15	7.99e-13
itf12g13790	plant natriuretic peptide A	Heat_48HAS	49.55	-4.5053	0.624419	-7.21518	5.39e-13	3.5e-11
itf12g14180	annexin	Heat_48HAS	8.3264	-2.79397	0.88751	-3.1481	0.00164338	0.00756691
itf12g15470	copper ion binding;electron carriers	Heat_24HAS	275.752	-2.22493	0.778457	-2.85813	0.00426151	0.0204639
itf12g16200	DNA glycosylase superfamily protein	Heat_48HAS	1989.83	-2.46713	0.27732	-8.89632	5.77e-19	1.27e-16	OG0005845	itf08g07360, itf12g16200	AT3G12710.1
itf12g17850	PA-domain containing subtilase family protein	Heat_48HAS	3.9761	-3.37408	1.35648	-2.48739	0.0128686	0.0400575
itf12g18010	Transmembrane amino acid transporter family protein	Heat_48HAS	187.203	-2.13706	0.388907	-5.49502	3.91e-08	8.12e-07	OG0008558	itf12g18010	AT5G41800.1
itf12g18050	hypothetical protein	Heat_48HAS	1026.04	-2.82755	0.497559	-5.68285	1.32e-08	3.13e-07
itf12g18720	Late embryogenesis abundant (LEA) hydroxyproline-rich glycoprotein family	Heat_48HAS	6.78815	-3.03266	0.83815	-3.61828	0.000296566	0.00182723
itf12g19170	serine-rich protein-related	Heat_48HAS	253.908	-2.44469	0.540088	-4.52646	6e-06	6.58e-05
itf12g19930	HAD superfamily, subfamily IIIB acid phosphatase	Heat_48HAS	71.9483	-2.46393	0.5093	-4.83787	1.31e-06	1.77e-05
itf12g20020	S-adenosyl-L-methionine-dependent methyltransferases superfamily protein	Heat_48HAS	72.285	-4.29186	0.560331	-7.65952	1.87e-14	1.68e-12
itf12g20040	PRA1 family protein domain containing protein	Heat_48HAS	55.155	-2.83493	0.710175	-3.99187	6.56e-05	0.000512571
itf12g21010	pleiotropic drug resistance	Heat_24HAS	9.29112	-2.07424	0.739992	-2.80306	0.00506207	0.0235006	OG0000974	itf15g01130, itf15g01140, itf12g21010, itf05g12140, itf05g06100	AT1G66950.1, AT2G36380.1
itf12g21500	hypothetical protein	Heat_48HAS	89.2681	-2.03255	0.506236	-4.01503	5.94e-05	0.000471213
itf12g21510	Eukaryotic release factor 1 (eRF1) family protein	Heat_48HAS	5.24938	-2.11476	0.718077	-2.94504	0.00322916	0.0131517
itf12g21630	GDSL-like Lipase/Acylhydrolase superfamily protein	Heat_24HAS	3.54055	-4.01646	1.36619	-2.93991	0.00328309	0.0166727
itf12g22110	alpha/beta-Hydrolases superfamily protein	Heat_48HAS	364.347	-2.36772	0.402555	-5.88172	4.06e-09	1.11e-07	OG0000979	itf03g16100, itf12g22110, itf05g04890	AT3G55190.1, AT2G39420.1, AT2G39410.2, AT3G55180.1, AT2G39400.1
itf12g22520	conserved hypothetical protein	Heat_48HAS	14.2973	-2.03523	0.645411	-3.15339	0.00161389	0.00745336
itf12g22800	protein phosphatase 2CA	Heat_24HAS	2063.83	-2.32684	0.491228	-4.73679	2.17e-06	3.68e-05
itf12g22950	conserved hypothetical protein	Heat_48HAS	82.511	-2.30209	0.454862	-5.06107	4.17e-07	6.56e-06	OG0006805	itf05g03280, itf12g22950	AT2G39855.1
itf12g23900	SOS3-interacting protein	Heat_48HAS	8.10632	-2.1402	0.533373	-4.01257	6.01e-05	0.00047572
itf12g23980	Chalcone-flavanone isomerase family protein	Heat_48HAS	223.458	-2.54499	0.434994	-5.85063	4.9e-09	1.31e-07	OG0008293	itf12g23980	AT5G05270.1
itf12g24050	response regulator	Heat_48HAS	6.66635	-5.79967	1.30908	-4.43035	9.41e-06	9.76e-05	OG0006768	itf04g27950, itf12g24050	AT2G40670.2, AT3G56380.1
itf12g24090	WRKY DNA-binding protein	Heat_24HAS	1.95808	-4.71589	1.42871	-3.30081	0.000964062	0.00624827
itf12g24100	WRKY DNA-binding protein	Heat_24HAS	143.144	-2.61632	0.641593	-4.07785	4.55e-05	0.000491143
itf12g24220	glutamate dehydrogenase	Heat_48HAS	1340.89	-2.09036	0.26035	-8.02903	9.82e-16	1.13e-13
itf12g24600	Plant invertase/pectin methylesterase inhibitor superfamily	Heat_48HAS	26.3579	-2.0932	0.76898	-2.72205	0.00648777	0.0230622
itf12g24640	Plant invertase/pectin methylesterase inhibitor superfamily protein	Heat_48HAS	451.539	-2.51523	0.688009	-3.6558	0.000256377	0.0016176
itf12g24930	carboxyesterase	Heat_48HAS	18.5882	-2.87516	1.11991	-2.56732	0.0102488	0.0333382
itf12g25030	GroES-like zinc-binding alcohol dehydrogenase family protein	Heat_48HAS	43.6464	-2.08761	0.602911	-3.46255	0.000535091	0.00299772	OG0000749	itf14g08090, itf12g25030, itf12g25020, itf11g20800, itf11g20840, itf11g20790, itf11g20820	AT5G51970.1
itf12g25220	hypothetical protein	Heat_48HAS	125.7	-5.07459	1.30784	-3.88012	0.000104407	0.000761672
itf12g25420	cytochrome P450, family 715, subfamily A, polypeptide	Heat_24HAS	2.92779	-5.56669	1.88488	-2.95334	0.00314357	0.016086	OG0008277	itf12g25420	AT5G52400.1
itf12g25660	Heavy metal transport/detoxification superfamily protein	Heat_48HAS	1171.83	-2.36582	0.341137	-6.9351	4.06e-12	2.26e-10
itf12g25720	Probable membrane-associated kinase regulator	Heat_24HAS	79.4817	-2.27621	0.369838	-6.15459	7.53e-10	3.27e-08	OG0001071	itf12g18710, itf10g15500	AT1G64080.1
itf12g25740	SLAC1 homologue	Heat_48HAS	903.52	-2.17748	0.458405	-4.75012	2.03e-06	2.57e-05
itf12g25770	timeless family protein	Heat_48HAS	24.8376	-2.19626	0.624303	-3.51793	0.000434919	0.00252048	OG0012245	itf12g25770	AT5G52910.1
itf12g25920	basic helix-loop-helix (bHLH) DNA-binding superfamily protein	Heat_24HAS	9.02297	-2.77372	0.619271	-4.479	7.5e-06	0.000106903	OG0001095	itf01g14170, itf01g14180	AT3G06120.1
itf12g26650	Heavy metal transport/detoxification superfamily protein	Heat_48HAS	5.85702	-2.48825	0.81689	-3.04601	0.00231903	0.0100253	OG0010123	itf12g26650	AT4G27590.2
itf13g00260	cytochrome P450, family 82, subfamily C, polypeptide	Heat_48HAS	54.0524	-2.35421	0.84224	-2.79518	0.00518702	0.0193397
itf13g00420	hydroxyproline-rich glycoprotein family protein	Heat_48HAS	14.0535	-2.03338	0.507466	-4.00692	6.15e-05	0.000485328
itf13g01610	Rap1-interacting factor 1 N terminal domain containing protein	Heat_24HAS	12.0345	-2.28886	0.523235	-4.37444	1.22e-05	0.000160348
itf13g01720	Disease resistance protein (CC-NBS-LRR class) family	Heat_24HAS	7.62951	-2.06488	0.679471	-3.03895	0.00237407	0.0128815
itf13g01930	2-oxoglutarate dehydrogenase, E1 component	Heat_48HAS	951.411	-2.15057	0.831345	-2.58686	0.00968545	0.031863	OG0001803	itf03g15920, itf05g04430, itf13g01930	AT5G65750.1, AT3G55410.1
itf13g02120	K+ transporter	Heat_24HAS	68.1778	-2.16554	0.427684	-5.0634	4.12e-07	8.66e-06	OG0003665	itf03g19470, itf13g02120	AT2G26650.1
itf13g02170	Cytochrome P450 superfamily protein	Heat_48HAS	34.185	-2.25655	0.517104	-4.36382	1.28e-05	0.000126704
itf13g03240	osmotin	Heat_24HAS	369.659	-2.28448	0.576286	-3.96415	7.37e-05	0.000739252	OG0000128	itf13g03180, itf13g03280, itf13g03270, itf13g03310, itf13g03290, itf13g03210, itf13g03260, itf13g03240, itf13g03200, itf13g03230, itf13g03220	AT4G11650.1
itf13g03260	osmotin	Heat_48HAS	739.536	-4.2745	0.69909	-6.11438	9.69e-10	3.13e-08	OG0000128	itf13g03180, itf13g03280, itf13g03270, itf13g03310, itf13g03290, itf13g03210, itf13g03260, itf13g03240, itf13g03200, itf13g03230, itf13g03220	AT4G11650.1
itf13g03270	osmotin	Heat_48HAS	1448.66	-3.06693	0.866166	-3.54082	0.000398891	0.00235009	OG0000128	itf13g03180, itf13g03280, itf13g03270, itf13g03310, itf13g03290, itf13g03210, itf13g03260, itf13g03240, itf13g03200, itf13g03230, itf13g03220	AT4G11650.1
itf13g03350	BON association protein	Heat_48HAS	32.6894	-3.51832	0.587215	-5.99154	2.08e-09	6.16e-08
itf13g04110	leucoanthocyanidin dioxygenase	Heat_24HAS	2024.83	-2.29132	0.345488	-6.63212	3.31e-11	2.06e-09	OG0005194	itf13g04110	AT4G22880.1, AT4G22870.2
itf13g04180	Cupredoxin superfamily protein	Heat_48HAS	7.99005	-2.64613	0.899376	-2.94219	0.00325905	0.0132446	OG0003171	itf13g04200, itf13g04190, itf13g04180	AT3G17675.1
itf13g04220	Cell cycle regulated microtubule associated protein	Heat_24HAS	67.6225	-2.42659	0.364192	-6.66293	2.68e-11	1.7e-09	OG0007154	itf13g04220	AT4G22860.1, AT4G11990.1
itf13g05440	Zinc-binding ribosomal protein family protein	Heat_48HAS	3.71885	-3.28445	1.15138	-2.85261	0.00433622	0.0167309
itf13g07100	Protein kinase superfamily protein	Heat_24HAS	39.1966	-2.48883	0.515044	-4.83227	1.35e-06	2.43e-05	OG0009898	itf13g07100	AT4G16970.1
itf13g09320	RING/U-box superfamily protein	Heat_48HAS	131.928	-2.91072	0.43323	-6.71865	1.83e-11	8.91e-10
itf13g11300	expansin-like B1	Heat_48HAS	5.865	-2.93844	1.08638	-2.70478	0.00683488	0.0240357	OG0003806	itf00g11930, itf13g11300, itf11g17650, itf00g29350	AT4G17030.1
itf13g11510	cytochrome P450, family 707, subfamily A, polypeptide	Heat_48HAS	9.69884	-2.21091	0.872295	-2.53459	0.011258	0.0359656
itf13g11680	hypothetical protein	Heat_48HAS	11.2142	-2.94387	0.603592	-4.87726	1.08e-06	1.49e-05
itf13g12080	like AUX1	Heat_48HAS	197.988	-2.77568	0.481029	-5.77029	7.91e-09	1.98e-07	OG0000271	itf10g25510	AT2G21050.1
itf13g12180	NAD(P)-binding Rossmann-fold superfamily protein	Heat_48HAS	14.0773	-3.31429	0.823069	-4.02675	5.66e-05	0.000453967
itf13g12280	natural resistance associated macrophage protein	Heat_24HAS	1.66135	-4.47633	1.66674	-2.68569	0.00723808	0.0310313
itf13g12330	HOPZ-ACTIVATED RESISTANCE	Heat_48HAS	3.91165	-3.42392	1.13591	-3.01425	0.00257617	0.0109469
itf13g12480	conserved hypothetical protein	Heat_48HAS	5.78882	-3.56973	1.37847	-2.58964	0.00960771	0.031645	OG0003817	itf13g12480	AT5G10695.1, AT4G29905.1, AT5G57123.1
itf13g12600	H(+)-ATPase	Heat_24HAS	9.56621	-2.29321	0.596733	-3.84294	0.000121571	0.00112122	OG0000064	itf02g27820, itf11g10660, itf10g14850	AT1G80660.1
itf13g13060	Ferritin-like domain containing protein	Heat_48HAS	70.2885	-8.76197	1.34128	-6.53256	6.47e-11	2.76e-09
itf13g13150	purine permease	Heat_24HAS	33.7137	-2.53368	0.454639	-5.57295	2.5e-08	7.38e-07	OG0000247	itf08g06200, itf13g13150, itf13g13170, itf13g13160, itf01g31920, itf01g31910, itf10g01270, itf01g31940, itf01g31930	AT1G28220.1, AT2G33750.1, AT1G28230.1
itf13g13340	PDI-like 1-2	Heat_24HAS	1.58818	-4.34434	1.51595	-2.86575	0.00416022	0.0201139
itf13g13350	Transducin family protein / WD-40 repeat family protein	Heat_24HAS	3.74474	-3.59576	1.22684	-2.93091	0.00337967	0.0170438	OG0000249	itf05g20230, itf06g07140, itf08g07260, itf09g16040, itf04g12920, itf05g13540, itf02g18980, itf13g13350, itf09g16050, itf05g20240	AT4G33260.1, AT4G33270.1
itf13g13580	Thioredoxin superfamily protein	Heat_48HAS	225.672	-2.05571	0.382436	-5.37531	7.65e-08	1.48e-06	OG0000515	itf00g46490, itf13g13580, itf13g13570, itf01g28890, itf01g28880	AT4G15700.1, AT4G15690.1, AT4G15680.1, AT4G15660.1, AT4G15670.1, AT5G18600.1
itf13g13650	F-box family protein	Heat_48HAS	350.73	-2.68586	0.430649	-6.23677	4.47e-10	1.57e-08
itf13g13660	pleiotropic drug resistance	Heat_48HAS	4032.64	-2.39242	0.618254	-3.86963	0.000109	0.000790787	OG0000309	itf01g15740, itf15g22610, itf02g26510, itf02g26450, itf13g13660, itf01g26840	AT1G15520.1
itf13g13760	S-adenosyl-L-methionine-dependent methyltransferases superfamily protein	Heat_48HAS	94.9868	-5.93107	1.09479	-5.41755	6.04e-08	1.2e-06
itf13g13770	S-adenosyl-L-methionine-dependent methyltransferases superfamily protein	Heat_48HAS	14.2371	-2.64453	1.0512	-2.51572	0.0118788	0.0375556
itf13g13780	S-adenosyl-L-methionine-dependent methyltransferases superfamily protein	Heat_48HAS	54.5551	-5.36297	1.2418	-4.31871	1.57e-05	0.000150914
itf13g14600	Plant protein of unknown function (DUF247)	Heat_48HAS	7.4428	-2.78519	0.741101	-3.75817	0.000171159	0.00115046
itf13g14770	phosphate	Heat_48HAS	2.6506	-4.60722	1.37317	-3.35517	0.000793154	0.00415598	OG0005721	itf13g21170, itf13g14770	AT3G23430.1
itf13g15070	Helicase protein with RING/U-box domain	Heat_24HAS	22.2166	-2.37592	0.55667	-4.26809	1.97e-05	0.000241636	OG0012314	itf13g15070	AT5G43530.1
itf13g15540	C2H2-like zinc finger protein	Heat_24HAS	1587.48	-2.32945	0.266298	-8.74753	2.18e-18	4.88e-16	OG0002923	itf13g11990, itf13g15540, itf06g21470	AT1G75710.1
itf13g16340	alpha/beta-Hydrolases superfamily protein	Heat_48HAS	946.391	-3.96318	1.11734	-3.54697	0.000389684	0.0023036	OG0010946	itf13g16340	AT1G35420.2
itf13g16450	minichromosome maintenance (MCM2/3/5) family protein	Heat_24HAS	92.7019	-2.77052	0.578997	-4.78504	1.71e-06	2.99e-05	OG0010383	itf13g16450	AT1G44900.1
itf13g16930	somatic embryogenesis receptor-like kinase	Heat_48HAS	17.3063	-4.66374	0.990698	-4.70753	2.51e-06	3.09e-05
itf13g18370	hypothetical protein	Heat_48HAS	35.7594	-2.93228	0.564354	-5.19582	2.04e-07	3.53e-06
itf13g18460	Condensin II complex subunit CAP-H2 or CNDH2, C-term domain containing protein	Heat_24HAS	58.7868	-2.32734	0.58796	-3.95833	7.55e-05	0.000754996	OG0011527	itf13g18460	AT3G16730.1
itf13g18850	Plant protein of unknown function (DUF247)	Heat_24HAS	5.0373	-4.13244	1.36366	-3.03041	0.00244225	0.013197
itf13g18990	tubby like protein	Heat_24HAS	1008.88	-2.54101	0.324398	-7.83301	4.76e-15	6.42e-13
itf13g19010	vesicle associated protein	Heat_48HAS	59.2743	-2.00668	0.421641	-4.7592	1.94e-06	2.48e-05
itf13g19020	acyl carrier protein	Heat_48HAS	1150.66	-2.38819	0.24727	-9.65822	4.54e-22	1.68e-19	OG0001739	itf13g19020	AT1G54630.1, AT1G54580.1, AT3G05020.1, AT5G27200.1
itf13g19600	NPK1-related protein kinase	Heat_24HAS	38.581	-2.10571	0.521248	-4.03975	5.35e-05	0.000564287	OG0002061	itf13g19600	AT1G09000.1, AT1G54960.1, AT3G06030.1
itf13g19880	C-8 sterol isomerases	Heat_24HAS	6.12696	-2.29115	0.729842	-3.13924	0.00169389	0.00984943	OG0005401	itf01g14740, itf13g19880	AT1G05440.1
itf13g20160	heat shock transcription factor A6B	Heat_48HAS	50.7246	-3.43907	0.99859	-3.44393	0.000573326	0.00317454	OG0001394	itf04g25720	AT3G63350.1, AT3G51910.1
itf13g20360	Aluminium induced protein with YGL and LRDR motifs	Heat_48HAS	1224.11	-3.9576	0.750116	-5.27599	1.32e-07	2.41e-06	OG0008097	itf13g20360	AT5G43830.1, AT3G22850.1
itf13g20460	hypothetical protein	Heat_48HAS	124.276	-3.26849	0.473835	-6.89796	5.28e-12	2.85e-10
itf13g20470	hypothetical protein	Heat_48HAS	10.4018	-3.40291	0.730216	-4.66014	3.16e-06	3.78e-05
itf13g20480	hypothetical protein	Heat_48HAS	6.1651	-6.87599	1.49879	-4.58769	4.48e-06	5.11e-05
itf13g20690	basic helix-loop-helix (bHLH) DNA-binding superfamily protein	Heat_48HAS	26.9419	-3.22116	1.05481	-3.05379	0.00225967	0.00982048	OG0008596	itf13g20690	AT5G43650.1
itf13g20860	cellulose synthase like G1	Heat_48HAS	18.6503	-2.27767	0.553469	-4.11526	3.87e-05	0.000328224
itf13g21160	Peroxisomal membrane 22 kDa (Mpv17/PMP22) family protein	Heat_48HAS	109.989	-2.058	0.359607	-5.7229	1.05e-08	2.54e-07	OG0010290	itf13g21160	AT4G14305.1
itf13g21300	Mannose-binding lectin superfamily protein	Heat_48HAS	34.7842	-2.13517	0.863553	-2.47254	0.0134157	0.0414087
itf13g21390	SET-domain containing protein lysine methyltransferase family protein	Heat_24HAS	4.67062	-3.54101	0.967633	-3.65946	0.000252749	0.0020807
itf13g21530	Calcium-binding EF-hand family protein	Heat_48HAS	8.10577	-2.11681	0.861364	-2.45752	0.0139902	0.0427576
itf13g22140	hypothetical protein	Heat_48HAS	22.9283	-2.1034	0.438838	-4.79311	1.64e-06	2.14e-05	OG0002978	itf13g22140	AT3G25585.2
itf13g22290	terpene synthase	Heat_48HAS	35.7722	-2.64681	0.557465	-4.74795	2.05e-06	2.6e-05	OG0000020	itf02g15840, itf02g15850, itf13g22300, itf13g22250, itf13g22270, itf13g22290, itf13g15780, itf13g15790, itf13g22260, itf13g22280, itf13g22310, itf13g22330, itf00g05750, itf09g20960, itf00g05760, itf09g20930, itf05g03740, itf05g06820, itf00g06010, itf13g22360, itf13g22340, itf13g22370, itf13g22350, itf13g22320, itf05g10170, itf00g19150, itf12g18150, itf04g20770, itf00g05810	AT5G23960.1
itf13g22300	terpene synthase	Heat_48HAS	15.486	-2.6296	0.658904	-3.99088	6.58e-05	0.000514479	OG0000020	itf02g15840, itf02g15850, itf13g22300, itf13g22250, itf13g22270, itf13g22290, itf13g15780, itf13g15790, itf13g22260, itf13g22280, itf13g22310, itf13g22330, itf00g05750, itf09g20960, itf00g05760, itf09g20930, itf05g03740, itf05g06820, itf00g06010, itf13g22360, itf13g22340, itf13g22370, itf13g22350, itf13g22320, itf05g10170, itf00g19150, itf12g18150, itf04g20770, itf00g05810	AT5G23960.1
itf13g22400	proline extensin-like receptor kinase	Heat_24HAS	2.11229	-4.59409	1.58015	-2.90738	0.00364467	0.0180878
itf13g22550	purple acid phosphatase	Heat_48HAS	205.319	-4.20387	0.557636	-7.53874	4.75e-14	3.81e-12
itf13g22870	B-box type zinc finger protein with CCT domain	Heat_24HAS	1272.84	-3.4937	0.44034	-7.93409	2.12e-15	3.01e-13
itf14g00080	Homeodomain-like superfamily protein	Heat_24HAS	14.0108	-2.69937	0.647634	-4.16805	3.07e-05	0.000351629
itf14g00890	Heavy metal transport/detoxification superfamily protein	Heat_24HAS	695.56	-2.14851	0.387711	-5.54151	3e-08	8.64e-07	OG0007472	itf15g11390, itf14g00890	AT1G23000.1
itf14g01040	nodulin MtN21 /EamA-like transporter family protein	Heat_48HAS	44.9296	-3.19501	0.432773	-7.38265	1.55e-13	1.13e-11
itf14g01220	fatty acyl-ACP thioesterases B	Heat_48HAS	1.59073	-3.56772	1.44051	-2.47671	0.0132599	0.0410369
itf14g01470	Cotton fibre expressed protein domain containing protein	Heat_48HAS	2.74826	-4.72026	1.42562	-3.31103	0.000929537	0.00472896	OG0011046	itf14g01470	AT1G68350.1
itf14g01540	isopentenyltransferase	Heat_48HAS	9.92108	-2.39163	0.862941	-2.77149	0.0055801	0.0204763	OG0002176	itf14g01540	AT1G25410.1, AT3G19160.1, AT1G68460.1, AT4G24650.1
itf14g01860	Zinc finger C-x8-C-x5-C-x3-H type family protein	Heat_48HAS	3.71408	-4.03471	1.41961	-2.84211	0.00448153	0.017198
itf14g01960	hypothetical protein	Heat_48HAS	16.0723	-4.25325	0.703313	-6.04745	1.47e-09	4.51e-08
itf14g02320	hypothetical protein	Heat_48HAS	3.30624	-5.90328	1.5614	-3.78076	0.00015635	0.00106843
itf14g02430	conserved hypothetical protein	Heat_48HAS	266.057	-2.92739	0.993428	-2.94675	0.0032113	0.0130891
itf14g03500	conserved hypothetical protein	Heat_48HAS	717.991	-2.0089	0.417893	-4.80722	1.53e-06	2.02e-05
itf14g03790	thioredoxin	Heat_48HAS	78.0886	-2.17183	0.48619	-4.46705	7.93e-06	8.44e-05
itf14g03960	aminophospholipid ATPase	Heat_48HAS	7.66629	-2.42844	0.805865	-3.01346	0.00258285	0.0109706
itf14g04040	glucosyl transferase family	Heat_48HAS	589.84	-2.07437	0.629227	-3.29669	0.000978297	0.00492168	OG0000880	itf07g22850, itf08g12570, itf14g04040	AT1G24170.1, AT1G70090.1
itf14g04100	conserved hypothetical protein	Heat_48HAS	99.0858	-2.47548	0.633997	-3.90457	9.44e-05	0.000699126
itf14g04110	matrix metalloproteinase	Heat_24HAS	39.4667	-2.00005	0.46967	-4.25841	2.06e-05	0.00024994
itf14g04530	hypothetical protein	Heat_48HAS	3.58892	-5.46751	1.40871	-3.88121	0.000103936	0.000759085
itf14g04540	hypothetical protein	Heat_48HAS	2.62393	-3.85064	1.35739	-2.8368	0.00455674	0.0174236
itf14g04590	ARM repeat superfamily protein	Heat_48HAS	249.663	-2.3373	0.797217	-2.93183	0.00336975	0.0136186
itf14g05350	Terpenoid cyclases/Protein prenyltransferases superfamily protein	Heat_48HAS	3.1673	-4.47151	1.85885	-2.40553	0.0161491	0.0480027
itf14g05600	DNAJ heat shock N-terminal domain-containing protein	Heat_48HAS	2242.48	-5.33872	1.21508	-4.39371	1.11e-05	0.000112811
itf14g05900	Plant protein of unknown function domain containing protein	Heat_48HAS	22.5735	-4.00863	0.599829	-6.68294	2.34e-11	1.11e-09
itf14g05910	Plant protein of unknown function (DUF247)	Heat_48HAS	55.6774	-2.53961	0.35587	-7.13633	9.59e-13	5.96e-11
itf14g06050	Plant protein of unknown function domain containing protein	Heat_48HAS	10.0331	-2.17369	0.511006	-4.25374	2.1e-05	0.000194862
itf14g06080	Plant protein of unknown function domain containing protein	Heat_24HAS	41.6133	-2.60677	0.949842	-2.74443	0.00606169	0.0270823
itf14g06090	Plant protein of unknown function (DUF247)	Heat_48HAS	238.737	-2.2761	0.266296	-8.54724	1.26e-17	2.16e-15
itf14g06170	Plant protein of unknown function domain containing protein	Heat_48HAS	13.3803	-2.09984	0.573175	-3.66352	0.000248774	0.00157455
itf14g06190	Plant protein of unknown function domain containing protein	Heat_48HAS	750.357	-2.14285	0.398737	-5.37408	7.7e-08	1.49e-06
itf14g06940	P-loop containing nucleoside triphosphate hydrolases superfamily protein	Heat_24HAS	265.324	-2.38972	0.517592	-4.617	3.89e-06	6.08e-05	OG0011142	itf14g06940	AT1G55550.1
itf14g08230	Zinc-binding ribosomal protein family protein	Heat_48HAS	2205.03	-2.13233	0.273043	-7.80953	5.74e-15	5.58e-13
itf14g08740	Minichromosome maintenance (MCM2/3/5) family protein	Heat_24HAS	70.0855	-2.72919	0.384768	-7.09309	1.31e-12	1.11e-10	OG0006842	itf14g08740	AT2G16440.1
itf14g09970	Protein kinase superfamily protein	Heat_48HAS	86.5744	-4.04024	0.41649	-9.70069	2.99e-22	1.14e-19	OG0012879	itf14g09970	AT5G22050.2
itf14g11730	cytochrome P450, family 94, subfamily B, polypeptide	Heat_48HAS	173.326	-2.66638	0.738511	-3.61048	0.000305629	0.00187595
itf14g11930	UDP-glycosyltransferase 73B4	Heat_24HAS	10.2814	-2.20635	0.845345	-2.61	0.00905411	0.0368105
itf14g12410	NAD(P)-binding Rossmann-fold superfamily protein	Heat_48HAS	25.0339	-2.39928	0.844847	-2.8399	0.00451282	0.0172978
itf14g12430	NAD(P)-binding Rossmann-fold superfamily protein	Heat_48HAS	44.0929	-2.97364	0.960635	-3.0955	0.00196484	0.00876114
itf14g13330	Transmembrane amino acid transporter family protein	Heat_48HAS	38.6621	-2.45715	0.589108	-4.17098	3.03e-05	0.000266181
itf14g14030	non-intrinsic ABC protein	Heat_24HAS	1.87861	-3.76809	1.43279	-2.62989	0.00854125	0.035211
itf14g14100	alpha carbonic anhydrase	Heat_48HAS	773.459	-2.52251	0.565464	-4.46095	8.16e-06	8.63e-05
itf14g14370	hypothetical protein	Heat_24HAS	1051.51	-2.09866	0.844361	-2.4855	0.012937	0.0484285
itf14g14400	Glutamate receptor family protein	Heat_48HAS	14.1572	-3.18387	0.867248	-3.67124	0.000241376	0.00153699
itf14g14790	hypothetical protein	Heat_48HAS	3.84556	-3.287	0.935554	-3.51343	0.000442358	0.00255681
itf14g14850	hypothetical protein	Heat_48HAS	123.152	-2.15816	0.439558	-4.90984	9.11e-07	1.3e-05
itf14g15070	Protein of unknown function (DUF1635)	Heat_48HAS	61.6142	-2.15739	0.332584	-6.48676	8.77e-11	3.64e-09	OG0001602	itf04g30080, itf14g15070, itf07g09990	AT5G09940.1, AT5G59760.1, AT2G28690.1
itf14g15430	cytochrome P450, family 714, subfamily A, polypeptide	Heat_48HAS	56.6991	-3.62302	1.15692	-3.13161	0.00173852	0.00793538
itf14g15550	Homeodomain-like superfamily protein	Heat_48HAS	172.809	-5.56467	1.35267	-4.11384	3.89e-05	0.000329848	OG0004359	itf07g08620, itf14g15550	AT5G59570.1, AT3G46640.3
itf14g15750	maternal effect embryo arrest	Heat_48HAS	12067.4	-6.19146	1.20621	-5.13299	2.85e-07	4.7e-06
itf14g15840	thiaminC	Heat_48HAS	4105.1	-4.73992	1.17065	-4.04896	5.14e-05	0.000419254	OG0009601	itf14g15840	AT2G29630.2
itf14g15900	Tetratricopeptide repeat (TPR)-like superfamily protein	Heat_48HAS	1387.39	-2.30456	0.554738	-4.15433	3.26e-05	0.000283761	OG0000985	itf04g28910, itf07g15300, itf14g15900	AT3G47080.1, AT1G07280.1, AT2G29670.1
itf14g16270	Thioredoxin superfamily protein	Heat_48HAS	800.571	-2.29402	0.728337	-3.14967	0.00163456	0.00753163	OG0005333	itf07g14860, itf14g16270	AT1G07080.1
itf14g16540	expansin A8	Heat_48HAS	10.4147	-4.62887	1.13172	-4.09012	4.31e-05	0.00036008	OG0000114	itf05g16030, itf00g31200, itf07g22040, itf12g12870, itf02g03940, itf02g03710	AT5G56320.1, AT2G03090.1, AT1G26770.2, AT1G69530.3
itf14g17040	receptor-like protein kinase-related family protein	Heat_48HAS	565.621	-2.34088	0.317963	-7.36211	1.81e-13	1.31e-11
itf14g17110	plant U-box	Heat_24HAS	87.9634	-2.17401	0.333634	-6.51614	7.21e-11	4.07e-09
itf14g17180	UDP-Glycosyltransferase superfamily protein	Heat_48HAS	5.52902	-2.23364	0.908139	-2.45958	0.01391	0.0425925
itf14g17240	cytochrome P450, family 82, subfamily C, polypeptide	Heat_24HAS	1171.46	-2.48916	0.529891	-4.69749	2.63e-06	4.35e-05
itf14g17360	cell division cycle	Heat_24HAS	20.0988	-2.56398	0.501417	-5.11348	3.16e-07	6.85e-06	OG0008034	itf14g17360	AT3G25100.1
itf14g17850	glycolipid transfer protein	Heat_48HAS	512.976	-2.05067	0.206298	-9.94032	2.78e-23	1.24e-20
itf14g18880	F-box family protein	Heat_48HAS	3478.56	-2.91752	0.681913	-4.27843	1.88e-05	0.000177085
itf14g19320	Thioredoxin superfamily protein	Heat_48HAS	1.87765	-4.47201	1.67066	-2.6768	0.00743289	0.025771
itf14g19370	Thioredoxin superfamily protein	Heat_48HAS	80.258	-2.64217	0.747879	-3.53289	0.000411047	0.0024039
itf14g19430	glutathione S-transferase phi	Heat_48HAS	4.36171	-3.35963	1.26776	-2.65005	0.00804804	0.0274771
itf14g19820	alpha/beta-Hydrolases superfamily protein	Heat_24HAS	1663.23	-2.06106	0.270801	-7.61099	2.72e-14	3.23e-12	OG0005531	itf04g23910, itf14g19820	AT1G02660.1
itf15g00200	ATP-dependent helicase family protein	Heat_24HAS	4.93522	-2.60285	0.925553	-2.81221	0.00492028	0.0229776
itf15g00260	hypothetical protein	Heat_24HAS	1.6416	-4.1756	1.538	-2.71495	0.00662849	0.0289918
itf15g00630	2-oxoglutarate (2OG) and Fe(II)-dependent oxygenase superfamily protein	Heat_48HAS	1.60884	-3.67241	1.47093	-2.49666	0.0125368	0.0392248
itf15g01210	GDSL-like Lipase/Acylhydrolase superfamily protein	Heat_24HAS	359.8	-2.35651	0.312223	-7.54753	4.44e-14	5.06e-12
itf15g01240	uridine-ribohydrolase	Heat_24HAS	387.477	-2.06613	0.288363	-7.16504	7.78e-13	7.12e-11	OG0004972	itf01g13210, itf15g01240	AT2G36310.1
itf15g01560	NAC domain containing protein	Heat_48HAS	11.2753	-2.22828	0.67391	-3.30649	0.000944716	0.00478762	OG0000892	itf09g13340, itf15g01560, itf04g32060, itf07g00540	AT3G44350.2, AT5G22380.1
itf15g01690	NAD(P)-binding Rossmann-fold superfamily protein	Heat_48HAS	3.2202	-2.87824	1.11771	-2.57512	0.0100205	0.0327377
itf15g02080	UDP-glucosyl transferase 78D2	Heat_24HAS	432.567	-2.08434	0.474976	-4.38831	1.14e-05	0.000152709
itf15g02200	conserved hypothetical protein	Heat_48HAS	12.1627	-3.89375	1.12487	-3.46151	0.00053715	0.00300862
itf15g02600	WCRKC thioredoxin	Heat_48HAS	1035.52	-2.24586	0.550816	-4.07733	4.56e-05	0.000377704	OG0008513	itf15g02600	AT5G04260.1
itf15g02630	peroxidase	Heat_48HAS	1722.74	-3.74937	0.359068	-10.442	1.59e-25	1.16e-22	OG0001829	itf00g07220, itf07g13150, itf15g02630, itf15g02640	AT5G06730.1, AT5G06720.1
itf15g02720	actin-12	Heat_48HAS	204.811	-2.39139	0.296347	-8.06956	7.06e-16	8.34e-14	OG0000031	itf03g15730, itf12g22550	AT3G53750.1, AT2G37620.1
itf15g03000	cytochrome P450, family 93, subfamily D, polypeptide	Heat_24HAS	6.80614	-3.66211	1.33496	-2.74324	0.00608353	0.0271527	OG0012701	itf15g03000	AT5G06900.1
itf15g03230	Ankyrin repeat family protein	Heat_48HAS	30.0171	-2.54332	0.634015	-4.01145	6.03e-05	0.000477693	OG0010299	itf15g03230	AT4G13266.1, AT3G13950.1
itf15g03600	P-loop nucleoside triphosphate hydrolases superfamily protein with CH (Calponin Homology) domain	Heat_24HAS	16.2947	-3.00307	0.616432	-4.87169	1.11e-06	2.04e-05	OG0014584	itf15g03600	AT3G10310.1
itf15g04590	Auxin efflux carrier family protein	Heat_24HAS	5.15631	-2.33671	0.882645	-2.64739	0.00811152	0.0338714
itf15g05040	Glycosyl hydrolase family 10 protein	Heat_48HAS	63.7669	-3.41228	0.40626	-8.39923	4.49e-17	6.87e-15
itf15g05230	hydroxyproline-rich glycoprotein family protein	Heat_48HAS	1109.08	-2.21238	0.520396	-4.25134	2.12e-05	0.000196691
itf15g05570	Cobalamin-independent synthase family protein	Heat_24HAS	2762.17	-2.05283	0.356175	-5.76356	8.24e-09	2.76e-07	OG0000888	itf09g10250, itf15g05570, itf12g14290	AT5G17920.1, AT3G03780.1
itf15g05590	Glycosyl hydrolase family protein	Heat_48HAS	501.746	-3.17963	0.697293	-4.55996	5.12e-06	5.73e-05	OG0000118	itf07g00940, itf07g00910, itf07g00930, itf04g32540, itf04g32570, itf01g23890, itf15g05590, itf15g09040, itf03g28180	AT5G04885.1
itf15g05870	WRKY DNA-binding protein	Heat_48HAS	857.863	-2.37506	0.422845	-5.61685	1.94e-08	4.38e-07	OG0004767	itf12g11810, itf15g05870	AT2G40750.1, AT3G56400.1
itf15g06570	Pectinacetylesterase family protein	Heat_48HAS	45.2427	-4.61563	0.539648	-8.55305	1.2e-17	2.08e-15
itf15g06640	ferritin	Heat_48HAS	2182.49	-2.57008	0.338684	-7.58844	3.24e-14	2.79e-12	OG0000814	itf01g26040, itf04g08250, itf15g06640	AT5G01600.1
itf15g06700	ferretin	Heat_48HAS	642.617	-2.29822	0.418514	-5.49138	3.99e-08	8.27e-07
itf15g06870	Thiamine pyrophosphate dependent pyruvate decarboxylase family protein	Heat_48HAS	263.394	-2.34114	0.674116	-3.4729	0.000514861	0.00290298	OG0000599	itf09g07230, itf09g09420, itf15g06870	AT5G01320.1, AT5G01330.1, AT4G33070.1, AT5G54960.1
itf15g06930	cell wall-associated kinase	Heat_24HAS	34.5104	-2.31366	0.9183	-2.51951	0.011752	0.044837
itf15g07620	PAR1 protein	Heat_48HAS	1748.86	-2.38905	0.688061	-3.47214	0.000516325	0.00290936
itf15g07660	Arabidopsis Inositol phosphorylceramide synthase	Heat_48HAS	1661.07	-2.0732	0.346323	-5.98632	2.15e-09	6.33e-08	OG0001237	itf12g10200, itf15g07660, itf09g09000	AT3G54020.1, AT2G37940.1
itf15g07940	NAD(P)-linked oxidoreductase superfamily protein	Heat_48HAS	1082.51	-2.11465	0.200597	-10.5418	5.54e-26	4.28e-23	OG0003463	itf15g07940	AT2G37770.2, AT3G53880.1, AT2G37790.1
itf15g07970	senescence-associated gene	Heat_48HAS	5.21937	-2.63322	0.942051	-2.7952	0.00518679	0.0193397
itf15g08290	ATP binding microtubule motor family protein	Heat_48HAS	25.0077	-4.17543	0.824669	-5.06316	4.12e-07	6.5e-06	OG0012460	itf15g08290	AT5G02370.1
itf15g08670	ATP binding microtubule motor family protein	Heat_48HAS	39.6976	-3.16241	0.656218	-4.81914	1.44e-06	1.91e-05	OG0014032	itf15g08670	AT2G37420.1
itf15g08870	SAUR-like auxin-responsive protein family	Heat_48HAS	3.99918	-6.49929	1.71421	-3.79141	0.000149793	0.00103033
itf15g09220	SKU5 similar	Heat_24HAS	365.544	-2.63212	0.4895	-5.37716	7.57e-08	1.96e-06	OG0000306	itf02g11150, itf11g05560, itf10g00970, itf15g09220	AT1G76160.1, AT1G41830.1, AT1G21860.1, AT1G21850.1
itf15g09530	Clathrin adaptor complex small chain family protein	Heat_48HAS	14.2652	-4.63106	1.26399	-3.66385	0.000248452	0.00157327
itf15g10010	Minichromosome maintenance (MCM2/3/5) family protein	Heat_48HAS	128.101	-2.04241	0.48664	-4.19697	2.71e-05	0.000242018	OG0010060	itf15g10010	AT4G02060.1
itf15g10100	CYCLIN B2;4	Heat_48HAS	35.8519	-2.12298	0.546466	-3.88493	0.000102361	0.000749247
itf15g10610	calcium-binding EF hand family protein	Heat_48HAS	78.4904	-2.16318	0.578972	-3.73624	0.000186791	0.00124091
itf15g10700	NB-ARC domain-containing disease resistance protein	Heat_48HAS	67.8605	-2.14191	0.403625	-5.3067	1.12e-07	2.07e-06
itf15g10770	Disease resistance protein (CC-NBS-LRR class) family	Heat_24HAS	10.2659	-2.07087	0.608701	-3.40212	0.000668651	0.00465108
itf15g11250	Plant protein of unknown function (DUF247)	Heat_48HAS	5.8292	-2.75489	0.914429	-3.01269	0.00258942	0.0109932
itf15g11920	P-loop containing nucleoside triphosphate hydrolases superfamily protein	Heat_24HAS	47.6529	-2.10327	0.446023	-4.71561	2.41e-06	4.01e-05	OG0013024	itf15g11920	AT5G27550.1
itf15g12340	histone H2A	Heat_48HAS	399.481	-2.53336	0.531117	-4.76988	1.84e-06	2.37e-05	OG0000743	itf03g10400, itf07g09650, itf14g15120	AT5G59870.1
itf15g12870	Ankyrin repeat family protein	Heat_48HAS	14.172	-2.48248	0.672978	-3.68879	0.000225321	0.00145346
itf15g12940	Ribosomal L22e protein family	Heat_48HAS	280.412	-2.25027	0.323445	-6.95717	3.47e-12	1.96e-10
itf15g13120	F-box family protein	Heat_24HAS	320.972	-2.69556	0.394866	-6.82651	8.7e-12	6.21e-10	OG0012348	itf15g13120	AT5G27920.1
itf15g14020	ADP-ribosylation factor A1F	Heat_48HAS	543.647	-2.16976	0.316257	-6.86076	6.85e-12	3.61e-10
itf15g17610	zinc-finger protein	Heat_48HAS	1.69042	-3.5639	1.45504	-2.44935	0.0143115	0.0435369
itf15g18040	cytochrome P450, family 71, subfamily B, polypeptide	Heat_48HAS	30.2187	-2.19597	0.860126	-2.55308	0.0106775	0.0344508
itf15g18070	terpene synthase	Heat_48HAS	9.07362	-3.58915	1.15253	-3.11414	0.00184479	0.00833921
itf15g18310	Disease resistance protein (CC-NBS-LRR class) family	Heat_48HAS	8.83984	-3.35836	0.759628	-4.42105	9.82e-06	0.000101434
itf15g18620	S-adenosyl-L-methionine-dependent methyltransferases superfamily protein	Heat_48HAS	36.9289	-3.34862	0.732053	-4.57429	4.78e-06	5.4e-05
itf15g19230	indole-3-acetic acid inducible	Heat_48HAS	119.419	-2.0091	0.275702	-7.28721	3.16e-13	2.15e-11	OG0007002	itf15g19240, itf15g19230, itf06g11880	AT4G32280.1
itf15g19280	hypothetical protein	Heat_48HAS	11.1908	-2.98423	0.551927	-5.40693	6.41e-08	1.26e-06
itf15g19850	Disease resistance protein (CC-NBS-LRR class) family	Heat_48HAS	7.91296	-2.3319	0.620891	-3.75573	0.000172836	0.00115995
itf15g20530	Fatty acid/sphingolipid desaturase	Heat_48HAS	247.597	-3.32052	0.395915	-8.38697	4.99e-17	7.48e-15	OG0003599	itf15g20490, itf15g20530	AT2G46210.1, AT3G61580.1
itf15g20660	calcineurin B-like protein	Heat_24HAS	2.13714	-4.34929	1.75458	-2.47882	0.0131818	0.0491393
itf15g21010	phosphofructokinase	Heat_48HAS	18.4957	-2.48975	0.428327	-5.81274	6.15e-09	1.6e-07
itf15g21460	carotenoid cleavage dioxygenase	Heat_48HAS	20.6445	-6.32979	1.50056	-4.21828	2.46e-05	0.000222981
itf15g21470	nine-cis-epoxycarotenoid dioxygenase	Heat_48HAS	134.938	-4.91333	1.16665	-4.21147	2.54e-05	0.000228942
itf15g21480	disease resistance protein (TIR-NBS class), putative	Heat_48HAS	59.2577	-2.36808	0.585172	-4.04681	5.19e-05	0.000422068
itf15g22400	gibberellin 3-oxidase	Heat_24HAS	579.609	-3.80691	0.527058	-7.22294	5.09e-13	4.84e-11
itf15g22580	conserved hypothetical protein	Heat_48HAS	1584.5	-3.53765	0.631313	-5.60364	2.1e-08	4.69e-07	OG0009383	itf15g22580	AT2G25625.1
itf15g22840	cytochrome P450, family 71, subfamily B, polypeptide	Heat_48HAS	4.36783	-4.71748	1.80647	-2.61143	0.00901638	0.0300534
itf15g22880	terpene synthase	Heat_48HAS	313.923	-6.10518	1.15069	-5.30567	1.12e-07	2.08e-06
itf15g22890	cytochrome P450, family 71, subfamily B, polypeptide	Heat_48HAS	8.12659	-4.71486	1.53243	-3.07672	0.00209294	0.0092242
itf15g22930	cytochrome P450, family 71, subfamily B, polypeptide	Heat_48HAS	89.1009	-3.13909	1.03858	-3.02248	0.00250713	0.0106975
itf15g22940	cytochrome P450, family 71, subfamily B, polypeptide	Heat_48HAS	28.8977	-3.91415	1.14742	-3.41125	0.000646666	0.00351183
itf15g22950	cytochrome P450, family 71, subfamily B, polypeptide	Heat_48HAS	343.818	-2.64739	0.727413	-3.63947	0.000273204	0.00170735
itf15g22970	terpene synthase	Heat_48HAS	136.484	-4.53204	1.10122	-4.11547	3.86e-05	0.000328048
itf15g22980	cytochrome P450, family 71, subfamily B, polypeptide	Heat_48HAS	108.523	-5.12913	1.1522	-4.45158	8.52e-06	8.96e-05
itf15g22990	terpene synthase	Heat_48HAS	10.2888	-6.82066	1.65828	-4.11311	3.9e-05	0.000330657
itf15g23000	terpene synthase	Heat_48HAS	23.3503	-5.81717	1.2843	-4.52944	5.91e-06	6.5e-05
itf15g23030	cytochrome P450, family 71, subfamily B, polypeptide	Heat_48HAS	47.3791	-2.91867	0.909494	-3.20911	0.00133145	0.00635362
itf15g23090	cytochrome P450, family 71, subfamily A, polypeptide	Heat_48HAS	6.72372	-5.52941	1.8519	-2.98581	0.00282832	0.0118224
itf15g23100	cytochrome P450, family 71, subfamily B, polypeptide	Heat_48HAS	5.67902	-6.13937	1.80879	-3.39419	0.000688311	0.00370143
itf15g23180	terpene synthase	Heat_48HAS	45.6318	-7.79936	1.84812	-4.22016	2.44e-05	0.000221288
itf15g23250	Nucleotide-diphospho-sugar transferase family protein	Heat_48HAS	172.37	-4.03365	0.564323	-7.14778	8.82e-13	5.56e-11
itf15g23260	Nucleotide-diphospho-sugar transferase family protein	Heat_48HAS	19.1278	-2.45071	0.681058	-3.59838	0.0003202	0.00195383
