# Supplementary material for: Identification of genes associated with abiotic stress tolerance in sweetpotato using weighted gene co‐expression network analysis
Source: Plant Direct. 2023 Oct 3;7(10):e532. doi: 10.1002/pld3.532 (PMC10546384; doi:10.1002/pld3.532)
Supplement: Supplementary file 9 — Table S8. Unique differentially down regulated genes (LFC < − 2.0; p‐value < .05) in leaf tissues following salt (NaCl) stress treatment on Beauregard plants. [file PLD3-7-e532-s012.xlsx]

## Sheet: Sheet1
Table S8. Unique differentially down regulated genes (LFC < - 2.0; p-value < 0.05) in leaf tissues following salt (NaCl) stress treatment on sweetpotato plants.
gene	Functional_annotation	treatment_timepoint	baseMean	log2FoldChange	lfcSE	stat	p-value	padj	orthogroup	I. trifida paralogs	Arabidopsis orthologs
itf00g06090	Heavy metal transport/detoxification superfamily protein	NaCl_24HAS	70.1432	-2.18467	0.352696	-6.19422	5.86e-10	6.43e-08
itf00g07340	photosystem I reaction center subunit PSI-N, chloroplast, putative / PSI-N, putative (PSAN)	NaCl_48HAS	8917.49	-2.09929	0.415391	-5.05377	4.33e-07	3.89e-05
itf00g10530	Ribosomal protein S13/S18 family	NaCl_24HAS	48.8457	-2.14401	0.609967	-3.51497	0.000439804	0.00486752	OG0000597	itf04g14900, itf00g10530, itf13g19830, itf01g14980	AT4G09800.1, AT1G22780.1, AT1G34030.1
itf00g13070	PLC-like phosphodiesterases superfamily protein	NaCl_48HAS	9.48045	-2.79671	0.822541	-3.40009	0.000673645	0.0100938
itf00g19030	hypothetical protein	NaCl_24HAS	12.4033	-2.57376	0.747567	-3.44285	0.000575612	0.00597729
itf00g19230	hypothetical protein	NaCl_24HAS	4.37313	-4.6243	1.36402	-3.3902	0.000698427	0.0069134
itf00g19430	Calcium-dependent lipid-binding (CaLB domain) family protein	NaCl_24HAS	4.73754	-2.33975	0.884234	-2.64607	0.00814323	0.0418829	OG0001028	itf11g06740, itf04g01940, itf00g19430, itf02g09070	AT3G04360.1
itf00g19700	ATP synthase subunit beta	NaCl_24HAS	35759.8	-2.44787	0.592933	-4.12842	3.65e-05	0.000703336	OG0001493	itf00g19700	ATCG00480.1
itf00g21220	hypothetical protein	NaCl_24HAS	49.2383	-2.20564	0.510644	-4.31932	1.57e-05	0.000355583
itf00g27230	profilin	NaCl_24HAS	5.395	-2.71815	0.770932	-3.52579	0.00042222	0.00471466	OG0000335	itf05g08740, itf05g08720, itf12g19880, itf00g27230, itf03g18370, itf15g21020	AT4G29350.1, AT2G19760.1, AT5G56600.1
itf00g28260	hypothetical protein	NaCl_24HAS	44.4817	-2.59924	0.526621	-4.93568	7.99e-07	3.09e-05
itf00g28320	RNI-like superfamily protein	NaCl_48HAS	6.01573	-2.20186	0.769362	-2.86194	0.00421061	0.0368933
itf00g29810	heat shock protein	NaCl_24HAS	4223.93	-6.79439	1.335	-5.08942	3.59e-07	1.55e-05	OG0005109	itf12g26570, itf00g29810	AT4G27670.1
itf00g29860	hypothetical protein	NaCl_24HAS	89.8414	-3.13481	0.688735	-4.55155	5.33e-06	0.00014882
itf00g30940	hypothetical protein	NaCl_24HAS	3.93526	-5.7938	1.56191	-3.70944	0.000207716	0.0027267
itf00g36530	hypothetical protein	NaCl_24HAS	33.1187	-2.19241	0.686899	-3.19176	0.00141411	0.0117152
itf00g36720	cytochrome P450, family 71, subfamily A, polypeptide	NaCl_48HAS	51.1628	-2.923	0.873446	-3.34651	0.000818358	0.011564	OG0000086	itf00g36740, itf11g19680, itf00g36720, itf11g19710, itf11g19700, itf11g19690, itf11g19720, itf11g19740, itf11g19760, itf11g19750, itf11g19660, itf00g31250	AT1G11610.2, AT2G30750.1, AT2G30770.1, AT5G24950.1, AT5G24960.1, AT5G42590.1, AT4G13310.1, AT4G13290.1, AT4G20240.1, AT4G20235.1, AT3G48280.1, AT3G48270.1, AT3G48300.1, AT3G48320.1, AT3G48310.1, AT3G48290.2
itf00g39910	Transducin/WD40 repeat-like superfamily protein	NaCl_24HAS	35.4807	-2.68518	0.601017	-4.46773	7.91e-06	0.000202984
itf00g43420	SNF1-related protein kinase 2.7	NaCl_24HAS	36.7265	-2.20117	0.486963	-4.5202	6.18e-06	0.000168176
itf00g48640	conserved hypothetical protein	NaCl_24HAS	160.082	-2.62009	0.645827	-4.05695	4.97e-05	0.000898521	OG0008594	itf05g14310, itf00g48640	AT5G62140.1
itf00g49180	GAST1 protein homolog	NaCl_48HAS	1933.57	-2.19012	0.429707	-5.09676	3.46e-07	3.3e-05	OG0002675	itf01g35350, itf00g49180	AT4G09600.1, AT4G09610.1, AT1G75750.1, AT2G18420.1
itf00g50190	PHYTOCYSTATIN	NaCl_48HAS	3.8235	-4.31945	1.58773	-2.72051	0.00651805	0.0498914
itf00g51870	heat shock protein	NaCl_24HAS	319.256	-5.2206	1.40584	-3.7135	0.000204412	0.00269547
itf00g56610	ribosomal protein L14	NaCl_24HAS	2.17823	-5.53931	1.82056	-3.04264	0.0023451	0.0170512	OG0001935	itf00g56610	ATCG00780.1
itf00g64880	NADH dehydrogenase subunit	NaCl_24HAS	7.69572	-3.04241	0.89892	-3.38452	0.000713024	0.00703232	OG0009733	itf00g64880	ATMG00580.1
itf00g67930	conserved hypothetical protein	NaCl_24HAS	23.9648	-2.12652	0.518969	-4.0976	4.17e-05	0.000783593	OG0003472	itf01g29060, itf05g10080, itf00g67930	AT3G59880.1, AT2G44010.1
itf00g79510	hypothetical protein	NaCl_24HAS	7.54549	-3.03932	1.0718	-2.83571	0.00457244	0.0277167
itf01g00010	hypothetical protein	NaCl_24HAS	1.87992	-5.21971	1.78936	-2.91708	0.0035332	0.0230233
itf01g00480	basic helix-loop-helix (bHLH) DNA-binding superfamily protein	NaCl_24HAS	404.03	-3.49465	0.92812	-3.7653	0.000166348	0.00228661
itf01g00660	FASCICLIN-like arabinoogalactan	NaCl_48HAS	1986.87	-2.82004	0.384837	-7.32788	2.34e-13	1.89e-10	OG0002690	itf01g00660	AT1G03870.1, AT5G44130.1, AT2G20520.1
itf01g01170	conserved hypothetical protein	NaCl_24HAS	23.3253	-2.4976	0.548715	-4.55173	5.32e-06	0.00014882
itf01g02270	homolog of separase	NaCl_24HAS	9.95363	-2.38966	0.603681	-3.95848	7.54e-05	0.00123816	OG0003693	itf01g02270	AT4G24300.1, AT4G22440.1, AT5G28550.1, AT4G22970.1
itf01g02620	Lactoylglutathione lyase / glyoxalase I family protein	NaCl_48HAS	48.6066	-3.76735	0.777124	-4.84781	1.25e-06	8.5e-05
itf01g03080	hypothetical protein	NaCl_24HAS	3.52719	-4.92271	1.54174	-3.19295	0.00140829	0.0116872
itf01g03300	hypothetical protein	NaCl_24HAS	936.749	-2.15722	0.379193	-5.68897	1.28e-08	9.21e-07
itf01g03440	Protein of unknown function, DUF584	NaCl_24HAS	40.4627	-3.89914	0.792189	-4.92199	8.57e-07	3.28e-05	OG0001620	itf10g21070, itf10g21080, itf01g03450, itf01g03440	AT1G11700.1, AT1G61930.1, AT4G21930.1
itf01g04870	allantoinase	NaCl_48HAS	197.101	-3.82597	0.973306	-3.9309	8.46e-05	0.00222377	OG0009876	itf01g04870	AT4G04955.1
itf01g05600	GDSL-like Lipase/Acylhydrolase superfamily protein	NaCl_24HAS	39.8754	-2.12489	0.701093	-3.03082	0.00243891	0.0175615	OG0000127	itf01g05510, itf01g05490, itf01g05480, itf10g19540, itf01g05600, itf09g07320, itf09g07310, itf09g07330	AT1G31550.2, AT1G28600.1, AT1G28610.2, AT2G27360.1, AT1G28590.1, AT1G28570.1, AT1G28580.1, AT1G28660.1, AT1G28670.1, AT1G28640.1, AT1G28650.1
itf01g05630	alpha/beta-Hydrolases superfamily protein	NaCl_48HAS	49.3406	-2.87569	0.90023	-3.1944	0.00140124	0.0169728
itf01g06000	alpha/beta-Hydrolases superfamily protein	NaCl_24HAS	20.6501	-4.89785	1.09822	-4.45981	8.2e-06	0.000209804
itf01g06100	EXORDIUM like	NaCl_48HAS	9.9863	-2.20107	0.616188	-3.57207	0.000354171	0.00641036	OG0001831	itf10g22830, itf01g01610, itf01g06100	AT5G09440.1, AT5G64260.1
itf01g07150	Glycosyl hydrolase superfamily protein	NaCl_24HAS	7.95078	-2.76699	0.759603	-3.64268	0.000269816	0.00331671	OG0002833	itf10g04480, itf01g07150, itf00g26590	AT4G18340.1, AT1G30080.1
itf01g08210	conserved hypothetical protein	NaCl_24HAS	127.825	-2.20473	0.469559	-4.69533	2.66e-06	8.34e-05	OG0002379	itf15g02190, itf01g08210	AT5G06380.1, AT3G11690.1
itf01g10570	Nucleotide-diphospho-sugar transferases superfamily protein	NaCl_24HAS	282.885	-2.7699	0.644501	-4.29775	1.73e-05	0.000385667	OG0000313	itf03g17200, itf09g25340, itf09g25330, itf09g25320, itf01g10570	AT5G03760.1
itf01g15940	hypothetical protein	NaCl_48HAS	25.0411	-2.35849	0.590396	-3.99476	6.48e-05	0.00183852
itf01g16150	Pectin lyase-like superfamily protein	NaCl_48HAS	3.24612	-4.3033	1.47972	-2.90817	0.00363545	0.03337	OG0000627	itf01g20380, itf07g06210, itf13g18910, itf01g20320, itf01g18380, itf01g16150	AT3G24130.1, AT5G18990.1
itf01g16470	hypothetical protein	NaCl_24HAS	4.24474	-2.74486	1.02156	-2.68692	0.00721152	0.0384629
itf01g16730	plant natriuretic peptide A	NaCl_24HAS	26.1626	-2.0056	0.541268	-3.70537	0.000211081	0.00275571
itf01g18880	17.6 kDa class II heat shock protein	NaCl_24HAS	966.14	-3.38294	0.759007	-4.45706	8.31e-06	0.000211666
itf01g18890	17.6 kDa class II heat shock protein	NaCl_48HAS	347.646	-4.13188	1.22398	-3.37576	0.000736126	0.0107411	OG0000628	itf01g18880, itf01g18910, itf01g18890, itf01g18920, itf01g18820, itf01g18850, itf01g18870	AT5G12020.1, AT5G12030.1
itf01g18910	17.6 kDa class II heat shock protein	NaCl_48HAS	271.926	-4.46226	1.07681	-4.14396	3.41e-05	0.00112461	OG0000628	itf01g18880, itf01g18910, itf01g18890, itf01g18920, itf01g18820, itf01g18850, itf01g18870	AT5G12020.1, AT5G12030.1
itf01g18920	17.6 kDa class II heat shock protein	NaCl_24HAS	396.781	-5.20692	1.28197	-4.06165	4.87e-05	0.00088672	OG0000628	itf01g18880, itf01g18910, itf01g18890, itf01g18920, itf01g18820, itf01g18850, itf01g18870	AT5G12020.1, AT5G12030.1
itf01g19510	SPA1-related	NaCl_48HAS	563.163	-3.97606	1.04463	-3.8062	0.000141117	0.00324842
itf01g21570	conserved hypothetical protein	NaCl_48HAS	307.132	-3.25764	0.717061	-4.54305	5.54e-06	0.000281931	OG0009282	itf01g21570	AT2G42975.1
itf01g21660	Plant basic secretory protein (BSP) family protein	NaCl_48HAS	184.819	-2.37353	0.58329	-4.06921	4.72e-05	0.00143338	OG0009500	itf01g21660	AT2G42900.1
itf01g21890	Phytosulfokine precursor protein (PSK) domain containing protein	NaCl_48HAS	416.646	-2.23313	0.31944	-6.99075	2.73e-12	1.59e-09	OG0000822	itf08g05150, itf01g21890, itf05g18560	AT4G37720.1, AT2G22860.1, AT3G49780.1, AT5G65870.1
itf01g22980	conserved hypothetical protein	NaCl_24HAS	97.0475	-2.00138	0.665223	-3.00858	0.00262468	0.0185245
itf01g23130	conserved hypothetical protein	NaCl_48HAS	159.995	-2.27432	0.455261	-4.99564	5.86e-07	4.93e-05	OG0007586	itf09g01280, itf01g23130	AT1G49320.1
itf01g23270	FKBP-type peptidyl-prolyl cis-trans isomerase family protein	NaCl_24HAS	954.849	-4.11646	1.09308	-3.76592	0.000165936	0.00228344
itf01g23350	cryptochrome-interacting basic-helix-loop-helix	NaCl_48HAS	194.484	-2.05602	0.352916	-5.8258	5.68e-09	1.06e-06
itf01g23480	Malectin/receptor-like protein kinase family protein	NaCl_24HAS	7.78127	-2.08029	0.616653	-3.37352	0.000742145	0.00724503
itf01g23550	salt tolerance homolog2	NaCl_24HAS	51.4002	-5.48567	0.787785	-6.96341	3.32e-12	6.32e-10
itf01g23630	hypothetical protein	NaCl_48HAS	117.047	-2.99113	0.695661	-4.29969	1.71e-05	0.000664561
itf01g24760	CLAVATA3/ESR-RELATED	NaCl_24HAS	8.11134	-2.61777	0.820399	-3.19085	0.00141854	0.0117315	OG0005051	itf15g04650, itf01g24760	AT2G01505.1, AT1G70895.1
itf01g25840	cycling DOF factor	NaCl_24HAS	138.226	-2.00778	0.684888	-2.93154	0.00337281	0.0223049
itf01g26010	homologue of bacterial MinE	NaCl_48HAS	230.716	-2.23731	0.525151	-4.26032	2.04e-05	0.000754767	OG0003056	itf07g21590, itf07g21620, itf01g26010, itf07g21600	AT1G69390.1
itf01g26170	beta glucosidase	NaCl_48HAS	925.3	-2.41431	0.468927	-5.14857	2.62e-07	2.65e-05	OG0003064	itf01g26150, itf01g26180, itf01g26170	AT1G26560.1
itf01g26180	beta glucosidase	NaCl_48HAS	391.856	-2.06602	0.431952	-4.78297	1.73e-06	0.000109894	OG0003064	itf01g26150, itf01g26180, itf01g26170	AT1G26560.1
itf01g26230	Protein of unknown function (DUF295)	NaCl_24HAS	1.62328	-5.17175	1.95196	-2.64951	0.00806074	0.0416382
itf01g26580	Pectin lyase-like superfamily protein	NaCl_24HAS	683.907	-3.44027	0.492082	-6.99125	2.72e-12	5.26e-10
itf01g26640	Chalcone and stilbene synthase family protein	NaCl_24HAS	63.7544	-2.19723	0.653839	-3.36051	0.000777987	0.00748905	OG0002424	itf04g08620, itf01g26640, itf04g09060	AT5G13930.1
itf01g26810	Protein kinase superfamily protein	NaCl_48HAS	1838.16	-2.36967	0.567918	-4.17256	3.01e-05	0.00102032	OG0011957	itf01g26810	AT3G24190.1
itf01g27180	Protein kinase superfamily protein	NaCl_24HAS	6.35053	-2.68507	0.746548	-3.59665	0.000322346	0.00381366
itf01g27510	salt tolerance homologue	NaCl_24HAS	6458.51	-2.24326	0.560586	-4.00163	6.29e-05	0.00107329	OG0004961	itf01g27510	AT2G31380.1, AT1G06040.1
itf01g28050	BTB and TAZ domain protein	NaCl_24HAS	103.668	-3.13931	0.51265	-6.12368	9.14e-10	9.56e-08	OG0011166	itf01g28050	AT1G05690.1
itf01g28700	Protein phosphatase 2C family protein	NaCl_48HAS	1103.55	-2.26436	0.531899	-4.25711	2.07e-05	0.000763409	OG0011444	itf01g28700	AT3G16560.1
itf01g29010	hypothetical protein	NaCl_24HAS	181.261	-2.54496	0.439594	-5.78935	7.07e-09	5.52e-07
itf01g29060	conserved hypothetical protein	NaCl_24HAS	52.5308	-2.00603	0.54228	-3.69925	0.000216239	0.0028063
itf01g29360	Protein kinase protein with adenine nucleotide alpha hydrolases-like domain	NaCl_24HAS	10.2843	-2.85441	0.886469	-3.21997	0.00128203	0.010905	OG0005018	itf01g29360	AT2G24370.1, AT4G31230.1
itf01g30090	Nodulin MtN3 family protein	NaCl_48HAS	35.6953	-2.05574	0.486632	-4.22442	2.4e-05	0.000849402	OG0003931	itf06g14370, itf01g30090	AT1G21460.1
itf01g30610	Pyridoxal phosphate (PLP)-dependent transferases superfamily protein	NaCl_24HAS	9.59715	-3.0142	0.712829	-4.22851	2.35e-05	0.000489562	OG0001743	itf01g30630, itf01g30620, itf01g30610	AT1G34040.1, AT1G34060.1
itf01g31160	Protein of unknown function (DUF581)	NaCl_24HAS	362.631	-2.02596	0.535877	-3.78065	0.00015642	0.00218447	OG0005592	itf01g31160	AT1G22160.1, AT1G78020.1, AT5G65040.1
itf01g31420	conserved hypothetical protein	NaCl_24HAS	228.132	-2.49719	0.517329	-4.82707	1.39e-06	4.85e-05	OG0005275	itf01g31420	AT4G08910.1, AT1G22250.1, AT1G78170.1
itf01g31880	hypothetical protein	NaCl_24HAS	175.815	-2.8039	0.451765	-6.20655	5.42e-10	6.02e-08
itf01g32210	P-loop containing nucleoside triphosphate hydrolases superfamily protein	NaCl_24HAS	54.0375	-2.06337	0.4526	-4.55893	5.14e-06	0.000144295	OG0008324	itf00g20870, itf01g32210	AT5G33300.1, AT5G60930.1
itf01g32280	HXXXD-type acyl-transferase family protein	NaCl_24HAS	377.371	-3.39646	0.399139	-8.50945	1.75e-17	9.89e-15	OG0002156	itf04g11150	AT3G23840.1, AT4G13840.1
itf01g32660	MATE efflux family protein	NaCl_24HAS	7.07531	-2.93379	0.974357	-3.011	0.00260386	0.0184222	OG0007534	itf06g23900, itf01g32660	AT1G58340.1
itf01g32890	FAD/NAD(P)-binding oxidoreductase family protein	NaCl_24HAS	572.538	-2.19668	0.28046	-7.8324	4.79e-15	1.55e-12
itf01g33000	Carbohydrate-binding protein	NaCl_24HAS	396.812	-2.14831	0.588076	-3.65311	0.000259079	0.00322643
itf01g33030	conserved hypothetical protein	NaCl_24HAS	1350	-2.33046	0.432656	-5.3864	7.19e-08	4.02e-06
itf01g33380	N-terminal nucleophile aminohydrolases (Ntn hydrolases) superfamily protein	NaCl_24HAS	904.488	-2.00573	0.514741	-3.89658	9.76e-05	0.00151306	OG0005818	itf08g04600, itf01g33380	AT3G16150.1
itf01g33780	alpha/beta-Hydrolases superfamily protein	NaCl_24HAS	23.1312	-2.122	0.448746	-4.72873	2.26e-06	7.3e-05	OG0014306	itf01g33780	AT1G47480.1
itf01g33950	myb domain protein r1	NaCl_24HAS	168.236	-2.31954	0.448387	-5.17308	2.3e-07	1.08e-05
itf01g34360	Transducin/WD40 repeat-like superfamily protein	NaCl_24HAS	162.549	-2.08028	0.625959	-3.32334	0.000889452	0.00829428	OG0009715	itf01g34360	AT4G34380.1, AT2G26490.1
itf01g34400	conserved hypothetical protein	NaCl_24HAS	29.1348	-2.42921	0.781846	-3.10702	0.00188982	0.014496
itf01g34570	J-domain protein required for chloroplast accumulation response	NaCl_48HAS	1057.93	-2.73473	0.484787	-5.64109	1.69e-08	2.66e-06	OG0011094	itf01g34570	AT1G75100.1
itf01g35350	GAST1 protein homolog	NaCl_48HAS	4106.09	-2.60963	0.457418	-5.70514	1.16e-08	2e-06
itf01g35490	P-glycoprotein	NaCl_48HAS	179.995	-3.71633	0.748324	-4.96621	6.83e-07	5.62e-05	OG0010423	itf01g35490	AT1G28010.1, AT1G27940.1
itf01g35670	Major facilitator superfamily protein	NaCl_48HAS	74.9064	-2.53444	0.818672	-3.09579	0.0019629	0.0216195	OG0001655	itf04g03860	AT3G01630.1, AT1G31470.1
itf01g35950	GDSL-like Lipase/Acylhydrolase superfamily protein	NaCl_24HAS	15.4184	-2.56661	0.668577	-3.83891	0.000123581	0.00181878	OG0007016	itf01g35950	AT4G16220.1, AT4G16230.1
itf01g36350	Wall-associated receptor kinase galacturonan-binding domain containing protein	NaCl_24HAS	5.58753	-2.7609	0.788397	-3.50192	0.000461924	0.00505477	OG0014626	itf01g36350	AT3G17350.1
itf02g00240	PYR1-like	NaCl_24HAS	32.2247	-2.39087	0.469199	-5.09564	3.48e-07	1.51e-05	OG0003779	itf09g25130, itf02g00240	AT5G46790.1, AT4G17870.1
itf02g01980	calcium sensing receptor	NaCl_48HAS	2847.03	-2.48595	0.684316	-3.63275	0.000280415	0.00539541
itf02g03320	glucan endo-1,3-beta-glucosidase-like protein	NaCl_24HAS	252.228	-2.02766	0.441135	-4.59646	4.3e-06	0.000124876
itf02g03900	atypical CYS HIS rich thioredoxin	NaCl_24HAS	874.501	-3.06888	0.446167	-6.87832	6.06e-12	1.07e-09	OG0014921	itf02g03900	AT5G61440.1
itf02g04090	phytochrome kinase substrate	NaCl_48HAS	146.684	-2.07241	0.745407	-2.78023	0.00543196	0.0439181	OG0014297	itf02g04090	AT1G18810.1
itf02g05510	Major facilitator superfamily protein	NaCl_24HAS	6.17582	-2.51597	0.881916	-2.85285	0.00433292	0.0266839
itf02g05630	LETM1-like protein	NaCl_24HAS	32.016	-2.8357	0.725405	-3.90913	9.26e-05	0.00145361
itf02g05740	pleiotropic drug resistance	NaCl_48HAS	2100.7	-2.12554	0.517021	-4.11114	3.94e-05	0.00125727	OG0002195	itf06g17640, itf02g05740	AT1G15210.1, AT1G59870.1, AT3G16340.1
itf02g05790	indole-3-acetic acid inducible	NaCl_24HAS	2.53063	-3.83076	1.34646	-2.84506	0.0044403	0.0271288
itf02g05960	hydroxyproline-rich glycoprotein family protein	NaCl_24HAS	418.158	-2.03345	0.483113	-4.20906	2.56e-05	0.000524479
itf02g06100	Pyridoxal phosphate phosphatase-related protein	NaCl_24HAS	40.808	-2.50465	0.59378	-4.21814	2.46e-05	0.000508959	OG0002243	itf11g09000, itf11g08980, itf02g06100	AT1G17710.1, AT1G73010.1
itf02g06810	2-oxoglutarate (2OG) and Fe(II)-dependent oxygenase superfamily protein	NaCl_24HAS	3.59509	-3.96918	1.34824	-2.94396	0.00324037	0.0216583	OG0002567	itf15g00630, itf02g06810	AT2G06960.1, AT2G36690.1
itf02g07110	SAUR-like auxin-responsive protein family	NaCl_24HAS	34.5387	-3.91221	0.671014	-5.83029	5.53e-09	4.54e-07
itf02g07210	Plant invertase/pectin methylesterase inhibitor superfamily	NaCl_24HAS	19.6875	-2.63212	0.599085	-4.39356	1.12e-05	0.000268941
itf02g07300	high chlorophyll fluorescence phenotype	NaCl_48HAS	1710.14	-3.00997	0.573132	-5.2518	1.51e-07	1.69e-05	OG0007696	itf02g07300	AT1G16720.1
itf02g07660	glutamate receptor 2.8	NaCl_48HAS	41.1983	-2.13765	0.644828	-3.31507	0.000916218	0.0124081
itf02g08740	para-aminobenzoate (PABA) synthase family protein	NaCl_24HAS	237.323	-2.02279	0.563006	-3.59283	0.000327101	0.00384909	OG0009164	itf02g08740	AT2G28880.1
itf02g09210	ammonium transporter 1;2	NaCl_48HAS	685.061	-2.74434	0.939326	-2.9216	0.00348234	0.0323676	OG0000586	itf04g08650, itf13g13980	AT4G28700.1, AT4G13510.1, AT3G24290.1, AT3G24300.1
itf02g09800	Bifunctional inhibitor/lipid-transfer protein/seed storage 2S albumin superfamily protein	NaCl_24HAS	342.31	-2.48437	0.442828	-5.61025	2.02e-08	1.34e-06	OG0000207	itf02g09800	AT4G15160.1
itf02g10210	hypothetical protein	NaCl_24HAS	5.60596	-2.80587	0.914334	-3.06875	0.00214955	0.015934
itf02g10390	Pectin lyase-like superfamily protein	NaCl_24HAS	102.921	-3.67373	0.957928	-3.83508	0.000125523	0.00184014	OG0010906	itf02g10390	AT1G48100.1
itf02g10690	Protein kinase superfamily protein	NaCl_48HAS	139.596	-2.30911	0.360596	-6.40359	1.52e-10	5.16e-08	OG0003230	itf05g26430, itf06g15980, itf02g10690	AT5G55560.1
itf02g10730	FASCICLIN-like arabinoogalactan	NaCl_24HAS	291.554	-2.42845	0.513343	-4.73065	2.24e-06	7.26e-05
itf02g10780	GDSL-like Lipase/Acylhydrolase superfamily protein	NaCl_24HAS	602.813	-3.36606	0.545319	-6.17265	6.72e-10	7.25e-08	OG0000949	itf09g07660	AT2G42990.1, AT2G04570.1
itf02g10860	Major facilitator superfamily protein	NaCl_48HAS	1096.58	-2.16957	0.577425	-3.75732	0.00017174	0.00377979	OG0012093	itf02g10860	AT3G21670.1
itf02g10980	HXXXD-type acyl-transferase family protein	NaCl_24HAS	73.5492	-2.20661	0.841817	-2.62125	0.00876081	0.0439985	OG0000460	itf11g05650, itf02g11010, itf02g10960, itf02g10980, itf02g11000, itf02g10970	AT5G17540.1, AT3G03480.1
itf02g11140	hypothetical protein	NaCl_48HAS	56.048	-2.32646	0.493381	-4.71534	2.41e-06	0.00014233
itf02g11180	myb domain protein	NaCl_24HAS	17.4196	-3.38869	0.802734	-4.22143	2.43e-05	0.000502768	OG0010064	itf02g11180	AT5G55020.1, AT4G26930.1
itf02g11710	hypothetical protein	NaCl_24HAS	16.6231	-2.21125	0.50644	-4.36625	1.26e-05	0.000297575
itf02g11720	B-box type zinc finger family protein	NaCl_24HAS	291.382	-2.6611	0.501804	-5.30307	1.14e-07	5.93e-06
itf02g12100	cell wall protein precursor, putative	NaCl_24HAS	3613.49	-2.44039	0.671948	-3.63181	0.000281436	0.00342239	OG0006735	itf02g12100	AT2G20870.1, AT4G28160.1
itf02g12230	expansin B3	NaCl_24HAS	122.17	-2.41844	0.570585	-4.23852	2.25e-05	0.000473465	OG0004784	itf02g12230	AT2G20750.1, AT4G28250.1
itf02g12360	hypothetical protein	NaCl_24HAS	517.593	-2.39146	0.454602	-5.26055	1.44e-07	7.17e-06	OG0002867	itf11g04600, itf02g12360	AT4G28290.1, AT5G42110.1
itf02g12770	Thioredoxin superfamily protein	NaCl_24HAS	490.736	-2.25639	0.398576	-5.66113	1.5e-08	1.06e-06
itf02g12890	O-methyltransferase family protein	NaCl_48HAS	19.543	-2.28022	0.602436	-3.785	0.000153707	0.00346193
itf02g13170	Heavy metal transport/detoxification superfamily protein	NaCl_24HAS	3.75183	-3.12307	1.19503	-2.61339	0.00896494	0.0446627
itf02g13740	xyloglucan endotransglucosylase/hydrolase	NaCl_48HAS	99.7105	-2.11786	0.688753	-3.07492	0.00210559	0.0227414
itf02g13750	xyloglucan endotransglucosylase/hydrolase	NaCl_48HAS	208.034	-2.83197	0.904217	-3.13195	0.00173648	0.0197774
itf02g13790	phy rapidly regulated	NaCl_24HAS	257.024	-2.52532	0.543795	-4.64387	3.42e-06	0.000103491	OG0006785	itf02g13790	AT3G58850.1, AT2G42870.1
itf02g13950	cation exchanger	NaCl_24HAS	6.15665	-4.47864	1.15117	-3.89053	0.000100026	0.00154037	OG0001336	itf02g07780, itf11g08180, itf02g13950	AT1G55720.1, AT1G55730.1, AT3G13320.1
itf02g14020	photosystem I light harvesting complex gene	NaCl_24HAS	11927.6	-2.44649	0.385506	-6.34617	2.21e-10	2.81e-08	OG0005492	itf01g21390, itf02g14020	AT1G61520.1
itf02g14230	hypothetical protein	NaCl_48HAS	122.46	-2.35464	0.566501	-4.15646	3.23e-05	0.00108178
itf02g15020	hypothetical protein	NaCl_48HAS	26.0552	-2.07938	0.448151	-4.63991	3.49e-06	0.000193034
itf02g15270	SPA1-related	NaCl_24HAS	420.969	-2.15532	0.696441	-3.09477	0.00196966	0.0149684	OG0003966	itf01g19510, itf02g15270	AT3G15354.1, AT1G53090.1
itf02g15450	NAC (No Apical Meristem) domain transcriptional regulator superfamily protein	NaCl_24HAS	16732.9	-3.1194	0.590651	-5.28129	1.28e-07	6.55e-06	OG0014186	itf02g15450	AT4G27410.3
itf02g15510	protein kinase family protein	NaCl_48HAS	48.622	-2.14256	0.543075	-3.94524	7.97e-05	0.00212826	OG0008525	itf05g25360, itf02g15510	AT5G54380.1
itf02g15710	B-box type zinc finger family protein	NaCl_48HAS	450.127	-4.0663	1.08576	-3.7451	0.000180319	0.00392153	OG0003716	itf09g05850, itf02g15710	AT4G27310.1, AT5G54470.1
itf02g16480	hypothetical protein	NaCl_24HAS	7.7214	-6.01149	1.50835	-3.98547	6.73e-05	0.00113358
itf02g16680	Kinesin motor family protein	NaCl_24HAS	31.5337	-2.04138	0.527335	-3.87111	0.000108339	0.00163857	OG0004398	itf05g26400, itf02g16680	AT3G20150.1
itf02g16770	conserved hypothetical protein	NaCl_24HAS	384.816	-2.05741	0.63239	-3.25339	0.00114038	0.0100385	OG0012256	itf02g16770	AT5G55570.1
itf02g17570	hypothetical protein	NaCl_48HAS	17.3963	-6.84918	1.42609	-4.80278	1.56e-06	0.000101098
itf02g17970	nitrate transmembrane transporters	NaCl_24HAS	610.608	-2.19945	0.379366	-5.79771	6.72e-09	5.33e-07	OG0001443	itf08g14360, itf02g17990, itf02g17970, itf02g17980	AT5G50200.3
itf02g18620	Chloroplast Ycf2;ATPase, AAA type, core	NaCl_24HAS	91.1982	-2.88677	0.706513	-4.08593	4.39e-05	0.000812966
itf02g19390	actin	NaCl_48HAS	68.7055	-3.08412	0.700023	-4.40574	1.05e-05	0.000464463
itf02g21660	receptor-like kinase	NaCl_24HAS	12.1574	-2.69586	0.692319	-3.89396	9.86e-05	0.00152397	OG0001384	itf10g13670, itf02g21650, itf02g21640, itf02g21660	AT3G17840.1, AT1G48480.1
itf02g24400	heat shock protein	NaCl_24HAS	1413.69	-3.93095	1.27703	-3.07819	0.00208263	0.0155843	OG0000162	itf12g09340, itf09g24680, itf14g15250	AT5G02490.1, AT1G56410.1, AT3G09440.1, AT5G02500.1
itf02g25630	hypothetical protein	NaCl_24HAS	2.44859	-4.82214	1.65926	-2.90619	0.00365857	0.0235941
itf02g26550	Receptor-like protein kinase-related family protein	NaCl_24HAS	7.09652	-3.93184	1.02431	-3.83851	0.000123782	0.00182072	OG0001087	itf10g02100, itf02g26550, itf10g02040, itf10g02060, itf10g02050	AT3G22060.1
itf02g26590	Receptor-like protein kinase-related family protein	NaCl_24HAS	254.735	-4.11632	0.491792	-8.37006	5.76e-17	2.91e-14
itf02g26750	Protein of unknown function, DUF642	NaCl_24HAS	4.14983	-3.49319	1.26926	-2.75214	0.00592072	0.0333
itf02g26780	Cytochrome P450 superfamily protein	NaCl_24HAS	40.296	-2.5461	0.699722	-3.63874	0.000273978	0.00335643
itf03g00030	zinc ion binding;nucleic acid binding	NaCl_48HAS	3.58461	-4.01427	1.40656	-2.85396	0.0043178	0.0375412
itf03g00720	carbonic anhydrase	NaCl_48HAS	35466.2	-2.4205	0.527761	-4.58635	4.51e-06	0.000236058	OG0001344	itf12g07270, itf03g00720	AT3G01500.2, AT5G14740.1
itf03g00740	L-aspartate oxidase	NaCl_24HAS	811.386	-3.01486	0.527424	-5.7162	1.09e-08	8.03e-07	OG0012520	itf03g00740	AT5G14760.1
itf03g00940	DegP protease	NaCl_24HAS	6.96246	-4.16157	1.36357	-3.05197	0.00227344	0.0166455	OG0004428	itf02g19200, itf03g00940	AT5G40200.1
itf03g01130	B12D protein	NaCl_24HAS	24.6012	-2.3923	0.608641	-3.93057	8.47e-05	0.00135454
itf03g01590	cycling DOF factor	NaCl_24HAS	104.859	-2.67963	0.705611	-3.7976	0.000146103	0.00206678
itf03g01960	ABI five binding protein	NaCl_48HAS	362.724	-2.03927	0.547389	-3.72544	0.000194972	0.00412451
itf03g02130	hypothetical protein	NaCl_24HAS	180.146	-2.70523	0.464927	-5.81862	5.93e-09	4.84e-07
itf03g02320	O-fucosyltransferase family protein	NaCl_24HAS	314.083	-2.56559	0.351493	-7.29911	2.9e-13	6.91e-11
itf03g02410	CONSTANS-like	NaCl_48HAS	2139.4	-3.75574	1.05687	-3.55364	0.000379935	0.0067583	OG0001098	itf12g05690, itf05g16880, itf03g02410, itf11g02390	AT5G15850.1, AT5G15840.1, AT3G02380.1
itf03g02420	conserved hypothetical protein	NaCl_48HAS	32.1786	-4.69779	1.44682	-3.24697	0.0011664	0.0148133	OG0009613	itf03g02420	AT2G21820.1
itf03g02730	DUF4228 domain containing protein	NaCl_24HAS	163.28	-2.23604	0.545492	-4.09912	4.15e-05	0.000780136	OG0002583	itf10g24660	AT5G66580.1, AT3G50800.1
itf03g03760	hypothetical protein	NaCl_24HAS	1072.39	-2.73719	0.530959	-5.15517	2.53e-07	1.16e-05
itf03g05230	conserved hypothetical protein	NaCl_24HAS	34.1628	-2.4053	0.498603	-4.82407	1.41e-06	4.9e-05	OG0007786	itf03g05230	AT5G37010.1, AT1G65710.1
itf03g05610	SNF1-related protein kinase 2.7	NaCl_48HAS	48.1921	-2.06417	0.552361	-3.73699	0.000186233	0.00400284
itf03g06480	ammonium transporter	NaCl_24HAS	5.92457	-2.36987	0.830921	-2.8521	0.00434319	0.0267283
itf03g06810	Pathogenesis-related thaumatin superfamily protein	NaCl_24HAS	44.2594	-4.09793	0.537485	-7.62426	2.45e-14	7.32e-12	OG0004793	itf03g06810	AT4G36010.1, AT2G17860.1
itf03g07070	fructose-bisphosphate aldolase	NaCl_48HAS	26171.4	-2.65753	0.674642	-3.93917	8.18e-05	0.00217017	OG0001533	itf04g13320	AT2G01140.1
itf03g07340	basic helix-loop-helix (bHLH) DNA-binding superfamily protein	NaCl_48HAS	30.5511	-2.15777	0.656017	-3.28919	0.00100475	0.0132634
itf03g07940	3-ketoacyl-CoA synthase	NaCl_48HAS	197.078	-2.11401	0.620831	-3.40513	0.000661331	0.00996888
itf03g08620	hypothetical protein	NaCl_24HAS	44.8673	-2.10635	0.529936	-3.97472	7.05e-05	0.00117175
itf03g08910	xyloglucan endotransglucosylase/hydrolase	NaCl_48HAS	17012	-2.41373	0.497822	-4.84858	1.24e-06	8.49e-05	OG0014803	itf03g08910	AT5G65730.1
itf03g13150	Protein of unknown function (DUF1442)	NaCl_48HAS	33.2937	-2.16411	0.338083	-6.40113	1.54e-10	5.16e-08
itf03g13310	Glycosyl hydrolases family 32 protein	NaCl_24HAS	140.422	-2.29717	0.706552	-3.25124	0.00114905	0.0100877	OG0001733	itf05g13860, itf03g13310, itf13g04850	AT1G62660.1, AT1G12240.1
itf03g13320	Haloacid dehalogenase-like hydrolase (HAD) superfamily protein	NaCl_48HAS	66.5419	-2.28133	0.551915	-4.13348	3.57e-05	0.00116326	OG0002149	itf03g13320	AT5G51460.3
itf03g13350	Bifunctional inhibitor/lipid-transfer protein/seed storage 2S albumin superfamily protein	NaCl_48HAS	21.235	-4.00373	1.21827	-3.28641	0.00101473	0.0133669
itf03g14380	inflorescence meristem receptor-like kinase	NaCl_24HAS	15.142	-2.46132	0.599816	-4.10345	4.07e-05	0.00076952
itf03g14430	PYR1-like	NaCl_48HAS	2504.64	-3.03318	0.657613	-4.6124	3.98e-06	0.000212753
itf03g14680	phosphatase 2C5	NaCl_48HAS	7.63746	-5.06512	1.31005	-3.86637	0.000110469	0.00270961	OG0000565	itf07g15020, itf14g16130	AT4G08260.1, AT3G27140.1, AT2G05050.1, AT2G30020.1, AT1G07160.1
itf03g14710	fatty acid desaturase	NaCl_48HAS	5085.27	-2.57194	0.530244	-4.85048	1.23e-06	8.46e-05
itf03g14860	Yippee family putative zinc-binding protein	NaCl_24HAS	228.813	-2.35395	0.413347	-5.69485	1.23e-08	8.95e-07	OG0006668	itf03g14860	AT2G40110.1
itf03g14970	plasma membrane intrinsic protein 1;5	NaCl_24HAS	3553.55	-2.33981	0.471162	-4.96604	6.83e-07	2.69e-05	OG0000491	itf12g23230, itf03g14970, itf12g19130, itf11g00460	AT2G45960.3, AT3G61430.1, AT1G01620.1, AT4G00430.1, AT4G23400.1
itf03g15070	Laccase/Diphenol oxidase family protein	NaCl_24HAS	61.1069	-2.0959	0.729261	-2.874	0.00405306	0.0253713
itf03g15400	Regulator of chromosome condensation (RCC1) family protein	NaCl_48HAS	63.8451	-4.5377	1.27955	-3.54631	0.00039066	0.00687715
itf03g15770	Heavy metal transport/detoxification superfamily protein	NaCl_24HAS	15.9861	-2.44516	0.638693	-3.82839	0.000128985	0.00187837
itf03g16000	tonoplast intrinsic protein 1;3	NaCl_24HAS	1872.24	-2.44803	0.410015	-5.9706	2.36e-09	2.17e-07
itf03g17150	UDP-Glycosyltransferase superfamily protein	NaCl_24HAS	19.8582	-2.07085	0.516547	-4.00904	6.1e-05	0.00104564
itf03g17170	cytochrome P450, family 77, subfamily A, polypeptide	NaCl_24HAS	535.902	-2.33977	0.467589	-5.0039	5.62e-07	2.27e-05	OG0001775	itf12g20950, itf03g17170	AT5G04660.1, AT5G04630.1, AT3G10560.1, AT3G10570.1
itf03g18000	ACC oxidase	NaCl_48HAS	18.6108	-2.97428	0.925089	-3.21512	0.00130388	0.0160618	OG0004812	itf00g02530, itf03g18000	AT2G19590.1
itf03g19210	Leucine-rich repeat (LRR) family protein	NaCl_24HAS	258.495	-3.48856	0.478652	-7.28831	3.14e-13	7.34e-11	OG0007159	itf03g19210	AT4G18670.1, AT3G24480.1, AT4G13340.1
itf03g19520	Cytochrome P450 superfamily protein	NaCl_24HAS	114.174	-2.27403	0.401505	-5.66377	1.48e-08	1.05e-06	OG0002745	itf13g02170, itf03g19520	AT2G26710.1
itf03g21060	Bifunctional inhibitor/lipid-transfer protein/seed storage 2S albumin superfamily protein	NaCl_24HAS	13264.2	-3.94606	0.560488	-7.04039	1.92e-12	3.93e-10	OG0013996	itf03g21060	AT2G10940.1
itf03g26260	hypothetical protein	NaCl_24HAS	67.4815	-2.32149	0.639211	-3.6318	0.00028145	0.00342239
itf03g26660	Aminotransferase class-V domain containing protein	NaCl_48HAS	16.943	-5.17984	1.19105	-4.34897	1.37e-05	0.000564869
itf03g28440	S-locus lectin protein kinase family protein	NaCl_48HAS	620.458	-2.05648	0.323472	-6.35751	2.05e-10	6.43e-08	OG0006178	itf03g28440	AT5G35370.1
itf03g30440	Auxin-responsive GH3 family protein	NaCl_24HAS	26.3074	-2.51668	0.982708	-2.56096	0.0104383	0.0498294	OG0000421	itf01g35300, itf03g30440, itf03g30450	AT4G37390.1, AT1G59500.1, AT2G23170.1
itf03g31190	1-amino-cyclopropane-1-carboxylate synthase	NaCl_48HAS	15.7909	-2.77471	0.716894	-3.87046	0.000108629	0.00268287
itf04g01110	cysteine synthase C1	NaCl_48HAS	789.324	-3.15584	0.52111	-6.05599	1.4e-09	3.27e-07	OG0005776	itf09g20130, itf04g01110	AT3G61440.1
itf04g01670	alpha/beta-Hydrolases superfamily protein	NaCl_24HAS	12.8774	-2.18951	0.562834	-3.89015	0.00010018	0.00154184	OG0002015	itf04g01660	AT2G45600.1
itf04g02250	Protein of unknown function (DUF1442)	NaCl_24HAS	3.88702	-4.48266	1.60833	-2.78716	0.00531719	0.0308214	OG0001203	itf08g00780, itf08g08720	AT2G45360.1, AT3G60780.1
itf04g02380	Plant invertase/pectin methylesterase inhibitor superfamily	NaCl_48HAS	308.843	-2.12278	0.423715	-5.00993	5.44e-07	4.64e-05	OG0001965	itf00g41890, itf04g02390, itf04g02400, itf04g02380	AT2G45220.1
itf04g02990	RAS	NaCl_48HAS	66.157	-2.16468	0.582227	-3.71792	0.000200868	0.00422008
itf04g03540	nitrate transporter 1.5	NaCl_24HAS	697.464	-2.64117	0.348862	-7.5708	3.71e-14	1.08e-11
itf04g03950	hypothetical protein	NaCl_24HAS	7.97543	-2.44652	0.875739	-2.79366	0.00521156	0.0303566
itf04g04210	Cysteine/Histidine-rich C1 domain family protein	NaCl_24HAS	5.83891	-2.48018	0.966534	-2.56606	0.0102862	0.0493443	OG0000296	itf04g16870	AT2G27660.1
itf04g04970	conserved hypothetical protein	NaCl_24HAS	20.5637	-2.89928	0.593485	-4.88517	1.03e-06	3.79e-05	OG0005846	itf04g04970	AT3G57450.1
itf04g06100	Homeodomain-like superfamily protein	NaCl_48HAS	290.584	-2.54416	0.592906	-4.291	1.78e-05	0.000681778	OG0012077	itf04g06100	AT3G09600.1, AT5G02840.1
itf04g06560	Protein of unknown function, DUF584	NaCl_24HAS	1035.53	-2.17476	0.552999	-3.93266	8.4e-05	0.00134796
itf04g06660	Plant invertase/pectin methylesterase inhibitor superfamily	NaCl_24HAS	4.7366	-2.13574	0.81878	-2.60845	0.00909543	0.045169	OG0004191	itf08g07300, itf04g06660, itf04g00040	AT3G10710.1, AT5G04960.1
itf04g07300	conserved hypothetical protein	NaCl_24HAS	10.6072	-2.4902	0.638275	-3.90146	9.56e-05	0.00148989
itf04g07500	indole-3-acetic acid	NaCl_48HAS	916.16	-2.12657	0.445544	-4.77297	1.82e-06	0.000114335
itf04g08250	ferritin	NaCl_48HAS	138.983	-2.109	0.555915	-3.79375	0.000148392	0.00337276	OG0000814	itf01g26040, itf04g08250, itf15g06640	AT5G01600.1
itf04g08330	Pectinacetylesterase family protein	NaCl_48HAS	5.76177	-3.51272	1.2692	-2.76767	0.00564594	0.0450597
itf04g08360	Protein of unknown function (DUF810)	NaCl_48HAS	6.2272	-2.52955	0.830676	-3.04518	0.00232545	0.0244142
itf04g08660	Peptidase S41 family protein	NaCl_48HAS	232.702	-3.67746	0.888139	-4.14064	3.46e-05	0.00113343	OG0010122	itf04g08660	AT4G17740.1
itf04g08690	beta-amylase	NaCl_48HAS	4236.08	-2.98823	0.617877	-4.83629	1.32e-06	8.89e-05
itf04g09880	alpha/beta-Hydrolases superfamily protein	NaCl_48HAS	372.315	-2.00218	0.558154	-3.58714	0.000334328	0.00612194	OG0012626	itf04g09880	AT5G19850.1
itf04g10390	xyloglucan endotransglucosylase/hydrolase	NaCl_48HAS	5437.33	-2.85806	0.529907	-5.39351	6.91e-08	8.66e-06	OG0010041	itf04g10390	AT3G23730.1, AT4G14130.1
itf04g11050	ralf-like	NaCl_24HAS	196.735	-2.19027	0.54338	-4.03083	5.56e-05	0.000977092	OG0005208	itf13g13030, itf04g11050	AT3G23805.1, AT4G13950.1
itf04g16580	conserved hypothetical protein	NaCl_24HAS	31.4474	-2.93498	0.515809	-5.69006	1.27e-08	9.18e-07	OG0011937	itf04g16580	AT3G06840.1, AT5G49170.1
itf04g17900	hypothetical protein	NaCl_48HAS	12.5119	-3.77269	0.817141	-4.61694	3.89e-06	0.000209946
itf04g19060	hypothetical protein	NaCl_24HAS	156.617	-2.30087	0.498295	-4.61749	3.88e-06	0.000114521
itf04g20940	RING/U-box superfamily protein	NaCl_24HAS	8.56814	-4.34673	1.38911	-3.12915	0.00175311	0.0137241
itf04g22290	Integrase-type DNA-binding superfamily protein	NaCl_24HAS	10.68	-2.56739	0.758601	-3.38438	0.000713389	0.00703232	OG0001357	itf07g03480, itf04g22290	AT1G33760.1
itf04g22590	SKU5 similar	NaCl_24HAS	4.17287	-2.67095	0.875995	-3.04904	0.00229571	0.0167711
itf04g22600	SKU5 similar	NaCl_24HAS	5.20941	-2.18359	0.739341	-2.95343	0.0031426	0.021172
itf04g22630	HSP20-like chaperones superfamily protein	NaCl_24HAS	2730.68	-6.60264	1.48916	-4.4338	9.26e-06	0.000230725	OG0010216	itf04g22630	AT4G10250.1
itf04g22900	GDSL-like Lipase/Acylhydrolase superfamily protein	NaCl_24HAS	730.213	-3.87863	0.837775	-4.62968	3.66e-06	0.000109579
itf04g23650	HCO3- transporter family	NaCl_48HAS	320.31	-2.94157	0.716144	-4.10751	4e-05	0.00127394	OG0001995	itf01g36270, itf02g18640, itf04g23650	AT3G62270.1, AT2G47160.2
itf04g23690	hypothetical protein	NaCl_24HAS	4.96117	-2.59889	0.888919	-2.92365	0.00345955	0.0227133
itf04g23880	Tetratricopeptide repeat (TPR)-like superfamily protein	NaCl_24HAS	331.871	-2.32315	0.542657	-4.28106	1.86e-05	0.000408937	OG0001507	itf14g19840, itf04g23880	AT4G02100.1, AT1G02650.1, AT2G47440.1, AT3G62570.1
itf04g24090	Chaperone DnaJ-domain superfamily protein	NaCl_48HAS	70.9766	-4.02668	1.28343	-3.13743	0.00170436	0.0194913
itf04g24770	RNI-like superfamily protein	NaCl_24HAS	133.919	-2.32079	0.470976	-4.92762	8.32e-07	3.2e-05	OG0002129	itf14g19100, itf04g24770, itf07g18270	AT1G03440.1, AT4G03010.1
itf04g25840	RNI-like superfamily protein	NaCl_24HAS	9.68603	-2.06201	0.605047	-3.40802	0.000654371	0.00660945	OG0003115	itf14g18310, itf10g19010, itf04g25840	AT3G54650.1
itf04g26790	GDSL-like Lipase/Acylhydrolase superfamily protein	NaCl_24HAS	213.265	-3.0476	0.700771	-4.34893	1.37e-05	0.000318535
itf04g26810	phytochrome interacting factor 3-like	NaCl_24HAS	64.1312	-2.02928	0.384037	-5.28407	1.26e-07	6.49e-06
itf04g26910	conserved hypothetical protein	NaCl_48HAS	52.5816	-2.30303	0.818097	-2.81511	0.00487605	0.0409079	OG0014643	itf04g26910	AT3G24750.1
itf04g27090	cytochrome B5 isoform B	NaCl_24HAS	593.753	-2.20802	0.44662	-4.94384	7.66e-07	3e-05
itf04g27720	DUF2996 domain containing protein	NaCl_24HAS	2625.4	-2.09416	0.626574	-3.34224	0.000831057	0.00787284	OG0013927	itf04g27720	AT2G04039.3
itf04g28090	LOB domain-containing protein	NaCl_48HAS	33.9404	-2.48948	0.879945	-2.82913	0.00466753	0.0396572
itf04g28670	Plant protein of unknown function (DUF828)	NaCl_48HAS	137.896	-3.11257	0.710853	-4.37864	1.19e-05	0.000511734	OG0006051	itf07g15050, itf04g28670	AT5G58600.1
itf04g28680	PHD finger transcription factor, putative	NaCl_24HAS	2.83238	-3.39704	1.30776	-2.59761	0.0093875	0.0462258
itf04g28940	Thylakoid soluble phosphoprotein TSP9 domain containing protein	NaCl_24HAS	103.644	-3.29699	0.487044	-6.76938	1.29e-11	2.22e-09	OG0008058	itf04g28940	AT3G47070.1
itf04g28950	Josephin-like protein	NaCl_24HAS	270.43	-2.41625	0.471205	-5.12782	2.93e-07	1.3e-05
itf04g29120	RING/FYVE/PHD zinc finger superfamily protein	NaCl_24HAS	184.76	-2.23496	0.508525	-4.39497	1.11e-05	0.000267693
itf04g29710	U-box domain-containing protein kinase family protein	NaCl_48HAS	7.08756	-2.74134	0.894808	-3.0636	0.00218688	0.0233577
itf04g30070	gamma tonoplast intrinsic protein	NaCl_48HAS	17.3436	-4.22579	1.17185	-3.60608	0.000310861	0.00584327
itf04g30100	3-ketoacyl-CoA synthase	NaCl_24HAS	26.8327	-4.42086	0.662527	-6.67272	2.51e-11	3.99e-09	OG0003473	itf07g10430, itf04g30100	AT1G07720.1, AT2G28630.1
itf04g30730	plasma membrane intrinsic protein	NaCl_24HAS	4247.06	-2.23064	0.439381	-5.07677	3.84e-07	1.64e-05	OG0000087	itf07g11530, itf04g30730, itf12g02570, itf09g00410	AT2G16850.1, AT4G35100.1
itf04g31000	hypothetical protein	NaCl_24HAS	7.25327	-2.3106	0.753672	-3.0658	0.00217092	0.016054
itf04g31130	NAD(P)-binding Rossmann-fold superfamily protein	NaCl_48HAS	3.07361	-4.31833	1.51865	-2.84353	0.00446167	0.0384348
itf04g31180	cytokinin response factor	NaCl_24HAS	11.3782	-3.93314	1.07568	-3.65643	0.000255756	0.00319434
itf04g31320	C2H2-type zinc finger family protein	NaCl_48HAS	274.495	-2.81551	1.00102	-2.81263	0.00491386	0.0411287	OG0000334	itf04g31320	AT5G03510.1
itf04g31660	Protein kinase superfamily protein	NaCl_24HAS	139.3	-2.08291	0.424081	-4.91158	9.03e-07	3.41e-05	OG0008131	itf04g31660	AT3G44610.1
itf04g31830	UDP-glucosyltransferase 73B2	NaCl_24HAS	4.75931	-2.74865	0.904316	-3.03948	0.0023699	0.0171791
itf04g32050	Pollen Ole e 1 allergen and extensin family protein	NaCl_24HAS	1605.88	-2.6059	0.349045	-7.46579	8.28e-14	2.26e-11	OG0003647	itf07g00530, itf04g32050	AT2G27385.1, AT5G22430.1
itf04g32360	plant U-box	NaCl_24HAS	40.5034	-2.087	0.551022	-3.78751	0.000152166	0.00213872
itf04g32580	Leucine-rich repeat (LRR) family protein	NaCl_24HAS	50.8411	-2.37403	0.468243	-5.07007	3.98e-07	1.69e-05	OG0007954	itf04g32580	AT3G17640.1
itf04g32590	Glycosyl hydrolase family protein	NaCl_24HAS	3.54137	-3.27999	0.997751	-3.28738	0.00101123	0.00915972	OG0000118	itf07g00940, itf07g00910, itf07g00930, itf04g32540, itf04g32570, itf01g23890, itf15g05590, itf15g09040, itf03g28180	AT5G04885.1
itf04g33180	calcium-dependent protein kinase	NaCl_48HAS	7.40268	-2.60967	0.7665	-3.40466	0.000662476	0.00998014	OG0000279	itf07g01450, itf14g09720, itf04g33180	AT5G12180.1, AT5G19360.1
itf04g33410	Gibberellin-regulated family protein	NaCl_24HAS	545.339	-2.46085	0.635322	-3.87339	0.000107333	0.00162711
itf04g33630	Protein of unknown function (DUF3411)	NaCl_24HAS	64.9686	-2.63228	0.706314	-3.72678	0.000193942	0.00257683
itf04g34190	Leucine-rich receptor-like protein kinase family protein	NaCl_48HAS	31.8032	-2.69374	0.933987	-2.88413	0.00392499	0.0351148
itf04g34460	Bifunctional inhibitor/lipid-transfer protein/seed storage 2S albumin superfamily protein	NaCl_24HAS	145.379	-2.20509	0.540273	-4.08143	4.48e-05	0.000825391
itf05g00850	SGNH hydrolase-type esterase superfamily protein	NaCl_24HAS	3.71481	-2.80081	0.946964	-2.95767	0.00309972	0.0209446
itf05g01100	glycosylphosphatidylinositol-anchored lipid protein transfer	NaCl_24HAS	5101.21	-2.45364	0.427028	-5.74585	9.15e-09	6.96e-07	OG0010822	itf05g01100	AT1G27950.1
itf05g01260	Acyl-CoA N-acyltransferases (NAT) superfamily protein	NaCl_48HAS	961.523	-2.88823	0.600602	-4.8089	1.52e-06	9.86e-05	OG0011167	itf05g01260	AT1G72030.1
itf05g01790	calcium-dependent protein kinase	NaCl_24HAS	4.80459	-4.84101	1.57404	-3.07553	0.00210129	0.0156757	OG0000713	itf05g01790	AT4G09570.1, AT1G35670.1
itf05g01840	hypothetical protein	NaCl_24HAS	678.444	-2.52893	0.353394	-7.15612	8.3e-13	1.8e-10
itf05g02230	conserved hypothetical protein	NaCl_24HAS	23.4552	-2.09495	0.564291	-3.71254	0.00020519	0.00270163	OG0003264	itf12g24010, itf03g14080, itf05g02230	AT5G05240.1
itf05g02610	Protein of unknown function (DUF399 and DUF3411)	NaCl_48HAS	1726.42	-3.37873	0.570094	-5.92661	3.09e-09	6.15e-07	OG0003444	itf03g14370, itf05g02610	AT2G40400.1, AT3G56140.1
itf05g03060	Laccase/Diphenol oxidase family protein	NaCl_24HAS	29.1566	-2.26182	0.676187	-3.34496	0.000822951	0.00782146	OG0000681	itf03g15070, itf05g03060, itf12g10680, itf12g10700, itf15g07360, itf09g09120	AT2G38080.1
itf05g03390	Regulator of chromosome condensation (RCC1) family protein	NaCl_48HAS	99.3949	-4.99832	1.2214	-4.0923	4.27e-05	0.00133837	OG0004219	itf03g15400, itf05g03390	AT3G55580.1
itf05g04750	tonoplast intrinsic protein 1;3	NaCl_24HAS	114.309	-2.7836	0.523279	-5.31954	1.04e-07	5.55e-06	OG0000387	itf09g14430, itf07g20370, itf06g00080, itf14g13680	AT2G36830.1, AT3G26520.1
itf05g06410	hypothetical protein	NaCl_48HAS	10.4026	-2.33895	0.858066	-2.72584	0.00641378	0.0493647
itf05g06460	Dihydrolipoamide acetyltransferase, long form protein	NaCl_24HAS	11.7318	-2.46925	0.9621	-2.56652	0.0102725	0.0493067
itf05g08010	conserved hypothetical protein	NaCl_24HAS	4.69556	-2.35565	0.828761	-2.84238	0.0044778	0.0273057
itf05g13210	Staygreen protein domain containing protein	NaCl_48HAS	833.123	-3.13436	0.618481	-5.06785	4.02e-07	3.65e-05	OG0014321	itf05g13210	AT1G44000.1
itf05g13670	RNI-like superfamily protein	NaCl_24HAS	14.2381	-2.52741	0.494256	-5.11356	3.16e-07	1.39e-05
itf05g13860	Glycosyl hydrolases family 32 protein	NaCl_48HAS	906.094	-2.41022	0.627804	-3.83913	0.000123472	0.00294255
itf05g14580	conserved hypothetical protein	NaCl_48HAS	8.08047	-2.51876	0.814999	-3.09051	0.00199813	0.0219017	OG0002597	itf05g14570, itf05g14580	AT2G01300.1, AT1G15010.1
itf05g14640	DUF4228 domain containing protein	NaCl_48HAS	76.3029	-3.32447	0.593302	-5.60333	2.1e-08	3.15e-06	OG0000887	itf04g13530, itf12g03860, itf05g14640, itf05g14670	AT3G03280.1, AT5G17350.1
itf05g15990	NOD26-like intrinsic protein 4;2	NaCl_24HAS	184.864	-2.83843	0.77595	-3.65801	0.000254181	0.00318093
itf05g16010	hypothetical protein	NaCl_48HAS	260.357	-3.43526	0.984824	-3.4882	0.000486292	0.008045	OG0003247	itf03g01590, itf05g16010	AT5G39660.1
itf05g16300	Cyclic nucleotide-regulated ion channel family protein	NaCl_24HAS	89.3102	-2.32067	0.630148	-3.68274	0.000230743	0.00295218
itf05g16320	DUF4336 domain containing protein	NaCl_48HAS	910.625	-2.86692	0.898116	-3.19215	0.00141219	0.017077	OG0011866	itf05g16320	AT3G01060.1
itf05g16500	methyl esterase	NaCl_48HAS	8.72416	-2.40405	0.863234	-2.78493	0.0053539	0.0435187
itf05g16600	PLC-like phosphodiesterases superfamily protein	NaCl_48HAS	16.0712	-2.57603	0.619425	-4.15875	3.2e-05	0.00107386	OG0007728	itf00g13070, itf05g16600	AT1G13680.1
itf05g16730	Pollen Ole e 1 allergen and extensin family protein	NaCl_24HAS	373.335	-3.10905	0.616854	-5.04016	4.65e-07	1.94e-05	OG0006144	itf05g16730	AT5G15780.1
itf05g17410	Leucine-rich repeat (LRR) family protein	NaCl_24HAS	289.801	-2.24059	0.443347	-5.05381	4.33e-07	1.83e-05
itf05g17480	cytochrome P450, family 76, subfamily C, polypeptide	NaCl_24HAS	68.3331	-2.77221	0.790989	-3.50474	0.000457052	0.00500981
itf05g17490	cytochrome P450, family 76, subfamily C, polypeptide	NaCl_48HAS	44.4759	-4.09017	1.18392	-3.45477	0.000550762	0.00875936
itf05g17610	NAD(P)-binding Rossmann-fold superfamily protein	NaCl_24HAS	508.032	-2.25484	0.439949	-5.12522	2.97e-07	1.32e-05
itf05g17820	ralf-like	NaCl_24HAS	138.174	-2.29352	0.406743	-5.63875	1.71e-08	1.18e-06	OG0008607	itf06g22960, itf05g17820	AT5G67070.1
itf05g18260	LOB domain-containing protein	NaCl_24HAS	27.2695	-2.27447	0.487415	-4.66638	3.07e-06	9.41e-05
itf05g18840	single-stranded DNA endonuclease family protein	NaCl_24HAS	5.94295	-2.09643	0.617246	-3.39642	0.000682725	0.00679328	OG0005762	itf00g54460, itf00g62770, itf05g18840	AT3G48900.2
itf05g18850	Transducin/WD40 repeat-like superfamily protein	NaCl_48HAS	328.911	-2.62597	0.682583	-3.8471	0.000119522	0.00287265	OG0004462	itf12g25280, itf05g18850	AT5G52250.1, AT5G23730.1
itf05g19420	conserved hypothetical protein	NaCl_24HAS	34.4461	-2.24219	0.73532	-3.04927	0.00229401	0.0167633	OG0008565	itf05g19420	AT5G24130.1
itf05g20230	Transducin family protein / WD-40 repeat family protein	NaCl_24HAS	45.561	-2.00387	0.318565	-6.29032	3.17e-10	3.81e-08
itf05g20320	cellulose synthase-like D3	NaCl_48HAS	459.456	-2.20823	0.479716	-4.60321	4.16e-06	0.000220486	OG0000601	itf06g20410	AT1G32180.1
itf05g21310	RING/U-box superfamily protein	NaCl_24HAS	491.366	-2.74483	0.639205	-4.29413	1.75e-05	0.000390679	OG0001352	itf03g11020, itf05g21310	AT1G49230.1, AT1G49200.1, AT1G49220.1, AT1G49210.1, AT3G18773.1
itf05g21940	RAB GTPase homolog H1E	NaCl_24HAS	8.52799	-2.19766	0.688734	-3.19088	0.00141841	0.0117315	OG0000805	itf03g03300, itf05g21940	AT5G10260.1, AT2G22290.1
itf05g22770	STELAR K+ outward rectifier	NaCl_48HAS	109.49	-3.6408	0.654702	-5.561	2.68e-08	3.84e-06	OG0004311	itf03g04630, itf05g22770	AT5G37500.1, AT3G02850.1
itf05g22830	ethylene response factor	NaCl_24HAS	107.309	-3.10667	0.525224	-5.91494	3.32e-09	2.86e-07
itf05g22980	Homeodomain-like superfamily protein	NaCl_24HAS	56.1287	-3.30394	0.735182	-4.49404	6.99e-06	0.000185795	OG0004484	itf12g01770, itf05g22980	AT5G17300.1
itf05g23580	IQ-domain	NaCl_24HAS	88.7595	-3.1664	0.628392	-5.03889	4.68e-07	1.95e-05	OG0011938	itf05g23580	AT3G51380.1
itf05g24010	B-box zinc finger family protein	NaCl_24HAS	497.72	-2.04107	0.504952	-4.04212	5.3e-05	0.000943006	OG0003656	itf12g12540, itf05g24010	AT2G21320.1, AT4G38960.3
itf05g24020	Pectin lyase-like superfamily protein	NaCl_48HAS	41.3164	-2.52631	0.677415	-3.72934	0.000191983	0.00408542
itf05g24160	cytochrome P450, family 722, subfamily A, polypeptide	NaCl_48HAS	5.92037	-6.37404	1.71436	-3.71803	0.000200782	0.00422008
itf05g25420	light-harvesting chlorophyll B-binding protein	NaCl_48HAS	20173.5	-2.07376	0.402383	-5.15371	2.55e-07	2.59e-05	OG0012280	itf05g25420	AT5G54270.1
itf05g25460	Dynein light chain type 1 family protein	NaCl_24HAS	131.387	-3.79741	0.943399	-4.02524	5.69e-05	0.000990439	OG0010330	itf05g25460	AT4G27360.1
itf05g25630	formin homology5	NaCl_24HAS	4.32185	-3.164	0.954496	-3.31483	0.000916973	0.00847562
itf05g26210	Protein of unknown function (DUF3537)	NaCl_48HAS	548.912	-2.24123	0.460067	-4.87153	1.11e-06	7.86e-05	OG0002270	itf09g04680, itf01g03010, itf05g26210	AT1G50630.1, AT3G20300.1
itf05g26850	Chaperone DnaJ-domain superfamily protein	NaCl_24HAS	431.205	-2.32298	0.363399	-6.39237	1.63e-10	2.15e-08
itf06g00080	gamma tonoplast intrinsic protein	NaCl_24HAS	1887.85	-2.05146	0.397193	-5.16488	2.41e-07	1.11e-05	OG0000387	itf09g14430, itf07g20370, itf06g00080, itf14g13680	AT2G36830.1, AT3G26520.1
itf06g07230	plasma membrane intrinsic protein 2;4	NaCl_24HAS	37.4483	-3.51047	0.922221	-3.80654	0.000140923	0.00201414
itf06g07250	plasma membrane intrinsic protein 2;4	NaCl_24HAS	43.0229	-2.23392	0.746951	-2.99071	0.00278326	0.019342
itf06g07270	plasma membrane intrinsic protein 2;4	NaCl_24HAS	29.0716	-2.15173	0.775172	-2.77582	0.00550635	0.0316106
itf06g07460	D-mannose binding lectin protein with Apple-like carbohydrate-binding domain	NaCl_48HAS	102.219	-3.67856	0.509252	-7.22344	5.07e-13	3.74e-10
itf06g07480	D-mannose binding lectin protein with Apple-like carbohydrate-binding domain	NaCl_48HAS	59.8013	-2.92639	0.540981	-5.40941	6.32e-08	8e-06
itf06g07930	conserved hypothetical protein	NaCl_24HAS	10.6223	-2.13995	0.707526	-3.02455	0.00249007	0.0178189
itf06g07970	early nodulin-like protein	NaCl_24HAS	5.2991	-3.56062	1.21294	-2.93553	0.00332983	0.0221128
itf06g08860	Pollen Ole e 1 allergen and extensin family protein	NaCl_24HAS	720.35	-2.60194	0.355226	-7.32475	2.39e-13	5.93e-11	OG0005972	itf06g08860	AT5G13140.1, AT5G41050.1, AT3G26960.1
itf06g08950	senescence-related gene	NaCl_48HAS	4042.34	-2.18935	0.510839	-4.28579	1.82e-05	0.00069373
itf06g10710	Protein of unknown function (DUF3511)	NaCl_24HAS	5.57443	-2.12781	0.787318	-2.7026	0.00687991	0.0372008	OG0002054	itf15g20380, itf06g10710	AT5G11970.1
itf06g11100	conserved hypothetical protein	NaCl_24HAS	65.6864	-2.27089	0.513541	-4.42203	9.78e-06	0.000241144
itf06g12370	Bifunctional inhibitor/lipid-transfer protein/seed storage 2S albumin superfamily protein	NaCl_48HAS	2453.89	-2.35834	0.644915	-3.65683	0.000255357	0.00503245
itf06g13260	HSP20-like chaperones superfamily protein	NaCl_24HAS	2878.53	-5.12455	1.26304	-4.05731	4.96e-05	0.000897871
itf06g14410	VEFS-Box of polycomb protein	NaCl_48HAS	10.9274	-2.0013	0.567121	-3.52888	0.00041732	0.0071949
itf06g14940	organic cation/carnitine transporter	NaCl_48HAS	4814.65	-2.27183	0.438094	-5.18572	2.15e-07	2.25e-05
itf06g15800	FASCICLIN-like arabinogalactan	NaCl_24HAS	312.84	-2.40616	0.402484	-5.97827	2.26e-09	2.08e-07
itf06g16230	glycosyl hydrolase 9B8	NaCl_24HAS	9.22973	-2.60453	0.70994	-3.66866	0.000243822	0.00309089
itf06g16480	conserved hypothetical protein	NaCl_24HAS	138.337	-2.10183	0.462965	-4.53993	5.63e-06	0.000156093	OG0000898	itf05g25910, itf06g16480, itf06g16470, itf11g17700, itf03g04050	AT3G20340.1
itf06g16490	Phospholipid/glycerol acyltransferase family protein	NaCl_48HAS	154.137	-3.11359	1.0168	-3.06215	0.00219756	0.0234419
itf06g16510	fatty acid desaturase A	NaCl_48HAS	217.904	-6.43986	1.4865	-4.33224	1.48e-05	0.000594861	OG0005037	itf06g16510	AT4G27030.1, AT1G62190.1, AT2G22890.1
itf06g17270	Wound-responsive family protein	NaCl_24HAS	11.66	-3.19173	1.05324	-3.0304	0.00244233	0.0175731	OG0000507	itf06g17280, itf00g42590, itf06g17250, itf06g17240, itf06g17270, itf06g17260	AT4G10270.1, AT4G10265.1
itf06g17370	conserved hypothetical protein	NaCl_24HAS	44.8089	-2.35688	0.460867	-5.114	3.15e-07	1.39e-05
itf06g17430	RHO guanyl-nucleotide exchange factor	NaCl_48HAS	15.3641	-2.34355	0.711603	-3.29335	0.000990029	0.0131376	OG0005879	itf02g05480, itf06g17430	AT3G16120.1
itf06g17520	delta tonoplast integral protein	NaCl_48HAS	6801.65	-2.60526	0.476908	-5.46281	4.69e-08	6.09e-06
itf06g17570	hypothetical protein	NaCl_24HAS	72.0953	-2.16196	0.555839	-3.88955	0.000100432	0.0015437
itf06g17580	GATA transcription factor	NaCl_24HAS	61.0917	-2.65879	0.497797	-5.34111	9.24e-08	4.95e-06
itf06g17840	basic helix-loop-helix (bHLH) DNA-binding superfamily protein	NaCl_24HAS	240.345	-2.76582	0.510477	-5.4181	6.02e-08	3.48e-06	OG0014661	itf06g17840	AT3G21330.1
itf06g17990	Late embryogenesis abundant (LEA) hydroxyproline-rich glycoprotein family	NaCl_24HAS	5.78909	-3.19069	0.944933	-3.37664	0.000733783	0.00718878	OG0000608	itf11g08850, itf06g17990, itf02g06230	AT1G17620.1
itf06g18140	germin-like protein	NaCl_48HAS	5316.55	-5.26748	0.898406	-5.86313	4.54e-09	8.83e-07	OG0001742	itf05g06850, itf05g06830	AT5G20630.1
itf06g18960	SAUR-like auxin-responsive protein family	NaCl_24HAS	97.1514	-5.2269	1.01912	-5.12885	2.92e-07	1.3e-05
itf06g19930	GDSL-like Lipase/Acylhydrolase superfamily protein	NaCl_24HAS	90.3283	-2.52243	0.561499	-4.49231	7.05e-06	0.000186743
itf06g21070	Eukaryotic aspartyl protease family protein	NaCl_24HAS	9.04067	-4.13077	1.51035	-2.73498	0.00623849	0.0345514
itf06g21370	Chaperone DnaJ-domain superfamily protein	NaCl_24HAS	1573.12	-2.45158	0.663454	-3.69518	0.000219732	0.00284178	OG0000826	itf08g03120, itf06g21370, itf12g02700, itf03g06850	AT4G36040.1, AT2G17880.1
itf06g21520	DnaJ/Hsp40 cysteine-rich domain superfamily protein	NaCl_48HAS	1311	-2.79035	0.544676	-5.12296	3.01e-07	2.99e-05	OG0011174	itf06g21520	AT1G75690.1
itf06g21960	Glycosyl hydrolase superfamily protein	NaCl_24HAS	31.1714	-2.65177	0.478612	-5.54054	3.02e-08	1.89e-06
itf06g22080	RAD-like	NaCl_24HAS	8.46076	-4.20367	0.972732	-4.32151	1.55e-05	0.000352984	OG0000380	itf06g22080	AT1G75250.1, AT1G19510.1, AT4G36570.1
itf06g22180	Erythronate-4-phosphate dehydrogenase family protein	NaCl_48HAS	401.308	-2.79563	0.643975	-4.3412	1.42e-05	0.000577602	OG0004023	itf08g03740, itf06g22180	AT1G75180.1, AT1G19400.1
itf06g22550	OBF binding protein	NaCl_48HAS	4.72363	-2.40347	0.853181	-2.81706	0.00484648	0.0407144
itf06g23020	related to AP2	NaCl_24HAS	1376.54	-3.0114	0.531736	-5.66334	1.48e-08	1.05e-06	OG0000429	itf05g17890, itf03g30200, itf07g05920	AT5G67190.1, AT3G50260.1, AT2G23340.1, AT4G36900.1
itf06g23290	conserved hypothetical protein	NaCl_48HAS	960.656	-2.07436	0.474579	-4.37095	1.24e-05	0.000524682	OG0002633	itf12g04600, itf06g23290, itf03g30620	AT2G23090.1
itf06g23360	cyclin d5;1	NaCl_24HAS	1.51209	-5.01062	1.91293	-2.61934	0.00880997	0.0441356
itf06g24510	general regulatory factor	NaCl_24HAS	537.596	-2.68989	0.470933	-5.71182	1.12e-08	8.19e-07
itf06g24910	poly(A) binding protein	NaCl_24HAS	4.39033	-2.32382	0.817266	-2.84341	0.00446335	0.0272379	OG0000383	itf01g22230, itf08g04450, itf06g23010, itf00g61310, itf01g33550	AT4G34110.1, AT2G15500.1
itf06g25270	ethylene response factor	NaCl_24HAS	231.179	-2.18468	0.591474	-3.69362	0.000221082	0.00285643
itf06g25470	hypothetical protein	NaCl_24HAS	3065.95	-2.01927	0.611242	-3.30355	0.000954674	0.00873486
itf06g26090	fucosyltransferase	NaCl_24HAS	20.1447	-2.70677	0.53904	-5.02146	5.13e-07	2.11e-05
itf06g26640	Protein of unknown function, DUF593	NaCl_48HAS	20.6716	-3.01898	0.958777	-3.14878	0.00163951	0.018966	OG0010410	itf06g26640	AT1G74830.1, AT1G18990.1
itf06g26990	plant intracellular ras group-related LRR	NaCl_24HAS	10.7331	-2.14231	0.503688	-4.25325	2.11e-05	0.000451701	OG0001804	itf02g18180, itf06g26990	AT5G05850.1, AT3G11330.1
itf07g00210	TLR4 regulator and MIR-interacting MSAP domain containing protein	NaCl_24HAS	412.378	-2.0394	0.479983	-4.24891	2.15e-05	0.000457741	OG0010618	itf07g00210	AT1G42480.1
itf07g01960	hypothetical protein	NaCl_48HAS	16.8094	-2.34062	0.737594	-3.17332	0.00150706	0.0178793
itf07g02920	hypothetical protein	NaCl_24HAS	616.843	-3.47343	0.553375	-6.27681	3.46e-10	4.09e-08
itf07g02960	receptor like protein	NaCl_24HAS	11.5266	-2.26989	0.820477	-2.76655	0.00566531	0.032276	OG0014183	itf07g02960	AT4G04220.1
itf07g03510	Integrase-type DNA-binding superfamily protein	NaCl_24HAS	19.4245	-3.59999	0.742676	-4.84732	1.25e-06	4.44e-05
itf07g04020	heat shock protein	NaCl_24HAS	183.938	-4.43626	1.48052	-2.99642	0.00273166	0.0191049
itf07g04270	conserved hypothetical protein	NaCl_24HAS	2.36133	-3.58701	1.30336	-2.75211	0.00592118	0.0333	OG0007828	itf10g18880, itf07g04270	AT1G13050.1, AT3G26350.1
itf07g04280	O-fucosyltransferase family protein	NaCl_24HAS	18.1612	-2.21256	0.592621	-3.73352	0.000188822	0.002519
itf07g04450	Octicosapeptide/Phox/Bem1p family protein	NaCl_24HAS	1880.23	-2.12924	0.397379	-5.35822	8.4e-08	4.58e-06	OG0003036	itf08g14230, itf07g04450	AT1G70640.1, AT5G63130.1, AT3G48240.1
itf07g04640	hypothetical protein	NaCl_24HAS	7.56549	-2.73484	0.997563	-2.74152	0.0061155	0.0340643
itf07g05010	Transcription factor PAR1	NaCl_24HAS	9.99174	-2.86451	0.79044	-3.62394	0.000290151	0.00349901	OG0005393	itf07g05010	AT1G70270.1, AT1G23965.1
itf07g06620	Plant invertase/pectin methylesterase inhibitor superfamily protein	NaCl_24HAS	127.685	-2.77897	0.679309	-4.09087	4.3e-05	0.000798093
itf07g07710	conserved hypothetical protein	NaCl_24HAS	2063.79	-2.39202	0.440906	-5.42524	5.79e-08	3.36e-06	OG0010502	itf07g07710	AT1G68440.1, AT1G25400.1
itf07g08180	conserved hypothetical protein	NaCl_24HAS	358.34	-2.23549	0.389273	-5.74273	9.32e-09	7.03e-07	OG0010551	itf07g08180	AT1G21500.1
itf07g08470	CONSTANS-like	NaCl_24HAS	2451.27	-2.02052	0.421444	-4.79428	1.63e-06	5.55e-05
itf07g08780	signal recognition particle-related / SRP-related	NaCl_24HAS	9.92555	-2.14285	0.789603	-2.71383	0.00665106	0.0362869
itf07g11510	hypothetical protein	NaCl_24HAS	27.2791	-2.16946	0.518318	-4.18557	2.84e-05	0.000572412	OG0004281	itf07g11510	AT5G60630.1
itf07g11530	plasma membrane intrinsic protein	NaCl_24HAS	335.523	-2.03917	0.296283	-6.88251	5.88e-12	1.06e-09
itf07g12060	SAUR-like auxin-responsive protein family	NaCl_48HAS	51.9025	-2.18398	0.613154	-3.56188	0.000368205	0.00657888
itf07g12250	nudix hydrolase	NaCl_24HAS	10.9604	-5.80351	1.56645	-3.70487	0.0002115	0.00275981
itf07g12520	cytochrome P450, family 82, subfamily C, polypeptide	NaCl_24HAS	38.1481	-2.05244	0.359852	-5.70356	1.17e-08	8.58e-07
itf07g12880	basic leucine-zipper	NaCl_48HAS	68.3689	-2.16488	0.550167	-3.93496	8.32e-05	0.0021957	OG0004514	itf14g02770, itf07g12880	AT5G15830.1
itf07g16610	hypothetical protein	NaCl_24HAS	181.373	-2.4847	0.368773	-6.73774	1.61e-11	2.67e-09	OG0009982	itf07g16610	AT4G27850.1, AT4G27860.1
itf07g17820	Beta-carotene isomerase D27, chloroplastic	NaCl_48HAS	22.0473	-4.82743	0.989707	-4.87763	1.07e-06	7.69e-05	OG0014454	itf07g17820	AT1G03055.1
itf07g19180	conserved hypothetical protein	NaCl_24HAS	3.51409	-3.8352	1.37457	-2.7901	0.00526915	0.030597	OG0003769	itf04g23940, itf07g19180	AT5G61710.1, AT4G02160.1
itf07g19200	DHHC-type zinc finger family protein	NaCl_24HAS	28.993	-2.03095	0.509928	-3.98282	6.81e-05	0.00114335	OG0009942	itf07g19200	AT4G01730.1
itf07g19620	heat shock protein	NaCl_48HAS	612.58	-2.41708	0.788675	-3.06474	0.0021786	0.0232991
itf07g20120	SAUR-like auxin-responsive protein family	NaCl_24HAS	128.945	-2.5248	0.506707	-4.98276	6.27e-07	2.51e-05
itf07g20370	gamma tonoplast intrinsic protein	NaCl_24HAS	1146.46	-2.1769	0.5178	-4.20414	2.62e-05	0.000533942	OG0000387	itf09g14430, itf07g20370, itf06g00080, itf14g13680	AT2G36830.1, AT3G26520.1
itf07g20400	C2H2-type zinc finger family protein	NaCl_24HAS	7.2328	-3.31297	0.799038	-4.14619	3.38e-05	0.00066101
itf07g20420	cyclin-dependent kinase-subunit	NaCl_24HAS	50.8812	-2.34969	0.645219	-3.6417	0.000270846	0.00332481	OG0002556	itf07g20440, itf07g20420	AT2G27970.1
itf07g20640	Argonaute family protein	NaCl_48HAS	12.2503	-4.38791	1.06274	-4.12886	3.65e-05	0.00118076	OG0000808	itf07g20650, itf07g20640, itf07g20600	AT2G27880.1
itf07g20700	magnesium (Mg) transporter	NaCl_48HAS	330.795	-4.73105	1.11688	-4.23597	2.28e-05	0.000816125	OG0012372	itf07g20700	AT5G22830.1
itf07g22040	expansin A10	NaCl_48HAS	192.729	-2.66417	0.906949	-2.93751	0.00330861	0.0312628	OG0000114	itf05g16030, itf00g31200, itf07g22040, itf12g12870, itf02g03940, itf02g03710	AT5G56320.1, AT2G03090.1, AT1G26770.2, AT1G69530.3
itf07g22330	basic helix-loop-helix (bHLH) DNA-binding superfamily protein	NaCl_24HAS	193.768	-2.09247	0.348856	-5.99808	2e-09	1.87e-07
itf07g22350	NAD(P)-linked oxidoreductase superfamily protein	NaCl_24HAS	324.608	-2.525	0.604466	-4.17724	2.95e-05	0.000588857	OG0007377	itf07g22350	AT1G14345.1
itf08g00360	heat shock transcription factor B2A	NaCl_24HAS	91.6342	-3.43175	0.573718	-5.9816	2.21e-09	2.05e-07	OG0002856	itf13g03340, itf08g00360	AT5G62020.1
itf08g00400	phloem protein 2-A12	NaCl_24HAS	754.966	-2.54241	0.496336	-5.12236	3.02e-07	1.33e-05	OG0000610	itf13g03490, itf08g00400	AT1G63090.1, AT1G12710.1
itf08g00620	C4-dicarboxylate transporter/malic acid transport protein	NaCl_24HAS	151.859	-2.1175	0.301243	-7.02923	2.08e-12	4.19e-10	OG0010455	itf08g00620	AT1G12480.1
itf08g00940	Haloacid dehalogenase-like hydrolase (HAD) superfamily protein	NaCl_24HAS	67.698	-2.35224	0.399654	-5.8857	3.96e-09	3.36e-07	OG0002149	itf03g13320	AT5G51460.3
itf08g01800	Predicted AT-hook DNA-binding family protein	NaCl_24HAS	227.947	-2.62313	0.287896	-9.11137	8.13e-20	6.67e-17
itf08g02690	cytochrome P450, family 707, subfamily A, polypeptide	NaCl_48HAS	194.252	-3.27089	0.768877	-4.25412	2.1e-05	0.000769417	OG0002102	itf13g11510, itf06g20920, itf08g02690	AT5G45340.1, AT4G19230.2
itf08g03100	THAUMATIN-LIKE PROTEIN	NaCl_24HAS	49.7819	-2.95752	0.481197	-6.14618	7.94e-10	8.4e-08
itf08g03120	Chaperone DnaJ-domain superfamily protein	NaCl_24HAS	2134.97	-2.76824	0.50563	-5.47484	4.38e-08	2.61e-06
itf08g03240	glycosyl hydrolase 9B7	NaCl_24HAS	360.731	-2.00129	0.43685	-4.58119	4.62e-06	0.000132018	OG0002269	itf07g02290, itf08g03240, itf06g21540	AT1G19940.1, AT1G75680.1
itf08g03270	SAUR-like auxin-responsive protein family	NaCl_24HAS	55.3979	-2.75959	0.643838	-4.28615	1.82e-05	0.000401216
itf08g03660	TRAM, LAG1 and CLN8 (TLC) lipid-sensing domain containing protein	NaCl_48HAS	25.2545	-2.41186	0.845631	-2.85214	0.00434257	0.0376957	OG0003913	itf08g03670, itf08g03660	AT1G45010.1, AT1G35170.1, AT1G35180.1
itf08g03960	geranylgeranyl pyrophosphate synthase	NaCl_24HAS	557.178	-2.02162	0.489397	-4.13083	3.61e-05	0.000698436	OG0001251	itf00g29370, itf08g03960	AT2G18620.1, AT4G36810.1, AT2G18640.1, AT2G23800.1, AT3G20160.1, AT1G49530.1
itf08g05420	S-locus lectin protein kinase family protein	NaCl_48HAS	51.8761	-3.20035	0.583845	-5.48151	4.22e-08	5.65e-06
itf08g05620	amino acid permease	NaCl_48HAS	1082.52	-2.42623	0.476357	-5.09331	3.52e-07	3.32e-05	OG0001671	itf06g23830, itf08g05620, itf01g32720	AT1G58360.1, AT1G10010.1, AT5G49630.1
itf08g05700	beta HLH protein	NaCl_24HAS	323.743	-3.06688	0.652874	-4.6975	2.63e-06	8.3e-05
itf08g06290	Leucine-rich repeat (LRR) family protein	NaCl_48HAS	1780.37	-2.0675	0.458286	-4.51139	6.44e-06	0.000318445
itf08g06400	xyloglucan endotransglucosylase/hydrolase	NaCl_24HAS	29.4509	-2.26442	0.593275	-3.81681	0.000135186	0.00194699
itf08g06470	Leucine-rich receptor-like protein kinase family protein	NaCl_24HAS	14.7409	-2.27583	0.60317	-3.77311	0.000161224	0.00223608	OG0002861	itf10g05800, itf10g17540, itf08g06470	AT4G20940.1
itf08g07290	Plant invertase/pectin methylesterase inhibitor superfamily	NaCl_24HAS	62.4337	-2.40201	0.41637	-5.76895	7.98e-09	6.14e-07
itf08g07380	Domain of unknown function (DUF23)	NaCl_24HAS	120.022	-2.02934	0.56884	-3.5675	0.000360398	0.00416616	OG0003757	itf10g16820, itf12g16210, itf08g07380	AT4G20170.1
itf08g07570	UDP-Glycosyltransferase superfamily protein	NaCl_48HAS	2513.23	-2.46467	0.608027	-4.05354	5.04e-05	0.0015143	OG0007719	itf08g07570	AT1G32900.1
itf08g07910	Glutaredoxin family protein	NaCl_48HAS	1060.01	-2.98691	0.729103	-4.09669	4.19e-05	0.0013182	OG0014545	itf08g07910	AT1G64500.1
itf08g08590	pectin methylesterase inhibitor	NaCl_24HAS	11.9898	-3.17562	0.873514	-3.63545	0.000277491	0.0033897	OG0000388	itf03g13230	AT4G25260.1, AT3G47380.1, AT5G62350.1, AT5G62340.1, AT5G62330.1
itf08g09020	BCL-2-associated athanogene	NaCl_48HAS	86.1218	-2.45015	0.562456	-4.35616	1.32e-05	0.000551181
itf08g09420	Transducin/WD40 repeat-like superfamily protein	NaCl_24HAS	2.96439	-2.94501	1.03407	-2.84797	0.00439992	0.0269573
itf08g11620	HD domain-containing metal-dependent phosphohydrolase family protein	NaCl_48HAS	22.7362	-2.24172	0.632458	-3.54446	0.000393425	0.00688713
itf08g12090	nodulin MtN21 /EamA-like transporter family protein	NaCl_48HAS	20.6235	-2.14849	0.595386	-3.60857	0.000307887	0.00579872	OG0010405	itf08g12090	AT1G70260.1, AT1G60050.1
itf08g12940	hypothetical protein	NaCl_24HAS	2.35055	-4.50672	1.62455	-2.77413	0.00553492	0.031736
itf08g13440	Oxidoreductase, zinc-binding dehydrogenase family protein	NaCl_48HAS	3461.38	-3.4763	0.741407	-4.68878	2.75e-06	0.000158744	OG0010484	itf08g13440	AT1G23740.1
itf08g17150	Pectate lyase family protein	NaCl_48HAS	397.946	-2.2244	0.536891	-4.14311	3.43e-05	0.00112719
itf09g00060	conserved hypothetical protein	NaCl_24HAS	165.945	-2.40348	0.548699	-4.38032	1.19e-05	0.000283218	OG0004935	itf09g00060	AT4G35320.1, AT2G17300.1
itf09g00230	Protein kinase protein with adenine nucleotide alpha hydrolases-like domain	NaCl_24HAS	152.68	-2.10755	0.623967	-3.37766	0.000731043	0.00717401
itf09g00630	Pollen Ole e 1 allergen and extensin family protein	NaCl_24HAS	122.574	-2.58769	0.542086	-4.77357	1.81e-06	6.03e-05	OG0006773	itf09g00630	AT2G16630.1
itf09g00680	proline-rich protein	NaCl_24HAS	25828.6	-2.58484	0.597282	-4.32767	1.51e-05	0.000344452
itf09g00780	SAUR-like auxin-responsive protein family	NaCl_48HAS	10.0759	-2.93759	0.712386	-4.12359	3.73e-05	0.00120035
itf09g00800	SAUR-like auxin-responsive protein family	NaCl_48HAS	41.4761	-2.74898	0.663375	-4.14393	3.41e-05	0.00112461	OG0000144	itf12g02790	AT2G18010.1, AT4G36110.1
itf09g00900	glycosyl hydrolase 9B18	NaCl_24HAS	89.6444	-2.1836	0.430835	-5.06829	4.01e-07	1.7e-05	OG0005100	itf09g00900	AT4G38990.1, AT4G39000.1, AT4G39010.1
itf09g02140	conserved hypothetical protein	NaCl_48HAS	173.823	-3.37242	1.15545	-2.91869	0.003515	0.0325745	OG0009706	itf09g02140	AT2G15020.1
itf09g02410	conserved hypothetical protein	NaCl_24HAS	352.26	-2.86088	0.574629	-4.97866	6.4e-07	2.54e-05	OG0004189	itf09g02400, itf09g02390, itf09g02410	AT3G19615.1
itf09g02560	Protein kinase family protein with leucine-rich repeat domain	NaCl_48HAS	6.14388	-2.76979	0.920283	-3.00971	0.00261494	0.0264969
itf09g06060	F-box family protein	NaCl_48HAS	345.678	-2.02917	0.616244	-3.2928	0.000991964	0.013143	OG0001651	itf10g20470, itf09g06060, itf01g04500	AT4G05010.1, AT4G21510.1, AT1G61340.2
itf09g06570	fatty acid desaturase family protein	NaCl_48HAS	303.163	-2.77049	0.581088	-4.76776	1.86e-06	0.000116456	OG0010321	itf09g06570	AT4G04930.1
itf09g06700	RING membrane-anchor	NaCl_24HAS	689.962	-2.59473	0.661106	-3.92483	8.68e-05	0.0013786
itf09g06810	hypothetical protein	NaCl_24HAS	9.10957	-2.02401	0.742134	-2.72728	0.00638583	0.0352113
itf09g07260	GDSL-like Lipase/Acylhydrolase superfamily protein	NaCl_24HAS	62.8127	-2.29189	0.475649	-4.81845	1.45e-06	5.01e-05
itf09g07270	GDSL-like Lipase/Acylhydrolase superfamily protein	NaCl_24HAS	145.811	-2.60959	0.646597	-4.03588	5.44e-05	0.000961907
itf09g07280	GDSL-like Lipase/Acylhydrolase superfamily protein	NaCl_24HAS	250.603	-2.78125	0.3045	-9.13384	6.61e-20	5.78e-17
itf09g07320	GDSL-like Lipase/Acylhydrolase superfamily protein	NaCl_24HAS	6.09521	-2.47188	0.952831	-2.59425	0.0094797	0.0465488	OG0000127	itf01g05510, itf01g05490, itf01g05480, itf10g19540, itf01g05600, itf09g07320, itf09g07310, itf09g07330	AT1G31550.2, AT1G28600.1, AT1G28610.2, AT2G27360.1, AT1G28590.1, AT1G28570.1, AT1G28580.1, AT1G28660.1, AT1G28670.1, AT1G28640.1, AT1G28650.1
itf09g07340	GDSL-like Lipase/Acylhydrolase superfamily protein	NaCl_24HAS	186.975	-2.41747	0.467859	-5.16709	2.38e-07	1.1e-05	OG0013000	itf09g07340	AT5G45910.1
itf09g07790	hypothetical protein	NaCl_48HAS	11.3413	-2.11276	0.724875	-2.91465	0.00356092	0.0329027
itf09g08400	FAD-binding Berberine family protein	NaCl_48HAS	18.6315	-4.61489	1.43211	-3.22243	0.0012711	0.0158059
itf09g08710	zinc-finger protein	NaCl_48HAS	8.66363	-2.9792	0.698552	-4.26482	2e-05	0.00074409	OG0004539	itf15g08010, itf09g08710	AT5G06070.1
itf09g09170	glycerol-3-phosphate acyltransferase	NaCl_24HAS	828.667	-2.57344	0.570309	-4.51237	6.41e-06	0.000173758	OG0004923	itf12g10720, itf09g09170	AT2G38110.1
itf09g11520	Haloacid dehalogenase-like hydrolase (HAD) superfamily protein	NaCl_48HAS	2244.2	-2.97477	0.609963	-4.87697	1.08e-06	7.69e-05	OG0006883	itf09g11520	AT2G41250.1
itf09g11750	UDP-glycosyltransferase 73B4	NaCl_24HAS	2584.94	-2.13044	0.461947	-4.61187	3.99e-06	0.000117395
itf09g12000	curculin-like (mannose-binding) lectin family protein / PAN domain-containing protein	NaCl_24HAS	8.03158	-2.42316	0.634442	-3.81936	0.0001338	0.00192914	OG0006973	itf15g03290, itf09g12000	AT2G41890.1
itf09g12090	ATPase, F0 complex, subunit A protein	NaCl_24HAS	228.831	-2.51847	0.536153	-4.69731	2.64e-06	8.3e-05	OG0006600	itf09g12090	ATCG00150.1
itf09g12570	hypothetical protein	NaCl_24HAS	888.858	-2.80708	0.396643	-7.07711	1.47e-12	3.04e-10
itf09g13000	NDR1/HIN1-like	NaCl_24HAS	524.708	-2.75555	0.509505	-5.40828	6.36e-08	3.64e-06	OG0000618	itf04g32240, itf04g32250, itf09g13000, itf01g08590	AT3G44220.1, AT5G22200.1
itf09g14430	gamma tonoplast intrinsic protein	NaCl_24HAS	10289.4	-2.0215	0.284807	-7.09779	1.27e-12	2.64e-10
itf09g16070	NAD(P)-binding Rossmann-fold superfamily protein	NaCl_48HAS	1388.42	-2.18677	0.449254	-4.86755	1.13e-06	7.93e-05
itf09g16110	NAD(P)-binding Rossmann-fold superfamily protein	NaCl_48HAS	29.5516	-2.08788	0.639013	-3.26735	0.00108558	0.0140929
itf09g16710	hypothetical protein	NaCl_24HAS	20.2303	-5.9244	1.08564	-5.45707	4.84e-08	2.87e-06
itf09g16920	Leucine-rich repeat (LRR) family protein	NaCl_24HAS	644.89	-2.57959	0.410729	-6.28052	3.37e-10	4.01e-08	OG0011487	itf09g16920	AT3G12610.1
itf09g17200	GDSL lipase	NaCl_48HAS	16.0486	-2.98587	1.05882	-2.81999	0.00480244	0.0404392
itf09g17220	GDSL lipase	NaCl_24HAS	12.7267	-2.21326	0.764619	-2.8946	0.00379646	0.0241744
itf09g19460	Chloroplast Ycf2;ATPase, AAA type, core	NaCl_24HAS	11.2775	-3.29497	0.943368	-3.49278	0.000478024	0.00518126	OG0009048	itf09g19460	ATCG00860.1, ATCG01280.1
itf09g20300	glycerol-3-phosphate acyltransferase	NaCl_24HAS	1594.92	-2.88275	0.380746	-7.57131	3.69e-14	1.08e-11	OG0010081	itf09g20300	AT4G00400.1, AT1G01610.1
itf09g21250	cytochrome C biogenesis	NaCl_24HAS	4.60965	-2.3541	0.906444	-2.59707	0.00940234	0.0462728	OG0003633	itf09g21240, itf09g21250	ATMG00830.1, AT2G07768.1, ATMG00960.1
itf09g22560	conserved hypothetical protein	NaCl_24HAS	17.4935	-3.93355	0.989968	-3.97342	7.08e-05	0.00117668
itf09g23490	SAUR-like auxin-responsive protein family	NaCl_24HAS	3.2092	-4.81431	1.41623	-3.39939	0.000675372	0.0067437
itf09g23500	SAUR-like auxin-responsive protein family	NaCl_48HAS	33.9345	-2.50887	0.52003	-4.82447	1.4e-06	9.28e-05
itf09g23540	SAUR-like auxin-responsive protein family	NaCl_24HAS	15.0078	-3.43572	0.700953	-4.9015	9.51e-07	3.54e-05
itf09g23590	SAUR-like auxin-responsive protein family	NaCl_48HAS	16.0962	-3.07934	0.696616	-4.42043	9.85e-06	0.000438608
itf09g23600	SAUR-like auxin-responsive protein family	NaCl_48HAS	48.6932	-2.36222	0.440686	-5.36032	8.31e-08	1.02e-05
itf09g23610	SAUR-like auxin-responsive protein family	NaCl_24HAS	6.69927	-2.19802	0.673086	-3.26559	0.00109236	0.00973
itf09g23660	RmlC-like cupins superfamily protein	NaCl_48HAS	4.82755	-2.96989	1.01909	-2.91427	0.0035652	0.032918
itf09g23740	SAUR-like auxin-responsive protein family	NaCl_48HAS	32.3806	-2.33973	0.683103	-3.42515	0.000614451	0.0094649
itf09g23760	SAUR-like auxin-responsive protein family	NaCl_48HAS	7.11755	-2.27535	0.803526	-2.83171	0.00463001	0.0394243
itf09g23780	SAUR-like auxin-responsive protein family	NaCl_24HAS	49.0764	-2.1851	0.475735	-4.59311	4.37e-06	0.000126241
itf09g23830	SAUR-like auxin-responsive protein family	NaCl_48HAS	48.7772	-2.35224	0.640584	-3.67202	0.000240645	0.00482986
itf09g23850	SAUR-like auxin-responsive protein family	NaCl_48HAS	19.259	-2.08559	0.572721	-3.64154	0.000271012	0.00527054	OG0000015	itf09g23740, itf09g24050, itf09g24070, itf09g23520, itf09g23480, itf09g23550, itf09g23920, itf09g24210, itf09g23850, itf09g23500, itf09g24230, itf09g23600, itf09g23760, itf09g23940, itf09g23540, itf09g23980, itf09g24160, itf09g24200, itf09g24110, itf09g23580, itf09g24030, itf09g24020, itf09g23830, itf09g23960, itf09g23780, itf09g23640, itf09g23620, itf09g24180, itf09g23720, itf15g08770, itf15g088…	AT1G29490.1, AT1G29420.1, AT1G29510.1, AT1G29450.1, AT1G29500.1, AT1G29460.1, AT1G29430.1, AT5G27780.1, AT1G29440.1
itf09g23890	Pollen Ole e 1 allergen and extensin family protein	NaCl_48HAS	15.01	-4.24264	1.38616	-3.06072	0.00220806	0.0235191
itf09g23930	SAUR-like auxin-responsive protein family	NaCl_48HAS	18.0182	-2.63948	0.673732	-3.9177	8.94e-05	0.00230699
itf09g23940	SAUR-like auxin-responsive protein family	NaCl_48HAS	14.485	-2.43337	0.550353	-4.42147	9.8e-06	0.000437278
itf09g23950	SAUR-like auxin-responsive protein family	NaCl_48HAS	9.20284	-2.90805	0.815787	-3.56472	0.000364245	0.00653141
itf09g23970	SAUR-like auxin-responsive protein family	NaCl_48HAS	21.0067	-2.9637	0.689743	-4.29682	1.73e-05	0.000669234
itf09g23990	SAUR-like auxin-responsive protein family	NaCl_48HAS	20.6096	-2.42045	0.534328	-4.52989	5.9e-06	0.000296461
itf09g24000	SAUR-like auxin-responsive protein family	NaCl_48HAS	11.9945	-2.39164	0.663239	-3.606	0.000310951	0.00584327
itf09g24100	SAUR-like auxin-responsive protein family	NaCl_24HAS	19.7492	-2.49431	0.561887	-4.43916	9.03e-06	0.000226563
itf09g24120	SAUR-like auxin-responsive protein family	NaCl_24HAS	29.955	-2.15543	0.397032	-5.42885	5.67e-08	3.3e-06
itf09g24150	SAUR-like auxin-responsive protein family	NaCl_48HAS	36.5901	-2.32382	0.628218	-3.69907	0.000216391	0.00442816
itf09g24160	SAUR-like auxin-responsive protein family	NaCl_24HAS	15.5613	-2.20556	0.671175	-3.28612	0.00101577	0.00917869
itf09g24170	SAUR-like auxin-responsive protein family	NaCl_48HAS	17.7703	-2.19584	0.6966	-3.15223	0.00162031	0.0188133
itf09g24180	SAUR-like auxin-responsive protein family	NaCl_48HAS	45.1064	-2.23998	0.568676	-3.93893	8.18e-05	0.00217017
itf09g24230	SAUR-like auxin-responsive protein family	NaCl_48HAS	32.6318	-2.51227	0.631356	-3.97916	6.92e-05	0.00191994
itf09g24240	SAUR-like auxin-responsive protein family	NaCl_48HAS	9.27873	-2.85863	0.825553	-3.46268	0.000534815	0.00855895
itf09g26430	Cupredoxin superfamily protein	NaCl_24HAS	1232.23	-2.34959	0.496304	-4.73418	2.2e-06	7.15e-05
itf09g27030	hypothetical protein	NaCl_24HAS	490.429	-2.41211	0.458707	-5.25849	1.45e-07	7.23e-06
itf10g00970	SKU5 similar	NaCl_24HAS	547.134	-2.41892	0.617177	-3.91933	8.88e-05	0.00140453	OG0000306	itf02g11150, itf11g05560, itf10g00970, itf15g09220	AT1G76160.1, AT1G41830.1, AT1G21860.1, AT1G21850.1
itf10g02040	Receptor-like protein kinase-related family protein	NaCl_24HAS	1577.26	-3.86305	0.428924	-9.00638	2.13e-19	1.64e-16	OG0001087	itf10g02100, itf02g26550, itf10g02040, itf10g02060, itf10g02050	AT3G22060.1
itf10g02290	DUF3339 domain containing protein	NaCl_48HAS	368.256	-5.23761	0.93193	-5.62017	1.91e-08	2.95e-06
itf10g02350	DUF3339 domain containing protein	NaCl_24HAS	4.3534	-3.35904	0.979607	-3.42897	0.000605884	0.00622758
itf10g02410	GDSL-like Lipase/Acylhydrolase superfamily protein	NaCl_48HAS	111.763	-4.43876	1.0108	-4.39132	1.13e-05	0.00048833
itf10g02420	senescence-associated gene	NaCl_48HAS	77.0993	-5.61032	1.61234	-3.47962	0.000502116	0.00821609
itf10g02460	senescence-associated gene	NaCl_48HAS	47.6967	-3.61361	1.16299	-3.10716	0.00188893	0.0210827	OG0000314	itf10g02420, itf10g02460, itf03g23420, itf10g02430, itf10g02440, itf10g02470	AT5G45890.1
itf10g02890	hypothetical protein	NaCl_24HAS	3.19169	-3.48519	1.25732	-2.77192	0.00557275	0.0318914
itf10g03060	Haloacid dehalogenase-like hydrolase (HAD) superfamily protein	NaCl_24HAS	10.4365	-2.07026	0.553913	-3.73751	0.000185854	0.00248826	OG0003918	itf10g03060	AT1G29780.1, AT1G29770.1, AT5G45700.1
itf10g03960	Glycosyl hydrolase family protein	NaCl_48HAS	50.4833	-4.71232	1.45623	-3.23597	0.00121232	0.0152409
itf10g04050	Calcium-dependent lipid-binding (CaLB domain) family protein	NaCl_48HAS	42.4497	-2.74389	0.631619	-4.34421	1.4e-05	0.000572263
itf10g05700	fatty acid hydroxylase	NaCl_24HAS	174.889	-2.27149	0.44116	-5.1489	2.62e-07	1.19e-05
itf10g07010	Raffinose synthase family protein	NaCl_48HAS	598.455	-2.01893	0.408985	-4.93644	7.96e-07	6.19e-05	OG0006034	itf03g20940, itf10g07010	AT5G20250.4
itf10g09830	related to ABI3/VP1	NaCl_24HAS	14.1954	-3.02736	0.854667	-3.54215	0.000396881	0.00448323
itf10g10870	conserved hypothetical protein	NaCl_24HAS	343.874	-2.48454	0.416501	-5.96527	2.44e-09	2.23e-07	OG0007960	itf11g11130, itf10g10870	AT3G18050.1
itf10g11620	heat shock protein 18.2	NaCl_24HAS	358.164	-6.0209	1.80168	-3.34183	0.000832293	0.00788171	OG0000146	itf03g15190, itf00g32050, itf10g11670, itf10g11630, itf10g11690, itf11g13750, itf11g13760, itf10g11620, itf00g32040, itf04g29940	AT3G46230.1, AT1G53540.1, AT5G59720.1
itf10g11670	heat shock protein 18.2	NaCl_24HAS	180.626	-4.25736	1.64197	-2.59283	0.00951897	0.0466805	OG0000146	itf03g15190, itf00g32050, itf10g11670, itf10g11630, itf10g11690, itf11g13750, itf11g13760, itf10g11620, itf00g32040, itf04g29940	AT3G46230.1, AT1G53540.1, AT5G59720.1
itf10g12220	Protein phosphatase 2C family protein	NaCl_48HAS	3960.93	-2.50434	0.453136	-5.52668	3.26e-08	4.61e-06	OG0005675	itf08g09010, itf10g12220	AT1G09160.2
itf10g12430	Protein of unknown function (DUF3511)	NaCl_24HAS	156.358	-2.20796	0.556044	-3.97084	7.16e-05	0.00118574
itf10g14480	early nodulin-like protein	NaCl_24HAS	828.179	-2.4097	0.345891	-6.96666	3.25e-12	6.22e-10
itf10g15390	heat shock protein 90.1	NaCl_24HAS	421.52	-4.91474	1.42932	-3.43851	0.00058492	0.00606436	OG0000285	itf06g15680, itf06g15660, itf06g15650, itf05g26750, itf05g26730, itf12g25640, itf10g15390	AT5G52640.1, AT5G56030.2, AT5G56010.1, AT5G56000.1
itf10g15440	1-aminocyclopropane-1-carboxylic acid (acc) synthase	NaCl_48HAS	95.9223	-3.05403	1.11857	-2.7303	0.00632763	0.0490025
itf10g16700	pyrophosphorylase	NaCl_24HAS	1.78161	-3.73292	1.43282	-2.60529	0.00917973	0.0454672	OG0000223	itf12g03170	AT2G18230.1
itf10g17840	alpha/beta-Hydrolases superfamily protein	NaCl_24HAS	50.6242	-2.67101	0.486623	-5.48887	4.05e-08	2.45e-06
itf10g17990	hypothetical protein	NaCl_24HAS	91.5896	-2.08689	0.34525	-6.04457	1.5e-09	1.47e-07
itf10g18310	chlorophyll A/B binding protein	NaCl_48HAS	10000.1	-2.19058	0.349362	-6.27021	3.61e-10	1.03e-07	OG0000143	itf10g03900, itf10g03880, itf10g03890, itf10g03910, itf10g03870, itf10g03860, itf10g18310	AT2G34430.1, AT2G34420.1, AT1G29930.1, AT1G29920.1, AT1G29910.1
itf10g18630	NOD26-like intrinsic protein 1;2	NaCl_24HAS	3.01151	-4.12567	1.38874	-2.9708	0.00297024	0.0202974
itf10g19240	SOS3-interacting protein	NaCl_48HAS	260.592	-2.32997	0.644711	-3.61398	0.000301534	0.00571775	OG0000464	itf12g14790, itf04g28070, itf09g09860, itf15g06170	AT5G07070.1, AT5G58380.1
itf10g19630	Peroxidase superfamily protein	NaCl_48HAS	37.5657	-2.1231	0.628699	-3.37698	0.000732876	0.0107121	OG0013942	itf10g19630	AT2G34060.1
itf10g19970	Pollen Ole e 1 allergen and extensin family protein	NaCl_24HAS	77.7894	-2.09036	0.543976	-3.84275	0.000121663	0.0017966
itf10g20080	TBP-associated factor	NaCl_24HAS	94.8698	-2.49109	0.569959	-4.37065	1.24e-05	0.000293122
itf10g20100	Aluminium induced protein with YGL and LRDR motifs	NaCl_48HAS	9563.85	-2.53084	0.422286	-5.99319	2.06e-09	4.51e-07
itf10g20150	Dof-type zinc finger DNA-binding family protein	NaCl_24HAS	142.562	-3.02306	0.389742	-7.75656	8.73e-15	2.79e-12
itf10g20650	S-locus lectin protein kinase family protein	NaCl_24HAS	53.2333	-2.41815	0.35187	-6.87227	6.32e-12	1.11e-09	OG0005460	itf10g20760, itf10g20650	AT1G11340.1, AT1G11410.1
itf10g20860	basic helix-loop-helix (bHLH) DNA-binding superfamily protein	NaCl_24HAS	532.4	-2.09476	0.33672	-6.22107	4.94e-10	5.59e-08	OG0001436	itf01g04000, itf10g20860, itf02g15940, itf05g25650	AT5G54680.1
itf10g20940	Oligosaccharyltransferase complex/magnesium transporter family protein	NaCl_48HAS	8.30083	-4.18313	1.25488	-3.33349	0.000857646	0.0118866
itf10g21570	acyl-CoA sterol acyl transferase	NaCl_48HAS	5.08253	-3.30828	1.14931	-2.87848	0.00399593	0.0356133
itf10g21590	acyl-CoA sterol acyl transferase	NaCl_48HAS	49.2863	-3.53587	0.475523	-7.43575	1.04e-13	9.31e-11
itf10g21600	acyl-CoA sterol acyl transferase	NaCl_48HAS	3.67281	-3.97915	1.30038	-3.05999	0.00221346	0.0235414	OG0000312	itf10g21570, itf10g21540, itf10g21610, itf10g21530, itf10g21600, itf10g21650, itf10g21560, itf10g21630, itf10g21640, itf10g21590, itf10g21520	AT3G51970.1
itf10g21620	acyl-CoA sterol acyl transferase	NaCl_48HAS	7.60332	-2.10353	0.64411	-3.26579	0.00109159	0.0141491
itf10g21630	acyl-CoA sterol acyl transferase	NaCl_24HAS	6.59599	-3.13336	0.74393	-4.21191	2.53e-05	0.000520346	OG0000312	itf10g21570, itf10g21540, itf10g21610, itf10g21530, itf10g21600, itf10g21650, itf10g21560, itf10g21630, itf10g21640, itf10g21590, itf10g21520	AT3G51970.1
itf10g21640	acyl-CoA sterol acyl transferase	NaCl_24HAS	3.39187	-2.57067	0.938235	-2.7399	0.00614587	0.0341899	OG0000312	itf10g21570, itf10g21540, itf10g21610, itf10g21530, itf10g21600, itf10g21650, itf10g21560, itf10g21630, itf10g21640, itf10g21590, itf10g21520	AT3G51970.1
itf10g22390	Protein of unknown function (DUF793)	NaCl_24HAS	29.9286	-2.35079	0.618743	-3.7993	0.000145105	0.00205822
itf10g22500	Peroxidase superfamily protein	NaCl_48HAS	237.851	-2.00715	0.478112	-4.19808	2.69e-05	0.000930774	OG0007001	itf10g22500	AT4G25980.1
itf10g22570	beta-D-xylosidase	NaCl_48HAS	91.6216	-2.19862	0.463674	-4.74174	2.12e-06	0.000130362	OG0001820	itf09g03630, itf10g22580, itf10g22570	AT5G09700.1, AT5G09730.1, AT5G64570.1
itf10g22580	beta-D-xylosidase	NaCl_48HAS	577.164	-2.3082	0.418942	-5.50959	3.6e-08	5.01e-06	OG0001820	itf09g03630, itf10g22580, itf10g22570	AT5G09700.1, AT5G09730.1, AT5G64570.1
itf10g22960	hypothetical protein	NaCl_24HAS	279.183	-2.29449	0.486106	-4.72014	2.36e-06	7.59e-05
itf10g23370	Concanavalin A-like lectin protein kinase family protein	NaCl_48HAS	44.347	-3.12371	0.622157	-5.02076	5.15e-07	4.43e-05
itf10g23380	Concanavalin A-like lectin protein kinase family protein	NaCl_24HAS	66.5498	-2.07152	0.377131	-5.49284	3.96e-08	2.4e-06
itf10g23590	Protein of unknown function (DUF1005)	NaCl_48HAS	67.5948	-2.54461	0.541163	-4.70211	2.57e-06	0.000150107
itf10g23780	Amino acid permease family protein	NaCl_24HAS	4.51321	-2.83501	0.974739	-2.90848	0.00363192	0.0234511	OG0011599	itf10g23780	AT3G19553.1
itf10g23810	NAD(P)-binding Rossmann-fold superfamily protein	NaCl_48HAS	124.82	-2.1084	0.549065	-3.83999	0.000123038	0.00294255	OG0000706	itf09g02260, itf10g23840, itf10g23820, itf10g23830, itf10g23810	AT4G24220.1
itf10g23860	hypothetical protein	NaCl_24HAS	80.0788	-2.00126	0.561021	-3.56718	0.000360847	0.0041662
itf10g24280	Cyclin-dependent kinase inhibitor family protein	NaCl_24HAS	44.4235	-2.46138	0.45446	-5.41604	6.09e-08	3.51e-06	OG0004099	itf09g01670, itf10g24280	AT1G49620.1, AT3G19150.1
itf10g24660	DUF4228 domain containing protein	NaCl_24HAS	9.90695	-2.05825	0.653018	-3.15191	0.00162209	0.0130288	OG0002583	itf10g24660	AT5G66580.1, AT3G50800.1
itf10g25060	purple acid phosphatase	NaCl_48HAS	179.946	-2.64891	0.473618	-5.59292	2.23e-08	3.31e-06
itf10g25280	SAUR-like auxin-responsive protein family	NaCl_48HAS	354.581	-2.72694	0.515314	-5.2918	1.21e-07	1.4e-05
itf10g25340	plasma membrane intrinsic protein 2;5	NaCl_48HAS	28.104	-2.13711	0.504029	-4.24006	2.23e-05	0.000804857
itf10g25440	proline-rich protein	NaCl_24HAS	11037.3	-3.81427	0.569734	-6.69482	2.16e-11	3.52e-09	OG0000294	itf09g00680, itf10g25440	AT4G38770.1, AT2G21140.1
itf10g25810	Concanavalin A-like lectin protein kinase family protein	NaCl_48HAS	11.5381	-2.36995	0.810247	-2.92497	0.00344486	0.0321435
itf11g00720	subtilase family protein	NaCl_24HAS	34.0659	-2.28019	0.464473	-4.9092	9.14e-07	3.44e-05	OG0014534	itf11g00720	AT1G01900.1
itf11g00910	ARM repeat superfamily protein	NaCl_24HAS	46.8888	-2.08895	0.465927	-4.48342	7.35e-06	0.000192353
itf11g01010	FASCICLIN-like arabinogalactan-protein	NaCl_24HAS	1842.64	-3.89678	0.587113	-6.63719	3.2e-11	5.05e-09	OG0002599	itf04g01880, itf11g01010	AT3G60900.1, AT2G45470.1
itf11g01240	cyclin p3;2	NaCl_24HAS	32.9362	-2.30277	0.824919	-2.79151	0.00524621	0.0304908
itf11g01890	hypothetical protein	NaCl_24HAS	44.971	-2.96592	0.794131	-3.7348	0.000187865	0.00250879
itf11g02000	sterol methyltransferase	NaCl_48HAS	1881.47	-2.78203	0.442006	-6.2941	3.09e-10	9.12e-08	OG0008356	itf11g02000	AT5G13710.1
itf11g02350	Auxin efflux carrier family protein	NaCl_24HAS	9.26683	-2.80556	0.692616	-4.05067	5.11e-05	0.000918444
itf11g02390	protein phosphatase 2A-3	NaCl_24HAS	203.816	-4.38015	0.987614	-4.43508	9.2e-06	0.000229576	OG0001098	itf12g05690, itf05g16880, itf03g02410, itf11g02390	AT5G15850.1, AT5G15840.1, AT3G02380.1
itf11g02860	hypothetical protein	NaCl_24HAS	79.8437	-2.7946	0.456662	-6.11962	9.38e-10	9.77e-08
itf11g02920	FASCICLIN-like arabinogalactan-protein	NaCl_24HAS	19.2839	-2.83144	0.498352	-5.6816	1.33e-08	9.59e-07	OG0004544	itf11g02920	AT5G03170.1
itf11g03300	endoplasmic reticulum oxidoreductins	NaCl_48HAS	10.704	-2.33454	0.547744	-4.26211	2.03e-05	0.000750958	OG0003046	itf10g04760, itf11g03300, itf02g14080	AT1G72280.1
itf11g03630	conserved hypothetical protein	NaCl_24HAS	67.065	-2.57723	0.476181	-5.41228	6.22e-08	3.57e-06	OG0011739	itf11g03630	AT5G12360.1, AT3G14190.1
itf11g03980	Basic-leucine zipper (bZIP) transcription factor family protein	NaCl_24HAS	91.4411	-2.0975	0.328847	-6.37835	1.79e-10	2.34e-08	OG0001957	itf04g28510	AT5G07160.1
itf11g04250	Reticulon family protein	NaCl_24HAS	6.62889	-2.44647	0.731786	-3.34315	0.000828343	0.00785847	OG0003483	itf02g12620, itf11g04250	AT2G20590.1, AT4G28430.1
itf11g04370	ATP binding;protein kinases;protein serine/threonine kinases	NaCl_24HAS	19.1214	-2.22687	0.573704	-3.88156	0.000103788	0.0015862	OG0009412	itf11g04370	AT2G20635.1
itf11g04890	HXXXD-type acyl-transferase family protein	NaCl_24HAS	45.6414	-2.19819	0.766148	-2.86915	0.00411578	0.0256659	OG0005409	itf00g29010, itf11g04890	AT1G03495.1, AT1G03940.1
itf11g05290	hypothetical protein	NaCl_24HAS	45.8216	-2.66049	0.72731	-3.65799	0.000254198	0.00318093
itf11g05330	hypothetical protein	NaCl_24HAS	230.29	-2.16406	0.366139	-5.91049	3.41e-09	2.93e-07
itf11g05390	B-box type zinc finger family protein	NaCl_24HAS	310.114	-4.18234	1.10431	-3.78729	0.000152301	0.00213947	OG0005264	itf11g05390	AT3G21890.1, AT4G15248.1
itf11g05560	SKU5 similar	NaCl_24HAS	6.48602	-2.72667	0.662772	-4.11404	3.89e-05	0.000740927	OG0000306	itf02g11150, itf11g05560, itf10g00970, itf15g09220	AT1G76160.1, AT1G41830.1, AT1G21860.1, AT1G21850.1
itf11g05820	FASCICLIN-like arabinoogalactan	NaCl_24HAS	131.022	-2.00443	0.385459	-5.20011	1.99e-07	9.5e-06	OG0003545	itf02g10730, itf11g05820	AT2G04780.1
itf11g06310	CBS / octicosapeptide/Phox/Bemp1 (PB1) domains-containing protein	NaCl_48HAS	160.635	-2.37329	0.703469	-3.3737	0.000741653	0.0107826
itf11g07390	Transmembrane amino acid transporter family protein	NaCl_48HAS	42.0467	-5.36436	0.976187	-5.49522	3.9e-08	5.32e-06
itf11g07400	Transmembrane amino acid transporter family protein	NaCl_48HAS	375.441	-2.24372	0.619767	-3.62026	0.000294305	0.00561464	OG0001958	itf11g07400	AT2G39130.1, AT3G54830.1
itf11g07780	conserved hypothetical protein	NaCl_24HAS	125.663	-2.99152	0.652854	-4.58222	4.6e-06	0.000131513	OG0005826	itf02g07060, itf11g07780	AT5G20790.1, AT3G43110.1
itf11g07890	pectin methylesterase	NaCl_48HAS	2602.16	-2.54038	0.333322	-7.62139	2.51e-14	3e-11	OG0002785	itf02g07240, itf11g07890	AT4G33220.1, AT3G43270.1
itf11g08920	beta galactosidase	NaCl_48HAS	5517	-3.62	0.507762	-7.12933	1.01e-12	6.83e-10	OG0003120	itf02g06170, itf06g17960, itf11g08920	AT3G13750.1
itf11g09270	Protein of unknown function (DUF1677)	NaCl_24HAS	561.249	-2.88103	0.497073	-5.796	6.79e-09	5.37e-07	OG0002265	itf15g21230	AT1G79770.1
itf11g09710	HCO3- transporter family	NaCl_48HAS	66.8299	-3.24289	1.06856	-3.03481	0.00240683	0.0250656	OG0001629	itf06g03530	AT4G32510.1, AT5G25430.1
itf11g09940	fatty acid desaturase	NaCl_48HAS	372.076	-2.19054	0.497643	-4.40184	1.07e-05	0.000470261	OG0014712	itf11g09940	AT3G15850.1
itf11g10960	jasmonate-zim-domain protein	NaCl_24HAS	600.388	-2.34139	0.334493	-6.99981	2.56e-12	5.01e-10
itf11g11060	Pathogenesis-related thaumatin superfamily protein	NaCl_24HAS	86.6869	-2.06033	0.449558	-4.58301	4.58e-06	0.000131513	OG0007630	itf11g11060	AT1G73620.1, AT1G18250.2
itf11g11560	Adenosylmethionine decarboxylase family protein	NaCl_24HAS	281.34	-2.17434	0.633607	-3.43168	0.000599849	0.00617765
itf11g12230	hypothetical protein	NaCl_48HAS	197.333	-3.45379	0.553577	-6.23905	4.4e-10	1.21e-07
itf11g12750	Ribulose bisphosphate carboxylase (small chain) family protein	NaCl_48HAS	740.933	-5.94423	1.25503	-4.73631	2.18e-06	0.000132103
itf11g12780	Ribulose bisphosphate carboxylase (small chain) family protein	NaCl_48HAS	111.11	-8.96902	1.77967	-5.03971	4.66e-07	4.13e-05
itf11g13790	hypothetical protein	NaCl_24HAS	5.31087	-2.28285	0.839352	-2.71977	0.00653269	0.0357886
itf11g15030	Leucine-rich repeat (LRR) family protein	NaCl_24HAS	24.9907	-2.02771	0.543288	-3.73229	0.000189749	0.00252958	OG0013049	itf11g15030	AT5G23400.1
itf11g15490	GRAM domain-containing protein / ABA-responsive protein-related	NaCl_24HAS	5.91328	-2.07807	0.747903	-2.77853	0.00546058	0.0314097
itf11g15510	GRAM domain-containing protein / ABA-responsive protein-related	NaCl_24HAS	4.35473	-3.60014	1.19532	-3.01185	0.00259658	0.0184005
itf11g15860	GRAM domain-containing protein / ABA-responsive protein-related	NaCl_24HAS	15.1622	-2.23176	0.665961	-3.35118	0.000804682	0.00769521
itf11g15870	GRAM domain-containing protein / ABA-responsive protein-related	NaCl_24HAS	3.14507	-4.39698	1.4403	-3.05282	0.00226703	0.0166171
itf11g17880	GRAM domain-containing protein / ABA-responsive protein-related	NaCl_24HAS	10.7419	-2.4689	0.825606	-2.99041	0.00278605	0.0193512
itf11g17890	GRAM domain-containing protein / ABA-responsive protein-related	NaCl_48HAS	15.9777	-2.18988	0.648492	-3.37688	0.000733126	0.0107121
itf11g17940	GRAM domain-containing protein / ABA-responsive protein-related	NaCl_24HAS	6.51698	-2.93421	1.03064	-2.84697	0.00441371	0.0270355
itf11g17960	GRAM domain-containing protein / ABA-responsive protein-related	NaCl_24HAS	30.6955	-2.35706	0.582647	-4.04543	5.22e-05	0.000932935
itf11g17970	GRAM domain-containing protein / ABA-responsive protein-related	NaCl_48HAS	16.3032	-2.88616	0.742407	-3.88757	0.000101251	0.00253309
itf11g19900	conserved hypothetical protein	NaCl_24HAS	345.16	-2.73659	0.421027	-6.49981	8.04e-11	1.15e-08	OG0010156	itf11g19900	AT4G24700.1
itf11g21650	circadian clock associated	NaCl_48HAS	645.725	-4.6148	0.943949	-4.88883	1.01e-06	7.41e-05	OG0012832	itf11g21650	AT5G37260.1
itf11g21670	Homeodomain-like superfamily protein	NaCl_48HAS	4469.8	-4.93769	1.00006	-4.93741	7.92e-07	6.19e-05	OG0006997	itf11g21670	AT2G46830.1, AT1G01060.1
itf12g00690	myo-inositol-1-phosphate synthase	NaCl_48HAS	5044.6	-3.00603	0.836572	-3.59327	0.00032655	0.00602794	OG0003642	itf12g00690	AT5G10170.1, AT4G39800.1, AT2G22240.1
itf12g01330	PHYTOCYSTATIN	NaCl_48HAS	7.71939	-4.47635	1.42585	-3.13943	0.00169274	0.0193849
itf12g01340	PHYTOCYSTATIN	NaCl_48HAS	17.5026	-4.6046	1.54261	-2.98495	0.00283628	0.0280219
itf12g01390	PHYTOCYSTATIN	NaCl_24HAS	4.54341	-5.31234	1.57889	-3.36461	0.000766513	0.00740389
itf12g01770	Homeodomain-like superfamily protein	NaCl_48HAS	734.895	-5.90107	1.26751	-4.65566	3.23e-06	0.000181924
itf12g01780	expansin A13	NaCl_24HAS	75.7924	-2.2367	0.564442	-3.96267	7.41e-05	0.00122088	OG0008050	itf12g01780	AT3G03220.1
itf12g01840	oxidative stress	NaCl_24HAS	5379.92	-2.47083	0.393386	-6.28094	3.37e-10	4.01e-08
itf12g02300	catalase	NaCl_48HAS	10620.7	-4.74141	0.958255	-4.94797	7.5e-07	5.97e-05
itf12g02570	plasma membrane intrinsic protein	NaCl_48HAS	11576.7	-2.74687	0.594665	-4.61918	3.85e-06	0.000209036	OG0000087	itf07g11530, itf04g30730, itf12g02570, itf09g00410	AT2G16850.1, AT4G35100.1
itf12g02700	Chaperone DnaJ-domain superfamily protein	NaCl_24HAS	1889.08	-2.53761	0.478492	-5.30334	1.14e-07	5.93e-06	OG0000826	itf08g03120, itf06g21370, itf12g02700, itf03g06850	AT4G36040.1, AT2G17880.1
itf12g02960	Peroxidase superfamily protein	NaCl_48HAS	81.6687	-2.01831	0.525646	-3.83967	0.000123199	0.00294255
itf12g03060	Peroxidase superfamily protein	NaCl_24HAS	187.305	-2.31875	0.467894	-4.95573	7.21e-07	2.83e-05
itf12g03070	Glycosyl hydrolase superfamily protein	NaCl_48HAS	222.782	-3.10083	0.720634	-4.30292	1.69e-05	0.000660234
itf12g03080	Glycosyl hydrolase superfamily protein	NaCl_48HAS	718.394	-2.7811	0.696866	-3.99086	6.58e-05	0.00185646
itf12g03380	Sec14p-like phosphatidylinositol transfer family protein	NaCl_24HAS	120.454	-2.10785	0.333127	-6.32748	2.49e-10	3.12e-08
itf12g04010	hypothetical protein	NaCl_24HAS	34.3136	-2.12324	0.472005	-4.49834	6.85e-06	0.000182821
itf12g04390	squalene epoxidase	NaCl_48HAS	57.2665	-2.40499	0.64229	-3.7444	0.000180825	0.00392153	OG0000816	itf01g01310, itf09g02760	AT1G58440.1
itf12g05550	PQ-loop repeat family protein / transmembrane family protein	NaCl_48HAS	224.758	-4.67929	0.921035	-5.08047	3.77e-07	3.51e-05	OG0010228	itf12g05550	AT4G36850.1
itf12g05590	alpha/beta-Hydrolases superfamily protein	NaCl_48HAS	56.424	-2.61302	0.512196	-5.10161	3.37e-07	3.28e-05	OG0002301	itf14g02380	AT1G26120.1
itf12g05690	CONSTANS-like	NaCl_48HAS	197.124	-3.20754	1.12899	-2.84108	0.00449615	0.0386521
itf12g06000	phloem protein 2-B13	NaCl_48HAS	89.2025	-2.27153	0.371596	-6.1129	9.78e-10	2.48e-07
itf12g06180	UDP-Glycosyltransferase superfamily protein	NaCl_24HAS	48.1845	-2.61411	0.743629	-3.51535	0.000439174	0.00486651
itf12g06210	UDP-Glycosyltransferase superfamily protein	NaCl_24HAS	68.3226	-2.1073	0.64934	-3.2453	0.00117329	0.0102355	OG0000200	itf12g06180, itf12g06170, itf12g06190, itf12g06100, itf12g06210, itf12g06140, itf12g06120, itf12g06200, itf12g06150, itf12g06130, itf12g06110, itf12g06090	AT3G02100.1
itf12g06430	Protein of unknown function (DUF179)	NaCl_48HAS	562.011	-5.87257	1.17573	-4.99483	5.89e-07	4.94e-05	OG0011720	itf12g06430	AT3G29240.1
itf12g06460	early nodulin-like protein	NaCl_24HAS	693.374	-2.15626	0.442134	-4.87693	1.08e-06	3.93e-05	OG0003735	itf12g06450, itf12g06460	AT4G12880.1, AT3G01070.1, AT5G15350.1
itf12g07170	phosphoenolpyruvate (pep)/phosphate translocator	NaCl_24HAS	300.539	-2.07465	0.443368	-4.67929	2.88e-06	8.95e-05	OG0014583	itf12g07170	AT3G01550.1
itf12g07430	conserved hypothetical protein	NaCl_24HAS	669.979	-2.12009	0.45222	-4.68819	2.76e-06	8.61e-05
itf12g07690	conserved hypothetical protein	NaCl_24HAS	21.8089	-2.1783	0.687027	-3.17062	0.00152111	0.0123808
itf12g08790	GDP-D-mannose 3',5'-epimerase	NaCl_48HAS	4332.01	-2.04015	0.55495	-3.67629	0.000236655	0.00476886
itf12g09540	WRKY DNA-binding protein	NaCl_24HAS	17.6267	-2.80278	0.694101	-4.038	5.39e-05	0.000955211	OG0012853	itf12g09540	AT5G43290.1
itf12g09970	Regulator of chromosome condensation (RCC1) family protein	NaCl_48HAS	368.385	-3.49752	0.745004	-4.69463	2.67e-06	0.000154988	OG0014634	itf12g09970	AT3G53830.1
itf12g10840	light harvesting complex photosystem II	NaCl_24HAS	1506.39	-2.24636	0.555392	-4.04465	5.24e-05	0.000935416	OG0004322	itf09g09240, itf12g10840	AT3G08940.2, AT5G01530.1
itf12g11180	APRATAXIN-like	NaCl_24HAS	22.5575	-2.19821	0.743148	-2.95797	0.00309671	0.0209381
itf12g11260	PYR1-like	NaCl_48HAS	286.423	-3.2985	0.555423	-5.93872	2.87e-09	5.85e-07	OG0001495	itf03g14430, itf12g11260, itf15g06620	AT2G38310.1
itf12g11400	Transcription factor bHLH61	NaCl_24HAS	82.5157	-2.56679	0.727267	-3.52937	0.000416551	0.00466527	OG0001936	itf03g14290, itf12g11400	AT2G40435.1, AT3G56220.1
itf12g12440	SAUR-like auxin-responsive protein family	NaCl_24HAS	12.1524	-3.65503	0.868144	-4.21017	2.55e-05	0.000522801
itf12g12540	B-box type zinc finger family protein	NaCl_48HAS	765.991	-2.22737	0.614594	-3.62413	0.000289939	0.00553556
itf12g12850	Tryptophan/tyrosine permease	NaCl_24HAS	8.50971	-3.09013	0.894708	-3.45378	0.000552779	0.00579154	OG0009208	itf12g12850	AT2G33260.1
itf12g13040	transducin family protein / WD-40 repeat family protein	NaCl_24HAS	14.2539	-2.03249	0.77362	-2.62724	0.00860798	0.0434723
itf12g13540	SOUL heme-binding family protein	NaCl_48HAS	1152.54	-2.02691	0.523862	-3.86916	0.000109209	0.00268973	OG0013041	itf12g13540	AT5G20140.2
itf12g14060	Integrase-type DNA-binding superfamily protein	NaCl_24HAS	21.711	-2.51235	0.624904	-4.02038	5.81e-05	0.0010064	OG0002283	itf12g14060	AT5G11190.1, AT5G25390.2
itf12g15130	Glycosyl hydrolase superfamily protein	NaCl_24HAS	893.229	-2.06626	0.367953	-5.61557	1.96e-08	1.31e-06
itf12g15560	EIN3-binding F box protein	NaCl_24HAS	6.96345	-2.82878	0.838555	-3.3734	0.000742459	0.0072454	OG0001250	itf03g20590, itf03g20570, itf13g01870, itf12g15560	AT5G25350.1, AT2G25490.1
itf12g16430	alpha/beta-Hydrolases superfamily protein	NaCl_24HAS	63.9382	-2.03453	0.463735	-4.38727	1.15e-05	0.00027557	OG0002143	itf10g16490, itf12g16430	AT5G41900.1, AT1G64670.1, AT4G24140.1
itf12g16800	early nodulin-like protein	NaCl_24HAS	98.3473	-2.95927	0.50018	-5.91641	3.29e-09	2.84e-07	OG0005380	itf10g16440, itf12g16800	AT1G64640.1
itf12g18920	conserved hypothetical protein	NaCl_24HAS	429.025	-2.17634	0.791601	-2.74929	0.00597239	0.0335009	OG0014160	itf12g18920	AT4G23493.1
itf12g19120	cytochrome P450, family 86, subfamily A, polypeptide	NaCl_24HAS	1737.73	-2.48444	0.518809	-4.78874	1.68e-06	5.65e-05	OG0001580	itf12g19120	AT1G63710.1
itf12g19420	protein kinase family protein	NaCl_48HAS	2098.52	-2.56075	0.661961	-3.86844	0.000109535	0.00269198	OG0006202	itf12g18630	AT5G25630.2
itf12g20680	photosystem II subunit X	NaCl_48HAS	4199.04	-2.09506	0.381127	-5.49701	3.86e-08	5.29e-06	OG0002064	itf01g16460, itf15g20090, itf12g20680	AT2G06520.1
itf12g20750	Mob1/phocein family protein	NaCl_48HAS	90.1931	-2.4527	0.537092	-4.56664	4.96e-06	0.000257224
itf12g20760	Acyl-CoA N-acyltransferases (NAT) superfamily protein	NaCl_48HAS	310.159	-3.55861	0.972806	-3.65808	0.000254108	0.00501573	OG0014048	itf12g20760	AT2G06025.1
itf12g20830	Subtilase family protein	NaCl_24HAS	33.5568	-2.07411	0.386752	-5.36289	8.19e-08	4.5e-06
itf12g21830	hypothetical protein	NaCl_24HAS	131.94	-3.70144	0.708194	-5.22659	1.73e-07	8.41e-06
itf12g22290	nodulin MtN21 /EamA-like transporter family protein	NaCl_48HAS	86.2998	-3.72195	1.30013	-2.86275	0.00419982	0.0368373
itf12g22490	conserved hypothetical protein	NaCl_24HAS	43.8869	-2.56116	0.442605	-5.78656	7.18e-09	5.58e-07
itf12g22550	actin-12	NaCl_24HAS	4632.3	-2.29253	0.576431	-3.97711	6.98e-05	0.00116091	OG0000031	itf03g15730, itf12g22550	AT3G53750.1, AT2G37620.1
itf12g23670	PYR1-like	NaCl_48HAS	153.332	-3.21408	0.639739	-5.02404	5.06e-07	4.4e-05
itf12g23820	Nuclear transport factor 2 (NTF2) family protein	NaCl_24HAS	48.0161	-2.02791	0.500278	-4.05357	5.04e-05	0.000909107
itf12g24160	Transcriptional coactivator/pterin dehydratase	NaCl_48HAS	4124.19	-3.22859	0.603113	-5.3532	8.64e-08	1.05e-05	OG0012778	itf12g24160	AT5G51110.1
itf12g24230	Chlorophyll A-B binding family protein	NaCl_24HAS	142.102	-2.90411	0.674436	-4.30599	1.66e-05	0.000373495
itf12g24690	EXORDIUM like	NaCl_24HAS	318.244	-2.30436	0.447923	-5.14455	2.68e-07	1.22e-05
itf12g24800	2 iron, 2 sulfur cluster binding	NaCl_48HAS	714.763	-2.01858	0.463163	-4.35825	1.31e-05	0.000546841	OG0012906	itf12g24800	AT5G51720.1
itf12g24950	2-oxoglutarate (2OG) and Fe(II)-dependent oxygenase superfamily protein	NaCl_24HAS	28.4743	-3.32494	0.594207	-5.59559	2.2e-08	1.45e-06	OG0001288	itf05g14240, itf12g24950, itf03g12980	AT5G51810.1, AT4G25420.1, AT1G60980.1, AT5G07200.1
itf12g25560	HXXXD-type acyl-transferase family protein	NaCl_24HAS	2092.88	-2.3657	0.379309	-6.23687	4.46e-10	5.14e-08
itf12g25640	heat shock protein 90.1	NaCl_48HAS	2744.94	-2.74058	0.986139	-2.7791	0.00545104	0.0440228	OG0000285	itf06g15680, itf06g15660, itf06g15650, itf05g26750, itf05g26730, itf12g25640, itf10g15390	AT5G52640.1, AT5G56030.2, AT5G56010.1, AT5G56000.1
itf12g25700	UDP-glucosyl transferase 88A1	NaCl_24HAS	40.7387	-2.47112	0.586946	-4.21014	2.55e-05	0.000522801	OG0004341	itf12g25700	AT3G16520.3
itf12g25760	CAAX amino terminal protease family protein	NaCl_24HAS	278.926	-2.16592	0.448096	-4.8336	1.34e-06	4.72e-05
itf12g25930	sigma factor E	NaCl_48HAS	620.776	-2.79538	0.731454	-3.82168	0.000132544	0.00310816
itf12g26090	Lipase class 3-related protein	NaCl_24HAS	16.4784	-2.01306	0.527863	-3.8136	0.000136959	0.00197036
itf12g26430	Major facilitator superfamily protein	NaCl_24HAS	50.6556	-2.08832	0.69033	-3.02511	0.00248541	0.0177904	OG0002173	itf05g19650, itf12g26430	AT1G64650.1, AT3G49310.1, AT4G27720.1
itf12g26700	hypothetical protein	NaCl_24HAS	2.31935	-4.2909	1.53182	-2.80118	0.00509161	0.0298748
itf12g27150	Peroxidase superfamily protein	NaCl_48HAS	595.809	-2.05673	0.424416	-4.84602	1.26e-06	8.56e-05
itf12g27280	SNF1-related protein kinase 2.5	NaCl_48HAS	64.4203	-4.20674	0.739369	-5.68963	1.27e-08	2.14e-06	OG0000071	itf10g24450	AT4G33950.1
itf12g27680	3-ketoacyl-CoA synthase	NaCl_48HAS	575.247	-2.06481	0.241752	-8.54102	1.33e-17	2.22e-14
itf12g27780	cellulose synthase A2	NaCl_48HAS	62.4934	-2.17281	0.6079	-3.57429	0.000351175	0.00636073	OG0000035	itf03g09430, itf12g27780, itf05g21470, itf06g25290, itf01g30430, itf01g31180	AT2G21770.1, AT4G39350.1, AT5G64740.1, AT5G09870.1
itf13g01870	EIN3-binding F box protein	NaCl_24HAS	507.202	-2.00257	0.506132	-3.95661	7.6e-05	0.00124369	OG0001250	itf03g20590, itf03g20570, itf13g01870, itf12g15560	AT5G25350.1, AT2G25490.1
itf13g02130	Ferritin-like domain containing protein	NaCl_24HAS	134.142	-2.22027	0.486747	-4.56145	5.08e-06	0.00014319	OG0000862	itf13g13060, itf15g06810, itf15g06800, itf13g02130, itf13g02140	AT1G47980.1
itf13g04890	purine permease	NaCl_24HAS	14.0697	-2.45271	0.790227	-3.1038	0.00191052	0.0146206
itf13g05960	nitrate transporter 1.5	NaCl_48HAS	847.983	-2.0313	0.529063	-3.83942	0.000123323	0.00294255	OG0014467	itf13g05960	AT1G32450.1
itf13g07160	HXXXD-type acyl-transferase family protein	NaCl_24HAS	47.8916	-2.15065	0.358277	-6.00276	1.94e-09	1.83e-07	OG0006074	itf13g07160	AT5G02890.1
itf13g08060	Galactose mutarotase-like superfamily protein	NaCl_24HAS	208.895	-2.48678	0.453817	-5.47971	4.26e-08	2.55e-06
itf13g08230	hypothetical protein	NaCl_48HAS	72.2644	-2.00263	0.494146	-4.05272	5.06e-05	0.00151443
itf13g08290	Bifunctional inhibitor/lipid-transfer protein/seed storage 2S albumin superfamily protein	NaCl_48HAS	114.981	-2.41213	0.480102	-5.0242	5.06e-07	4.4e-05
itf13g08920	ethylene responsive element binding factor	NaCl_24HAS	13.6224	-2.29994	0.660066	-3.48441	0.000493219	0.00530216
itf13g10210	Tetratricopeptide repeat (TPR)-like superfamily protein	NaCl_48HAS	438.906	-2.06506	0.508655	-4.05985	4.91e-05	0.00147953	OG0007457	itf13g10210	AT1G31920.1
itf13g11930	pinoresinol reductase	NaCl_24HAS	19.8939	-2.28443	0.763518	-2.99199	0.00277169	0.0192923
itf13g12290	ribosomal protein L2	NaCl_24HAS	816.042	-4.39452	0.892313	-4.92486	8.44e-07	3.24e-05	OG0004748	itf13g12290	ATCG00830.1, ATCG01310.1
itf13g12740	P-loop containing nucleoside triphosphate hydrolases superfamily protein	NaCl_24HAS	147.512	-2.18499	0.324369	-6.73612	1.63e-11	2.68e-09
itf13g13310	cytochrome P450, family 82, subfamily C, polypeptide	NaCl_48HAS	59.8791	-2.54197	0.594956	-4.27254	1.93e-05	0.000728501
itf13g13880	Pectin lyase-like superfamily protein	NaCl_48HAS	540.163	-2.04902	0.527752	-3.88254	0.000103371	0.00257585	OG0000389	itf01g26580, itf13g13880, itf04g08970, itf04g08990	AT1G04680.1, AT4G13710.1
itf13g14740	hypothetical protein	NaCl_48HAS	370.784	-2.4622	0.523242	-4.70566	2.53e-06	0.000147942
itf13g15380	hypothetical protein	NaCl_24HAS	24.3529	-2.53358	0.810863	-3.12454	0.00178081	0.0138871
itf13g15560	flavonol synthase	NaCl_24HAS	113.623	-3.70014	0.762614	-4.85193	1.22e-06	4.37e-05	OG0002407	itf13g15560	AT5G63600.2, AT5G63580.1, AT5G63595.1, AT5G43935.1, AT5G63590.1, AT5G08640.1
itf13g17000	senescence-associated gene	NaCl_48HAS	328.889	-3.40181	0.599614	-5.67333	1.4e-08	2.3e-06
itf13g18020	Peroxidase family protein	NaCl_24HAS	38.6129	-2.87925	0.602482	-4.77897	1.76e-06	5.89e-05	OG0007939	itf13g18020	AT3G17070.1, AT3G42570.1
itf13g18220	DUF4378 domain containing protein	NaCl_24HAS	32.2206	-2.16013	0.358254	-6.02959	1.64e-09	1.59e-07
itf13g18660	ARM repeat superfamily protein	NaCl_24HAS	34.1886	-2.19637	0.400485	-5.48428	4.15e-08	2.5e-06	OG0009782	itf13g18660	AT4G15830.1
itf13g18950	hypothetical protein	NaCl_24HAS	21.7734	-2.60317	0.653459	-3.98367	6.79e-05	0.00113999
itf13g19050	hypothetical protein	NaCl_24HAS	16.2778	-5.96511	1.25382	-4.75754	1.96e-06	6.46e-05
itf13g20170	Chlorophyll A-B binding family protein	NaCl_48HAS	9359.09	-3.01319	1.03716	-2.90523	0.00366985	0.0335629	OG0002097	itf13g20170	AT3G22840.1, AT4G14690.1
itf13g20440	S-adenosyl-L-methionine-dependent methyltransferases superfamily protein	NaCl_48HAS	4289.13	-2.04943	0.403907	-5.07401	3.9e-07	3.58e-05
itf13g21260	Mannose-binding lectin superfamily protein	NaCl_48HAS	1573.87	-2.13072	0.292611	-7.28175	3.3e-13	2.5e-10
itf13g22450	Hydroxyproline-rich glycoprotein family protein	NaCl_48HAS	2751.39	-2.28875	0.548498	-4.17276	3.01e-05	0.00102032	OG0005748	itf13g22450	AT3G25690.1
itf13g22480	CLAVATA3/ESR-RELATED	NaCl_24HAS	41.9933	-2.58495	0.649212	-3.98168	6.84e-05	0.001146	OG0002985	itf06g14150	AT1G68795.1
itf13g22520	Eukaryotic aspartyl protease family protein	NaCl_24HAS	178.303	-2.85117	0.436231	-6.53592	6.32e-11	9.32e-09
itf14g00350	conserved hypothetical protein	NaCl_48HAS	145.271	-2.14791	0.624825	-3.43762	0.000586854	0.00912609	OG0009701	itf14g00350	AT2G01755.1
itf14g00660	glycosyl hydrolase 9B1	NaCl_24HAS	63.404	-2.59035	0.465293	-5.56714	2.59e-08	1.67e-06	OG0002932	itf04g14540, itf14g00660	AT1G23210.1, AT1G70710.1
itf14g01430	HSP20-like chaperones superfamily protein	NaCl_24HAS	1576.77	-4.94539	1.11135	-4.44989	8.59e-06	0.000217407
itf14g02570	conserved hypothetical protein	NaCl_48HAS	153.734	-2.03745	0.633318	-3.2171	0.00129494	0.0160075
itf14g03290	hypothetical protein	NaCl_24HAS	166.506	-2.09273	0.403953	-5.18064	2.21e-07	1.04e-05
itf14g03880	Glutathione S-transferase family protein	NaCl_24HAS	354.715	-2.2118	0.444038	-4.98112	6.32e-07	2.53e-05	OG0001370	itf08g16270, itf14g03830, itf14g03880, itf14g03850	AT1G10370.1, AT1G10360.1
itf14g03920	Leucine-rich repeat receptor-like protein kinase family protein	NaCl_24HAS	3.82091	-2.63728	1.0046	-2.62522	0.0086593	0.0435972
itf14g04810	carbonic anhydrase	NaCl_48HAS	2285.75	-2.08877	0.508814	-4.10518	4.04e-05	0.00128194	OG0001344	itf12g07270, itf03g00720	AT3G01500.2, AT5G14740.1
itf14g05180	phosphate transporter 2;1	NaCl_48HAS	198.367	-2.07634	0.516131	-4.0229	5.75e-05	0.00166981
itf14g05210	Phototropic-responsive NPH3 family protein	NaCl_24HAS	21.2356	-3.36508	0.725408	-4.63888	3.5e-06	0.000105536
itf14g05990	myosin	NaCl_24HAS	52.2758	-2.88512	0.702879	-4.10471	4.05e-05	0.000766449
itf14g06120	hypothetical protein	NaCl_24HAS	30.7861	-2.51771	0.678198	-3.71236	0.000205339	0.00270163
itf14g09940	Outer membrane OMP85 family protein	NaCl_48HAS	11.4343	-2.31716	0.751008	-3.0854	0.00203278	0.0221651
itf14g09960	DNAJ homologue	NaCl_48HAS	1706.66	-3.15577	0.728974	-4.32906	1.5e-05	0.000601397	OG0000617	itf12g21370, itf05g05470, itf03g16780, itf14g09960	AT5G22060.1, AT3G44110.1
itf14g10560	Bifunctional inhibitor/lipid-transfer protein/seed storage 2S albumin superfamily protein	NaCl_24HAS	485.365	-2.40161	0.402666	-5.96429	2.46e-09	2.23e-07	OG0002074	itf04g32770, itf14g10560	AT3G43720.1, AT2G27130.1
itf14g14510	HSP20-like chaperones superfamily protein	NaCl_24HAS	1357.08	-4.63445	1.17867	-3.93191	8.43e-05	0.00135005
itf14g14820	hypothetical protein	NaCl_24HAS	63.1439	-2.35778	0.516419	-4.56563	4.98e-06	0.000140665
itf14g16160	mitogen-activated protein kinase kinase kinase	NaCl_48HAS	280.392	-2.15558	0.521936	-4.12997	3.63e-05	0.00117656	OG0006965	itf14g16160	AT1G07150.1, AT2G30040.1
itf14g16500	ovate family protein	NaCl_24HAS	2.09089	-4.22775	1.52155	-2.77858	0.00545973	0.0314097
itf14g18440	sulfate transporter 3;1	NaCl_24HAS	101.001	-2.35684	0.607826	-3.87749	0.000105539	0.00160734
itf14g18720	Protein of unknown function (DUF3049)	NaCl_24HAS	47.943	-4.51308	0.651305	-6.92929	4.23e-12	7.93e-10	OG0000590	itf04g15690	AT5G19260.1, AT3G06020.1
itf14g18740	Tetratricopeptide repeat (TPR)-like superfamily protein	NaCl_24HAS	12.1153	-2.56149	0.758512	-3.377	0.000732812	0.00718599
itf14g18920	Tetratricopeptide repeat (TPR)-like superfamily protein	NaCl_24HAS	57.5425	-2.40876	0.5875	-4.10002	4.13e-05	0.000778221
itf14g19100	RNI-like superfamily protein	NaCl_24HAS	46.6965	-2.7251	0.521319	-5.22731	1.72e-07	8.39e-06
itf14g19670	Pectin lyase-like superfamily protein	NaCl_48HAS	300.136	-2.34844	0.5416	-4.33612	1.45e-05	0.00058894	OG0002356	itf07g18850, itf04g24100, itf14g19670	AT3G16850.1
itf14g19850	DUF4228 domain containing protein	NaCl_24HAS	33.7705	-2.7315	0.618352	-4.41738	9.99e-06	0.000245465	OG0009889	itf14g19850	AT4G02090.1
itf15g00530	C2H2-type zinc finger family protein	NaCl_24HAS	20.2332	-4.42392	1.11544	-3.96608	7.31e-05	0.00120582
itf15g00700	poly(A) binding protein	NaCl_48HAS	165.017	-2.0561	0.496367	-4.1423	3.44e-05	0.00112966	OG0009327	itf15g00700	AT2G36660.1
itf15g01330	conserved hypothetical protein	NaCl_24HAS	424.209	-2.37922	0.494158	-4.8147	1.47e-06	5.09e-05	OG0001784	itf00g65750, itf01g11420, itf15g01330	AT3G52740.1
itf15g01740	ovate family protein	NaCl_24HAS	342.038	-2.69881	0.503345	-5.36176	8.24e-08	4.51e-06
itf15g01860	hydroxyproline-rich glycoprotein family protein	NaCl_24HAS	3.35079	-3.56518	1.33004	-2.68051	0.00735104	0.0389852
itf15g01930	plant U-box	NaCl_24HAS	13.6934	-2.22729	0.687403	-3.24015	0.00119467	0.0103771	OG0004353	itf09g12930, itf15g01930, itf14g10000	AT3G11840.1
itf15g04040	Gibberellin-regulated family protein	NaCl_24HAS	158.256	-2.05775	0.794999	-2.58837	0.00964317	0.0470871
itf15g04210	serine carboxypeptidase-like	NaCl_48HAS	1588.78	-2.64146	0.502312	-5.2586	1.45e-07	1.63e-05
itf15g04390	IAA-leucine resistant (ILR)-like gene	NaCl_48HAS	210.542	-2.20491	0.423279	-5.20912	1.9e-07	2.02e-05	OG0010692	itf15g04390	AT1G44350.1
itf15g06340	Nuclear transport factor 2 (NTF2) family protein	NaCl_48HAS	111.765	-2.86324	0.436904	-6.55347	5.62e-11	2.2e-08	OG0006238	itf09g09680, itf15g06340	AT5G01740.1
itf15g06620	PYR1-like	NaCl_48HAS	303.503	-2.86139	0.442792	-6.46217	1.03e-10	3.86e-08	OG0001495	itf03g14430, itf12g11260, itf15g06620	AT2G38310.1
itf15g06730	Protein of unknown function (DUF688)	NaCl_24HAS	46.1857	-2.70093	0.494328	-5.46384	4.66e-08	2.77e-06	OG0011962	itf07g13810, itf15g06730	AT3G51760.1
itf15g06830	receptor like protein	NaCl_24HAS	37.8799	-2.07517	0.513912	-4.03799	5.39e-05	0.000955211
itf15g06950	wall associated kinase	NaCl_24HAS	7.84787	-2.72316	0.800803	-3.40054	0.00067254	0.00673079
itf15g06970	wall associated kinase	NaCl_24HAS	5.49111	-5.50158	1.47561	-3.72833	0.000192749	0.00256268
itf15g07180	Carbohydrate-binding-like fold	NaCl_48HAS	233.831	-2.52725	0.65909	-3.83445	0.000125848	0.00299029	OG0004503	itf12g10760, itf15g07180	AT5G01260.2
itf15g07880	glyoxal oxidase-related protein	NaCl_24HAS	53.6862	-2.77864	0.639836	-4.34274	1.41e-05	0.000325915
itf15g08060	rubisco activase	NaCl_48HAS	102970	-5.34715	0.906477	-5.89883	3.66e-09	7.23e-07
itf15g08210	Haloacid dehalogenase-like hydrolase (HAD) superfamily protein	NaCl_48HAS	4689.14	-2.05313	0.607922	-3.37729	0.000732041	0.0107121	OG0006094	itf12g09530, itf15g08210	AT5G02230.1
itf15g08520	ribonuclease	NaCl_48HAS	220.255	-3.7404	0.547329	-6.83392	8.26e-12	4.32e-09
itf15g08580	conserved hypothetical protein	NaCl_48HAS	21.412	-2.28757	0.755572	-3.0276	0.00246508	0.0254993	OG0009296	itf15g08580	AT2G37530.1
itf15g08780	SAUR-like auxin-responsive protein family	NaCl_48HAS	5.83072	-2.35133	0.847527	-2.77434	0.0055314	0.0444569
itf15g08800	SAUR-like auxin-responsive protein family	NaCl_24HAS	9.7071	-3.93342	1.14238	-3.44316	0.000574953	0.00597282
itf15g08830	SAUR-like auxin-responsive protein family	NaCl_48HAS	12.4547	-2.61601	0.727257	-3.59709	0.000321802	0.00596667
itf15g08860	SAUR-like auxin-responsive protein family	NaCl_48HAS	5.69268	-3.85533	1.1127	-3.46486	0.000530515	0.0085239
itf15g08890	SAUR-like auxin-responsive protein family	NaCl_48HAS	19.7389	-3.68164	0.876468	-4.20053	2.66e-05	0.000924549
itf15g08910	SAUR-like auxin-responsive protein family	NaCl_48HAS	7.28947	-2.94075	0.814405	-3.61093	0.000305106	0.00575934
itf15g08920	SAUR-like auxin-responsive protein family	NaCl_48HAS	5.21908	-4.06457	1.16405	-3.49177	0.000479839	0.00799243
itf15g09780	glyceraldehyde-3-phosphate dehydrogenase B subunit	NaCl_48HAS	7645.19	-3.10324	0.674379	-4.60163	4.19e-06	0.00022123
itf15g10480	conserved hypothetical protein	NaCl_48HAS	2518.42	-2.28278	0.694538	-3.28676	0.00101346	0.0133573	OG0010973	itf15g10480	AT1G42430.1
itf15g10880	LRR and NB-ARC domains-containing disease resistance protein	NaCl_24HAS	157.777	-2.98741	0.503447	-5.93392	2.96e-09	2.6e-07
itf15g13150	phloem protein 2-B15	NaCl_24HAS	118.529	-2.10927	0.568187	-3.71229	0.000205395	0.00270163
itf15g15240	ferric reduction oxidase	NaCl_48HAS	506.667	-4.6355	0.780812	-5.93676	2.91e-09	5.88e-07	OG0008454	itf15g15240	AT5G49740.1, AT5G49730.1
itf15g17670	Plant protein of unknown function (DUF868)	NaCl_24HAS	596.847	-2.16646	0.443547	-4.88439	1.04e-06	3.8e-05
itf15g19180	ribosomal protein S15A	NaCl_48HAS	153.291	-2.03264	0.451624	-4.50074	6.77e-06	0.00032834	OG0000570	itf03g17140, itf14g08280, itf00g30350, itf15g19180, itf05g04280	AT3G46040.1, AT1G07770.1, AT5G59850.1, AT2G39590.1
itf15g19820	NB-ARC domain-containing disease resistance protein	NaCl_24HAS	6.24552	-2.23655	0.694402	-3.22083	0.00127818	0.0108796
itf15g19840	Disease resistance protein (CC-NBS-LRR class) family	NaCl_24HAS	14.2653	-2.36178	0.5195	-4.54625	5.46e-06	0.000152449
itf15g21230	Protein of unknown function (DUF1677)	NaCl_24HAS	25.7564	-2.13954	0.498966	-4.28795	1.8e-05	0.000398989	OG0002265	itf15g21230	AT1G79770.1
itf15g21870	BURP domain-containing protein	NaCl_24HAS	1488.66	-3.35958	0.382319	-8.78738	1.53e-18	9.56e-16	OG0003246	itf06g03200, itf15g21870, itf15g21880	AT5G25610.1
itf15g21880	BURP domain-containing protein	NaCl_24HAS	90.9709	-2.60567	0.383581	-6.79301	1.1e-11	1.91e-09	OG0003246	itf06g03200, itf15g21870, itf15g21880	AT5G25610.1
itf15g22780	Protein of unknown function, DUF642	NaCl_24HAS	3147.51	-2.01848	0.302477	-6.67317	2.5e-11	3.99e-09
itf15g23280	Bifunctional inhibitor/lipid-transfer protein/seed storage 2S albumin superfamily protein	NaCl_24HAS	8087.99	-2.44546	0.38169	-6.40694	1.48e-10	1.99e-08
