# Supplementary material for: Identification of genes associated with abiotic stress tolerance in sweetpotato using weighted gene co‐expression network analysis
Source: Plant Direct. 2023 Oct 3;7(10):e532. doi: 10.1002/pld3.532 (PMC10546384; doi:10.1002/pld3.532)
Supplement: Supplementary file 10 — Table S9. Common differentially down regulated genes (LFC > − 2.0; p‐value < .05) in leaf tissues following heat (40 °C) stress and salt (NaCl) stress treatment on Beauregard plants. [file PLD3-7-e532-s001.xlsx]

## Sheet: Sheet1
Table S9. Common differentially down regulated genes (LFC < - 2.0; p-value < 0.05) in leaf tissues following heat (40℃) stress and salt (NaCl) stress treatment on sweetpotato plants
		Heat stress							Salt stress
gene	Functional_annotation	treatment_timepoint	baseMean	log2FoldChange	lfcSE	stat	p-value	padj	treatment_timepoint	baseMean	log2FoldChange	lfcSE	stat	p-value	padj	orthogroup	I. trifida paralogs	Arabidopsis orthologs
itf00g00730	hypothetical protein	heat_24HAS	16.2439	-3.8729	1.01734	-3.80688	0.000140731	0.00127127	NaCl_24HAS	16.2439	-4.32874	1.0415	-4.15626	3.23e-05	0.000636821
itf00g00740	hypothetical protein	heat_24HAS	17.3603	-2.94295	0.861635	-3.41554	0.000636564	0.00446402	NaCl_24HAS	17.3603	-3.58006	0.888764	-4.02814	5.62e-05	0.000982213
itf00g01380	CAP (Cysteine-rich secretory proteins, Antigen 5, and Pathogenesis-related 1 protein) superfamily protein	heat_24HAS	5.24887	-3.61418	1.1933	-3.02873	0.00245588	0.0132546	NaCl_24HAS	5.24887	-3.00569	1.10847	-2.71157	0.00669655	0.0364398
itf00g02070	photosystem II reaction center protein G	heat_24HAS	583.457	-2.92176	0.973477	-3.00136	0.00268776	0.0142145	NaCl_24HAS	583.457	-4.82502	0.976684	-4.9402	7.8e-07	3.03e-05	OG0002552		ATCG00430.1
itf00g02080	photosystem II reaction center protein B	heat_24HAS	1410.8	-2.43386	0.729716	-3.33536	0.000851904	0.00566999	NaCl_24HAS	1410.8	-4.00417	0.730819	-5.47901	4.28e-08	2.56e-06
itf00g02090	ribosomal protein S11	heat_24HAS	408.547	-3.52303	0.982924	-3.58423	0.000338072	0.0026359	NaCl_24HAS	408.547	-4.45281	0.985037	-4.52045	6.17e-06	0.000168152	OG0004752		ATCG00750.1
itf00g13890	RNA-binding (RRM/RBD/RNP motifs) family protein	heat_48HAS	128.57	-2.51836	0.737797	-3.41335	0.000641684	0.00348766	NaCl_48HAS	128.57	-2.2034	0.734498	-2.99987	0.00270092	0.027137
itf00g19680	acetyl-CoA carboxylase carboxyl transferase subunit beta	heat_24HAS	373.545	-3.75886	0.89992	-4.17689	2.96e-05	0.00034102	NaCl_24HAS	373.545	-5.26928	0.906069	-5.81554	6.04e-09	4.88e-07	OG0006589		ATCG00500.1
itf00g19690	ribulose-bisphosphate carboxylases	heat_24HAS	4993.73	-3.21059	0.608138	-5.27937	1.3e-07	3.14e-06	NaCl_24HAS	4993.73	-2.81918	0.608051	-4.63643	3.54e-06	0.000106553	OG0009053		ATCG00490.1
itf00g20130	Cytochrome c oxidase, subunit III	heat_24HAS	51.0764	-2.8341	0.670722	-4.22545	2.38e-05	0.000283084	NaCl_24HAS	51.0764	-2.89372	0.671187	-4.31135	1.62e-05	0.000365795	OG0006985		ATMG00730.1, AT2G07687.1
itf00g20190	NADH dehydrogenase subunit	heat_24HAS	42.6907	-2.33666	0.560243	-4.1708	3.04e-05	0.000348307	NaCl_24HAS	42.6907	-2.48277	0.562679	-4.4124	1.02e-05	0.000250478	OG0009735		ATMG00510.1
itf00g26070	nudix hydrolase	heat_48HAS	27.835	-2.42457	0.979781	-2.4746	0.0133385	0.0412219	NaCl_48HAS	27.835	-2.73018	0.98405	-2.77443	0.00552979	0.0444569
itf00g27870	alpha carbonic anhydrase	heat_48HAS	420.837	-5.95151	0.767637	-7.75302	8.97e-15	8.35e-13	NaCl_48HAS	420.837	-2.96496	0.74659	-3.97133	7.15e-05	0.001971
itf00g29770	Calcium-binding EF-hand family protein	heat_48HAS	555.853	-2.59397	0.572439	-4.53143	5.86e-06	6.45e-05	NaCl_48HAS	555.853	-2.2816	0.571739	-3.99064	6.59e-05	0.00185646	OG0001657	itf04g08590, itf04g08580, itf00g29760, itf00g29770	AT4G13440.1
itf00g38020	hypothetical protein	heat_48HAS	3.80444	-2.45517	0.996627	-2.46348	0.0137595	0.0422246	NaCl_48HAS	3.80444	-4.63005	1.36149	-3.40073	0.000672055	0.010082
itf00g39270	Heavy metal transport/detoxification superfamily protein	heat_48HAS	9.79125	-2.2065	0.801605	-2.7526	0.00591245	0.0214531	NaCl_24HAS	9.79125	-3.39339	0.893379	-3.79838	0.000145646	0.00206143	OG0005347		AT1G06330.1
itf00g39520	SAUR-like auxin-responsive protein family	heat_48HAS	17.7532	-3.21379	0.926707	-3.46797	0.000524411	0.00294354	NaCl_24HAS	17.7532	-2.30443	0.815964	-2.82419	0.00474006	0.0283852
itf00g41430	structural constituent of ribosome;protein binding	heat_24HAS	780.987	-2.69277	0.690897	-3.8975	9.72e-05	0.000933609	NaCl_24HAS	780.987	-3.47979	0.691746	-5.03044	4.89e-07	2.03e-05	OG0009730		ATMG00090.1
itf00g44070	NADH dehydrogenase subunit 5C	heat_24HAS	8.53963	-2.37936	0.724992	-3.28191	0.00103108	0.00658825	NaCl_24HAS	8.53963	-2.51709	0.734826	-3.42543	0.000613835	0.00629943	OG0002093		ATMG00060.1, ATMG00513.1, ATMG00665.1
itf00g44080	hypothetical protein	heat_48HAS	22.8267	-2.13382	0.831632	-2.56582	0.0102931	0.0334324	NaCl_24HAS	22.8267	-2.33697	0.749153	-3.11949	0.00181167	0.0140776
itf00g45710	hypothetical protein	heat_24HAS	56.9848	-2.17284	0.654466	-3.32001	0.000900127	0.00592771	NaCl_24HAS	56.9848	-2.54633	0.658111	-3.86915	0.000109217	0.00164805
itf00g45950	subtilase 1.3	heat_24HAS	21.5762	-3.12409	1.04932	-2.97727	0.00290828	0.0151126	NaCl_24HAS	21.5762	-4.61938	1.10385	-4.18479	2.85e-05	0.000573512
itf00g48120	Alpha-L RNA-binding motif/Ribosomal protein S4 family protein	heat_24HAS	109.151	-4.05455	1.04957	-3.86306	0.000111975	0.00105115	NaCl_24HAS	109.151	-5.38496	1.06531	-5.05483	4.31e-07	1.82e-05	OG0009152		ATMG00290.1, AT2G07734.1
itf00g49250	serine hydroxymethyltransferase	heat_24HAS	226.664	-2.1254	0.597976	-3.55433	0.000378946	0.00290396	NaCl_24HAS	226.664	-2.875	0.60044	-4.78816	1.68e-06	5.65e-05
itf00g51140	cytochrome C biogenesis	heat_24HAS	85.7722	-2.30643	0.570455	-4.04314	5.27e-05	0.000557521	NaCl_24HAS	85.7722	-2.02343	0.567533	-3.5653	0.000363439	0.00418656	OG0005049		AT2G07815.1, ATMG00180.1
itf00g59210	hypothetical protein	heat_24HAS	2.10938	-5.48703	1.82337	-3.00928	0.00261871	0.0139206	NaCl_24HAS	2.10938	-5.51242	1.82337	-3.0232	0.00250116	0.0178739
itf00g60230	hypothetical protein	heat_24HAS	13.0908	-2.49893	0.729465	-3.4257	0.000613221	0.00433407	NaCl_24HAS	13.0908	-2.05788	0.706289	-2.91365	0.00357227	0.0231743
itf00g60780	Kunitz family trypsin and protease inhibitor protein	heat_48HAS	5.50057	-2.70715	0.850893	-3.18154	0.00146492	0.00686939	NaCl_48HAS	5.50057	-2.34373	0.799447	-2.93169	0.00337119	0.031699
itf00g60940	hypothetical protein	heat_48HAS	5.84432	-3.8386	1.48879	-2.57833	0.0099279	0.0324836	NaCl_48HAS	5.84432	-4.49432	1.61461	-2.78353	0.00537716	0.0436088
itf00g64860	hypothetical protein	heat_24HAS	36.0883	-2.33855	0.639174	-3.6587	0.000253498	0.00208494	NaCl_24HAS	36.0883	-2.39983	0.639717	-3.7514	0.000175848	0.0023852
itf00g65340	hypothetical protein	heat_24HAS	11.0891	-2.2506	0.811316	-2.77401	0.00553693	0.0252508	NaCl_24HAS	11.0891	-2.11193	0.802315	-2.63229	0.0084812	0.0429892
itf00g65630	Intron maturase, type II family protein	heat_24HAS	26.1322	-2.13734	0.696243	-3.06982	0.00214185	0.0118923	NaCl_24HAS	26.1322	-3.23266	0.727834	-4.44149	8.93e-06	0.000224771	OG0006998		ATMG00520.1
itf01g00790	GDSL-like Lipase/Acylhydrolase superfamily protein	heat_48HAS	14.0421	-2.46673	0.689433	-3.5779	0.000346363	0.00207984	NaCl_24HAS	14.0421	-3.19927	0.691993	-4.62326	3.78e-06	0.000112133
itf01g01010	Ankyrin repeat family protein	heat_48HAS	47.8058	-7.21603	1.60277	-4.50224	6.72e-06	7.27e-05	NaCl_48HAS	47.8058	-5.67843	1.48089	-3.83448	0.000125828	0.00299029
itf01g01040	Ankyrin repeat family protein	heat_48HAS	4.1123	-5.86191	1.65326	-3.54566	0.000391627	0.002313	NaCl_24HAS	4.1123	-5.01725	1.655	-3.03156	0.00243292	0.0175391
itf01g01060	Ankyrin repeat family protein	heat_48HAS	46.8952	-3.5682	0.900224	-3.96367	7.38e-05	0.000565631	NaCl_48HAS	46.8952	-3.95995	0.907657	-4.36283	1.28e-05	0.000537319
itf01g01070	Ankyrin repeat family protein	heat_48HAS	14.9429	-4.4237	1.19852	-3.69096	0.000223412	0.00144327	NaCl_48HAS	14.9429	-3.79357	1.12837	-3.362	0.00077379	0.0111287
itf01g03840	cysteine-rich RLK (RECEPTOR-like protein kinase)	heat_24HAS	9.34747	-3.22011	0.845992	-3.80631	0.000141055	0.00127377	NaCl_48HAS	9.34747	-2.08136	0.738316	-2.81907	0.00481631	0.0405288
itf01g03930	cysteine-rich RLK (RECEPTOR-like protein kinase)	heat_48HAS	32.9929	-3.32203	0.787796	-4.21686	2.48e-05	0.000224079	NaCl_48HAS	32.9929	-2.53127	0.76079	-3.32716	0.000877356	0.0120891	OG0000026	itf01g03960, itf01g03680, itf01g03850, itf01g03990, itf01g03980, itf01g03940, itf00g20690, itf01g03860, itf01g03950, itf00g20680, itf01g03920, itf01g03880, itf00g20710, itf01g03900, itf00g20700, itf01g03890, itf01g03910	AT4G23180.1, AT4G23150.1, AT4G23140.2, AT4G23170.1, AT4G23160.1, AT4G23230.1, AT4G23280.1, AT4G23270.1, AT4G23310.1, AT3G45860.1, AT4G23130.2, AT4G05200.1
itf01g03940	cysteine-rich RLK (RECEPTOR-like protein kinase)	heat_48HAS	17.4926	-2.14727	0.66941	-3.2077	0.00133799	0.00637787	NaCl_48HAS	17.4926	-3.1941	0.726968	-4.39372	1.11e-05	0.000484097	OG0000026	itf01g03960, itf01g03680, itf01g03850, itf01g03990, itf01g03980, itf01g03930, itf00g20690, itf01g03860, itf01g03950, itf00g20680, itf01g03920, itf01g03880, itf00g20710, itf01g03900, itf00g20700, itf01g03890, itf01g03910	AT4G23180.1, AT4G23150.1, AT4G23140.2, AT4G23170.1, AT4G23160.1, AT4G23230.1, AT4G23280.1, AT4G23270.1, AT4G23310.1, AT3G45860.1, AT4G23130.2, AT4G05200.1
itf01g05450	hypothetical protein	heat_24HAS	2.52289	-4.88951	1.46521	-3.33708	0.000846621	0.00564509	NaCl_24HAS	2.52289	-4.9149	1.46521	-3.35441	0.000795333	0.00761691
itf01g05850	senescence-associated gene	heat_24HAS	78.6469	-4.17405	1.46789	-2.84357	0.00446115	0.0212326	NaCl_48HAS	78.6469	-5.31855	1.45317	-3.65997	0.000252249	0.00499083
itf01g06020	alpha/beta-Hydrolases superfamily protein	heat_48HAS	19.8587	-3.12701	0.972084	-3.21681	0.00129624	0.00622407	NaCl_48HAS	19.8587	-3.41019	0.980332	-3.47861	0.000504022	0.00823115
itf01g11150	hypothetical protein	heat_48HAS	4.66212	-2.46037	0.761922	-3.22916	0.00124155	0.00600877	NaCl_48HAS	4.66212	-2.00595	0.688912	-2.91177	0.00359387	0.0330731	OG0009408	itf00g17900	AT2G36295.1
itf01g11590	alpha carbonic anhydrase	heat_48HAS	181.756	-5.57058	0.935724	-5.95322	2.63e-09	7.61e-08	NaCl_48HAS	181.756	-2.63913	0.902822	-2.9232	0.00346449	0.0322401
itf01g12380	ATPase, F0 complex, subunit A protein	heat_24HAS	11.6133	-3.13731	0.842366	-3.7244	0.000195779	0.00167386	NaCl_24HAS	11.6133	-2.81697	0.819663	-3.43674	0.000588761	0.00609455	OG0002606		AT2G07741.1, ATMG00410.1, ATMG01170.1
itf01g15860	Integrase-type DNA-binding superfamily protein	heat_48HAS	97.6656	-3.89953	0.734684	-5.30776	1.11e-07	2.06e-06	NaCl_24HAS	97.6656	-2.40739	0.720975	-3.33907	0.000840585	0.00793446	OG0002436	itf10g14840, itf06g12740	AT5G25190.1
itf01g19120	hypothetical protein	heat_24HAS	8.22762	-3.12354	0.670952	-4.65538	3.23e-06	5.17e-05	NaCl_24HAS	8.22762	-2.31052	0.579873	-3.98454	6.76e-05	0.00113658
itf01g19890	fatty acid desaturase	heat_48HAS	50.7165	-4.60961	1.20419	-3.82797	0.000129204	0.000913621	NaCl_24HAS	50.7165	-2.84264	1.05343	-2.69845	0.0069663	0.0375673
itf01g19900	fatty acid desaturase	heat_48HAS	31.0455	-2.67122	0.609518	-4.38252	1.17e-05	0.000117587	NaCl_24HAS	31.0455	-4.12806	0.680134	-6.06948	1.28e-09	1.28e-07
itf01g21040	VQ motif-containing protein	heat_24HAS	208.934	-2.2189	0.678231	-3.2716	0.00106939	0.0067923	NaCl_24HAS	208.934	-2.12462	0.677921	-3.13402	0.0017243	0.0135883	OG0002210	itf11g03180, itf01g21040, itf01g21030	AT1G17147.1, AT1G78410.1
itf01g23140	conserved hypothetical protein	heat_48HAS	3.31271	-2.28591	0.939373	-2.43344	0.014956	0.0451261	NaCl_24HAS	3.31271	-4.71476	1.30698	-3.60737	0.000309313	0.00368104
itf01g23360	syntaxin of plants	heat_24HAS	28.8718	-2.20165	0.475581	-4.6294	3.67e-06	5.78e-05	NaCl_24HAS	28.8718	-2.13207	0.472591	-4.51146	6.44e-06	0.000174175	OG0014042		AT2G18260.1
itf01g24100	Cysteine/Histidine-rich C1 domain family protein	heat_48HAS	23.7415	-2.62295	0.767953	-3.41551	0.000636623	0.00346518	NaCl_24HAS	23.7415	-2.05528	0.738422	-2.78334	0.00538028	0.0310841	OG0009066	itf01g24120, itf01g24100	AT2G42060.1
itf01g25000	Serine hydrolase (FSH1) domain containing protein	heat_48HAS	27.5673	-2.18914	0.717836	-3.04964	0.00229118	0.0099214	NaCl_48HAS	27.5673	-2.12285	0.714413	-2.97146	0.00296387	0.0287755
itf01g28860	Protein kinase superfamily protein	heat_48HAS	36.353	-2.39154	0.575852	-4.15305	3.28e-05	0.000284878	NaCl_24HAS	36.353	-2.16187	0.570618	-3.78864	0.000151474	0.00213128
itf01g29300	cytochrome P450, family 716, subfamily A, polypeptide	heat_48HAS	70.2323	-3.86839	1.09045	-3.54751	0.000388884	0.00230095	NaCl_24HAS	70.2323	-2.81864	1.07629	-2.61885	0.00882267	0.0441515
itf01g30840	Laccase/Diphenol oxidase family protein	heat_48HAS	40.7838	-3.08139	1.17008	-2.6335	0.0084511	0.0285179	NaCl_48HAS	40.7838	-4.98491	1.28946	-3.86588	0.00011069	0.00271239
itf01g31170	Cellulase (glycosyl hydrolase family 5) domain containing protein	heat_48HAS	36.2754	-2.16701	0.65761	-3.29529	0.000983208	0.00494071	NaCl_24HAS	36.2754	-2.34935	0.664617	-3.5349	0.000407935	0.00458442
itf01g35250	SAUR-like auxin-responsive protein family	heat_48HAS	52.5562	-3.0481	0.534652	-5.70109	1.19e-08	2.84e-07	NaCl_24HAS	52.5562	-2.47916	0.503761	-4.92131	8.6e-07	3.29e-05
itf02g03520	DNA-directed RNA polymerase family protein	heat_24HAS	307.572	-3.7148	0.950011	-3.91027	9.22e-05	0.000891665	NaCl_24HAS	307.572	-4.75495	0.953686	-4.98587	6.17e-07	2.47e-05
itf02g03530	RNA polymerase subunit beta	heat_24HAS	105.908	-2.92574	0.774465	-3.77775	0.000158253	0.00140216	NaCl_24HAS	105.908	-3.99637	0.783246	-5.10232	3.36e-07	1.46e-05	OG0003427		ATCG00190.1
itf02g03830	LOB domain-containing protein	heat_24HAS	7.98766	-3.03681	0.872155	-3.48196	0.000497754	0.00365069	NaCl_24HAS	7.98766	-3.22166	0.8963	-3.5944	0.000325134	0.00383798	OG0008072		AT3G03760.1
itf02g04690	Histone superfamily protein	heat_48HAS	17.9512	-3.30783	0.849414	-3.89424	9.85e-05	0.000726298	NaCl_24HAS	17.9512	-2.27242	0.724703	-3.13566	0.0017147	0.0135287
itf02g05220	Kunitz family trypsin and protease inhibitor protein	heat_24HAS	3.58738	-4.77903	1.32441	-3.60841	0.00030808	0.00245048	NaCl_24HAS	3.58738	-2.32343	0.844263	-2.75203	0.00592279	0.0333019
itf02g05640	delta tonoplast integral protein	heat_48HAS	597.47	-3.84647	0.527621	-7.29021	3.09e-13	2.11e-11	NaCl_48HAS	597.47	-2.69666	0.522439	-5.16167	2.45e-07	2.51e-05	OG0005745	itf06g17520, itf02g05640	AT3G16240.1
itf02g05880	hypothetical protein	heat_48HAS	24.3151	-3.9568	0.912193	-4.33768	1.44e-05	0.000139999	NaCl_24HAS	24.3151	-2.15238	0.822706	-2.61622	0.00889084	0.044439	OG0014355		AT1G51920.1
itf02g08990	RNA-binding (RRM/RBD/RNP motifs) family protein	heat_24HAS	9.35648	-2.11068	0.798765	-2.64243	0.00823143	0.0342442	NaCl_24HAS	9.35648	-2.40183	0.812353	-2.95663	0.00311023	0.020997	OG0004279	itf00g13890, itf11g06800, itf02g08990	AT3G54770.1
itf02g09750	conserved hypothetical protein	heat_48HAS	78.8321	-4.00009	0.604686	-6.61515	3.71e-11	1.68e-09	NaCl_24HAS	78.8321	-2.95938	0.540056	-5.47977	4.26e-08	2.55e-06	OG0001399		AT5G36710.1, AT5G36800.1
itf02g11350	isocitrate lyase	heat_48HAS	14161.9	-2.97037	0.500154	-5.9389	2.87e-09	8.2e-08	NaCl_48HAS	14161.9	-3.00518	0.500145	-6.00861	1.87e-09	4.23e-07	OG0008206		AT3G21720.1
itf02g13660	protodermal factor	heat_24HAS	771.392	-2.43999	0.4556	-5.35557	8.53e-08	2.18e-06	NaCl_24HAS	771.392	-2.29887	0.455388	-5.04816	4.46e-07	1.88e-05	OG0003524	itf01g21750, itf02g13660	AT2G42840.1
itf02g14070	conserved hypothetical protein	heat_48HAS	4.59851	-3.77423	1.1321	-3.33382	0.000856632	0.00442237	NaCl_24HAS	4.59851	-2.30297	0.70813	-3.25218	0.00114522	0.0100643
itf02g14700	tetratricopetide-repeat thioredoxin-like	heat_24HAS	789.703	-2.43447	0.410731	-5.92717	3.08e-09	1.17e-07	NaCl_24HAS	789.703	-2.53735	0.410827	-6.17619	6.57e-10	7.15e-08
itf02g15370	G protein coupled receptor	heat_24HAS	204.254	-2.15486	0.616348	-3.49617	0.000471981	0.00349994	NaCl_24HAS	204.254	-2.49509	0.617554	-4.04029	5.34e-05	0.000949767	OG0001518	itf01g00390	AT2G20770.1
itf02g17000	hypothetical protein	heat_48HAS	116.356	-4.99711	0.737432	-6.77637	1.23e-11	6.16e-10	NaCl_24HAS	116.356	-3.71128	0.638747	-5.81025	6.24e-09	5.02e-07
itf02g17980	nitrate transmembrane transporters	heat_48HAS	85.7151	-2.07753	0.361396	-5.74863	9e-09	2.21e-07	NaCl_24HAS	85.7151	-3.07769	0.380903	-8.07998	6.48e-16	2.46e-13	OG0001443	itf08g14360, itf02g17990, itf02g17970, itf02g17980	AT5G50200.3
itf02g18890	Protein kinase superfamily protein	heat_24HAS	61.3401	-2.36362	0.506259	-4.66879	3.03e-06	4.9e-05	NaCl_24HAS	61.3401	-2.78105	0.511821	-5.43364	5.52e-08	3.23e-06
itf02g19490	hypothetical protein	heat_48HAS	1370.96	-2.52197	0.849899	-2.96737	0.0030036	0.01242	NaCl_24HAS	1370.96	-3.61298	0.848976	-4.25569	2.08e-05	0.000448621
itf02g22380	photosystem II reaction center protein D	heat_24HAS	109.382	-2.3226	0.580681	-3.99978	6.34e-05	0.000650484	NaCl_24HAS	109.382	-2.36175	0.58073	-4.06687	4.76e-05	0.00087058	OG0004749	itf02g22380	ATCG00270.1
itf02g22630	Pentatricopeptide repeat (PPR) superfamily protein	heat_24HAS	1.90925	-4.54236	1.37159	-3.31173	0.000927198	0.00607171	NaCl_24HAS	1.90925	-3.60595	1.37159	-2.62902	0.00856309	0.0432789	OG0003922	itf15g18860, itf02g22630, itf12g22650, itf07g06200	AT1G14750.1
itf02g28170	ATP binding microtubule motor family protein	heat_48HAS	17.4265	-3.44213	0.731115	-4.70806	2.5e-06	3.09e-05	NaCl_24HAS	17.4265	-2.16868	0.544561	-3.98244	6.82e-05	0.00114446	OG0003063	itf02g28350, itf11g11380, itf02g28170, itf02g28360	AT1G18370.1
itf03g01310	Integrase-type DNA-binding superfamily protein	heat_24HAS	13.1466	-2.08717	0.473654	-4.40653	1.05e-05	0.00014269	NaCl_48HAS	13.1466	-2.53764	0.476801	-5.32222	1.03e-07	1.22e-05
itf03g01840	TPX2 (targeting protein for Xklp2) protein family	heat_48HAS	20.1277	-4.17526	0.829944	-5.03078	4.89e-07	7.51e-06	NaCl_24HAS	20.1277	-2.6241	0.579125	-4.53114	5.87e-06	0.000161495
itf03g01900	hydroxyproline-rich glycoprotein family protein	heat_24HAS	65.5165	-2.30711	0.656532	-3.51408	0.000441284	0.00330612	NaCl_24HAS	65.5165	-3.24133	0.666538	-4.86293	1.16e-06	4.16e-05	OG0014721	itf03g01900	AT3G02120.1
itf03g02230	K-box region and MADS-box transcription factor family protein	heat_48HAS	14.1979	-3.73945	0.637707	-5.86389	4.52e-09	1.22e-07	NaCl_48HAS	14.1979	-3.50872	0.608979	-5.76164	8.33e-09	1.51e-06	OG0003154	itf02g02560, itf03g02230	AT5G15800.2, AT3G02310.1
itf03g02640	Protein of unknown function (DUF607)	heat_24HAS	140.773	-2.44899	0.619907	-3.95058	7.8e-05	0.000776413	NaCl_48HAS	140.773	-3.41541	0.643551	-5.30714	1.11e-07	1.31e-05
itf03g06070	Cyclin B2;3	heat_48HAS	37.5002	-4.46074	0.755571	-5.90381	3.55e-09	9.87e-08	NaCl_24HAS	37.5002	-2.10578	0.600978	-3.50392	0.000458455	0.005021	OG0003058	itf12g02340, itf03g06070	AT1G76310.1, AT1G20610.1
itf03g06420	Regulator of Vps4 activity in the MVB pathway protein	heat_24HAS	42.4934	-3.5122	0.521077	-6.74026	1.58e-11	1.07e-09	NaCl_24HAS	42.4934	-2.02601	0.477151	-4.24606	2.18e-05	0.000459657	OG0010243	itf03g06420	AT4G35730.1
itf03g06750	Tetratricopeptide repeat (TPR)-like superfamily protein	heat_48HAS	19.6031	-4.91041	1.00397	-4.89098	1e-06	1.41e-05	NaCl_24HAS	19.6031	-2.45883	0.616802	-3.98642	6.71e-05	0.00113052	OG0006003	itf12g02610, itf03g06750	AT3G51280.1
itf03g06890	GAST1 protein homolog	heat_24HAS	1557.81	-2.83673	0.617774	-4.59186	4.39e-06	6.73e-05	NaCl_48HAS	1557.81	-3.27882	0.62004	-5.28807	1.24e-07	1.41e-05
itf03g06900	Chalcone-flavanone isomerase family protein	heat_48HAS	42.4696	-4.58186	0.787405	-5.81895	5.92e-09	1.54e-07	NaCl_24HAS	42.4696	-2.03992	0.677179	-3.01238	0.0025921	0.0183787	OG0002338	itf12g02730, itf05g23890	AT3G51230.1, AT5G66230.1
itf03g12570	cycloartenol synthase	heat_48HAS	33.7581	-2.80858	0.632009	-4.44389	8.83e-06	9.24e-05	NaCl_48HAS	33.7581	-2.33963	0.61702	-3.79182	0.000149547	0.0033865
itf03g12580	lanosterol synthase	heat_48HAS	67.9637	-2.71811	0.482466	-5.63379	1.76e-08	4.04e-07	NaCl_24HAS	67.9637	-2.87786	0.47924	-6.00506	1.91e-09	1.81e-07	OG0000801	itf03g22360, itf03g22370, itf03g22310, itf03g12580, itf03g22340	AT3G45130.1
itf03g13210	Protein kinase superfamily protein	heat_24HAS	57.9198	-2.24792	0.526192	-4.27206	1.94e-05	0.000238147	NaCl_24HAS	57.9198	-2.01511	0.522456	-3.857	0.000114787	0.00171728
itf03g13720	cyclin p4;1	heat_48HAS	25.1851	-2.24115	0.655264	-3.42022	0.000625695	0.00341989	NaCl_48HAS	25.1851	-3.464	0.698231	-4.96111	7.01e-07	5.7e-05
itf03g14300	Protein of unknown function (DUF567)	heat_48HAS	32.8103	-2.91549	0.723943	-4.02724	5.64e-05	0.000453164	NaCl_48HAS	32.8103	-2.55199	0.71172	-3.58566	0.000336224	0.00615216
itf03g14440	TRICHOME BIREFRINGENCE-LIKE	heat_48HAS	9.86591	-2.02069	0.695627	-2.90485	0.0036743	0.0146065	NaCl_48HAS	9.86591	-3.45396	0.832521	-4.14879	3.34e-05	0.00110536
itf03g14470	Lateral organ boundaries (LOB) domain family protein	heat_24HAS	7.45858	-2.64482	0.784285	-3.37227	0.00074552	0.00508816	NaCl_24HAS	7.45858	-2.10314	0.733071	-2.86894	0.00411846	0.0256704	OG0002591	itf04g28400, itf14g16350, itf03g14470	AT2G30130.1
itf03g15870	RING/U-box superfamily protein	heat_24HAS	2.28295	-3.82135	1.54373	-2.4754	0.0133087	0.0495182	NaCl_24HAS	2.28295	-4.78449	1.66155	-2.87953	0.00398271	0.0250083
itf03g17670	AGC (cAMP-dependent, cGMP-dependent and protein kinase C) kinase family protein	heat_48HAS	53.7146	-4.14125	0.560246	-7.39184	1.45e-13	1.06e-11	NaCl_48HAS	53.7146	-2.29412	0.493175	-4.65173	3.29e-06	0.000184596
itf03g22200	pectin methylesterase	heat_48HAS	48.6334	-3.1265	0.579838	-5.39202	6.97e-08	1.36e-06	NaCl_48HAS	48.6334	-4.13161	0.626952	-6.58999	4.4e-11	1.87e-08	OG0002275	itf06g18420, itf02g07870, itf08g13000, itf03g22200	AT1G53830.1, AT3G14310.1
itf03g22310	cycloartenol synthase	heat_48HAS	51.4174	-2.97744	0.564309	-5.27626	1.32e-07	2.41e-06	NaCl_48HAS	51.4174	-2.5902	0.549893	-4.71037	2.47e-06	0.000145165	OG0000801	itf03g22360, itf03g22370, itf03g22310, itf03g12580, itf03g22340	AT3G45130.1
itf03g22340	cycloartenol synthase	heat_48HAS	57.8564	-2.19467	0.475937	-4.61126	4e-06	4.64e-05	NaCl_24HAS	57.8564	-2.09923	0.456871	-4.59481	4.33e-06	0.000125668	OG0000801	itf03g22360, itf03g22370, itf03g22310, itf03g12580, itf03g22340	AT3G45130.1
itf03g22360	cycloartenol synthase	heat_48HAS	20.3211	-2.48545	0.574213	-4.32846	1.5e-05	0.000145184	NaCl_48HAS	20.3211	-3.09856	0.608137	-5.09517	3.48e-07	3.31e-05
itf03g22370	cycloartenol synthase	heat_48HAS	202.856	-2.24083	0.405507	-5.526	3.28e-08	6.93e-07	NaCl_48HAS	202.856	-2.48593	0.407019	-6.10765	1.01e-09	2.53e-07	OG0000801	itf03g22360, itf03g22370, itf03g22310, itf03g12580, itf03g22340	AT3G45130.1
itf03g22720	zinc finger protein	heat_24HAS	4.64168	-3.62246	1.2121	-2.98857	0.00280282	0.0146783	NaCl_24HAS	4.64168	-2.96366	1.12729	-2.62902	0.00856306	0.0432789	OG0006235		AT5G57520.1
itf04g01890	protein binding	heat_48HAS	3.0646	-5.56826	1.36955	-4.06576	4.79e-05	0.000393831	NaCl_24HAS	3.0646	-3.33324	1.24361	-2.68029	0.00735574	0.0389943	OG0004809		AT3G60890.2, AT2G45450.1
itf04g04420	Histone superfamily protein	heat_48HAS	435.823	-3.08358	0.578912	-5.32651	1e-07	1.88e-06	NaCl_24HAS	435.823	-2.36081	0.574478	-4.10949	3.97e-05	0.000753318
itf04g08390	conserved hypothetical protein	heat_48HAS	13.4643	-2.39734	0.592309	-4.04745	5.18e-05	0.000421578	NaCl_24HAS	13.4643	-2.47014	0.551776	-4.47671	7.58e-06	0.000196549	OG0006643	itf13g14700, itf04g08390	AT2G33400.1
itf04g08970	Pectin lyase-like superfamily protein	heat_48HAS	36.488	-3.22093	0.450312	-7.15266	8.51e-13	5.38e-11	NaCl_24HAS	36.488	-2.11864	0.402718	-5.26085	1.43e-07	7.17e-06	OG0000389	itf01g26580, itf13g13880, itf04g08970, itf04g08990	AT1G04680.1, AT4G13710.1
itf04g09460	Stress up-regulated Nod 19 domain containing protein	heat_48HAS	87.2475	-3.2998	0.536735	-6.14791	7.85e-10	2.61e-08	NaCl_48HAS	87.2475	-2.23697	0.523722	-4.2713	1.94e-05	0.000731486	OG0001445	itf10g13940, itf02g22350, itf04g09450, itf04g09460, itf09g16660	AT5G61820.1
itf04g09850	basic helix-loop-helix (bHLH) DNA-binding superfamily protein	heat_48HAS	205.428	-2.77214	0.519002	-5.3413	9.23e-08	1.75e-06	NaCl_24HAS	205.428	-3.03292	0.519454	-5.83867	5.26e-09	4.38e-07	OG0004949		AT2G43140.2, AT1G05805.1
itf04g11760	hypothetical protein	heat_24HAS	4.10317	-2.19294	0.864309	-2.53722	0.0111738	0.0431652	NaCl_24HAS	4.10317	-4.25056	1.24251	-3.42096	0.000624011	0.0063814
itf04g12090	Glycosyl hydrolase superfamily protein	heat_48HAS	383.811	-2.29605	0.542091	-4.23555	2.28e-05	0.000208173	NaCl_24HAS	383.811	-2.63845	0.540525	-4.88127	1.05e-06	3.86e-05
itf04g12100	Glycosyl hydrolase superfamily protein	heat_48HAS	494.302	-3.47069	0.532773	-6.51439	7.3e-11	3.06e-09	NaCl_24HAS	494.302	-2.48759	0.529113	-4.70144	2.58e-06	8.19e-05
itf04g12110	Glycosyl hydrolase superfamily protein	heat_48HAS	68.1995	-4.52666	1.10693	-4.08938	4.33e-05	0.000361112	NaCl_48HAS	68.1995	-3.62405	1.08968	-3.32578	0.000881706	0.0121243
itf04g16350	ATP synthase subunit	heat_24HAS	23.1605	-2.67473	0.694926	-3.84894	0.000118631	0.00109857	NaCl_24HAS	23.1605	-2.5699	0.69032	-3.72276	0.000197053	0.00261023
itf04g18450	Major facilitator superfamily protein	heat_24HAS	2272.09	-2.86477	0.458002	-6.25494	3.98e-10	1.85e-08	NaCl_48HAS	2272.09	-2.06212	0.457597	-4.5064	6.59e-06	0.00032317	OG0012713		AT5G18840.1
itf04g18730	hypothetical protein	heat_24HAS	159.756	-2.02431	0.431321	-4.69329	2.69e-06	4.43e-05	NaCl_24HAS	159.756	-2.6134	0.43475	-6.01127	1.84e-09	1.76e-07
itf04g21560	Potato type II proteinase inhibitor family domain containing protein	heat_48HAS	24.4082	-2.90637	0.525395	-5.53178	3.17e-08	6.75e-07	NaCl_48HAS	24.4082	-3.32146	0.546848	-6.07382	1.25e-09	3.04e-07
itf04g24170	glycosyl hydrolase 9B13	heat_24HAS	57.1824	-2.30918	0.54355	-4.24833	2.15e-05	0.000259751	NaCl_24HAS	57.1824	-2.08031	0.540195	-3.85103	0.000117621	0.00174773	OG0007194		AT1G02800.1, AT4G02290.1
itf04g24650	Thioredoxin superfamily protein	heat_48HAS	16.1934	-4.31811	1.03503	-4.17196	3.02e-05	0.000265385	NaCl_24HAS	16.1934	-2.97652	0.949776	-3.13392	0.00172489	0.0135883	OG0011027		AT3G62930.1, AT1G03020.1
itf04g24660	Thioredoxin superfamily protein	heat_48HAS	15.5738	-2.55558	0.569853	-4.48462	7.3e-06	7.82e-05	NaCl_24HAS	15.5738	-3.15239	0.652828	-4.82882	1.37e-06	4.82e-05	OG0009568		AT3G62950.1, AT2G47870.1
itf04g25380	alpha/beta-Hydrolases superfamily protein	heat_48HAS	77.0868	-2.07665	0.68819	-3.01756	0.00254821	0.0108445	NaCl_48HAS	77.0868	-2.32678	0.689356	-3.37529	0.00073737	0.0107466
itf04g25490	conserved hypothetical protein	heat_48HAS	32.5518	-5.00663	0.875157	-5.72083	1.06e-08	2.55e-07	NaCl_24HAS	32.5518	-2.26715	0.616133	-3.67965	0.000233557	0.00298092	OG0010169		AT4G02800.1
itf04g26420	Immunoglobulin E-set superfamily protein	heat_24HAS	6.34757	-2.17879	0.794069	-2.74383	0.00607266	0.0271242	NaCl_24HAS	6.34757	-2.60044	0.827916	-3.14094	0.00168404	0.0133588
itf04g26590	Subtilase family protein	heat_24HAS	51.707	-2.25782	0.606666	-3.72169	0.000197893	0.00168763	NaCl_24HAS	51.707	-2.47839	0.609428	-4.06674	4.77e-05	0.00087058	OG0014408		AT1G04110.1
itf04g26960	vesicle-associated membrane protein	heat_48HAS	94.1578	-3.4311	0.695252	-4.93504	8.01e-07	1.16e-05	NaCl_48HAS	94.1578	-2.98039	0.688506	-4.32877	1.5e-05	0.000601397
itf04g30310	Major facilitator superfamily protein	heat_24HAS	56.9424	-3.70701	1.16586	-3.17963	0.00147464	0.00882118	NaCl_24HAS	56.9424	-3.66591	1.16499	-3.14672	0.00165113	0.0131894
itf04g30900	Kiwellin	heat_48HAS	159.662	-2.86757	0.508341	-5.64104	1.69e-08	3.89e-07	NaCl_48HAS	159.662	-2.60378	0.503854	-5.16774	2.37e-07	2.45e-05
itf04g33620	Protein of unknown function (DUF604)	heat_48HAS	6.63321	-2.04602	0.704336	-2.90489	0.00367379	0.0146065	NaCl_24HAS	6.63321	-2.41393	0.676711	-3.56716	0.000360877	0.0041662
itf05g00090	Putative membrane lipoprotein	heat_48HAS	30.0463	-3.33678	0.611802	-5.45401	4.92e-08	9.99e-07	NaCl_24HAS	30.0463	-2.3383	0.54062	-4.32522	1.52e-05	0.000347698	OG0014571		AT3G42725.1
itf05g01590	Potato type II proteinase inhibitor family domain containing protein	heat_48HAS	36.5926	-3.68488	0.882256	-4.17666	2.96e-05	0.000261105	NaCl_48HAS	36.5926	-3.42564	0.872628	-3.92566	8.65e-05	0.00225103
itf05g02260	expansin A8	heat_24HAS	4812.79	-2.3183	0.50585	-4.58298	4.58e-06	6.96e-05	NaCl_24HAS	4812.79	-2.53694	0.50588	-5.01492	5.31e-07	2.17e-05	OG0000114	itf05g16030, itf00g31200, itf07g22040, itf12g12870, itf02g03940, itf02g03710	AT5G56320.1, AT2G03090.1, AT1G26770.2, AT1G69530.3
itf05g02270	expansin A10	heat_48HAS	5375.56	-2.77546	0.436931	-6.35217	2.12e-10	8.04e-09	NaCl_24HAS	5375.56	-2.69097	0.43667	-6.16248	7.16e-10	7.64e-08	OG0000114	itf05g16030, itf00g31200, itf07g22040, itf12g12870, itf02g03940, itf02g03710	AT5G56320.1, AT2G03090.1, AT1G26770.2, AT1G69530.3
itf05g03160	hypothetical protein	heat_48HAS	3.42043	-5.62498	1.4387	-3.90976	9.24e-05	0.000686655	NaCl_24HAS	3.42043	-3.37931	1.31665	-2.56659	0.0102703	0.0493067
itf05g11510	methyl esterase	heat_24HAS	3.58301	-5.89773	1.39107	-4.23972	2.24e-05	0.00026762	NaCl_48HAS	3.58301	-4.37962	1.39481	-3.13994	0.0016898	0.019369	OG0002128	itf05g11520, itf05g17330, itf05g11510	AT4G37140.1
itf05g11520	methyl esterase	heat_24HAS	5.76956	-3.8233	0.96798	-3.94977	7.82e-05	0.000778468	NaCl_48HAS	5.76956	-2.6784	0.908435	-2.94837	0.00319456	0.0303913
itf05g13530	PDI-like 1-1	heat_24HAS	11.5558	-3.38119	0.690312	-4.89806	9.68e-07	1.81e-05	NaCl_24HAS	11.5558	-2.86356	0.646397	-4.43003	9.42e-06	0.000233688
itf05g14010	Plant invertase/pectin methylesterase inhibitor superfamily protein	heat_48HAS	294.981	-4.55819	0.895107	-5.09234	3.54e-07	5.68e-06	NaCl_48HAS	294.981	-2.90111	0.886734	-3.27169	0.00106909	0.0139113	OG0004532	itf12g24640, itf05g14010, itf03g13250	AT5G62360.1
itf05g14110	Microtubule associated protein (MAP65/ASE1) family protein	heat_24HAS	100.411	-2.28727	0.446653	-5.12091	3.04e-07	6.61e-06	NaCl_24HAS	100.411	-2.33286	0.446787	-5.22141	1.78e-07	8.6e-06	OG0008529		AT5G51600.1
itf05g17980	end binding protein 1C	heat_24HAS	60.9308	-2.0594	0.469137	-4.38976	1.13e-05	0.000151993	NaCl_24HAS	60.9308	-2.25006	0.47163	-4.77081	1.83e-06	6.1e-05	OG0002401	itf12g04710, itf09g13720, itf05g15970, itf05g17980, itf09g13710	AT5G67270.1
itf05g18120	arabinogalactan protein	heat_24HAS	2890.53	-2.6875	0.456	-5.89365	3.78e-09	1.4e-07	NaCl_24HAS	2890.53	-2.91471	0.456074	-6.39086	1.65e-10	2.16e-08
itf05g19750	Protein kinase superfamily protein	heat_48HAS	83.2078	-2.09279	0.36541	-5.72723	1.02e-08	2.48e-07	NaCl_24HAS	83.2078	-2.26375	0.371012	-6.10155	1.05e-09	1.07e-07
itf05g19940	Subtilase family protein	heat_48HAS	192.195	-2.25481	0.414199	-5.44378	5.22e-08	1.05e-06	NaCl_24HAS	192.195	-2.00828	0.41652	-4.82158	1.42e-06	4.95e-05
itf05g20170	Pathogenesis-related thaumatin superfamily protein	heat_24HAS	5.20415	-2.79244	0.973121	-2.86958	0.00411022	0.0199265	NaCl_24HAS	5.20415	-2.99705	0.993074	-3.01796	0.00254487	0.0180828	OG0003280	itf12g26760, itf05g20170	AT5G24620.1
itf05g22950	cytosolic NADP+-dependent isocitrate dehydrogenase	heat_48HAS	377.893	-2.8647	0.35953	-7.9679	1.61e-15	1.76e-13	NaCl_48HAS	377.893	-2.02656	0.356193	-5.68951	1.27e-08	2.14e-06	OG0000729	itf10g04720, itf05g22950, itf12g01740	AT1G54340.1, AT1G65930.1
itf05g25640	kinesin	heat_24HAS	287.886	-2.09311	0.393289	-5.32207	1.03e-07	2.57e-06	NaCl_24HAS	287.886	-2.02684	0.392962	-5.15784	2.5e-07	1.15e-05	OG0002130		AT4G21270.1, AT4G05190.1, AT5G54670.1, AT4G27180.1
itf06g00840	ataurora1	heat_48HAS	67.5591	-2.92276	0.497219	-5.87821	4.15e-09	1.13e-07	NaCl_24HAS	67.5591	-2.08728	0.444271	-4.69821	2.62e-06	8.29e-05	OG0006993	itf06g00840	AT2G25880.1, AT4G32830.1
itf06g11740	Histone superfamily protein	heat_48HAS	156.76	-2.77817	0.600407	-4.62714	3.71e-06	4.34e-05	NaCl_24HAS	156.76	-2.32229	0.590532	-3.93253	8.41e-05	0.00134796
itf06g11890	Histone superfamily protein	heat_48HAS	45.2482	-2.88282	0.726287	-3.96926	7.21e-05	0.00055562	NaCl_24HAS	45.2482	-2.42589	0.704418	-3.44383	0.000573543	0.00596053	OG0000116		AT4G40030.2
itf06g12740	Integrase-type DNA-binding superfamily protein	heat_48HAS	189.882	-2.36586	0.559727	-4.2268	2.37e-05	0.000215377	NaCl_24HAS	189.882	-3.25403	0.554926	-5.8639	4.52e-09	3.79e-07	OG0002436	itf10g14840, itf01g15860, itf06g12740	AT5G25190.1
itf06g16740	cytochrome P450, family 83, subfamily B, polypeptide	heat_24HAS	308.985	-4.74718	1.60031	-2.96642	0.00301292	0.0155552	NaCl_48HAS	308.985	-3.29751	1.1661	-2.82782	0.00468657	0.0397305
itf06g17310	forkhead-associated (FHA) domain-containing protein	heat_24HAS	2.68332	-2.67221	1.0408	-2.56745	0.0102448	0.0404263	NaCl_24HAS	2.68332	-3.06431	1.11324	-2.7526	0.00591247	0.0332795	OG0001956	itf06g17330, itf06g17320, itf13g14380, itf06g17310, itf06g17340	AT1G34355.1, AT2G34110.1
itf06g21220	expansin	heat_48HAS	8.37511	-2.98398	0.941359	-3.16986	0.00152512	0.00710722	NaCl_48HAS	8.37511	-2.53645	0.868689	-2.91986	0.00350186	0.0325008	OG0004053	itf08g03000, itf06g21220	AT1G20190.1
itf06g23470	serine carboxypeptidase-like	heat_48HAS	12.9209	-2.18428	0.862592	-2.53223	0.0113341	0.036169	NaCl_48HAS	12.9209	-2.59927	0.884759	-2.93783	0.00330522	0.0312426	OG0000145	itf08g05090, itf06g23490, itf06g23480, itf00g34210, itf06g23470	AT5G09640.1, AT1G73310.1, AT1G73300.1, AT5G36180.1, AT1G73280.1, AT1G73290.1, AT1G73270.1, AT3G10450.1, AT2G23010.2, AT2G22990.3, AT2G23000.1, AT2G22920.2, AT2G22970.3, AT2G22980.4, AT3G12240.1, AT3G12230.1, AT3G12220.1, AT3G12203.1, AT1G33540.1
itf06g26250	Gibberellin-regulated family protein	heat_24HAS	437.237	-2.04617	0.644442	-3.1751	0.00149786	0.00892232	NaCl_48HAS	437.237	-2.44943	0.649195	-3.77303	0.000161276	0.00359583
itf07g00710	Aluminium activated malate transporter family protein	heat_24HAS	2.30344	-3.71834	1.36671	-2.72065	0.00651536	0.0285902	NaCl_24HAS	2.30344	-4.65447	1.49318	-3.11716	0.00182603	0.0141515	OG0004926		AT2G27240.1, AT1G08440.1, AT1G08430.1
itf07g01660	ubiquitin-conjugating enzyme	heat_48HAS	97.4033	-2.78242	0.486368	-5.72081	1.06e-08	2.55e-07	NaCl_24HAS	97.4033	-2.3173	0.450804	-5.14036	2.74e-07	1.24e-05	OG0007695		AT3G20060.1, AT1G50490.1
itf07g02020	hypothetical protein	heat_48HAS	4.27155	-2.56	0.961523	-2.66244	0.00775755	0.0267077	NaCl_24HAS	4.27155	-3.62672	1.22765	-2.95421	0.00313469	0.0211241
itf07g02210	LOB domain-containing protein	heat_24HAS	71.6171	-2.49243	0.493376	-5.05179	4.38e-07	9.12e-06	NaCl_24HAS	71.6171	-2.28979	0.490598	-4.66734	3.05e-06	9.39e-05
itf07g03990	cytochrome P450, family 71, subfamily B, polypeptide	heat_48HAS	6.84811	-2.91402	0.949996	-3.06741	0.00215926	0.00946244	NaCl_24HAS	6.84811	-2.26801	0.805949	-2.81408	0.0048917	0.0290027
itf07g04130	Pectate lyase family protein	heat_48HAS	261.784	-2.06904	0.761934	-2.71551	0.0066174	0.0234278	NaCl_48HAS	261.784	-2.24191	0.762143	-2.94159	0.00326535	0.0309123	OG0001277	itf12g07520	AT5G63180.1, AT3G27400.1
itf07g04950	PLAC8 family protein	heat_24HAS	13.1379	-3.23449	0.753588	-4.29212	1.77e-05	0.000220331	NaCl_24HAS	13.1379	-2.40034	0.669589	-3.5848	0.000337342	0.00394306
itf07g05760	conserved hypothetical protein	heat_48HAS	79.9948	-2.55045	0.586259	-4.35038	1.36e-05	0.000133214	NaCl_24HAS	79.9948	-2.01112	0.582574	-3.45213	0.000556183	0.0058193
itf07g08320	Zinc-binding dehydrogenase family protein	heat_24HAS	3.94806	-2.63164	0.927347	-2.83781	0.00454239	0.02152	NaCl_24HAS	3.94806	-2.91106	0.961765	-3.02679	0.00247169	0.0177249
itf07g09040	ROTUNDIFOLIA like	heat_24HAS	6.21809	-2.66805	0.959148	-2.78169	0.00540768	0.0248089	NaCl_24HAS	6.21809	-3.60882	1.05738	-3.41298	0.000642565	0.00652537
itf07g09650	histone H2A	heat_24HAS	277.483	-2.02885	0.460354	-4.40716	1.05e-05	0.000142488	NaCl_24HAS	277.483	-2.05053	0.460321	-4.45456	8.41e-06	0.000213548	OG0000743	itf03g10400, itf07g09650, itf14g15120	AT5G59870.1
itf07g11970	nitrate transporter 2.4	heat_48HAS	530.001	-2.57666	0.322118	-7.99913	1.25e-15	1.41e-13	NaCl_48HAS	530.001	-2.50056	0.321194	-7.78521	6.96e-15	8.72e-12
itf07g12240	nudix hydrolase	heat_48HAS	6.32419	-2.70241	1.01351	-2.66638	0.00766725	0.0264523	NaCl_48HAS	6.32419	-3.21208	1.05717	-3.03837	0.00237863	0.0248655
itf07g18310	gamma histone variant H2AX	heat_48HAS	248.914	-3.62725	0.64212	-5.64887	1.62e-08	3.74e-07	NaCl_24HAS	248.914	-2.36852	0.630655	-3.75565	0.00017289	0.00235924	OG0000611		AT1G54690.1, AT1G08880.1
itf07g18690	cellulose synthase-like D5	heat_48HAS	42.9022	-3.24978	0.565765	-5.74405	9.24e-09	2.26e-07	NaCl_24HAS	42.9022	-2.27651	0.507761	-4.48343	7.35e-06	0.000192353	OG0010893		AT1G02730.1
itf07g22060	myb domain protein	heat_24HAS	8.49288	-2.70342	0.827102	-3.26855	0.00108101	0.00684021	NaCl_24HAS	8.49288	-2.23005	0.798052	-2.79436	0.00520022	0.0303009
itf07g22950	GAST1 protein homolog	heat_24HAS	3258.25	-2.21353	0.468374	-4.72599	2.29e-06	3.84e-05	NaCl_48HAS	3258.25	-2.2849	0.468487	-4.8772	1.08e-06	7.69e-05
itf07g23920	cyclin-dependent kinase B2;2	heat_48HAS	98.5697	-2.17227	0.448039	-4.8484	1.24e-06	1.69e-05	NaCl_24HAS	98.5697	-2.39811	0.443709	-5.4047	6.49e-08	3.7e-06	OG0001669		AT1G76540.1, AT1G20930.1
itf08g02860	Pectinacetylesterase family protein	heat_48HAS	507.675	-2.10155	0.580375	-3.62103	0.000293437	0.00181263	NaCl_48HAS	507.675	-2.34427	0.580706	-4.03693	5.42e-05	0.00159523
itf08g04430	Subtilisin-like serine endopeptidase family protein	heat_48HAS	311.189	-2.7184	0.453006	-6.00081	1.96e-09	5.85e-08	NaCl_48HAS	311.189	-2.04806	0.448932	-4.56207	5.07e-06	0.000261267
itf08g09810	Aluminium induced protein with YGL and LRDR motifs	heat_48HAS	148.964	-2.49008	0.554169	-4.49336	7.01e-06	7.55e-05	NaCl_48HAS	148.964	-3.56529	0.561576	-6.34873	2.17e-10	6.72e-08
itf08g09840	homolog of carrot EP3-3 chitinase	heat_48HAS	1039.62	-4.82172	0.569163	-8.4716	2.42e-17	3.99e-15	NaCl_24HAS	1039.62	-2.52497	0.563478	-4.48105	7.43e-06	0.000193752
itf08g09850	homolog of carrot EP3-3 chitinase	heat_48HAS	1745.9	-3.95844	0.555096	-7.1311	9.96e-13	6.12e-11	NaCl_24HAS	1745.9	-2.03405	0.553226	-3.67671	0.000236259	0.00300955
itf08g09910	polygalacturonase	heat_48HAS	8019.8	-3.23878	0.473276	-6.84332	7.74e-12	4e-10	NaCl_48HAS	8019.8	-2.3254	0.473108	-4.91515	8.87e-07	6.75e-05
itf08g09920	BURP domain-containing protein	heat_48HAS	33.0187	-7.36924	1.19786	-6.15202	7.65e-10	2.56e-08	NaCl_48HAS	33.0187	-5.63249	0.851679	-6.6134	3.76e-11	1.71e-08
itf08g12230	conserved hypothetical protein	heat_48HAS	4.79485	-4.50758	1.34913	-3.3411	0.000834468	0.00433095	NaCl_24HAS	4.79485	-2.69762	0.869808	-3.1014	0.00192608	0.0147053
itf08g15770	basic helix-loop-helix (bHLH) DNA-binding superfamily protein	heat_48HAS	43.1638	-2.00098	0.464103	-4.3115	1.62e-05	0.000155177	NaCl_48HAS	43.1638	-2.58177	0.476537	-5.41778	6.03e-08	7.68e-06	OG0001711	itf07g22330, itf08g15770	AT1G26945.1
itf09g00770	SAUR-like auxin-responsive protein family	heat_48HAS	7.65305	-2.24798	0.756435	-2.97181	0.00296053	0.0122651	NaCl_24HAS	7.65305	-3.8313	0.939851	-4.0765	4.57e-05	0.000842487	OG0010143	itf09g00770	AT4G34770.1
itf09g01750	LAG1 homologue	heat_24HAS	14.9349	-2.53388	0.909628	-2.78562	0.00534255	0.0245521	NaCl_24HAS	14.9349	-2.81893	0.917468	-3.07251	0.00212263	0.015779
itf09g02690	AGAMOUS-like	heat_48HAS	60.8517	-2.20198	0.437533	-5.03272	4.84e-07	7.45e-06	NaCl_48HAS	60.8517	-2.22549	0.436526	-5.09819	3.43e-07	3.3e-05
itf09g02760	squalene epoxidase	heat_48HAS	65.3076	-3.99468	0.512738	-7.79088	6.65e-15	6.35e-13	NaCl_24HAS	65.3076	-2.17486	0.443142	-4.90781	9.21e-07	3.45e-05	OG0000816	itf01g01310, itf09g02760	AT1G58440.1
itf09g03140	hypothetical protein	heat_48HAS	551.782	-4.64319	0.607844	-7.63879	2.19e-14	1.94e-12	NaCl_48HAS	551.782	-2.40052	0.594278	-4.0394	5.36e-05	0.00158043
itf09g08050	RING/U-box superfamily protein	heat_24HAS	6.05057	-2.08996	0.760244	-2.74906	0.00597656	0.0267912	NaCl_48HAS	6.05057	-3.61809	0.957699	-3.7779	0.000158155	0.00353985
itf09g09770	Peroxidase superfamily protein	heat_48HAS	247.19	-2.61754	0.516329	-5.06952	3.99e-07	6.33e-06	NaCl_48HAS	247.19	-2.31655	0.515117	-4.49715	6.89e-06	0.000330297
itf09g13390	P-loop containing nucleoside triphosphate hydrolases superfamily protein	heat_48HAS	57.5291	-2.27661	0.532981	-4.27146	1.94e-05	0.000181932	NaCl_24HAS	57.5291	-2.00908	0.519231	-3.86933	0.000109133	0.00164773
itf09g13720	end binding protein 1C	heat_48HAS	2.71839	-3.92754	1.32653	-2.96076	0.00306883	0.0126439	NaCl_24HAS	2.71839	-2.72327	1.0385	-2.62231	0.00873367	0.0438958	OG0002401	itf12g04710, itf09g13720, itf05g15970, itf05g17980, itf09g13710	AT5G67270.1
itf09g14300	UDP-glucosyl transferase 73D1	heat_24HAS	58.9678	-2.10809	0.734372	-2.8706	0.00409689	0.0198726	NaCl_48HAS	58.9678	-2.72297	0.756552	-3.59918	0.000319222	0.00594964	OG0000374	itf06g06410, itf06g06370, itf06g06330	AT3G53160.1, AT2G36790.1, AT2G36800.1, AT2G36760.1, AT2G36780.1, AT2G36770.1, AT2G36750.1
itf09g15760	uclacyanin	heat_24HAS	88.9466	-2.14472	0.756958	-2.83335	0.00460636	0.0217692	NaCl_24HAS	88.9466	-3.49719	0.766781	-4.56088	5.09e-06	0.000143427
itf09g16080	NAD(P)-binding Rossmann-fold superfamily protein	heat_48HAS	3.89678	-3.87208	1.39133	-2.783	0.00538583	0.0199129	NaCl_48HAS	3.89678	-3.80229	1.36742	-2.78063	0.00542535	0.0439143
itf09g16990	Histone superfamily protein	heat_48HAS	122.436	-2.82109	0.599182	-4.70824	2.5e-06	3.09e-05	NaCl_24HAS	122.436	-2.01861	0.585677	-3.44662	0.000567646	0.00592034	OG0000116	itf08g03390	AT4G40030.2
itf09g22050	squamosa promoter-like	heat_24HAS	6.2261	-2.56017	0.705584	-3.62845	0.000285133	0.00229794	NaCl_24HAS	6.2261	-2.15707	0.641346	-3.36335	0.000770013	0.00742865
itf09g23170	pathogenesis-related	heat_48HAS	1059.8	-3.94129	0.530734	-7.42611	1.12e-13	8.34e-12	NaCl_24HAS	1059.8	-2.59762	0.527245	-4.92679	8.36e-07	3.21e-05	OG0000533	itf09g23200, itf09g23220, itf09g23210, itf09g23240, itf09g23180, itf09g23170	AT3G04720.1
itf09g23180	pathogenesis-related	heat_48HAS	59.1547	-4.20076	0.629206	-6.67628	2.45e-11	1.15e-09	NaCl_24HAS	59.1547	-2.10071	0.584878	-3.59171	0.000328519	0.00386307	OG0000533	itf09g23200, itf09g23220, itf09g23210, itf09g23240, itf09g23180, itf09g23170	AT3G04720.1
itf09g23530	SAUR-like auxin-responsive protein family	heat_48HAS	7.98379	-2.02869	0.701166	-2.8933	0.00381217	0.0150451	NaCl_24HAS	7.98379	-2.13717	0.680955	-3.13849	0.00169823	0.0134186
itf09g23570	SAUR-like auxin-responsive protein family	heat_48HAS	9.60896	-3.02477	0.818418	-3.69588	0.000219129	0.00141874	NaCl_48HAS	9.60896	-2.96248	0.807139	-3.67035	0.000242218	0.00484368
itf09g23580	SAUR-like auxin-responsive protein family	heat_48HAS	7.77033	-2.26925	0.601921	-3.77001	0.000163242	0.00110603	NaCl_48HAS	7.77033	-2.18358	0.588778	-3.70867	0.000208349	0.00432
itf09g23620	SAUR-like auxin-responsive protein family	heat_48HAS	29.7542	-2.04078	0.535101	-3.81381	0.00013684	0.000955511	NaCl_48HAS	29.7542	-2.20679	0.537333	-4.10693	4.01e-05	0.00127551
itf09g23640	SAUR-like auxin-responsive protein family	heat_48HAS	13.5494	-3.03648	0.637789	-4.76094	1.93e-06	2.46e-05	NaCl_48HAS	13.5494	-2.79483	0.61483	-4.54569	5.48e-06	0.000279551
itf09g23730	SAUR-like auxin-responsive protein family	heat_48HAS	26.0783	-2.63917	0.633383	-4.16679	3.09e-05	0.000270485	NaCl_48HAS	26.0783	-3.10533	0.64814	-4.79114	1.66e-06	0.000106321
itf09g23770	SAUR-like auxin-responsive protein family	heat_48HAS	9.92017	-2.25544	0.787756	-2.86312	0.0041949	0.0162958	NaCl_48HAS	9.92017	-3.75396	0.902478	-4.15962	3.19e-05	0.00107121
itf09g23790	SAUR-like auxin-responsive protein family	heat_48HAS	55.6174	-2.08591	0.59006	-3.53509	0.00040764	0.00238973	NaCl_48HAS	55.6174	-2.03768	0.588466	-3.4627	0.000534791	0.00855895
itf09g23840	SAUR-like auxin-responsive protein family	heat_48HAS	5.24601	-2.39656	0.763355	-3.13951	0.00169231	0.00775682	NaCl_24HAS	5.24601	-2.75298	0.916135	-3.00499	0.00265586	0.0187094
itf09g24190	SAUR-like auxin-responsive protein family	heat_48HAS	22.6438	-2.54733	0.59742	-4.26389	2.01e-05	0.00018766	NaCl_48HAS	22.6438	-2.17531	0.578777	-3.75846	0.000170961	0.00377527	OG0000113	itf09g23610, itf09g24220, itf09g24190	AT4G34790.1, AT4G34810.1, AT4G34800.1, AT2G21210.1, AT4G38840.1, AT4G34780.1
itf09g24200	SAUR-like auxin-responsive protein family	heat_48HAS	24.5477	-2.94653	0.665975	-4.42439	9.67e-06	0.000100038	NaCl_48HAS	24.5477	-2.1724	0.63683	-3.41127	0.000646605	0.00982965
itf09g24220	SAUR-like auxin-responsive protein family	heat_48HAS	5.87196	-3.24327	1.03755	-3.12589	0.00177267	0.00807019	NaCl_48HAS	5.87196	-2.84169	0.982499	-2.8923	0.00382429	0.0345178	OG0000113	itf09g23610, itf09g24220, itf09g24190	AT4G34790.1, AT4G34810.1, AT4G34800.1, AT2G21210.1, AT4G38840.1, AT4G34780.1
itf09g26060	Pectin lyase-like superfamily protein	heat_48HAS	40.9763	-4.46054	0.906713	-4.91946	8.68e-07	1.24e-05	NaCl_24HAS	40.9763	-3.3481	0.788009	-4.2488	2.15e-05	0.000457741	OG0012709		AT5G47500.1
itf10g01890	basic helix-loop-helix (bHLH) DNA-binding superfamily protein	heat_24HAS	6.37455	-3.17259	1.08521	-2.92348	0.00346145	0.0173604	NaCl_24HAS	6.37455	-2.88637	1.05136	-2.74537	0.00604418	0.033825	OG0014582		AT3G22100.1
itf10g02300	hypothetical protein	heat_24HAS	5.40493	-5.54594	1.47714	-3.75451	0.00017368	0.00151288	NaCl_24HAS	5.40493	-5.57134	1.47714	-3.7717	0.000162139	0.00224373
itf10g03920	Leucine-rich receptor-like protein kinase family protein	heat_24HAS	125.814	-2.3931	0.547267	-4.37283	1.23e-05	0.000161378	NaCl_48HAS	125.814	-4.05602	0.584764	-6.93616	4.03e-12	2.22e-09	OG0012638		AT5G46330.1
itf10g04390	camelliol C synthase	heat_48HAS	7.22165	-5.48257	1.37383	-3.99072	6.59e-05	0.000514618	NaCl_48HAS	7.22165	-2.59224	0.866055	-2.99316	0.00276106	0.0275599
itf10g10190	beta-xylosidase	heat_24HAS	5243.26	-2.06944	0.528578	-3.9151	9.04e-05	0.000876507	NaCl_48HAS	5243.26	-2.07497	0.528577	-3.92557	8.65e-05	0.00225103	OG0005455		AT1G02640.1, AT5G49360.1
itf10g15980	HMG (high mobility group) box protein	heat_48HAS	16.3466	-2.55548	0.686196	-3.72412	0.000195994	0.00129288	NaCl_24HAS	16.3466	-2.12277	0.629632	-3.37145	0.000747746	0.00727156	OG0002773	itf10g15920, itf10g15980, itf12g18020	AT4G23800.1, AT4G11080.1
itf10g19740	Histone superfamily protein	heat_48HAS	80.4389	-3.69771	0.680705	-5.43217	5.57e-08	1.11e-06	NaCl_24HAS	80.4389	-2.33795	0.643291	-3.63435	0.000278678	0.0034013
itf10g19750	hypothetical protein	heat_48HAS	2.80414	-3.04339	1.22141	-2.49171	0.012713	0.0396813	NaCl_24HAS	2.80414	-3.47478	1.2367	-2.80972	0.0049585	0.029312
itf10g20600	Peroxidase superfamily protein	heat_48HAS	647.276	-2.91522	0.398685	-7.31209	2.63e-13	1.83e-11	NaCl_48HAS	647.276	-2.83189	0.398111	-7.11331	1.13e-12	7.28e-10
itf10g21520	acyl-CoA sterol acyl transferase	heat_48HAS	37.9601	-2.45326	0.443846	-5.52727	3.25e-08	6.89e-07	NaCl_48HAS	37.9601	-3.92094	0.523398	-7.49131	6.82e-14	7.12e-11
itf10g21560	acyl-CoA sterol acyl transferase	heat_24HAS	5.58233	-2.15342	0.591688	-3.63946	0.000273214	0.0022176	NaCl_48HAS	5.58233	-3.81447	1.12222	-3.39903	0.000676249	0.0101268	OG0000312	itf10g21570, itf10g21540, itf10g21610, itf10g21530, itf10g21600, itf10g21650, itf10g21560, itf10g21630, itf10g21640, itf10g21590, itf10g21520	AT3G51970.1
itf10g23160	Concanavalin A-like lectin protein kinase family protein	heat_24HAS	23.789	-2.0571	0.607651	-3.38533	0.000710934	0.00490002	NaCl_48HAS	23.789	-3.21309	0.741529	-4.33306	1.47e-05	0.000594556
itf10g23250	Concanavalin A-like lectin protein kinase family protein	heat_24HAS	7.16305	-2.63105	0.881444	-2.98493	0.00283641	0.0148195	NaCl_24HAS	7.16305	-2.43912	0.861246	-2.83208	0.00462465	0.0279363
itf10g23680	conserved hypothetical protein	heat_48HAS	117.964	-2.7129	0.627102	-4.32609	1.52e-05	0.000146538	NaCl_24HAS	117.964	-2.35325	0.620537	-3.79229	0.000149267	0.00210473
itf10g23740	Transducin/WD40 repeat-like superfamily protein	heat_48HAS	44.5673	-2.25794	0.550811	-4.0993	4.14e-05	0.000347874	NaCl_24HAS	44.5673	-2.36098	0.537909	-4.38918	1.14e-05	0.00027366	OG0003080	itf01g22010, itf10g23740	AT1G49910.1, AT3G19590.1
itf10g24850	RAD-like	heat_48HAS	246.727	-2.65755	0.553571	-4.80074	1.58e-06	2.07e-05	NaCl_24HAS	246.727	-2.4172	0.55278	-4.3728	1.23e-05	0.000291401	OG0000380		AT1G75250.1, AT1G19510.1, AT4G36570.1
itf10g25300	SAUR-like auxin-responsive protein family	heat_48HAS	372.248	-2.62531	0.497864	-5.27314	1.34e-07	2.44e-06	NaCl_24HAS	372.248	-2.33947	0.496493	-4.71198	2.45e-06	7.84e-05	OG0000431		AT5G18050.1, AT5G18030.1, AT5G18010.1, AT5G18080.1, AT5G18020.1, AT5G18060.1, AT3G03830.1, AT3G03850.1, AT3G03840.1, AT3G03847.1, AT3G03820.1, AT4G38850.1, AT4G13790.1, AT2G21200.1, AT4G38825.1
itf11g00260	Probable membrane-associated kinase regulator	heat_48HAS	26.0823	-2.20907	0.627918	-3.51809	0.000434671	0.0025196	NaCl_48HAS	26.0823	-2.60624	0.641445	-4.06308	4.84e-05	0.00146094
itf11g01600	cyclin p4;1	heat_24HAS	433.935	-2.03392	0.360065	-5.64875	1.62e-08	5.02e-07	NaCl_24HAS	433.935	-2.33867	0.36084	-6.48118	9.1e-11	1.29e-08	OG0009458		AT2G44740.1
itf11g05870	Thymidine kinase	heat_48HAS	38.648	-3.49386	0.794275	-4.3988	1.09e-05	0.000110582	NaCl_24HAS	38.648	-2.28463	0.708005	-3.22686	0.00125156	0.0107187
itf11g06800	RNA-binding (RRM/RBD/RNP motifs) family protein	heat_48HAS	617.868	-3.00213	0.591413	-5.0762	3.85e-07	6.13e-06	NaCl_24HAS	617.868	-2.55388	0.589038	-4.33567	1.45e-05	0.000334199	OG0004279	itf00g13890, itf11g06800, itf02g08990	AT3G54770.1
itf11g08860	hypothetical protein	heat_24HAS	4.31318	-4.80219	1.81715	-2.6427	0.00822478	0.0342325	NaCl_24HAS	4.31318	-5.09238	1.86649	-2.72831	0.00636598	0.0351387
itf11g09260	Potato type II proteinase inhibitor family domain containing protein	heat_48HAS	19.0757	-2.02381	0.424323	-4.76951	1.85e-06	2.37e-05	NaCl_48HAS	19.0757	-3.13849	0.4869	-6.44587	1.15e-10	4.18e-08
itf11g11930	hypothetical protein	heat_48HAS	5579.98	-4.12006	0.541874	-7.60334	2.89e-14	2.52e-12	NaCl_24HAS	5579.98	-3.73286	0.541447	-6.89423	5.42e-12	9.94e-10
itf11g11950	hypothetical protein	heat_48HAS	126.267	-3.41401	0.57926	-5.89375	3.78e-09	1.05e-07	NaCl_24HAS	126.267	-3.78637	0.576475	-6.56814	5.09e-11	7.77e-09
itf11g19430	GDSL-like Lipase/Acylhydrolase superfamily protein	heat_24HAS	8.06538	-3.87704	1.15355	-3.36095	0.000776759	0.00526387	NaCl_24HAS	8.06538	-6.68097	1.56033	-4.28177	1.85e-05	0.000408179
itf11g19470	GDSL-like Lipase/Acylhydrolase superfamily protein	heat_24HAS	68.0398	-2.47636	0.688753	-3.59542	0.000323868	0.00255008	NaCl_24HAS	68.0398	-5.40854	0.749837	-7.21295	5.48e-13	1.22e-10
itf11g19480	GDSL-like Lipase/Acylhydrolase superfamily protein	heat_24HAS	45.2913	-2.55924	0.672984	-3.80282	0.000143056	0.0012901	NaCl_24HAS	45.2913	-4.18145	0.708696	-5.9002	3.63e-09	3.1e-07
itf11g19530	GDSL-like Lipase/Acylhydrolase superfamily protein	heat_24HAS	456.967	-2.9404	0.626011	-4.69705	2.64e-06	4.36e-05	NaCl_24HAS	456.967	-3.82593	0.62789	-6.09331	1.11e-09	1.12e-07	OG0004298	itf11g19390, itf11g19530	AT3G48460.1
itf12g00310	Subtilase family protein	heat_24HAS	26.1819	-3.20019	0.963807	-3.32037	0.000898987	0.00592311	NaCl_24HAS	26.1819	-3.93662	0.984657	-3.99796	6.39e-05	0.00108513
itf12g01190	AINTEGUMENTA-like	heat_24HAS	32.1824	-2.74955	0.518808	-5.29975	1.16e-07	2.85e-06	NaCl_48HAS	32.1824	-2.00184	0.524676	-3.81538	0.000135976	0.00316495
itf12g01550	nudix hydrolase homolog	heat_48HAS	33.4759	-3.95013	0.522387	-7.56169	3.98e-14	3.31e-12	NaCl_24HAS	33.4759	-2.46904	0.452738	-5.45357	4.94e-08	2.91e-06
itf12g01620	hypothetical protein	heat_48HAS	19.9817	-3.37631	0.720863	-4.68371	2.82e-06	3.43e-05	NaCl_24HAS	19.9817	-2.31769	0.681303	-3.40185	0.000669311	0.00671585
itf12g02150	white-brown complex homolog protein	heat_48HAS	210.934	-2.68931	0.505635	-5.31869	1.05e-07	1.96e-06	NaCl_48HAS	210.934	-3.55713	0.512952	-6.93463	4.07e-12	2.22e-09
itf12g02340	CYCLIN B2;4	heat_48HAS	19.1602	-4.56039	0.793291	-5.7487	8.99e-09	2.21e-07	NaCl_24HAS	19.1602	-2.32414	0.537262	-4.32589	1.52e-05	0.000346947
itf12g02610	Tetratricopeptide repeat (TPR)-like superfamily protein	heat_48HAS	58.354	-6.49477	1.02439	-6.34016	2.3e-10	8.6e-09	NaCl_24HAS	58.354	-2.29883	0.619648	-3.70989	0.000207347	0.00272322
itf12g02790	SAUR-like auxin-responsive protein family	heat_48HAS	136.339	-3.76431	0.63003	-5.97481	2.3e-09	6.76e-08	NaCl_24HAS	136.339	-3.17323	0.61589	-5.15228	2.57e-07	1.17e-05	OG0000144		AT2G18010.1, AT4G36110.1
itf12g04370	1-amino-cyclopropane-1-carboxylate synthase	heat_48HAS	18.7634	-3.74176	0.742516	-5.0393	4.67e-07	7.24e-06	NaCl_24HAS	18.7634	-2.44993	0.605162	-4.04839	5.16e-05	0.000923738	OG0001981	itf03g31190, itf12g04370	AT4G37770.1, AT2G22810.1, AT3G49700.1, AT5G65800.1
itf12g06310	hypothetical protein	heat_48HAS	3.07206	-4.5844	1.86406	-2.45937	0.0139181	0.0426069	NaCl_48HAS	3.07206	-5.48732	1.95271	-2.8101	0.00495258	0.0413287
itf12g06740	homeobox	heat_48HAS	12.0928	-2.2821	0.827243	-2.75868	0.00580357	0.0211398	NaCl_24HAS	12.0928	-2.56624	0.754375	-3.40182	0.000669399	0.00671585
itf12g07410	zinc finger (C3HC4-type RING finger) family protein	heat_48HAS	18.5222	-5.6962	1.10232	-5.16748	2.37e-07	4.02e-06	NaCl_24HAS	18.5222	-2.44981	0.531609	-4.6083	4.06e-06	0.000119004
itf12g07720	Subtilisin-like serine endopeptidase family protein	heat_24HAS	28.3727	-2.02133	0.561769	-3.59815	0.000320494	0.00253121	NaCl_48HAS	28.3727	-2.38623	0.615039	-3.87981	0.000104539	0.00260237
itf12g08420	germin-like protein	heat_48HAS	3.04118	-2.66961	1.00883	-2.64623	0.0081395	0.0276992	NaCl_24HAS	3.04118	-4.26386	1.37634	-3.09798	0.00194843	0.0148372
itf12g08430	germin-like protein	heat_48HAS	7.04807	-3.4211	0.876235	-3.90432	9.45e-05	0.000699445	NaCl_24HAS	7.04807	-5.60613	1.31883	-4.25085	2.13e-05	0.000455082
itf12g08440	RmlC-like cupins superfamily protein	heat_24HAS	3.43282	-4.54946	1.49114	-3.051	0.00228081	0.0125111	NaCl_24HAS	3.43282	-3.71465	1.37845	-2.69481	0.00704293	0.0378251
itf12g11280	Protein phosphatase 2C family protein	heat_24HAS	10.4076	-2.69707	0.569135	-4.73889	2.15e-06	3.65e-05	NaCl_48HAS	10.4076	-2.41208	0.638673	-3.77671	0.000158916	0.00355053
itf12g15990	NAD(P)H dehydrogenase subunit H	heat_24HAS	141.193	-3.08582	0.750336	-4.11259	3.91e-05	0.000432682	NaCl_24HAS	141.193	-4.00068	0.756897	-5.28564	1.25e-07	6.46e-06	OG0003424		ATCG01110.1
itf12g18020	HMG (high mobility group) box protein	heat_48HAS	109.348	-3.03114	0.571055	-5.30796	1.11e-07	2.06e-06	NaCl_24HAS	109.348	-2.06446	0.552833	-3.73432	0.000188223	0.00251229	OG0002773	itf10g15920, itf10g15980, itf12g18020	AT4G23800.1, AT4G11080.1
itf12g19680	xyloglucan endotransglucosylase/hydrolase	heat_48HAS	8.01284	-3.27848	0.931026	-3.52136	0.000429332	0.00249195	NaCl_48HAS	8.01284	-6.2433	1.41184	-4.42211	9.77e-06	0.000437278	OG0002819	itf08g06400, itf12g19680	AT4G28850.1
itf12g19870	MAP kinase kinase	heat_48HAS	32.7343	-2.10303	0.474972	-4.42769	9.52e-06	9.88e-05	NaCl_24HAS	32.7343	-2.57786	0.464472	-5.5501	2.86e-08	1.81e-06	OG0012572		AT5G56580.1
itf12g19920	HAD superfamily, subfamily IIIB acid phosphatase	heat_24HAS	6.33593	-2.58613	0.91054	-2.84021	0.00450834	0.0213965	NaCl_48HAS	6.33593	-3.1898	1.06066	-3.00738	0.0026351	0.0266603
itf12g21290	myo-inositol oxygenase	heat_48HAS	14.8143	-4.5505	1.19875	-3.79604	0.000147027	0.00101423	NaCl_48HAS	14.8143	-2.91699	0.854702	-3.41288	0.000642809	0.00978381
itf12g22500	conserved hypothetical protein	heat_48HAS	4.44092	-2.64643	0.917473	-2.88448	0.00392063	0.0154198	NaCl_48HAS	4.44092	-4.83227	1.33742	-3.61312	0.000302537	0.00572809
itf12g23960	Basic-leucine zipper (bZIP) transcription factor family protein	heat_24HAS	162.94	-2.80794	0.392442	-7.15505	8.36e-13	7.58e-11	NaCl_24HAS	162.94	-2.33698	0.388963	-6.00823	1.88e-09	1.78e-07
itf12g24820	alpha-L-fucosidase	heat_48HAS	4.59204	-4.05197	1.12892	-3.58925	0.000331627	0.00200836	NaCl_24HAS	4.59204	-3.63027	0.967562	-3.75197	0.000175448	0.00238201
itf13g00450	xyloglucan endotransglycosylase	heat_24HAS	9406.18	-2.4728	0.521233	-4.74413	2.09e-06	3.57e-05	NaCl_48HAS	9406.18	-2.43606	0.521227	-4.6737	2.96e-06	0.000168535
itf13g03180	osmotin	heat_48HAS	239.909	-2.16882	0.515864	-4.20425	2.62e-05	0.000235568	NaCl_24HAS	239.909	-2.22235	0.51119	-4.34741	1.38e-05	0.00032046
itf13g03470	GRAS family transcription factor	heat_48HAS	28.0673	-4.5625	0.817311	-5.58232	2.37e-08	5.21e-07	NaCl_24HAS	28.0673	-2.032	0.58459	-3.47595	0.000509052	0.00544115	OG0002260		AT1G63100.1
itf13g05040	Kunitz family trypsin and protease inhibitor protein	heat_24HAS	14.3035	-2.8437	0.954212	-2.98016	0.00288103	0.015	NaCl_48HAS	14.3035	-2.54062	0.727314	-3.49315	0.000477356	0.00796696
itf13g05060	Kunitz family trypsin and protease inhibitor protein	heat_48HAS	17.2265	-3.22391	0.727114	-4.43385	9.26e-06	9.62e-05	NaCl_48HAS	17.2265	-2.3606	0.681282	-3.46493	0.000530368	0.0085239
itf13g08280	Bifunctional inhibitor/lipid-transfer protein/seed storage 2S albumin superfamily protein	heat_48HAS	1423.2	-2.9629	0.443399	-6.68223	2.35e-11	1.11e-09	NaCl_48HAS	1423.2	-3.89723	0.444815	-8.76148	1.93e-18	3.72e-15	OG0000207		AT4G15160.1
itf13g08300	Bifunctional inhibitor/lipid-transfer protein/seed storage 2S albumin superfamily protein	heat_48HAS	3165.35	-3.05527	0.46807	-6.52739	6.69e-11	2.84e-09	NaCl_48HAS	3165.35	-4.22127	0.468851	-9.00343	2.19e-19	4.57e-16
itf13g08830	ethylene responsive element binding factor	heat_48HAS	6.37743	-2.14815	0.770248	-2.7889	0.00528867	0.0196442	NaCl_48HAS	6.37743	-2.06391	0.756859	-2.72694	0.00639244	0.0492609
itf13g14380	forkhead-associated (FHA) domain-containing protein	heat_48HAS	7.32948	-4.19166	1.20285	-3.48476	0.000492576	0.00279958	NaCl_24HAS	7.32948	-2.23965	0.75178	-2.97913	0.00289072	0.0198848	OG0001956	itf06g17330, itf06g17320, itf13g14380, itf06g17310, itf06g17340	AT1G34355.1, AT2G34110.1
itf13g14790	P-loop containing nucleoside triphosphate hydrolases superfamily protein	heat_24HAS	38.853	-2.68838	0.465828	-5.77119	7.87e-09	2.65e-07	NaCl_24HAS	38.853	-2.22152	0.453255	-4.90125	9.52e-07	3.54e-05	OG0010201		AT4G14330.1
itf13g15140	syntaxin of plants	heat_48HAS	73.6637	-6.80988	0.902643	-7.54438	4.54e-14	3.68e-12	NaCl_24HAS	73.6637	-2.14199	0.532262	-4.02432	5.71e-05	0.000993007	OG0005513		AT1G08560.1
itf13g19890	Protein of unknown function (DUF1677)	heat_48HAS	26.6607	-2.41613	0.543512	-4.44539	8.77e-06	9.19e-05	NaCl_48HAS	26.6607	-2.09771	0.53162	-3.94589	7.95e-05	0.00212635	OG0001666		AT4G14819.1, AT3G22540.1
itf13g20430	calmodulin	heat_48HAS	229.29	-3.19933	0.560449	-5.70851	1.14e-08	2.73e-07	NaCl_48HAS	229.29	-2.43456	0.556253	-4.37671	1.2e-05	0.000513052
itf14g04210	MLP-like protein	heat_48HAS	4208.42	-2.36762	0.627456	-3.77337	0.000161057	0.00109546	NaCl_24HAS	4208.42	-2.91288	0.627606	-4.64126	3.46e-06	0.000104566	OG0010813		AT1G24020.1
itf14g05000	tryptophan aminotransferase related	heat_24HAS	170.945	-2.2515	0.531456	-4.23648	2.27e-05	0.000270498	NaCl_48HAS	170.945	-3.27184	0.543787	-6.01677	1.78e-09	4.13e-07	OG0010712		AT1G70560.1, AT1G23320.1
itf14g07430	2-oxoglutarate (2OG) and Fe(II)-dependent oxygenase superfamily protein	heat_48HAS	68.1899	-4.29807	0.773134	-5.55928	2.71e-08	5.87e-07	NaCl_48HAS	68.1899	-2.99986	0.74791	-4.011	6.05e-05	0.0017482
itf14g07440	2-oxoglutarate (2OG) and Fe(II)-dependent oxygenase superfamily protein	heat_48HAS	57.1639	-4.80969	0.830437	-5.79176	6.97e-09	1.77e-07	NaCl_48HAS	57.1639	-3.09966	0.783382	-3.95677	7.6e-05	0.00206104
itf14g07450	2-oxoglutarate (2OG) and Fe(II)-dependent oxygenase superfamily protein	heat_48HAS	42.1455	-4.55607	0.712468	-6.39477	1.61e-10	6.24e-09	NaCl_48HAS	42.1455	-2.82377	0.641348	-4.40286	1.07e-05	0.000469022
itf14g07470	2-oxoglutarate (2OG) and Fe(II)-dependent oxygenase superfamily protein	heat_48HAS	87.724	-3.28821	0.564098	-5.82916	5.57e-09	1.47e-07	NaCl_48HAS	87.724	-3.13748	0.559985	-5.60279	2.11e-08	3.15e-06
itf14g08380	conserved hypothetical protein	heat_48HAS	32.2202	-2.81089	0.570173	-4.92988	8.23e-07	1.19e-05	NaCl_24HAS	32.2202	-2.40535	0.513409	-4.68505	2.8e-06	8.72e-05	OG0012816		AT5G12930.1
itf14g13900	xyloglucan endo-transglycosylase-related	heat_48HAS	452.415	-2.67436	1.08587	-2.46287	0.013783	0.0422672	NaCl_48HAS	452.415	-7.71709	1.37518	-5.6117	2e-08	3.06e-06
itf14g16310	ferritin	heat_24HAS	4.6699	-3.19857	0.963659	-3.3192	0.000902765	0.00594071	NaCl_24HAS	4.6699	-2.29368	0.83239	-2.75554	0.00585962	0.0330885
itf14g18350	histone H2A	heat_48HAS	88.3844	-3.22141	0.638158	-5.04798	4.47e-07	6.97e-06	NaCl_24HAS	88.3844	-2.3623	0.598607	-3.94632	7.94e-05	0.00128551
itf14g19070	Major facilitator superfamily protein	heat_48HAS	100.321	-3.78593	0.448104	-8.44877	2.94e-17	4.77e-15	NaCl_48HAS	100.321	-2.99455	0.427034	-7.01245	2.34e-12	1.4e-09	OG0009494	itf07g18250, itf14g19070	AT2G48020.2
itf14g19610	Plant invertase/pectin methylesterase inhibitor superfamily	heat_24HAS	37.7592	-2.11904	0.61191	-3.463	0.00053419	0.00387031	NaCl_48HAS	37.7592	-2.93552	0.656544	-4.47117	7.78e-06	0.000362849	OG0003526		AT1G02810.1, AT4G02330.1, AT2G47550.1
itf15g01440	Glutaredoxin family protein	heat_48HAS	16.6241	-2.79961	0.716326	-3.90829	9.3e-05	0.000690187	NaCl_24HAS	16.6241	-2.46468	0.635167	-3.88036	0.0001043	0.00159217
itf15g02390	calmodulin-binding family protein	heat_48HAS	13.6222	-2.22295	0.784932	-2.83203	0.00462537	0.0176288	NaCl_48HAS	13.6222	-2.48484	0.792553	-3.13524	0.00171716	0.0196109	OG0008209		AT3G58480.1
itf15g02680	conserved hypothetical protein	heat_48HAS	16.4976	-2.04782	0.509276	-4.02104	5.79e-05	0.000462423	NaCl_24HAS	16.4976	-2.20805	0.447234	-4.93712	7.93e-07	3.08e-05	OG0004757		AT2G42110.1
itf15g05550	hypothetical protein	heat_48HAS	13.7161	-2.66131	0.994412	-2.67626	0.00744487	0.0258072	NaCl_48HAS	13.7161	-3.10559	1.01179	-3.0694	0.00214492	0.0229916
itf15g06220	Peroxidase superfamily protein	heat_48HAS	25.0754	-4.00526	0.771291	-5.19294	2.07e-07	3.57e-06	NaCl_48HAS	25.0754	-2.05196	0.675317	-3.03852	0.00237747	0.0248637
itf15g06230	Peroxidase superfamily protein	heat_48HAS	3.73626	-2.73827	1.03442	-2.64715	0.00811723	0.0276306	NaCl_48HAS	3.73626	-4.8379	1.40964	-3.432	0.000599145	0.00926758
itf15g06240	Peroxidase superfamily protein	heat_48HAS	22.9971	-2.43995	0.767289	-3.17997	0.00147291	0.00690025	NaCl_48HAS	22.9971	-3.47892	0.823666	-4.22371	2.4e-05	0.00085089
itf15g06250	Peroxidase superfamily protein	heat_48HAS	23.7026	-2.69659	0.50377	-5.35282	8.66e-08	1.66e-06	NaCl_48HAS	23.7026	-5.84387	0.930654	-6.27932	3.4e-10	9.8e-08
itf15g06260	Peroxidase superfamily protein	heat_48HAS	239.189	-2.89361	0.470128	-6.15495	7.51e-10	2.51e-08	NaCl_48HAS	239.189	-5.34374	0.51084	-10.4607	1.31e-25	1.64e-21
itf15g06270	Peroxidase superfamily protein	heat_48HAS	10.7864	-7.66301	1.2832	-5.97182	2.35e-09	6.85e-08	NaCl_48HAS	10.7864	-2.27829	0.588021	-3.8745	0.000106842	0.00264656
itf15g06530	inflorescence meristem receptor-like kinase	heat_48HAS	32.1259	-5.26115	0.866693	-6.07037	1.28e-09	4e-08	NaCl_24HAS	32.1259	-2.25511	0.529028	-4.26274	2.02e-05	0.000437636	OG0001086	itf03g14380, itf05g02550, itf05g08560	AT3G56100.1
itf15g08370	conserved hypothetical protein	heat_48HAS	7.55189	-2.16109	0.753189	-2.86925	0.00411446	0.0160435	NaCl_24HAS	7.55189	-2.12069	0.563135	-3.76586	0.000165975	0.00228344	OG0011393		AT3G09430.1
itf15g08770	SAUR-like auxin-responsive protein family	heat_48HAS	48.8909	-2.27701	0.455469	-4.99928	5.75e-07	8.69e-06	NaCl_48HAS	48.8909	-2.24206	0.452667	-4.953	7.31e-07	5.87e-05
itf15g08790	SAUR-like auxin-responsive protein family	heat_48HAS	8.12784	-4.38215	1.07734	-4.06756	4.75e-05	0.000391532	NaCl_48HAS	8.12784	-5.86386	1.36461	-4.2971	1.73e-05	0.000669234
itf15g08810	SAUR-like auxin-responsive protein family	heat_48HAS	7.45094	-5.6422	1.30521	-4.32282	1.54e-05	0.000148509	NaCl_48HAS	7.45094	-4.18499	1.02029	-4.10179	4.1e-05	0.00129435
itf15g08820	SAUR-like auxin-responsive protein family	heat_48HAS	3.86367	-2.09762	0.871421	-2.40713	0.0160787	0.0478313	NaCl_24HAS	3.86367	-2.80978	0.975786	-2.8795	0.00398302	0.0250083
itf15g08840	SAUR-like auxin-responsive protein family	heat_48HAS	5.80391	-3.99267	1.09496	-3.64642	0.000265921	0.00166739	NaCl_48HAS	5.80391	-2.78423	0.930876	-2.99098	0.00278086	0.027641
itf15g08850	SAUR-like auxin-responsive protein family	heat_48HAS	19.146	-2.51716	0.612037	-4.11277	3.91e-05	0.000330927	NaCl_24HAS	19.146	-2.4344	0.631696	-3.85375	0.000116321	0.0017353
itf15g09620	cyclin-dependent kinase B2;2	heat_48HAS	21.0378	-2.96162	0.704349	-4.20476	2.61e-05	0.000235201	NaCl_24HAS	21.0378	-2.86498	0.658658	-4.34973	1.36e-05	0.000317936
itf15g12700	xyloglucan endotransglucosylase/hydrolase	heat_24HAS	1683.98	-2.05208	0.430492	-4.76684	1.87e-06	3.24e-05	NaCl_24HAS	1683.98	-2.40756	0.430684	-5.59008	2.27e-08	1.49e-06
itf15g22760	Adenine nucleotide alpha hydrolases-like superfamily protein	heat_48HAS	15.9831	-3.61679	0.917093	-3.94376	8.02e-05	0.000607192	NaCl_48HAS	15.9831	-4.09329	0.97021	-4.21897	2.45e-05	0.000861653
itf15g22770	Adenine nucleotide alpha hydrolases-like superfamily protein	heat_48HAS	7.58421	-2.75351	0.704575	-3.90805	9.3e-05	0.000690694	NaCl_48HAS	7.58421	-2.70568	0.691668	-3.91182	9.16e-05	0.00234075
