# Supplementary material for: Identification of genes associated with abiotic stress tolerance in sweetpotato using weighted gene co‐expression network analysis
Source: Plant Direct. 2023 Oct 3;7(10):e532. doi: 10.1002/pld3.532 (PMC10546384; doi:10.1002/pld3.532)
Supplement: Supplementary file 11 — Table S10. Gene ontology (GO) terms enriched for the up and down differentially regulated genes following heat (40 °C) stress and salt (NaCl) stress treatments on Beauregard sweetpotato leaf tissue at 24 hr and 48 hr. [file PLD3-7-e532-s005.xlsx]

## Sheet: Sheet1
Table S10. Gene ontology (GO) terms enriched for the up and down differentially regulated genes following heat (40℃) stress and salt (NaCl) stress treatments on sweetpotato plants at 24 hr and 48 hr
GO.ID	Term	Annotated	Significant	Expected	weight01	treatment_timepoint	Ontology_caterory	regulation_status	Term GO genes
GO:0008283	cell population proliferation	392	65	12.21	6.3e-30	heat_24HAS	BP	downregulated	[1] "Term GO:0008283 genes: itf00g20870,itf01g19570,itf01g32970,itf02g02160,itf02g02840,itf02g04690,itf02g07420,itf02g28170,itf03g01840,itf03g03270,itf03g06750,itf03g06900,itf03g09710,itf04g02800,itf04g04420,itf04g25490,itf04g26440,itf04g26590,itf05g14110,itf05g17860,itf06g11740,itf06g11890,itf06g11900,itf06g17310,itf06g25760,itf07g01660,itf07g04900,itf07g15750,itf07g18310,itf07g18690,itf07g23780…
GO:0006275	regulation of DNA replication	181	34	5.64	1.6e-15	heat_24HAS	BP	downregulated	[1] "Term GO:0006275 genes: itf01g19570,itf01g21410,itf01g32970,itf01g34670,itf02g02160,itf02g02840,itf03g06750,itf04g26440,itf05g14110,itf05g17860,itf05g25640,itf06g14420,itf06g17310,itf06g25760,itf06g26720,itf07g15750,itf07g23780,itf07g23920,itf09g13390,itf09g16390,itf10g04020,itf10g13260,itf11g14600,itf12g02340,itf12g02610,itf12g06600,itf13g14380,itf13g16450,itf13g19600,itf13g19880,itf14g08740…
GO:0000911	cytokinesis by cell plate formation	299	45	9.31	3.8e-15	heat_24HAS	BP	downregulated	[1] "Term GO:0000911 genes: itf00g20870,itf01g01330,itf01g19570,itf01g32970,itf02g06370,itf02g07420,itf02g26620,itf02g28170,itf03g01840,itf03g01900,itf03g03270,itf04g06320,itf04g25490,itf04g26960,itf04g29860,itf05g14110,itf05g17860,itf05g25640,itf06g06210,itf07g01660,itf07g04900,itf07g18690,itf07g23780,itf07g23920,itf08g13220,itf09g13390,itf09g16390,itf10g04020,itf10g09450,itf10g23740,itf11g03110…
GO:0006270	DNA replication initiation	89	25	2.77	1.5e-14	heat_24HAS	BP	downregulated	[1] "Term GO:0006270 genes: itf01g19570,itf01g32970,itf02g02160,itf02g02840,itf03g06750,itf05g17860,itf06g14420,itf06g25760,itf07g15750,itf07g23780,itf09g13390,itf09g16390,itf09g16790,itf10g04020,itf10g13260,itf11g14600,itf12g02340,itf12g02610,itf12g06600,itf13g16450,itf13g19600,itf13g19880,itf14g08740,itf15g10010,itf15g10100"
GO:0051567	histone H3-K9 methylation	250	40	7.78	1.5e-14	heat_24HAS	BP	downregulated	[1] "Term GO:0051567 genes: itf01g19570,itf01g21410,itf01g32970,itf01g34670,itf02g02160,itf02g02840,itf02g26620,itf03g01840,itf03g03270,itf03g06750,itf04g26440,itf05g14110,itf05g17860,itf05g25640,itf06g00840,itf06g14420,itf06g17310,itf06g25760,itf07g15750,itf07g23780,itf09g13390,itf09g16390,itf10g04020,itf10g13260,itf11g09670,itf11g14600,itf12g02340,itf12g02610,itf12g06600,itf13g04220,itf13g14380…
GO:0010389	regulation of G2/M transition of mitotic...	85	20	2.65	8.3e-10	heat_24HAS	BP	downregulated	[1] "Term GO:0010389 genes: itf01g19570,itf01g21410,itf01g32970,itf01g34670,itf02g02160,itf02g02840,itf05g14110,itf05g17860,itf05g25640,itf06g14420,itf06g17310,itf06g25760,itf07g23780,itf07g23920,itf10g13260,itf12g06600,itf13g14380,itf13g19880,itf15g08290,itf15g09620"
GO:0006306	DNA methylation	259	34	8.07	9.9e-09	heat_24HAS	BP	downregulated	[1] "Term GO:0006306 genes: itf01g19570,itf01g30650,itf01g32970,itf02g02160,itf02g02840,itf02g26620,itf03g01840,itf03g06750,itf04g26440,itf05g17860,itf05g25640,itf06g17310,itf06g25760,itf07g15750,itf07g23780,itf08g05260,itf09g13390,itf09g16390,itf10g04020,itf10g13260,itf11g09670,itf11g14600,itf12g02340,itf12g02610,itf12g06600,itf13g14380,itf13g16450,itf13g19600,itf13g19880,itf14g08740,itf14g17360…
GO:0045333	cellular respiration	131	17	4.08	2.1e-08	heat_24HAS	BP	downregulated	[1] "Term GO:0045333 genes: itf00g02070,itf00g13570,itf00g20170,itf00g20190,itf00g29850,itf00g29880,itf00g44070,itf00g47100,itf01g29930,itf01g30030,itf05g18320,itf06g11530,itf06g22020,itf08g11190,itf12g13760,itf12g13790,itf12g15990"
GO:0016572	histone phosphorylation	82	17	2.55	1.5e-06	heat_24HAS	BP	downregulated	[1] "Term GO:0016572 genes: itf01g32970,itf02g28170,itf03g03270,itf03g10060,itf04g25490,itf05g14110,itf05g17980,itf06g00840,itf06g14420,itf08g18010,itf09g16390,itf09g26060,itf10g13260,itf11g11380,itf11g14600,itf12g18020,itf13g19600"
GO:0051726	regulation of cell cycle	417	49	12.99	2.3e-06	heat_24HAS	BP	downregulated	[1] "Term GO:0051726 genes: itf01g19570,itf01g21410,itf01g22710,itf01g24800,itf01g32970,itf01g34670,itf02g02160,itf02g02840,itf02g04440,itf02g16070,itf02g26620,itf03g06070,itf03g06750,itf03g13720,itf04g26440,itf05g14110,itf05g17860,itf05g25640,itf06g08580,itf06g14420,itf06g17310,itf06g25760,itf06g26720,itf07g01170,itf07g15270,itf07g15750,itf07g23780,itf07g23920,itf08g18010,itf09g02160,itf09g13390…
GO:0000226	microotubule cytoskeleton organization	366	34	11.4	2.6e-06	heat_24HAS	BP	downregulated	[1] "Term GO:0000226 genes: itf01g01330,itf01g32970,itf02g04710,itf02g06370,itf02g07420,itf02g08400,itf02g26620,itf02g28170,itf03g01840,itf03g01900,itf04g25490,itf05g14110,itf05g25640,itf06g06210,itf07g01660,itf07g04900,itf07g18690,itf07g23920,itf08g13220,itf09g13390,itf09g16390,itf10g13260,itf10g23740,itf11g09670,itf11g11380,itf12g18020,itf13g03470,itf13g04220,itf13g14790,itf13g15140,itf13g19600…
GO:0006342	chromatin silencing	195	24	6.07	3.7e-06	heat_24HAS	BP	downregulated	[1] "Term GO:0006342 genes: itf01g19570,itf01g21410,itf01g32970,itf02g26620,itf03g03270,itf05g14110,itf05g25640,itf06g00840,itf06g14420,itf06g17310,itf09g13390,itf09g16390,itf11g09670,itf11g14600,itf12g02340,itf12g06600,itf13g04220,itf13g14380,itf13g19880,itf14g08740,itf15g00200,itf15g03600,itf15g10010,itf15g10100"
GO:0009805	coumarin biosynthetic process	130	18	4.05	3.9e-05	heat_24HAS	BP	downregulated	[1] "Term GO:0009805 genes: itf00g34060,itf01g00040,itf01g00050,itf01g02500,itf01g13250,itf02g08760,itf03g05160,itf04g10140,itf04g10160,itf07g02430,itf10g04520,itf11g19420,itf12g13230,itf13g14770,itf14g07430,itf14g07440,itf14g07450,itf14g07470"
GO:0002215	defense response to nematode	15	7	0.47	4.3e-05	heat_24HAS	BP	downregulated	[1] "Term GO:0002215 genes: itf04g09810,itf04g12060,itf04g12090,itf04g12100,itf04g12110,itf04g12130,itf15g02630"
GO:0006268	DNA unwinding involved in DNA replicatio...	14	6	0.44	0.0006	heat_24HAS	BP	downregulated	[1] "Term GO:0006268 genes: itf07g23780,itf09g16790,itf10g04020,itf13g16450,itf14g08740,itf15g10010"
GO:0009909	regulation of flower development	535	33	16.66	0.0011	heat_24HAS	BP	downregulated	[1] "Term GO:0009909 genes: itf01g19570,itf01g32970,itf01g34670,itf02g02160,itf02g02840,itf02g07420,itf03g01840,itf03g02230,itf04g14470,itf05g06890,itf05g17860,itf05g25640,itf06g14420,itf06g17310,itf06g25760,itf07g04710,itf07g15190,itf07g23780,itf09g13390,itf09g16390,itf10g04020,itf10g13260,itf11g14600,itf12g06600,itf13g04220,itf13g14380,itf13g14790,itf13g16450,itf13g19880,itf14g00890,itf14g08740…
GO:0016126	sterol biosynthetic process	261	23	8.13	0.002	heat_24HAS	BP	downregulated	[1] "Term GO:0016126 genes: itf00g34060,itf01g00040,itf01g00050,itf01g02500,itf01g02830,itf01g13250,itf01g35920,itf03g03280,itf06g14890,itf08g13590,itf09g01750,itf09g02760,itf09g11060,itf09g20830,itf10g04520,itf11g12060,itf11g19420,itf12g13230,itf12g14180,itf13g12080,itf13g15140,itf14g05000,itf15g09220"
GO:0009828	plant-type cell wall loosening	57	10	1.77	0.0021	heat_24HAS	BP	downregulated	[1] "Term GO:0009828 genes: itf00g11930,itf02g03710,itf02g03940,itf03g14120,itf05g02260,itf05g02270,itf11g17650,itf12g09490,itf13g11300,itf14g16540"
GO:0010167	response to nitrate	369	28	11.49	0.0057	heat_24HAS	BP	downregulated	[1] "Term GO:0010167 genes: itf00g04760,itf00g28930,itf00g33560,itf00g45480,itf01g03930,itf01g03940,itf02g05190,itf02g05200,itf02g05220,itf02g05530,itf03g06180,itf04g30310,itf05g15840,itf07g11970,itf08g09840,itf09g05400,itf09g05460,itf09g18410,itf09g23180,itf09g23220,itf11g13740,itf11g18360,itf12g02390,itf13g02120,itf13g05040,itf13g12600,itf13g14770,itf15g12870"
GO:0031047	gene silencing by RNA	367	22	11.43	0.0062	heat_24HAS	BP	downregulated	[1] "Term GO:0031047 genes: itf00g34060,itf01g13250,itf01g30650,itf01g32970,itf02g02840,itf02g26620,itf04g26440,itf05g25640,itf06g17310,itf06g25760,itf08g05260,itf10g04520,itf10g13260,itf11g03110,itf11g09670,itf11g14600,itf12g02340,itf12g06600,itf12g13230,itf13g14380,itf13g19880,itf15g10100"
GO:0010421	hydrogen peroxide-mediated programmed ce...	14	5	0.44	0.0091	heat_24HAS	BP	downregulated	[1] "Term GO:0010421 genes: itf07g02430,itf14g07430,itf14g07440,itf14g07450,itf14g07470"
GO:0015706	nitrate transport	376	27	11.71	0.0106	heat_24HAS	BP	downregulated	[1] "Term GO:0015706 genes: itf00g04760,itf00g28930,itf00g33560,itf01g03930,itf01g03940,itf02g05190,itf02g05200,itf02g05220,itf02g05530,itf03g06180,itf04g30310,itf05g15840,itf07g11970,itf08g09840,itf09g05400,itf09g05460,itf09g18410,itf09g23180,itf09g23220,itf11g13740,itf11g18360,itf12g02390,itf13g02120,itf13g05040,itf13g12600,itf13g14770,itf15g12870"
GO:0009611	response to wounding	677	41	21.08	0.0113	heat_24HAS	BP	downregulated	[1] "Term GO:0009611 genes: itf00g34060,itf01g00040,itf01g00050,itf01g02500,itf01g09960,itf01g13250,itf01g19450,itf01g25000,itf02g05530,itf02g08760,itf03g00780,itf03g05160,itf03g06180,itf04g00790,itf04g08350,itf04g09060,itf04g09070,itf04g10140,itf04g10160,itf04g25970,itf05g18310,itf05g21330,itf07g02430,itf07g03660,itf09g02760,itf09g05820,itf10g04520,itf10g24590,itf11g19420,itf12g02390,itf12g08560…
GO:0006949	syncytium formation	45	8	1.4	0.0115	heat_24HAS	BP	downregulated	[1] "Term GO:0006949 genes: itf02g03710,itf02g03940,itf02g05900,itf03g14120,itf05g02260,itf05g02270,itf12g21290,itf14g16540"
GO:0048451	petal formation	102	12	3.18	0.0127	heat_24HAS	BP	downregulated	[1] "Term GO:0048451 genes: itf02g26620,itf03g06900,itf06g17310,itf07g04900,itf08g13220,itf09g02310,itf10g13260,itf11g09670,itf13g03470,itf13g14380,itf13g14790,itf13g19880"
GO:0048453	sepal formation	102	12	3.18	0.0127	heat_24HAS	BP	downregulated	[1] "Term GO:0048453 genes: itf02g26620,itf03g06900,itf06g17310,itf07g04900,itf08g13220,itf09g02310,itf10g13260,itf11g09670,itf13g03470,itf13g14380,itf13g14790,itf13g19880"
GO:0009651	response to salt stress	1364	64	42.47	0.013	heat_24HAS	BP	downregulated	[1] "Term GO:0009651 genes: itf00g13890,itf00g34060,itf01g02960,itf01g09380,itf01g09960,itf01g13250,itf01g16980,itf01g19450,itf01g24800,itf01g29930,itf01g30030,itf02g08990,itf02g11100,itf02g11220,itf02g14090,itf02g14700,itf03g03280,itf03g20110,itf04g00790,itf04g08350,itf04g09810,itf04g10140,itf04g10160,itf04g12060,itf04g12090,itf04g12100,itf04g12110,itf04g12130,itf05g04710,itf05g06360,itf05g13530…
GO:0006091	generation of precursor metabolites and ...	873	47	27.18	0.0141	heat_24HAS	BP	downregulated	[1] "Term GO:0006091 genes: itf00g02070,itf00g02080,itf00g02090,itf00g13570,itf00g19680,itf00g19690,itf00g20170,itf00g20190,itf00g29850,itf00g29880,itf00g44070,itf00g47100,itf01g09380,itf01g29930,itf01g30030,itf02g03520,itf02g03530,itf02g11100,itf02g11220,itf02g14090,itf02g22380,itf03g00330,itf03g01310,itf03g05120,itf03g14040,itf04g05040,itf04g10140,itf04g10160,itf05g06830,itf05g06850,itf05g13880…
GO:0009228	thiamine biosynthetic process	4	3	0.12	0.0169	heat_24HAS	BP	downregulated	[1] "Term GO:0009228 genes: itf02g16130,itf09g05280,itf14g15840"
GO:0009831	plant-type cell wall modification involv...	37	7	1.15	0.0175	heat_24HAS	BP	downregulated	[1] "Term GO:0009831 genes: itf02g03710,itf02g03940,itf03g14120,itf05g02260,itf05g02270,itf12g09490,itf14g16540"
GO:0006865	amino acid transport	481	28	14.98	0.0226	heat_24HAS	BP	downregulated	[1] "Term GO:0006865 genes: itf00g32090,itf01g25000,itf01g34110,itf02g04440,itf02g05530,itf02g08760,itf02g08780,itf03g00310,itf03g23470,itf05g13880,itf06g14680,itf07g09040,itf08g09840,itf09g14300,itf10g04940,itf10g04960,itf10g16060,itf10g17810,itf10g22650,itf10g25690,itf12g01930,itf12g07810,itf13g12080,itf13g12600,itf14g05900,itf14g06050,itf14g06080,itf14g14400"
GO:0019287	isopentenyl diphosphate biosynthetic pro...	18	5	0.56	0.023	heat_24HAS	BP	downregulated	[1] "Term GO:0019287 genes: itf00g34060,itf01g13250,itf02g22630,itf10g04520,itf12g13230"
GO:0042127	reluation of cell population proliferat...	157	9	4.89	0.0312	heat_24HAS	BP	downregulated	[1] "Term GO:0042127 genes: itf04g25490,itf04g26590,itf07g18690,itf08g01140,itf08g05260,itf12g18020,itf12g25920,itf13g04220,itf13g16450"
GO:0051225	spindle assembly	56	9	1.74	0.0312	heat_24HAS	BP	downregulated	[1] "Term GO:0051225 genes: itf01g32970,itf02g07420,itf05g14110,itf05g25640,itf07g23920,itf09g16390,itf10g13260,itf13g15140,itf15g09620"
GO:0006346	DNA methylation-dependent heterochromati...	173	15	5.39	0.0418	heat_24HAS	BP	downregulated	[1] "Term GO:0006346 genes: itf01g19570,itf01g32970,itf01g34670,itf02g26620,itf05g25640,itf08g05260,itf11g03110,itf11g09670,itf11g14600,itf12g02340,itf12g06600,itf13g04220,itf13g14790,itf13g19880,itf15g10100"
GO:0051555	flavonol biosynthetic process	32	6	1	0.0469	heat_24HAS	BP	downregulated	[1] "Term GO:0051555 genes: itf01g00040,itf01g00050,itf01g02500,itf02g14360,itf07g04500,itf11g19420"
GO:0005618	cell wall	1104	74	34	1.3e-06	heat_24HAS	CC	downregulated	[1] "Term GO:0005618 genes: itf00g04760,itf00g13570,itf00g19690,itf00g28930,itf00g30510,itf00g45950,itf01g02830,itf01g18380,itf01g28960,itf01g36160,itf02g05190,itf02g05200,itf02g05220,itf02g07230,itf02g07890,itf02g11220,itf03g06890,itf03g14120,itf03g22200,itf04g08200,itf04g09810,itf04g12060,itf04g12090,itf04g12100,itf04g12110,itf04g12130,itf04g16350,itf04g26590,itf04g29860,itf04g33450,itf05g02270…
GO:0005576	extracellular region	3118	166	96.04	4.4e-06	heat_24HAS	CC	downregulated	[1] "Term GO:0005576 genes: itf00g01380,itf00g04760,itf00g11930,itf00g19690,itf00g28930,itf00g30510,itf00g30780,itf00g32400,itf00g45950,itf01g01510,itf01g02830,itf01g03930,itf01g03940,itf01g04080,itf01g05850,itf01g18380,itf01g23920,itf01g26900,itf01g29300,itf01g33870,itf01g33880,itf01g33890,itf01g36160,itf02g03710,itf02g03940,itf02g05190,itf02g05200,itf02g05220,itf02g06520,itf02g07230,itf02g07890…
GO:0048046	apoplast	534	38	16.45	0.00036	heat_24HAS	CC	downregulated	[1] "Term GO:0048046 genes: itf00g04760,itf00g19690,itf00g28930,itf00g30510,itf00g45950,itf01g01510,itf02g05190,itf02g05200,itf02g05220,itf03g03280,itf03g04230,itf03g17890,itf03g22200,itf05g06000,itf05g06830,itf05g06850,itf05g22950,itf06g07040,itf07g14380,itf08g06010,itf10g10190,itf10g20600,itf11g18360,itf12g01740,itf12g07720,itf12g10950,itf12g13760,itf12g13790,itf12g14180,itf13g05040,itf13g19600…
GO:0003777	microtubule motor	96	15	3.1	0.0037	heat_24HAS	MF	downregulated	[1] "Term GO:0003777 genes: itf00g20870,itf01g32970,itf02g04710,itf02g08400,itf02g28170,itf05g25640,itf09g13390,itf11g11380,itf11g11820,itf13g14790,itf14g06940,itf15g03600,itf15g08290,itf15g08670,itf15g11920"
GO:0047763	caffeate O-methyltransferase activity	7	4	0.23	0.011	heat_24HAS	MF	downregulated	[1] "Term GO:0047763 genes: itf01g00040,itf01g00050,itf01g02500,itf11g19420"
GO:0045552	dihydrokaempferol 4-reductase activity	3	3	0.1	0.011	heat_24HAS	MF	downregulated	[1] "Term GO:0045552 genes: itf12g03110,itf12g03120,itf12g03140"
GO:0030755	quercetin 3-O-methyltransferase activity	7	4	0.23	0.011	heat_24HAS	MF	downregulated	[1] "Term GO:0030755 genes: itf01g00040,itf01g00050,itf01g02500,itf11g19420"
GO:0030744	luteolin O-methyltransferase activity	7	4	0.23	0.011	heat_24HAS	MF	downregulated	[1] "Term GO:0030744 genes: itf01g00040,itf01g00050,itf01g02500,itf11g19420"
GO:0033799	myricetin 3'-O-methyltransferase activity	7	4	0.23	0.011	heat_24HAS	MF	downregulated	[1] "Term GO:0033799 genes: itf01g00040,itf01g00050,itf01g02500,itf11g19420"
GO:0003954	NADH dehydrogenase activity	27	8	0.87	0.011	heat_24HAS	MF	downregulated	[1] "Term GO:0003954 genes: itf00g20170,itf00g20190,itf00g29850,itf00g29880,itf00g44070,itf00g47100,itf06g11530,itf08g11190"
GO:0008283	cell population proliferation	392	38	13.72	2.1e-09	heat_48HAS	BP	downregulated	[1] "Term GO:0008283 genes: itf02g04690,itf02g28170,itf03g01840,itf03g03270,itf03g06750,itf03g06900,itf03g09710,itf04g04420,itf04g25490,itf04g26440,itf05g17860,itf05g23890,itf06g11740,itf06g11890,itf06g25760,itf07g01660,itf07g15750,itf07g18310,itf07g18690,itf07g23920,itf08g13220,itf09g13390,itf09g16790,itf09g16990,itf09g25980,itf10g19740,itf10g23740,itf11g11380,itf12g02340,itf12g02610,itf12g18020…
GO:0016126	sterol biosynthetic process	261	33	9.14	4e-07	heat_48HAS	BP	downregulated	[1] "Term GO:0016126 genes: itf00g34060,itf00g34070,itf01g00040,itf01g00050,itf01g02500,itf01g13250,itf01g23570,itf01g25540,itf01g35920,itf02g17200,itf03g03280,itf03g12560,itf03g12570,itf03g12580,itf03g22310,itf03g22330,itf03g22340,itf03g22360,itf03g22370,itf05g23210,itf06g12870,itf06g14890,itf08g13590,itf09g02760,itf09g11060,itf09g20830,itf10g04310,itf10g04520,itf11g12060,itf11g19420,itf12g14180…
GO:0009733	response to auxin	701	54	24.54	7.7e-07	heat_48HAS	BP	downregulated	[1] "Term GO:0009733 genes: itf00g39520,itf01g35240,itf01g35250,itf02g07090,itf02g08060,itf02g11220,itf02g11670,itf02g14360,itf02g17820,itf04g09060,itf05g21320,itf07g03540,itf07g04490,itf08g03300,itf09g00770,itf09g23530,itf09g23570,itf09g23580,itf09g23620,itf09g23640,itf09g23710,itf09g23730,itf09g23770,itf09g23790,itf09g23820,itf09g23840,itf09g23980,itf09g24190,itf09g24200,itf09g24210,itf09g24220…
GO:0009805	coumarin biosynthetic process	130	22	4.55	9e-07	heat_48HAS	BP	downregulated	[1] "Term GO:0009805 genes: itf00g34060,itf00g34070,itf01g00040,itf01g00050,itf01g02500,itf01g13250,itf04g10140,itf04g10160,itf05g17870,itf05g23210,itf07g02400,itf07g02410,itf07g02430,itf07g02770,itf10g04520,itf11g19420,itf13g14770,itf14g07430,itf14g07440,itf14g07450,itf14g07470,itf15g18620"
GO:0015706	nitrate transport	376	38	13.16	3.3e-06	heat_48HAS	BP	downregulated	[1] "Term GO:0015706 genes: itf00g04750,itf00g04760,itf00g04770,itf00g04780,itf00g13410,itf00g13440,itf00g28920,itf00g33560,itf00g60780,itf01g01860,itf01g01890,itf01g03930,itf01g03940,itf02g04310,itf02g05200,itf02g17980,itf03g05040,itf03g06180,itf04g04190,itf05g05110,itf05g15840,itf07g08250,itf07g11970,itf08g09770,itf08g09790,itf08g09840,itf08g09850,itf09g23170,itf09g23180,itf11g13740,itf11g17040…
GO:0010421	hydrogen peroxide-mediated programmed ce...	14	8	0.49	3.3e-06	heat_48HAS	BP	downregulated	[1] "Term GO:0010421 genes: itf07g02400,itf07g02410,itf07g02430,itf07g02770,itf14g07430,itf14g07440,itf14g07450,itf14g07470"
GO:0010167	response to nitrate	369	38	12.92	3.3e-06	heat_48HAS	BP	downregulated	[1] "Term GO:0010167 genes: itf00g04750,itf00g04760,itf00g04770,itf00g04780,itf00g13410,itf00g13440,itf00g28920,itf00g33560,itf00g60780,itf01g01860,itf01g01890,itf01g03930,itf01g03940,itf02g04310,itf02g05200,itf02g17980,itf03g05040,itf03g06180,itf04g04190,itf05g05110,itf05g15840,itf07g08250,itf07g11970,itf08g09770,itf08g09790,itf08g09840,itf08g09850,itf09g23170,itf09g23180,itf11g13740,itf11g17040…
GO:0002215	defense response to nematode	15	8	0.53	5.9e-06	heat_48HAS	BP	downregulated	[1] "Term GO:0002215 genes: itf04g09810,itf04g12060,itf04g12090,itf04g12100,itf04g12110,itf04g12130,itf04g12140,itf15g02630"
GO:0010583	response to cyclopentenone	299	30	10.47	0.00012	heat_48HAS	BP	downregulated	[1] "Term GO:0010583 genes: itf00g32090,itf01g28180,itf02g11670,itf02g14090,itf02g28170,itf03g04240,itf03g04250,itf03g04270,itf04g06440,itf04g29110,itf06g27140,itf07g02400,itf07g02410,itf07g02430,itf07g02770,itf07g18690,itf08g13610,itf10g10710,itf10g17810,itf11g03240,itf11g11380,itf12g10150,itf12g18020,itf13g12080,itf13g15140,itf14g07430,itf14g07440,itf14g07450,itf14g07470,itf15g19230"
GO:0009718	anthocyanin-containing compound biosynth...	104	15	3.64	0.00027	heat_48HAS	BP	downregulated	[1] "Term GO:0009718 genes: itf01g02960,itf02g10140,itf04g09060,itf07g03540,itf09g04820,itf11g08570,itf11g08580,itf12g00500,itf12g00510,itf12g00530,itf12g03110,itf12g03120,itf12g03140,itf12g23980,itf14g02430"
GO:0050832	defense response to fungus	529	42	18.52	0.0003	heat_48HAS	BP	downregulated	[1] "Term GO:0050832 genes: itf00g46290,itf01g14450,itf01g16370,itf01g18930,itf01g22830,itf01g34910,itf02g27140,itf02g27150,itf03g06180,itf03g11430,itf03g14040,itf03g19070,itf04g33450,itf04g34080,itf05g01460,itf05g06230,itf05g11930,itf05g11950,itf05g15840,itf06g05880,itf06g10910,itf06g13820,itf06g24930,itf06g26170,itf06g26840,itf07g22910,itf09g06380,itf09g08330,itf09g17230,itf09g18450,itf10g22650…
GO:0009611	response to wounding	677	52	23.7	0.00052	heat_48HAS	BP	downregulated	[1] "Term GO:0009611 genes: itf00g34060,itf00g34070,itf01g00040,itf01g00050,itf01g02500,itf01g13250,itf01g25000,itf02g14670,itf02g17980,itf02g27140,itf02g27150,itf03g00780,itf03g06180,itf03g19070,itf04g00790,itf04g00800,itf04g09060,itf04g09070,itf04g09270,itf04g10140,itf04g10160,itf04g25970,itf04g25980,itf05g17870,itf05g21320,itf05g23210,itf06g05880,itf06g21300,itf07g02400,itf07g02410,itf07g02430…
GO:0019745	pentacyclic triterpenoid biosynthetic pr...	52	10	1.82	0.0035	heat_48HAS	BP	downregulated	[1] "Term GO:0019745 genes: itf03g12560,itf03g12570,itf03g12580,itf03g22310,itf03g22330,itf03g22340,itf03g22360,itf03g22370,itf09g02760,itf10g04310"
GO:0009651	response to salt stress	1364	73	47.75	0.0048	heat_48HAS	BP	downregulated	[1] "Term GO:0009651 genes: itf00g07080,itf00g13890,itf00g34060,itf00g34070,itf01g01860,itf01g01890,itf01g02960,itf01g09380,itf01g13250,itf01g19130,itf01g24800,itf02g05640,itf02g10140,itf02g11220,itf02g11670,itf02g14090,itf02g17200,itf03g03280,itf03g15700,itf03g20110,itf04g00790,itf04g00800,itf04g01520,itf04g09270,itf04g09810,itf04g10140,itf04g10160,itf04g12060,itf04g12090,itf04g12100,itf04g12110…
GO:0009828	plant-type cell wall loosening	57	10	2	0.00706	heat_48HAS	BP	downregulated	[1] "Term GO:0009828 genes: itf00g11930,itf03g14120,itf03g27200,itf05g02270,itf06g21220,itf09g25740,itf09g25750,itf12g09490,itf13g11300,itf14g16540"
GO:0009809	lignin biosynthetic process	109	14	3.82	0.00713	heat_48HAS	BP	downregulated	[1] "Term GO:0009809 genes: itf00g32090,itf01g00040,itf01g00050,itf01g02500,itf01g19130,itf01g30840,itf03g04180,itf03g04240,itf03g04250,itf03g04270,itf07g08210,itf09g05210,itf10g17260,itf11g19420"
GO:0080027	response to herbivore	59	10	2.07	0.00852	heat_48HAS	BP	downregulated	[1] "Term GO:0080027 genes: itf06g12380,itf09g23170,itf09g23180,itf13g22290,itf13g22300,itf15g18070,itf15g22880,itf15g22970,itf15g22990,itf15g23000"
GO:0006508	proteolysis	1240	63	43.41	0.01773	heat_48HAS	BP	downregulated	[1] "Term GO:0006508 genes: itf00g30510,itf01g19130,itf01g33600,itf01g33860,itf01g33870,itf01g33880,itf01g33890,itf01g35920,itf02g07460,itf02g11220,itf02g14090,itf02g24480,itf03g15700,itf03g21570,itf04g00790,itf04g00800,itf04g01520,itf04g09270,itf04g14470,itf04g26840,itf04g29110,itf04g31530,itf05g19940,itf05g19980,itf05g21320,itf05g22950,itf06g21420,itf06g23470,itf06g27140,itf07g01660,itf07g20260…
GO:0051726	regulation of cell cycle	417	27	14.6	0.02222	heat_48HAS	BP	downregulated	[1] "Term GO:0051726 genes: itf01g21410,itf01g22710,itf01g24800,itf02g16070,itf02g26620,itf03g06070,itf03g06750,itf03g13720,itf03g18240,itf04g26440,itf05g17860,itf06g08580,itf06g25760,itf07g01170,itf07g15750,itf07g23920,itf09g10150,itf09g13390,itf10g23740,itf11g09670,itf12g02340,itf12g02610,itf12g19870,itf13g14380,itf15g08290,itf15g09620,itf15g10100"
GO:0060964	regulation of gene silencing by miRNA	15	5	0.53	0.02424	heat_48HAS	BP	downregulated	[1] "Term GO:0060964 genes: itf00g34060,itf00g34070,itf01g13250,itf05g23210,itf10g04520"
GO:0042742	defense response to bacterium	688	50	24.08	0.02507	heat_48HAS	BP	downregulated	[1] "Term GO:0042742 genes: itf00g46290,itf01g01860,itf01g01890,itf01g14450,itf01g16370,itf02g16130,itf03g14040,itf03g22200,itf05g01460,itf05g06830,itf05g06850,itf05g11930,itf05g11950,itf05g15840,itf05g22950,itf06g05880,itf06g13820,itf06g14890,itf06g16710,itf06g16770,itf06g18290,itf06g18300,itf06g24930,itf06g26170,itf08g01350,itf08g12210,itf09g03600,itf09g05280,itf09g06380,itf09g17230,itf09g18450…
GO:0006655	phosphatidylglycerol biosynthetic proces...	111	13	3.89	0.02507	heat_48HAS	BP	downregulated	[1] "Term GO:0006655 genes: itf01g19890,itf01g19900,itf03g12560,itf03g12570,itf03g22310,itf03g22330,itf03g22340,itf03g22360,itf03g22370,itf03g24140,itf07g12870,itf08g13920,itf15g21460"
GO:0015995	chlorophyll biosynthetic process	225	20	7.88	0.02507	heat_48HAS	BP	downregulated	[1] "Term GO:0015995 genes: itf01g19890,itf01g19900,itf03g12560,itf03g12570,itf03g22310,itf03g22330,itf03g22340,itf03g22360,itf03g22370,itf03g24140,itf05g25220,itf06g20110,itf07g04710,itf08g13920,itf09g23570,itf09g23730,itf09g23770,itf09g23790,itf09g24190,itf15g21460"
GO:0051762	sesquiterpene biosynthetic process	45	8	1.58	0.02585	heat_48HAS	BP	downregulated	[1] "Term GO:0051762 genes: itf06g12380,itf13g22290,itf13g22300,itf15g18070,itf15g22880,itf15g22970,itf15g22990,itf15g23000"
GO:0009864	induced systemic resistance, jasmonic ac...	16	5	0.56	0.02668	heat_48HAS	BP	downregulated	[1] "Term GO:0009864 genes: itf03g14040,itf08g01350,itf12g11810,itf13g08830,itf15g05870"
GO:0009228	thiamine biosynthetic process	4	3	0.14	0.02668	heat_48HAS	BP	downregulated	[1] "Term GO:0009228 genes: itf02g16130,itf09g05280,itf14g15840"
GO:0006598	polyamine catabolic process	85	11	2.98	0.02812	heat_48HAS	BP	downregulated	[1] "Term GO:0006598 genes: itf01g00040,itf01g00050,itf01g02500,itf01g23570,itf02g17200,itf05g17870,itf06g12870,itf11g19420,itf12g24220,itf12g25740,itf15g18620"
GO:0016106	sesquiterpenoid biosynthetic process	98	10	3.43	0.03033	heat_48HAS	BP	downregulated	[1] "Term GO:0016106 genes: itf06g12380,itf10g18110,itf13g22290,itf13g22300,itf15g18070,itf15g21470,itf15g22880,itf15g22970,itf15g22990,itf15g23000"
GO:0009831	plant-type cell wall modification involv...	37	7	1.3	0.03554	heat_48HAS	BP	downregulated	[1] "Term GO:0009831 genes: itf03g14120,itf03g27200,itf05g02270,itf06g21220,itf08g11800,itf12g09490,itf14g16540"
GO:1900056	negative regulation of leaf senescence	10	4	0.35	0.03554	heat_48HAS	BP	downregulated	[1] "Term GO:1900056 genes: itf02g10140,itf03g14040,itf12g11810,itf15g05870"
GO:0001666	response to hypoxia	165	14	5.78	0.03554	heat_48HAS	BP	downregulated	[1] "Term GO:0001666 genes: itf01g19060,itf02g15360,itf03g14040,itf03g22890,itf04g22980,itf05g15240,itf05g20950,itf06g13820,itf08g09810,itf09g09420,itf12g00590,itf12g11810,itf15g05870,itf15g06870"
GO:0019287	isopentenyl diphosphate biosynthetic pro...	18	5	0.63	0.03961	heat_48HAS	BP	downregulated	[1] "Term GO:0019287 genes: itf00g34060,itf00g34070,itf01g13250,itf05g23210,itf10g04520"
GO:0006636	unsaturated fatty acid biosynthetic proc...	140	15	4.9	0.04421	heat_48HAS	BP	downregulated	[1] "Term GO:0006636 genes: itf01g19890,itf01g19900,itf03g12560,itf03g12570,itf03g22310,itf03g22330,itf03g22340,itf03g22360,itf03g22370,itf03g24140,itf05g15840,itf06g16710,itf06g16770,itf08g13920,itf15g21460"
GO:0005618	cell wall	1104	85	38.63	1.9e-12	heat_48HAS	CC	downregulated	[1] "Term GO:0005618 genes: itf00g04750,itf00g04760,itf00g04770,itf00g04780,itf00g07080,itf00g13410,itf00g13440,itf00g13570,itf00g28920,itf00g30510,itf00g60780,itf01g28960,itf01g29740,itf01g33600,itf01g36160,itf02g05200,itf02g05640,itf02g07230,itf02g07890,itf02g11220,itf03g14120,itf03g15700,itf03g18360,itf03g18990,itf03g22200,itf04g09810,itf04g12060,itf04g12090,itf04g12100,itf04g12110,itf04g12130…
GO:0005576	extracellular region	3118	189	109.09	4.7e-07	heat_48HAS	CC	downregulated	[1] "Term GO:0005576 genes: itf00g04750,itf00g04760,itf00g04770,itf00g04780,itf00g11930,itf00g13110,itf00g13410,itf00g13440,itf00g28920,itf00g30510,itf00g30780,itf00g60780,itf01g00790,itf01g01510,itf01g01860,itf01g01870,itf01g01890,itf01g03930,itf01g03940,itf01g05760,itf01g14100,itf01g26330,itf01g29300,itf01g30840,itf01g33600,itf01g33860,itf01g33870,itf01g33880,itf01g33890,itf01g36160,itf02g04310…
GO:0048046	apoplast	534	43	18.68	8.3e-05	heat_48HAS	CC	downregulated	[1] "Term GO:0048046 genes: itf00g04750,itf00g04760,itf00g04770,itf00g04780,itf00g13110,itf00g13410,itf00g13440,itf00g28920,itf00g30510,itf00g60780,itf01g01510,itf02g05200,itf03g03280,itf03g15700,itf03g22200,itf04g25380,itf05g06830,itf05g06850,itf05g19940,itf05g22950,itf06g07040,itf07g14380,itf07g14410,itf07g14460,itf09g09770,itf10g08040,itf10g17260,itf10g20590,itf10g20600,itf11g17040,itf11g17080…
GO:0016871	cycloartenol synthase activity	8	7	0.3	1.8e-06	heat_48HAS	MF	downregulated	[1] "Term GO:0016871 genes: itf03g12560,itf03g12570,itf03g22310,itf03g22330,itf03g22340,itf03g22360,itf03g22370"
GO:0019825	oxygen binding	421	38	15.81	0.0007	heat_48HAS	MF	downregulated	[1] "Term GO:0019825 genes: itf00g29250,itf01g29300,itf03g29770,itf04g19510,itf04g19530,itf04g25970,itf04g25980,itf04g27140,itf05g01910,itf05g05110,itf05g15200,itf06g13910,itf06g16710,itf06g16770,itf07g03540,itf07g03990,itf10g04240,itf11g08570,itf11g08580,itf12g00500,itf12g00510,itf12g00520,itf12g00530,itf13g00260,itf13g02170,itf13g11510,itf14g11730,itf14g15430,itf15g18040,itf15g22840,itf15g22890…
GO:0005509	calcium ion binding	184	22	6.91	0.0013	heat_48HAS	MF	downregulated	[1] "Term GO:0005509 genes: itf00g10100,itf00g29770,itf01g01560,itf01g27420,itf02g11670,itf03g03280,itf04g03700,itf04g08580,itf04g08590,itf06g26170,itf07g06530,itf08g07950,itf09g07170,itf09g15650,itf09g15660,itf10g21430,itf11g01910,itf12g06560,itf12g14180,itf13g20430,itf13g21530,itf15g10610"
GO:0004866	endopeptidase inhibitor activity	100	15	3.76	0.0026	heat_48HAS	MF	downregulated	[1] "Term GO:0004866 genes: itf00g04750,itf00g04760,itf00g04770,itf00g04780,itf00g13410,itf00g13440,itf00g28920,itf00g60780,itf01g01860,itf01g01870,itf01g01890,itf02g05200,itf11g17040,itf11g17080,itf13g05060"
GO:0004601	peroxidase activity	150	18	5.63	0.0062	heat_48HAS	MF	downregulated	[1] "Term GO:0004601 genes: itf03g26490,itf07g14380,itf07g14410,itf07g14460,itf09g09770,itf10g20590,itf10g20600,itf10g22640,itf10g22650,itf12g04570,itf12g14180,itf15g02630,itf15g06220,itf15g06230,itf15g06240,itf15g06250,itf15g06260,itf15g06270"
GO:0004568	chitinase activity	24	7	0.9	0.0075	heat_48HAS	MF	downregulated	[1] "Term GO:0004568 genes: itf03g06180,itf08g09770,itf08g09790,itf08g09840,itf08g09850,itf12g02380,itf12g02390"
GO:0016711	flavonoid 3'-monooxygenase activity	17	6	0.64	0.0075	heat_48HAS	MF	downregulated	[1] "Term GO:0016711 genes: itf07g03540,itf11g08570,itf11g08580,itf12g00500,itf12g00510,itf12g00530"
GO:0045551	cinnamyl-alcohol dehydrogenase activity	27	7	1.01	0.0099	heat_48HAS	MF	downregulated	[1] "Term GO:0045551 genes: itf00g32090,itf03g04180,itf03g04240,itf03g04250,itf03g04270,itf07g08210,itf10g17260"
GO:0045552	dihydrokaempferol 4-reductase activity	3	3	0.11	0.0099	heat_48HAS	MF	downregulated	[1] "Term GO:0045552 genes: itf12g03110,itf12g03120,itf12g03140"
GO:0030755	quercetin 3-O-methyltransferase activity	7	4	0.26	0.0099	heat_48HAS	MF	downregulated	[1] "Term GO:0030755 genes: itf01g00040,itf01g00050,itf01g02500,itf11g19420"
GO:0030744	luteolin O-methyltransferase activity	7	4	0.26	0.0099	heat_48HAS	MF	downregulated	[1] "Term GO:0030744 genes: itf01g00040,itf01g00050,itf01g02500,itf11g19420"
GO:0047763	caffeate O-methyltransferase activity	7	4	0.26	0.0099	heat_48HAS	MF	downregulated	[1] "Term GO:0047763 genes: itf01g00040,itf01g00050,itf01g02500,itf11g19420"
GO:0033799	myricetin 3'-O-methyltransferase activit...	7	4	0.26	0.0099	heat_48HAS	MF	downregulated	[1] "Term GO:0033799 genes: itf01g00040,itf01g00050,itf01g02500,itf11g19420"
GO:0003993	acid phosphatase activity	57	10	2.14	0.0099	heat_48HAS	MF	downregulated	[1] "Term GO:0003993 genes: itf00g09110,itf00g09130,itf00g09160,itf00g09180,itf05g11880,itf10g07710,itf10g07720,itf10g08440,itf12g19930,itf13g22550"
GO:0008794	arsenate reductase (glutaredoxin) activi...	14	5	0.53	0.0164	heat_48HAS	MF	downregulated	[1] "Term GO:0008794 genes: itf01g28880,itf01g28890,itf04g24650,itf13g13580,itf14g19370"
GO:0042409	caffeoyl-CoA O-methyltransferase activit...	9	4	0.34	0.0294	heat_48HAS	MF	downregulated	[1] "Term GO:0042409 genes: itf05g17870,itf05g22620,itf12g20020,itf15g18620"
GO:0080016	(-)-E-beta-caryophyllene synthase activi...	45	8	1.69	0.0294	heat_48HAS	MF	downregulated	[1] "Term GO:0080016 genes: itf06g12380,itf13g22290,itf13g22300,itf15g18070,itf15g22880,itf15g22970,itf15g22990,itf15g23000"
GO:0080017	alpha-humulene synthase activity	45	8	1.69	0.0294	heat_48HAS	MF	downregulated	[1] "Term GO:0080017 genes: itf06g12380,itf13g22290,itf13g22300,itf15g18070,itf15g22880,itf15g22970,itf15g22990,itf15g23000"
GO:0004185	serine-type carboxypeptidase activity	83	11	3.12	0.0312	heat_48HAS	MF	downregulated	[1] "Term GO:0004185 genes: itf01g33860,itf01g33870,itf01g33880,itf01g33890,itf04g31530,itf06g23470,itf07g20260,itf07g20270,itf09g13280,itf09g13290,itf09g15980"
GO:0042282	hydroxymethylglutaryl-CoA reductase acti...	17	5	0.64	0.0345	heat_48HAS	MF	downregulated	[1] "Term GO:0042282 genes: itf00g34060,itf00g34070,itf01g13250,itf05g23210,itf10g04520"
GO:0009733	response to auxin	701	74	21.18	2e-20	NaCl_24HAS	BP	downregulated	[1] "Term GO:0009733 genes: itf00g39520,itf01g26640,itf01g33950,itf01g35250,itf01g35490,itf02g05790,itf02g05960,itf02g07110,itf02g12770,itf02g15450,itf02g26780,itf03g19520,itf03g30440,itf04g03540,itf05g22980,itf06g18960,itf06g22550,itf07g12060,itf07g20120,itf08g03270,itf09g00770,itf09g00800,itf09g23490,itf09g23500,itf09g23530,itf09g23540,itf09g23570,itf09g23600,itf09g23610,itf09g23620,itf09g23640…
GO:0015840	urea transport	10	8	0.3	5.9e-08	NaCl_24HAS	BP	downregulated	[1] "Term GO:0015840 genes: itf02g05640,itf03g16000,itf04g30070,itf05g04750,itf06g00080,itf06g17520,itf07g20370,itf09g14430"
GO:0080170	hydrogen peroxide transmembrane transpor...	13	8	0.39	7.8e-07	NaCl_24HAS	BP	downregulated	[1] "Term GO:0080170 genes: itf04g30070,itf06g00080,itf06g07230,itf06g07250,itf06g07270,itf07g20370,itf09g14430,itf10g18630"
GO:0006091	generation of precursor metabolites and ...	873	36	26.38	7.8e-07	NaCl_24HAS	BP	downregulated	[1] "Term GO:0006091 genes: itf00g02070,itf00g02080,itf00g02090,itf00g07340,itf00g19680,itf00g19690,itf00g19700,itf00g20190,itf00g44070,itf00g56610,itf00g64880,itf01g16730,itf01g19890,itf01g19900,itf02g01980,itf02g03520,itf02g03530,itf02g22380,itf03g07070,itf03g13350,itf03g14970,itf04g30070,itf06g00080,itf06g21520,itf07g20370,itf07g22350,itf09g12090,itf09g14430,itf11g09940,itf12g10840,itf12g15990…
GO:0008283	cell population proliferation	392	31	11.84	7.9e-06	NaCl_24HAS	BP	downregulated	[1] "Term GO:0008283 genes: itf01g02270,itf01g32210,itf02g04690,itf02g16680,itf02g28170,itf03g01840,itf03g06750,itf03g06900,itf03g14380,itf04g04420,itf04g25490,itf04g26590,itf05g14110,itf06g11740,itf06g11890,itf06g17310,itf07g01660,itf07g18310,itf07g18690,itf07g23920,itf09g13390,itf09g16990,itf10g19740,itf10g23740,itf12g02340,itf12g02610,itf12g18020,itf13g14380,itf13g15140,itf15g06530,itf15g09620"
GO:0016127	sterol catabolic process	17	8	0.51	7.9e-06	NaCl_24HAS	BP	downregulated	[1] "Term GO:0016127 genes: itf10g21520,itf10g21560,itf10g21570,itf10g21590,itf10g21600,itf10g21620,itf10g21630,itf10g21640"
GO:0034434	sterol esterification	17	8	0.51	7.9e-06	NaCl_24HAS	BP	downregulated	[1] "Term GO:0034434 genes: itf10g21520,itf10g21560,itf10g21570,itf10g21590,itf10g21600,itf10g21620,itf10g21630,itf10g21640"
GO:0015979	photosynthesis	416	35	12.57	1.8e-05	NaCl_24HAS	BP	downregulated	[1] "Term GO:0015979 genes: itf00g02070,itf00g02080,itf00g02090,itf00g07340,itf00g19680,itf00g19690,itf00g19700,itf00g44070,itf00g56610,itf00g64880,itf01g19890,itf01g19900,itf02g01980,itf02g03520,itf02g03530,itf02g14020,itf02g22380,itf03g07070,itf03g13350,itf04g27720,itf04g28940,itf05g25420,itf06g21520,itf07g22350,itf09g12090,itf11g09940,itf11g12780,itf12g10840,itf12g15990,itf12g24160,itf12g24230…
GO:0015995	chlorophyll biosynthetic process	225	24	6.8	4.5e-05	NaCl_24HAS	BP	downregulated	[1] "Term GO:0015995 genes: itf01g19890,itf01g19900,itf03g07070,itf03g07940,itf03g12570,itf03g22310,itf03g22340,itf03g22360,itf03g22370,itf04g26810,itf06g16490,itf09g23570,itf09g23730,itf09g23930,itf09g23950,itf09g23970,itf09g24100,itf09g24120,itf09g24170,itf09g24190,itf09g24240,itf11g09940,itf12g24230,itf15g09780"
GO:0019745	pentacyclic triterpenoid biosynthetic pr...	52	11	1.57	0.00014	NaCl_24HAS	BP	downregulated	[1] "Term GO:0019745 genes: itf01g32890,itf03g12570,itf03g12580,itf03g22310,itf03g22340,itf03g22360,itf03g22370,itf04g27090,itf09g02760,itf11g02000,itf12g04390"
GO:0016126	sterol biosynthetic process	261	24	7.89	0.00056	NaCl_24HAS	BP	downregulated	[1] "Term GO:0016126 genes: itf01g32890,itf02g10730,itf03g12570,itf03g12580,itf03g22310,itf03g22340,itf03g22360,itf03g22370,itf04g08330,itf04g27090,itf04g34190,itf07g04280,itf08g03240,itf09g01750,itf09g02760,itf10g00970,itf10g14480,itf11g02000,itf11g05560,itf11g05820,itf12g04390,itf12g06460,itf13g15140,itf14g05000"
GO:0080086	stamen filament development	14	5	0.42	0.01376	NaCl_24HAS	BP	downregulated	[1] "Term GO:0080086 genes: itf09g23540,itf09g23600,itf09g23620,itf09g23640,itf09g23780"
GO:0006354	DNA-templated transcription, elongation	89	11	2.69	0.02402	NaCl_24HAS	BP	downregulated	[1] "Term GO:0006354 genes: itf00g02070,itf00g02080,itf00g02090,itf00g19680,itf00g19690,itf00g19700,itf00g56610,itf02g03520,itf02g03530,itf02g22380,itf09g12090"
GO:0010143	cutin biosynthetic process	25	6	0.76	0.02402	NaCl_24HAS	BP	downregulated	[1] "Term GO:0010143 genes: itf03g17170,itf09g09170,itf09g20300,itf12g14060,itf12g16430,itf12g25560"
GO:0006636	unsaturated fatty acid biosynthetic proc...	140	14	4.23	0.02522	NaCl_24HAS	BP	downregulated	[1] "Term GO:0006636 genes: itf01g19890,itf01g19900,itf02g01980,itf03g07070,itf03g07940,itf03g12570,itf03g22310,itf03g22340,itf03g22360,itf03g22370,itf06g16490,itf06g16510,itf11g09940,itf15g09780"
GO:0006655	phosphatidylglycerol biosynthetic proces...	111	12	3.35	0.03325	NaCl_24HAS	BP	downregulated	[1] "Term GO:0006655 genes: itf01g19890,itf01g19900,itf03g12570,itf03g22310,itf03g22340,itf03g22360,itf03g22370,itf04g08660,itf06g16490,itf09g09170,itf09g20300,itf11g09940"
GO:0009737	response to abscisic acid	1032	52	31.18	0.03325	NaCl_24HAS	BP	downregulated	[1] "Term GO:0009737 genes: itf00g13890,itf00g19690,itf01g33950,itf02g00240,itf02g05960,itf02g08990,itf02g11180,itf02g12770,itf02g14700,itf02g15370,itf02g15450,itf02g26550,itf02g26590,itf03g01960,itf03g06480,itf03g06890,itf03g07070,itf03g08910,itf03g13350,itf03g14430,itf03g14680,itf04g04970,itf04g30070,itf04g30730,itf05g01790,itf05g22980,itf06g00080,itf06g07230,itf06g07250,itf06g07270,itf07g11530…
GO:0000911	cytokinesis by cell plate formation	299	22	9.03	0.03552	NaCl_24HAS	BP	downregulated	[1] "Term GO:0000911 genes: itf01g01170,itf01g02270,itf01g32210,itf02g28170,itf03g01840,itf03g01900,itf04g25490,itf04g26960,itf05g14110,itf05g25640,itf07g01660,itf07g18690,itf07g19200,itf07g23920,itf09g13390,itf10g23740,itf12g18020,itf13g03470,itf13g14790,itf13g15140,itf13g18660,itf15g09620"
GO:0005576	extracellular region	3118	167	91.92	7e-09	NaCl_24HAS	CC	downregulated	[1] "Term GO:0005576 genes: itf00g01380,itf00g19690,itf00g45950,itf01g00790,itf01g03930,itf01g03940,itf01g05600,itf01g07150,itf01g16150,itf01g16730,itf01g23130,itf01g24760,itf01g26580,itf01g29300,itf01g30610,itf01g32890,itf01g35950,itf01g36350,itf02g05220,itf02g07210,itf02g10390,itf02g10780,itf02g12230,itf02g13660,itf02g24400,itf02g26550,itf02g26590,itf02g26750,itf03g06810,itf03g06890,itf03g07070…
GO:0005618	cell wall	1104	79	32.55	1.5e-05	NaCl_24HAS	CC	downregulated	[1] "Term GO:0005618 genes: itf00g10530,itf00g19690,itf00g19700,itf00g45950,itf01g06100,itf01g16150,itf01g16730,itf02g05220,itf02g05640,itf02g07210,itf02g24400,itf02g26550,itf02g26590,itf02g26750,itf03g06890,itf03g13350,itf03g14380,itf03g19210,itf03g22200,itf04g06660,itf04g08330,itf04g12090,itf04g12100,itf04g16350,itf04g26590,itf04g32590,itf05g02270,itf05g13530,itf05g17980,itf05g19940,itf05g24020…
GO:0042807	central vacuole	10	6	0.29	2.4e-05	NaCl_24HAS	CC	downregulated	[1] "Term GO:0042807 genes: itf02g05640,itf04g30070,itf06g00080,itf06g17520,itf07g20370,itf09g14430"
GO:0000326	protein storage vacuole	22	8	0.65	0.00012	NaCl_24HAS	CC	downregulated	[1] "Term GO:0000326 genes: itf01g23130,itf02g05640,itf04g30070,itf05g13530,itf06g00080,itf06g17520,itf07g20370,itf09g14430"
GO:0009505	plant-type cell wall	436	33	12.85	0.00012	NaCl_24HAS	CC	downregulated	[1] "Term GO:0009505 genes: itf01g06100,itf01g16150,itf02g05640,itf02g07210,itf02g26750,itf03g06890,itf03g13350,itf03g14380,itf03g19210,itf04g06660,itf04g32590,itf05g02270,itf05g13530,itf05g24020,itf06g07460,itf06g07480,itf06g17520,itf07g22040,itf08g06290,itf08g07290,itf09g26060,itf09g26430,itf10g00970,itf10g25060,itf11g05560,itf11g07890,itf11g08920,itf12g20830,itf12g24690,itf14g19610,itf14g19670…
GO:0046658	anchored component of plasma membrane	103	12	3.04	0.00516	NaCl_24HAS	CC	downregulated	[1] "Term GO:0046658 genes: itf01g00660,itf02g03320,itf02g10730,itf05g01100,itf06g15800,itf09g26430,itf10g14480,itf11g01010,itf11g05820,itf12g02570,itf12g06460,itf12g15130"
GO:0048046	apoplast	534	32	15.74	0.01162	NaCl_24HAS	CC	downregulated	[1] "Term GO:0048046 genes: itf00g19690,itf00g45950,itf01g16730,itf01g24760,itf02g05220,itf02g24400,itf03g07070,itf03g21060,itf03g22200,itf04g11050,itf05g17820,itf05g19940,itf06g21070,itf07g19620,itf09g26430,itf10g00970,itf10g20600,itf11g00720,itf11g05560,itf11g12750,itf11g12780,itf12g07720,itf13g05040,itf13g05060,itf13g22480,itf15g06220,itf15g06240,itf15g06250,itf15g06260,itf15g06270,itf15g08060…
GO:0009524	phragmoplast	89	10	2.62	0.02167	NaCl_24HAS	CC	downregulated	[1] "Term GO:0009524 genes: itf00g27230,itf05g14110,itf05g17980,itf05g25630,itf05g25640,itf09g13720,itf10g23740,itf13g14790,itf13g15140,itf14g05990"
GO:0031012	extracellular matrix	13	4	0.38	0.0286	NaCl_24HAS	CC	downregulated	[1] "Term GO:0031012 genes: itf06g18140,itf11g00720,itf12g08420,itf12g08430"
GO:0015250	water channel activity	47	17	1.44	3.8e-11	NaCl_24HAS	MF	downregulated	[1] "Term GO:0015250 genes: itf02g05640,itf03g14970,itf03g16000,itf04g30070,itf04g30730,itf05g04750,itf05g15990,itf06g00080,itf06g07230,itf06g07250,itf06g07270,itf06g17520,itf07g11530,itf07g20370,itf09g14430,itf10g18630,itf12g02570"
GO:0015204	urea transmembrane transporter activity	12	8	0.37	3.6e-07	NaCl_24HAS	MF	downregulated	[1] "Term GO:0015204 genes: itf02g05640,itf03g16000,itf04g30070,itf05g04750,itf06g00080,itf06g17520,itf07g20370,itf09g14430"
GO:0016871	cycloartenol synthase activity	8	5	0.24	0.001	NaCl_24HAS	MF	downregulated	[1] "Term GO:0016871 genes: itf03g12570,itf03g22310,itf03g22340,itf03g22360,itf03g22370"
GO:0009733	response to auxin	701	51	9.78	5.7e-20	NaCl_48HAS	BP	downregulated	[1] "Term GO:0009733 genes: itf01g35490,itf04g06100,itf04g07500,itf06g22550,itf07g12060,itf09g00780,itf09g00800,itf09g23500,itf09g23570,itf09g23580,itf09g23590,itf09g23600,itf09g23620,itf09g23640,itf09g23730,itf09g23740,itf09g23760,itf09g23770,itf09g23790,itf09g23830,itf09g23850,itf09g23930,itf09g23940,itf09g23950,itf09g23970,itf09g23990,itf09g24000,itf09g24150,itf09g24170,itf09g24180,itf09g24190…
GO:0015995	chlorophyll biosynthetic process	225	21	3.14	1.5e-08	NaCl_48HAS	BP	downregulated	[1] "Term GO:0015995 genes: itf03g07070,itf03g07940,itf03g12570,itf03g22310,itf03g22360,itf03g22370,itf06g16490,itf08g13440,itf09g23570,itf09g23730,itf09g23770,itf09g23790,itf09g23930,itf09g23950,itf09g23970,itf09g24170,itf09g24190,itf09g24240,itf11g09940,itf13g20170,itf15g09780"
GO:0016127	sterol catabolic process	17	6	0.24	7.3e-05	NaCl_48HAS	BP	downregulated	[1] "Term GO:0016127 genes: itf10g21520,itf10g21560,itf10g21570,itf10g21590,itf10g21600,itf10g21620"
GO:0034434	sterol esterification	17	6	0.24	7.3e-05	NaCl_48HAS	BP	downregulated	[1] "Term GO:0034434 genes: itf10g21520,itf10g21560,itf10g21570,itf10g21590,itf10g21600,itf10g21620"
GO:0006636	unsaturated fatty acid biosynthetic proc...	140	13	1.95	7.3e-05	NaCl_48HAS	BP	downregulated	[1] "Term GO:0006636 genes: itf02g01980,itf03g07070,itf03g07940,itf03g12570,itf03g22310,itf03g22360,itf03g22370,itf06g16490,itf06g16510,itf06g16740,itf08g13440,itf11g09940,itf15g09780"
GO:0010264	myo-inositol hexakisphosphate biosynthet...	70	9	0.98	0.00038	NaCl_48HAS	BP	downregulated	[1] "Term GO:0010264 genes: itf02g09210,itf05g16320,itf08g07570,itf08g13440,itf09g02140,itf11g21650,itf12g04390,itf12g25930,itf15g07180"
GO:0010421	hydrogen peroxide-mediated programmed ce...	14	4	0.2	0.01985	NaCl_48HAS	BP	downregulated	[1] "Term GO:0010421 genes: itf14g07430,itf14g07440,itf14g07450,itf14g07470"
GO:0016117	carotenoid biosynthetic process	156	10	2.18	0.03483	NaCl_48HAS	BP	downregulated	[1] "Term GO:0016117 genes: itf03g07940,itf03g12570,itf03g22310,itf03g22360,itf03g22370,itf06g16490,itf08g13440,itf11g09940,itf12g13540,itf14g05180"
GO:0009737	response to abscisic acid	1032	30	14.4	0.03483	NaCl_48HAS	BP	downregulated	[1] "Term GO:0009737 genes: itf00g13890,itf00g49180,itf01g35350,itf03g01960,itf03g06890,itf03g07070,itf03g08910,itf03g13350,itf03g14430,itf03g14680,itf04g06100,itf04g07500,itf04g09460,itf04g30070,itf05g22770,itf05g26210,itf09g06060,itf10g15440,itf11g06310,itf11g21650,itf11g21670,itf12g02150,itf12g02570,itf12g05590,itf12g11260,itf12g23670,itf13g08830,itf13g17000,itf14g16160,itf15g06620"
GO:0019745	pentacyclic triterpenoid biosynthetic pr...	52	6	0.73	0.03483	NaCl_48HAS	BP	downregulated	[1] "Term GO:0019745 genes: itf03g12570,itf03g22310,itf03g22360,itf03g22370,itf11g02000,itf12g04390"
GO:0009409	response to cold	879	29	12.26	0.04843	NaCl_48HAS	BP	downregulated	[1] "Term GO:0009409 genes: itf00g13070,itf01g35490,itf03g00720,itf03g02230,itf03g07940,itf03g08910,itf03g13350,itf03g14680,itf04g07500,itf04g30070,itf05g16600,itf05g20320,itf05g26210,itf06g14410,itf06g14940,itf08g13440,itf09g23590,itf09g23990,itf09g24000,itf09g24150,itf09g24220,itf10g07010,itf11g21650,itf11g21670,itf12g02300,itf12g27680,itf14g04810,itf15g08060,itf15g09780"
GO:0048046	apoplast	534	29	7.33	2.4e-07	NaCl_48HAS	CC	downregulated	[1] "Term GO:0048046 genes: itf00g60780,itf01g26170,itf01g26180,itf03g00720,itf03g07070,itf03g22200,itf04g25380,itf05g22950,itf07g19620,itf08g13440,itf09g09770,itf10g10190,itf10g20600,itf10g22570,itf10g22580,itf11g12750,itf11g12780,itf12g07720,itf13g05040,itf13g05060,itf14g04810,itf15g06220,itf15g06230,itf15g06240,itf15g06250,itf15g06260,itf15g06270,itf15g08060,itf15g09780"
GO:0005618	cell wall	1104	50	15.16	2e-06	NaCl_48HAS	CC	downregulated	[1] "Term GO:0005618 genes: itf00g49180,itf00g60780,itf01g06100,itf01g16150,itf01g35350,itf02g05640,itf02g19390,itf03g06890,itf03g13350,itf03g22200,itf04g02380,itf04g08330,itf04g12110,itf05g24020,itf06g07460,itf06g07480,itf06g17520,itf06g21220,itf07g19620,itf07g22040,itf08g04430,itf08g06290,itf09g08400,itf09g09770,itf10g02410,itf10g03960,itf10g10190,itf10g20600,itf10g22570,itf10g22580,itf10g25060…
GO:0005576	extracellular region	3118	97	42.81	3e-06	NaCl_48HAS	CC	downregulated	[1] "Term GO:0005576 genes: itf00g49180,itf00g50190,itf00g60780,itf01g03930,itf01g03940,itf01g05850,itf01g16150,itf01g23130,itf01g26170,itf01g26180,itf01g30840,itf01g35350,itf02g13740,itf02g13750,itf02g15510,itf03g00720,itf03g06890,itf03g07070,itf03g08910,itf03g13350,itf03g22200,itf04g02380,itf04g08330,itf04g08660,itf04g10390,itf04g25380,itf05g22950,itf05g24160,itf06g18140,itf06g21220,itf06g23470…
GO:0009505	plant-type cell wall	436	20	5.99	0.00046	NaCl_48HAS	CC	downregulated	[1] "Term GO:0009505 genes: itf00g49180,itf01g06100,itf01g16150,itf01g35350,itf02g05640,itf03g06890,itf03g13350,itf04g02380,itf05g24020,itf06g07460,itf06g07480,itf06g17520,itf07g22040,itf08g06290,itf10g10190,itf10g25060,itf11g07890,itf11g08920,itf14g19610,itf14g19670"
GO:0010319	stromule	58	6	0.8	0.01695	NaCl_48HAS	CC	downregulated	[1] "Term GO:0010319 genes: itf03g00720,itf08g13440,itf12g02300,itf14g04810,itf15g08060,itf15g09780"
GO:0000326	protein storage vacuole	22	4	0.3	0.02082	NaCl_48HAS	CC	downregulated	[1] "Term GO:0000326 genes: itf01g23130,itf02g05640,itf04g30070,itf06g17520"
GO:0042807	central vacuole	10	3	0.14	0.02434	NaCl_48HAS	CC	downregulated	[1] "Term GO:0042807 genes: itf02g05640,itf04g30070,itf06g17520"
GO:0016871	cycloartenol synthase activity	8	4	0.12	0.0037	NaCl_48HAS	MF	downregulated	[1] "Term GO:0016871 genes: itf03g12570,itf03g22310,itf03g22360,itf03g22370"
GO:0004601	peroxidase activity activity	150	13	2.26	0.0037	NaCl_48HAS	MF	downregulated	[1] "Term GO:0004601 genes: itf09g09770,itf10g19630,itf10g20600,itf10g22500,itf12g02300,itf12g02960,itf12g27150,itf15g06220,itf15g06230,itf15g06240,itf15g06250,itf15g06260,itf15g06270"
GO:0009644	response to high light intensity	408	55	5.5	< 1E-30	heat_24HAS	BP	upregulated	[1] "Term GO:0009644 genes: itf00g29810,itf00g32040,itf00g32050,itf00g51130,itf00g51870,itf01g04020,itf01g07140,itf01g11960,itf01g18880,itf01g18890,itf01g18910,itf01g18920,itf01g19880,itf01g21880,itf01g23270,itf01g24030,itf01g33480,itf02g24400,itf03g07400,itf03g19140,itf04g14120,itf04g22630,itf04g23990,itf04g29780,itf05g04270,itf06g13260,itf07g04020,itf07g15040,itf07g16460,itf07g19620,itf10g11620…
GO:0042542	response to hydrogen peroxide	396	53	5.34	< 1E-30	heat_24HAS	BP	upregulated	[1] "Term GO:0042542 genes: itf00g29810,itf00g32040,itf00g32050,itf00g51130,itf00g51870,itf01g04020,itf01g07140,itf01g11960,itf01g18880,itf01g18890,itf01g18910,itf01g18920,itf01g21880,itf01g23270,itf01g24030,itf01g33480,itf02g24400,itf03g07400,itf03g19140,itf04g14120,itf04g22630,itf04g23990,itf04g29780,itf05g04270,itf06g13260,itf07g04020,itf07g15040,itf07g16460,itf07g19620,itf10g11620,itf10g11630…
GO:0006457	protein folding	460	55	6.21	< 1E-30	heat_24HAS	BP	upregulated	[1] "Term GO:0006457 genes: itf00g29810,itf00g32040,itf00g32050,itf00g51130,itf00g51870,itf01g04020,itf01g07140,itf01g11960,itf01g18880,itf01g18890,itf01g18910,itf01g18920,itf01g21880,itf01g23270,itf01g24030,itf01g27660,itf01g33480,itf02g24400,itf03g19140,itf04g14120,itf04g21320,itf04g22630,itf04g23990,itf04g29780,itf05g04270,itf06g13260,itf07g04020,itf07g15040,itf07g16460,itf07g19620,itf10g11620…
GO:0009408	response to heat	506	61	6.83	6.4e-22	heat_24HAS	BP	upregulated	[1] "Term GO:0009408 genes: itf00g29810,itf00g32040,itf00g32050,itf00g51130,itf00g51870,itf01g04020,itf01g07140,itf01g11960,itf01g18880,itf01g18890,itf01g18910,itf01g18920,itf01g21880,itf01g23270,itf01g24030,itf01g33480,itf02g24400,itf03g03130,itf03g07400,itf03g15190,itf03g15200,itf03g19140,itf04g14120,itf04g22630,itf04g23990,itf04g29780,itf05g03220,itf05g03230,itf05g04270,itf06g13260,itf07g04020…
GO:0010286	heat acclimation	117	20	1.58	4.3e-11	heat_24HAS	BP	upregulated	[1] "Term GO:0010286 genes: itf00g29810,itf00g32040,itf00g32050,itf00g51870,itf01g04020,itf01g11960,itf01g23270,itf04g29780,itf07g04020,itf07g16460,itf10g11620,itf10g11670,itf10g11690,itf10g15170,itf11g00190,itf11g13760,itf12g20490,itf12g26570,itf13g12930,itf14g14510"
GO:0034976	response to endoplasmic reticulum stress	628	22	8.47	2.6e-05	heat_24HAS	BP	upregulated	[1] "Term GO:0034976 genes: itf01g07140,itf01g18880,itf01g18890,itf01g18910,itf01g18920,itf01g23270,itf01g24030,itf01g27660,itf02g24400,itf03g03130,itf03g19140,itf04g14120,itf05g04270,itf07g16460,itf07g19620,itf10g11630,itf10g19880,itf11g00190,itf12g20490,itf13g08030,itf13g12930,itf14g14510"
GO:0019203	carbohydrate phosphatase activity	29	1	0.3	0.04	heat_24HAS	BP	upregulated	[1] "Term GO:0019203 genes: itf03g13320"
GO:0042542	response to hydrogen peroxide	396	55	6.06	< 1e-30	heat_48HAS	BP	upregulated	[1] "Term GO:0042542 genes: itf00g29810,itf00g32040,itf00g32050,itf00g51130,itf00g51870,itf01g04020,itf01g07140,itf01g11960,itf01g18880,itf01g18890,itf01g18910,itf01g18920,itf01g21880,itf01g23270,itf01g24030,itf01g28080,itf01g33480,itf01g35440,itf02g24400,itf03g07400,itf03g19140,itf04g22630,itf04g23990,itf04g29780,itf05g04270,itf06g13260,itf07g04020,itf07g04030,itf07g15040,itf07g16460,itf07g19620…
GO:0009644	response to high light intensity	408	54	6.24	1.1e-30	heat_48HAS	BP	upregulated	[1] "Term GO:0009644 genes: itf00g29810,itf00g32040,itf00g32050,itf00g51130,itf00g51870,itf01g04020,itf01g07140,itf01g11960,itf01g18880,itf01g18890,itf01g18910,itf01g18920,itf01g21880,itf01g23270,itf01g24030,itf01g33480,itf01g35440,itf02g24400,itf03g07400,itf03g19140,itf04g22630,itf04g23990,itf04g29780,itf05g04270,itf06g13260,itf07g04020,itf07g04030,itf07g15040,itf07g16460,itf07g19620,itf10g11620…
GO:0006457	protein folding	460	56	7.04	1.1e-30	heat_48HAS	BP	upregulated	[1] "Term GO:0006457 genes: itf00g29810,itf00g32040,itf00g32050,itf00g51130,itf00g51870,itf01g04020,itf01g07140,itf01g11960,itf01g18880,itf01g18890,itf01g18910,itf01g18920,itf01g21880,itf01g23270,itf01g24030,itf01g27660,itf01g33480,itf01g35440,itf02g24400,itf03g19140,itf04g21320,itf04g22630,itf04g23990,itf04g24640,itf04g29780,itf05g04270,itf06g13260,itf07g04020,itf07g04030,itf07g15040,itf07g16460…
GO:0009408	response to heat	506	60	7.74	7.1e-18	heat_48HAS	BP	upregulated	[1] "Term GO:0009408 genes: itf00g29810,itf00g32040,itf00g32050,itf00g51130,itf00g51870,itf01g04020,itf01g07140,itf01g11960,itf01g18880,itf01g18890,itf01g18910,itf01g18920,itf01g21880,itf01g23270,itf01g24030,itf01g33480,itf01g35440,itf02g24400,itf03g07400,itf03g15190,itf03g15200,itf03g19140,itf04g22630,itf04g23990,itf04g29780,itf05g03220,itf05g03230,itf05g04270,itf06g13260,itf07g04020,itf07g04030…
GO:0010286	heat acclimation	117	20	1.79	2.5e-11	heat_48HAS	BP	upregulated	[1] "Term GO:0010286 genes: itf00g29810,itf00g32040,itf00g32050,itf00g51870,itf01g04020,itf01g11960,itf01g23270,itf04g29780,itf07g04020,itf07g04030,itf07g16460,itf10g11620,itf10g11670,itf10g11690,itf10g15170,itf11g00190,itf11g13760,itf12g20490,itf12g26570,itf14g14510"
GO:0034976	response to endoplasmic reticulum stress	628	25	9.61	4.6e-05	heat_48HAS	BP	upregulated	[1] "Term GO:0034976 genes: itf01g07140,itf01g18880,itf01g18890,itf01g18910,itf01g18920,itf01g23270,itf01g23440,itf01g24030,itf01g27660,itf01g32740,itf01g35440,itf02g24400,itf03g19140,itf05g04270,itf05g06320,itf05g26080,itf07g16460,itf07g19620,itf10g11630,itf10g19880,itf11g00190,itf12g20490,itf13g08030,itf14g14410,itf14g14510"
GO:0009414	response to water deprivation	692	21	4.1	3.5e-06	NaCl_48HAS	BP	upregulated	[1] "Term GO:0009414 genes: itf01g21160,itf02g08110,itf03g07410,itf03g20110,itf03g25460,itf04g03470,itf04g24340,itf04g25910,itf05g19720,itf05g25290,itf06g23830,itf07g01250,itf07g01260,itf07g18180,itf09g04820,itf12g16540,itf12g16550,itf12g22800,itf14g02870,itf14g18060,itf15g22720"
GO:0006355	regulation of transcription, DNA-templat...	2599	35	15.4	0.0057	NaCl_48HAS	BP	upregulated	[1] "Term GO:0006355 genes: itf00g20620,itf00g57540,itf01g00490,itf01g22440,itf01g22450,itf01g22460,itf01g22470,itf02g06990,itf04g09150,itf04g25910,itf04g34250,itf05g01040,itf05g05170,itf05g10740,itf05g19720,itf05g25290,itf06g05430,itf06g19030,itf07g09890,itf07g09900,itf07g09910,itf07g19170,itf09g01740,itf10g01490,itf10g06570,itf11g05060,itf11g11620,itf12g03640,itf12g09750,itf12g16540,itf12g16550…
GO:0042538	hyperosmotic salinity response	286	10	1.69	0.0115	NaCl_48HAS	BP	upregulated	[1] "Term GO:0042538 genes: itf01g21160,itf02g08110,itf03g20110,itf03g25460,itf04g25910,itf05g19720,itf05g25290,itf12g22800,itf14g02870,itf14g18060"
GO:0003700	DNA-binding transcription factor activit…	2213	35	14.21	0.00085	NaCl_48HAS	MF	upregulated	[1] "Term GO:0003700 genes: itf00g20620,itf00g57540,itf01g00490,itf01g22440,itf01g22450,itf01g22460,itf01g22470,itf02g06990,itf03g20840,itf04g22520,itf04g25910,itf05g01040,itf05g10740,itf05g19720,itf05g25290,itf06g05430,itf06g19030,itf07g09890,itf07g09900,itf07g09910,itf07g19170,itf08g03490,itf09g01740,itf10g01490,itf10g06570,itf11g05060,itf11g11620,itf12g01090,itf12g03640,itf12g16540,itf12g16550…
GO:0005576	extracellular region	3118	54	21.63	2e-05	NaCl_24HAS	CC	upregulated	[1] "Term GO:0005576 genes: itf00g30790,itf00g33730,itf00g41640,itf01g01860,itf01g01870,itf01g01890,itf01g26900,itf01g35540,itf01g36160,itf02g08190,itf02g08210,itf02g08220,itf02g08230,itf02g08250,itf02g14490,itf02g14500,itf03g03530,itf03g06180,itf03g27200,itf04g07590,itf04g07600,itf04g07610,itf04g07620,itf04g17560,itf05g12790,itf06g11380,itf06g11390,itf06g11400,itf06g11450,itf06g11480,itf06g11520…
GO:0004866	endopeptidase inhibitor activity	100	16	0.75	6.4e-07	NaCl_24HAS	MF	upregulated	[1] "Term GO:0004866 genes: itf01g01860,itf01g01870,itf01g01890,itf04g07590,itf04g07600,itf04g07610,itf04g07620,itf06g11380,itf06g11390,itf06g11400,itf06g11450,itf06g11480,itf06g11520,itf07g01250,itf07g01260,itf11g18360"
GO:0004867	serine-type endopeptidase inhibitor acti...	14	4	0.11	0.0032	NaCl_24HAS	MF	upregulated	[1] "Term GO:0004867 genes: itf04g07590,itf04g07600,itf04g07610,itf04g07620"
