# Supplementary material for: Identification of genes associated with abiotic stress tolerance in sweetpotato using weighted gene co‐expression network analysis
Source: Plant Direct. 2023 Oct 3;7(10):e532. doi: 10.1002/pld3.532 (PMC10546384; doi:10.1002/pld3.532)
Supplement: Supplementary file 12 — Table S11. Expression (gene counts as log CPM) of heat shock‐related genes in heat (40 °C) stress and salt (NaCl) treated Beauregard sweetpotato leaf tissue. [file PLD3-7-e532-s016.xlsx]

## Sheet: Sheet1
Table S11. Expression (gene counts as log CPM) of heat shock-related genes in heat (40℃) stress and salt (NaCl) stress treated sweetpotato plants
Gene	Functional_annotation	Heat_24HAS	Heat_48HAS	Heat_24_CTR	Heat_48_CTR	NaCl_24HAS	NaCl_48HAS	NaCl_24_CTR	NaCl_48_CTR	orthogroup	I. trifida paralogs	Arabidopsis orthologs
itf00g29810	heat shock protein	2.35384	2.30621	-0.373272	-0.579916	-1.17503	-1.16089	0.870453	-1.32325	OG0005109	itf12g26570, itf00g29810	AT4G27670.1
itf00g32040	heat shock protein 18.2	1.70771	1.41846	-0.498989	-0.803042	-1.17503	-1.43409	-0.417689	-1.5392	OG0000146	itf03g15190, itf00g32050, itf10g11670, itf10g11630, itf10g11690, itf11g13750, itf11g13760, itf10g11620, itf00g32040, itf04g29940	AT3G46230.1, AT1G53540.1, AT5G59720.1
itf00g32050	heat shock protein 18.2	0.829197	0.418048	-0.897237	-1.11506	-1.37629	-1.23299	-1.38086	-1.14702	OG0000146	itf03g15190, itf00g32050, itf10g11670, itf10g11630, itf11g13750, itf11g13750, itf11g13760, itf10g11620, itf00g32040, itf04g29940	AT3G46230.1, AT1G53540.1, AT5G59720.1
itf00g36550	heat shock cognate protein 70-1	-1.23465	-1.23809	-1.71299	-1.52344	-1.80812	-1.70357	-1.51623	-1.64878	OG0000162	itf07g19620, itf05g04270, itf05g04210, itf00g36550, itf02g24400	AT1G16030.1
itf00g51870	heat shock protein	1.29499	1.26608	-0.246871	-0.294586	-1.21655	-1.43409	0.296341	-1.64878
itf01g04900	heat shock transcription factor B4	-1.23465	-1.39863	-1.39179	-1.52344	-1.13746	-0.810489	-0.742928	-0.543369
itf01g06130	heat shock transcription factor A9	-1.65751	-1.67244	-1.29492	-1.43276	-1.64897	-1.70357	-1.72112	-1.64878
itf01g06140	heat shock transcription factor A4A	0.644698	0.73766	0.61837	0.600143	0.872911	0.910687	0.741136	0.984354	OG0002168	itf10g03000, itf01g06140, itf10g18660	AT4G18880.1, AT5G45710.1
itf01g10380	heat shock transcription factor A3	0.595787	0.655529	0.367098	0.125051	0.870485	1.0401	0.824996	0.938629	OG0014968	itf01g10380	AT5G03720.1
itf01g10390	heat shock transcription factor A3	0.140333	0.29184	-0.271664	-0.39993	0.530056	0.721376	0.533038	0.739932
itf01g11960	heat-shock protein 70T-2	1.4477	1.32505	-0.41701	-0.280942	-0.27874	-0.337374	-0.0534921	-0.380567	OG0009588	itf01g11960	AT2G32120.1
itf01g18820	17.6 kDa class II heat shock protein	-1.8079	-1.83201	-1.52053	-1.64113	-1.80812	-1.70357	-1.88294	-1.80079	OG0000628	itf01g18880, itf01g18910, itf01g18890, itf01g18920, itf01g18820, itf01g18850, itf01g18870	AT5G12020.1, AT5G12030.1
itf01g18850	17.6 kDa class II heat shock protein	-1.65751	-1.83201	-1.71299	-1.43276	-1.80812	-1.70357	-1.60584	-1.38303	OG0000628	itf01g18880, itf01g18910, itf01g18890, itf01g18920, itf01g18820, itf01g18850, itf01g18870	AT5G12020.1, AT5G12030.1
itf01g18870	17.6 kDa class II heat shock protein	-1.54851	-1.83201	-1.39179	-1.43276	-1.64897	-1.85822	-1.88294	-1.64878	OG0000628	itf01g18880, itf01g18910, itf01g18890, itf01g18920, itf01g18820, itf01g18850, itf01g18870	AT5G12020.1, AT5G12030.1
itf01g18880	17.6 kDa class II heat shock protein	1.78682	1.6653	-0.128433	-0.30395	-0.573139	-0.796994	0.542074	-0.620035	OG0000628	itf01g18880, itf01g18910, itf01g18890, itf01g18920, itf01g18820, itf01g18850, itf01g18870	AT5G12020.1, AT5G12030.1
itf01g18890	17.6 kDa class II heat shock protein	1.38549	1.19488	0.0535323	0.131439	-1.01518	-1.19531	0.143089	-1.14702	OG0000628	itf01g18880, itf01g18910 , itf01g18890, itf01g18920, itf01g18820, itf01g18850, itf01g18870	AT5G12020.1, AT5G12030.1
itf01g18910	17.6 kDa class II heat shock protein	1.26031	1.07384	0.138871	0.385876	-0.921953	-1.07247	0.203548	-0.976344	OG0000628	itf01g18880, itf01g18910 , itf01g18890, itf01g18920, itf01g18820, itf01g18850, itf01g18870	AT5G12020.1, AT5G12030.1
itf01g18920	17.6 kDa class II heat shock protein	1.50091	1.13745	-0.0374901	-0.115194	-1.26297	-1.16089	0.129557	-1.32325	OG0000628	itf01g18880, itf01g18910 , itf01g18890, itf01g18920, itf01g18820, itf01g18850, itf01g18870	AT5G12020.1, AT5G12030.1
itf01g19060	heat shock transcription factor A2	-0.00581598	-0.430031	-0.357052	-0.676024	0.407503	0.631087	0.394562	0.44937	OG0014041	itf01g19060	AT2G26150.1
itf01g24430	Heat shock protein DnaJ with tetratricopeptide repeat	0.216118	0.404913	0.156524	0.148493	0.38165	0.738532	0.474123	0.598605	OG0012204	itf01g24430	AT5G12430.1
itf01g24440	Heat shock protein DnaJ with tetratricopeptide repeat	0.752043	0.935996	0.628268	0.792834	0.94688	0.904158	0.877014	0.819591
itf01g26520	heat shock protein	1.4564	1.23975	0.783963	1.0691	0.872251	0.825194	0.999442	0.900297	OG0000967	itf13g22620, itf01g26520	AT2G33210.1, AT3G23990.1
itf01g28660	heat shock factor binding protein	1.14228	1.06125	1.5011	1.17631	1.10673	1.12762	1.20817	1.29517	OG0005168	itf01g28660	AT4G15802.1
itf01g33630	heat shock transcription factor B4	-0.40574	-0.386479	-0.341473	-0.630422	-0.509872	-0.396109	-0.506603	-0.535699
itf02g05280	Heat shock protein 70 (Hsp 70) family protein	1.74926	1.56309	1.51849	1.65138	1.37269	1.44944	1.47767	1.5062	OG0005338	itf02g05280	AT1G79930.1, AT1G79920.1
itf02g09980	heat shock protein 70 (Hsp 70) family protein	1.05578	1.11364	0.996806	1.18702	0.838949	0.897138	0.961839	0.925564	OG0010189	itf02g09980	AT4G16660.1
itf02g20280	heat shock protein 17.4	-0.786862	-0.788018	-1.0045	-0.510468	-0.628283	-0.601511	-0.571153	-0.584118
itf02g24400	heat shock protein	1.93873	1.81377	-0.41701	-0.589517	-0.813705	-1.09983	0.443009	-1.5392	OG0000162	itf07g19620, itf05g04270, itf05g04210, itf00g36550, itf02g24400
itf03g03130	heat shock factor	0.5546	0.276602	-0.0706228	-0.00746186	-0.0714924	0.303775	-0.111548	0.0853459	OG0007198	itf05g17780, itf03g03130	AT4G36990.1
itf03g15190	heat shock protein 17.4	2.20885	1.98781	1.25775	1.07445	0.836304	0.816156	0.846846	0.825009
itf03g15200	heat shock protein 17.4	2.64055	2.47767	0.786588	0.701501	0.774538	-0.0225268	1.16168	-0.350901
itf03g17770	heat shock transcription factor A2	1.03515	1.03768	0.704468	0.927007	0.664647	0.222563	0.0798369	-0.101298
itf03g18960	heat shock transcription factor C1	-0.882468	-1.15858	-1.29492	-0.940776	-0.449045	-0.501282	-1.16358	-0.809172	OG0007946	itf03g18960	AT3G24520.1
itf03g18970	heat shock transcription factor C1	-0.900889	-0.902161	-1.21723	-0.990832	-0.303937	-0.191207	-0.918845	-0.441499
itf04g11410	heat shock factor binding protein	0.562412	0.539034	0.606842	0.907035	0.684985	0.642107	0.714477	0.72636
itf04g18740	Heat shock protein DnaJ, N-terminal with domain of unknown function (DUF1977)	-1.09028	-0.832987	-1.52053	-1.11506	-0.86413	-1.16089	-1.23713	-1.11297
itf04g18750	Heat shock protein DnaJ, N-terminal with domain of unknown function (DUF1977)	-1.23465	-1.03562	-1.21723	-1.04811	-1.10316	-1.19531	-1.13128	-1.64878
itf04g25720	heat shock transcription factor A6B	-0.191328	-0.505878	-0.522457	-1.11506	-1.26297	-1.16089	-1.38086	-1.5392	OG0001394	itf04g25720	AT3G63350.1, AT3G51910.1
itf04g29780	heat shock protein 18.2	0.724339	0.49451	-1.39179	-1.64113	-1.53587	-1.70357	-0.386957	-1.80079
itf04g29940	heat shock protein 17.4	2.13445	1.93972	-0.487759	-0.599355	-0.943277	-1.09983	0.850569	-1.27131
itf04g33510	Heat shock protein DnaJ with tetratricopeptide repeat	0.575724	0.768651	0.489017	0.676978	0.789214	0.722266	0.774059	0.69435
itf05g03220	heat shock protein 17.4	0.478824	0.353189	-1.09668	-1.24298	-1.26297	-1.23299	-1.38086	-1.38303
itf05g03230	heat shock protein 17.4	0.8715	0.683326	-1.0045	-1.19561	-1.21655	-1.23299	-0.708747	-1.27131
itf05g04200	heat shock cognate protein 70-1	0	0	0	0	0	0	0	0
itf05g04210	heat shock cognate protein 70-1	-1.39256	-1.33762	-1.52053	-1.52344	-1.80812	-1.70357	-1.88294	-1.80079	OG0000162	itf07g19620, itf05g04270 , itf05g04210, itf00g36550, itf02g24400	AT1G16030.1
itf05g04270	heat shock protein	2.42892	2.22845	1.37905	1.31161	0.917168	0.752516	1.00533	0.49014	OG0000162	itf07g19620, itf05g04270, itf05g04210, itf00g36550, itf02g24400	AT1G16030.1
itf05g20360	heat shock factor	0.713557	0.847933	0.736435	0.88955	0.987716	0.913268	0.889405	0.889013	OG0001763	itf05g20360, itf12g26970	AT3G02990.1, AT5G16820.1
itf05g26730	heat shock protein 81-2	1.41113	1.21338	1.63213	1.2707	1.04528	1.23567	1.24527	1.35013	OG0000285	itf06g15680, itf06g15660, itf06g15650, itf05g26750, itf05g26730, itf12g25640, itf10g15390	AT5G52640.1, AT5G56030.2, AT5G56010.1, AT5G56000.1
itf05g26750	heat shock protein 81-2	-0.197761	-0.311523	-0.13743	0.106937	-0.291137	-0.191207	-0.139993	-0.119464	OG0000285	itf06g15680, itf06g15660, itf06g15650, itf05g26750, itf05g26730, itf12g25640, itf10g15390	AT5G52640.1, AT5G56030.2, AT5G56010.1, AT5G56000.1
itf06g10940	17.6 kDa class II heat shock protein	-1.46297	-1.28474	-1.21723	-1.08018	0.335546	-0.171308	-0.754995	-0.893262
itf06g12510	Heat shock protein 70 (Hsp 70) family protein	-1.15598	-1.39863	-0.96541	-0.676024	-0.798234	-0.771297	-0.780265	-1.18428
itf06g12560	Heat shock protein 70 (Hsp 70) family protein	1.22941	1.09603	1.18543	1.4421	0.937098	1.12024	1.17311	1.22658
itf06g15650	heat shock protein 81-2	0.930863	0.746679	1.03037	1.0243	0.839906	0.976707	0.954741	1.02134	OG0000285	itf06g15680, itf06g15660 , itf06g15650, itf05g26750, itf05g26730, itf12g25640, itf10g15390	AT5G52640.1, AT5G56030.2, AT5G56010.1, AT5G56000.1
itf06g15660	heat shock protein 81-2	1.41113	1.16689	1.31039	1.30315	1.12456	1.24428	1.21227	1.27489	OG0000285	itf06g15680, itf06g15660 , itf06g15650, itf05g26750, itf05g26730, itf12g25640, itf10g15390	AT5G52640.1, AT5G56030.2, AT5G56010.1, AT5G56000.1
itf06g15680	heat shock protein 81-2	-1.39256	-1.28474	-1.71299	-0.91793	-1.31557	-1.59235	-1.44291	-1.22541
itf06g22940	heat shock transcription factor B4	-0.0242844	-0.0743592	0.525337	-0.10358	-0.104085	-0.0889037	-0.246658	-0.201818	OG0002963	itf01g33630, itf06g22940	AT1G46264.1
itf07g04020	heat shock protein	1.06275	1.06806	-0.498989	-0.510468	-1.44807	-1.50543	-0.39192	-1.5392
itf07g04030	heat shock protein	0.0431896	0.215872	-1.52053	-1.80905	-1.80812	-1.70357	-0.836097	-1.80079
itf07g19620	heat shock protein	1.59638	1.35583	0.646728	0.386711	-0.609033	-0.520745	-0.0365455	-0.513542
itf08g00360	heat shock transcription factor B2A	0.54411	0.0632573	0.438598	-0.289986	-0.638272	-0.453588	-0.13467	-0.350901	OG0002856	itf13g03340, itf08g00360	AT5G62020.1
itf09g06020	heat shock transcription factor A2	-0.511324	-0.520057	-0.788516	-0.526726	-0.524763	-0.618126	-0.61203	-0.727329
itf09g06030	heat shock transcription factor A7A	-1.65751	-1.83201	-1.71299	-1.80905	-1.44807	-1.59235	-1.60584	-1.80079
itf09g06680	heat shock transcription factor B2A	-0.115951	-0.088713	-0.284671	0.0735614	-0.0325677	0.192476	-0.068926	0.191632
itf09g24680	heat shock cognate protein 70-1	1.54831	1.31898	1.58541	1.55393	1.20673	1.3853	1.40904	1.43168	OG0000162	itf12g09340, itf09g24680, itf14g15250	AT5G02490.1, AT1G56410.1, AT3G09440.1, AT5G02500.1
itf09g25010	heat shock transcription factor A1D	0.908531	0.978649	0.649207	0.761642	0.796219	0.842021	0.798489	0.819591	OG0001763	itf09g25010	AT1G32330.1
itf10g03000	heat shock transcription factor A4A	0.768539	0.576793	0.401002	0.293177	0.366079	0.352242	0.318503	0.30914
itf10g11620	heat shock protein 18.2	1.44985	1.19237	-0.765451	-1.29676	-1.80812	-1.37357	-0.61203	-1.64878	OG0000146	itf03g15190, itf00g32050, itf10g11670, itf10g11630, itf10g11690, itf11g13750, itf11g13760, itf10g11620, itf00g32040, itf04g29940	AT3G46230.1, AT1G53540.1, AT5G59720.1
itf10g11670	heat shock protein 18.2	1.18006	0.921909	-0.96541	-1.1533	-1.64897	-1.59235	-0.793517	-1.80079	OG0000146	itf03g15190, itf00g32050, itf10g11670, itf10g11630, itf10g11690, itf11g13750, itf11g13760, itf10g11620, itf00g32040, itf04g29940	AT3G46230.1, AT1G53540.1, AT5G59720.1
itf10g11690	heat shock protein 18.2	0.123284	-0.0195779	-1.39179	-1.80905	-1.80812	-1.85822	-1.23713	-1.80079	OG0000146	itf03g15190, itf00g32050, itf10g11670, itf10g11630, itf10g11690, itf11g13750, itf11g13760, itf10g11620, itf00g32040, itf04g29940	AT3G46230.1, AT1G53540.1, AT5G59720.1
itf10g15390	heat shock protein 90.1	1.4098	1.38997	-1.0479	-0.875835	-1.37629	-1.59235	0.0860135	-1.45347	OG0000285	itf06g15680, itf06g15660, itf06g15650, itf05g26750, itf05g26730, itf12g25640, itf10g15390	AT5G52640.1, AT5G56030.2, AT5G56010.1, AT5G56000.1
itf10g18660	heat shock transcription factor A4A	0.155347	0.104264	-0.319202	-0.0602466	0.179789	0.0782882	-0.084972	-0.0109695	OG0002168	itf10g03000, itf01g06140, itf10g18660	AT4G18880.1, AT5G45710.1
itf10g20500	heat shock factor	-1.8079	-1.83201	-1.71299	-1.80905	-1.80812	-1.85822	-1.38086	-1.64878
itf10g21050	heat shock protein 70 (Hsp 70) family protein	0.7918	0.932475	0.63856	0.838417	0.824551	0.775221	0.790239	0.76233	OG0007669	itf10g21050	AT1G11660.1
itf11g06540	HEAT SHOCK PROTEIN 89.1	1.76697	1.81728	1.03851	1.07475	1.08331	1.02175	1.14075	0.974248	OG0011464	itf11g06540	AT3G07770.1
itf11g08840	heat shock protein 60-3A	0.443319	0.581326	0.162945	0.403838	0.486313	0.406066	0.435973	0.448105	OG0000967	itf11g08840	AT3G13860.1
itf11g13750	heat shock protein 18.2	0	0	0	0	0	0	0	0	OG0000146	itf03g15190, itf00g32050, itf10g11670, itf10g11630, itf10g11690, itf11g13750, itf11g13760, itf10g11620, itf00g32040, itf04g29940	AT3G46230.1, AT1G53540.1, AT5G59720.1
itf11g13760	heat shock protein 18.2	0.974689	0.858839	-1.15236	-1.35897	-1.80812	-1.85822	-1.04746	-1.80079	OG0000146	itf03g15190, itf00g32050, itf10g11670, itf10g11630, itf10g11690, itf11g13750, itf11g13760, itf10g11620, itf00g32040, itf04g29940	AT3G46230.1, AT1G53540.1, AT5G59720.1
itf12g09340	heat shock cognate protein 70-1	2.58266	2.52362	2.33213	2.27153	2.39834	2.51909	2.37465	2.39372	OG0000162	itf09g24680, itf14g15250	AT5G02490.1, AT1G56410.1, AT3G09440.1, AT5G02500.1
itf12g15690	Heat shock protein DnaJ, N-terminal with domain of unknown function (DUF1977)	1.34936	1.37031	1.55343	1.31397	1.40941	1.48947	1.45434	1.48608	OG0008142	itf12g15690	AT5G05750.1, AT3G57340.1
itf12g17080	Heat shock protein 70 (Hsp 70) family protein	1.75345	1.5556	1.09038	1.40607	1.33778	1.32342	1.40687	1.40804	OG0000727	itf06g12560, itf12g26310, itf12g17080	AT5G28540.1, AT5G42020.1
itf12g20490	heat shock transcription factor A2	0.229691	0.0858624	-0.240909	-0.437872	-0.312707	-0.618126	-0.767433	-0.649285
itf12g25640	heat shock protein 90.1	2.23438	2.03267	0.431146	0.441147	-0.609033	-0.570221	0.842853	-0.670059	OG0000285	itf06g15680, itf06g15660 , itf06g15650, itf05g26750, itf05g26730, itf12g25640, itf10g15390	AT5G52640.1, AT5G56030.2, AT5G56010.1, AT5G56000.1
itf12g26310	Heat shock protein 70 (Hsp 70) family protein	1.06192	0.898681	1.16644	1.16105	0.744051	0.944719	0.881973	0.957452	OG0000727	itf06g12560, itf12g26310, itf12g17080	AT5G28540.1, AT5G42020.1
itf12g26570	heat shock protein	1.03559	0.826155	-1.39179	-1.52344	-1.80812	-1.85822	-0.579005	-1.80079
itf12g26970	heat shock factor	-1.06108	-0.98598	-1.21723	-0.91793	-0.901723	-0.93888	-0.836097	-1.14702	OG0001763	itf05g20360, itf12g26970	AT3G02990.1, AT5G16820.1
itf13g02630	heat shock transcription factor C1	-0.0221897	0.108734	0.234572	-0.152222	0.295866	0.278494	0.388802	0.635794
itf13g17710	heat stable protein	0.5228	0.421433	0.53701	0.905456	0.581117	0.545901	0.553334	0.645534	OG0012009	itf13g17710	AT3G17210.1
itf13g18600	Heat shock protein DnaJ, N-terminal with domain of unknown function (DUF1977)	0.811714	0.901911	0.728431	0.898619	0.907216	0.928773	0.88475	0.886508	OG0008443	itf04g18740, itf13g18600	AT5G49060.1
itf13g20160	heat shock transcription factor A6B	-1.15598	-0.98598	-0.813014	-1.43276	0.200859	0.137531	-0.126815	0.185532	OG0001394	itf13g20160	AT3G22830.1
itf13g22620	heat shock protein	1.591	1.53706	1.03759	1.14776	1.03506	0.974032	1.10173	1.0384
itf14g00310	heat shock transcription factor A8	1.06495	1.20765	0.868214	0.841083	1.22127	1.25646	1.07176	1.20054	OG0014350	itf14g00310	AT1G67970.1
itf14g09360	Heat shock protein DnaJ with tetratricopeptide repeat	-0.540823	-0.234183	-1.0045	-0.714025	-0.274692	-0.405963	-0.423046	-0.639293
itf14g15250	heat shock cognate protein 70-1	1.63334	1.33124	1.49255	1.55162	1.10282	1.50205	1.37369	1.38213	OG0000162	itf12g09340, itf09g24680, itf14g15250	AT5G02490.1, AT1G56410.1, AT3G09440.1, AT5G02500.1
itf15g03570	heat shock transcription factor B3	0.726268	0.72656	0.697423	0.943361	0.552965	0.937518	0.816772	0.973744	OG0009348	itf15g03570	AT2G41690.1
