# Supplementary material for: Identification of genes associated with abiotic stress tolerance in sweetpotato using weighted gene co‐expression network analysis
Source: Plant Direct. 2023 Oct 3;7(10):e532. doi: 10.1002/pld3.532 (PMC10546384; doi:10.1002/pld3.532)
Supplement: Supplementary file 13 — Table S12. Differentially regulated genes grouped into 25 clusters using K‐means based on the expression patterns (Z‐score) in the treated and control samples with transcription factor information. [file PLD3-7-e532-s013.xlsx]

## Sheet: Sheet1
Table S12. Differentially regulated genes grouped into 25 clusters using K-means based on the expression patterns (Z-score) of heat (40℃) stress and salt (NaCl) stress treated and control samples with transcription factor information.
gene	Functional_annotation	clust	Sample	Z-score	Treatment	Stress	Timepoint	Transcription factor	function
itf00g00170	TOPLESS-related	clust_1	Heat24	-0.619814	Stress	Heat	24
itf00g00170	TOPLESS-related	clust_1	Heat48	-0.498333	Stress	Heat	48
itf00g00170	TOPLESS-related	clust_1	NaCl24	-0.217169	Stress	Salt	24
itf00g00170	TOPLESS-related	clust_1	NaCl48	-0.36767	Stress	Salt	48
itf00g00170	TOPLESS-related	clust_1	NaCl24 CTR	-0.021949	Ctrl	Salt	24
itf00g00170	TOPLESS-related	clust_1	NaCl48 CTR	-0.292711	Ctrl	Salt	48
itf00g00170	TOPLESS-related	clust_1	Heat24 CTR	0.0294406	Ctrl	Heat	24
itf00g00170	TOPLESS-related	clust_1	Heat48 CTR	-0.227952	Ctrl	Heat	48
itf00g08110	TOPLESS-related	clust_1	Heat24	-0.379163	Stress	Heat	24
itf00g08110	TOPLESS-related	clust_1	Heat48	-0.41285	Stress	Heat	48
itf00g08110	TOPLESS-related	clust_1	NaCl24	0.156422	Stress	Salt	24
itf00g08110	TOPLESS-related	clust_1	NaCl48	0.0533714	Stress	Salt	48
itf00g08110	TOPLESS-related	clust_1	NaCl24 CTR	0.266458	Ctrl	Salt	24
itf00g08110	TOPLESS-related	clust_1	NaCl48 CTR	-0.00878521	Ctrl	Salt	48
itf00g08110	TOPLESS-related	clust_1	Heat24 CTR	-0.205275	Ctrl	Heat	24
itf00g08110	TOPLESS-related	clust_1	Heat48 CTR	0.00129356	Ctrl	Heat	48
itf00g11270	hypothetical protein	clust_1	Heat24	-0.381945	Stress	Heat	24
itf00g11270	hypothetical protein	clust_1	Heat48	-0.311278	Stress	Heat	48
itf00g11270	hypothetical protein	clust_1	NaCl24	0.324967	Stress	Salt	24
itf00g11270	hypothetical protein	clust_1	NaCl48	0.00341737	Stress	Salt	48
itf00g11270	hypothetical protein	clust_1	NaCl24 CTR	-0.204112	Ctrl	Salt	24
itf00g11270	hypothetical protein	clust_1	NaCl48 CTR	-0.0633505	Ctrl	Salt	48
itf00g11270	hypothetical protein	clust_1	Heat24 CTR	-0.686165	Ctrl	Heat	24
itf00g11270	hypothetical protein	clust_1	Heat48 CTR	0.515301	Ctrl	Heat	48
itf00g13410	Kunitz family trypsin and protease inhibitor protein	clust_1	Heat24	-0.772619	Stress	Heat	24
itf00g13410	Kunitz family trypsin and protease inhibitor protein	clust_1	Heat48	-0.8668	Stress	Heat	48
itf00g13410	Kunitz family trypsin and protease inhibitor protein	clust_1	NaCl24	-0.00433826	Stress	Salt	24
itf00g13410	Kunitz family trypsin and protease inhibitor protein	clust_1	NaCl48	-0.260087	Stress	Salt	48
itf00g13410	Kunitz family trypsin and protease inhibitor protein	clust_1	NaCl24 CTR	-0.387497	Ctrl	Salt	24
itf00g13410	Kunitz family trypsin and protease inhibitor protein	clust_1	NaCl48 CTR	-0.31637	Ctrl	Salt	48
itf00g13410	Kunitz family trypsin and protease inhibitor protein	clust_1	Heat24 CTR	-0.0141147	Ctrl	Heat	24
itf00g13410	Kunitz family trypsin and protease inhibitor protein	clust_1	Heat48 CTR	0.419469	Ctrl	Heat	48
itf00g27050	Ankyrin repeat family protein	clust_1	Heat24	-0.623081	Stress	Heat	24
itf00g27050	Ankyrin repeat family protein	clust_1	Heat48	-0.355057	Stress	Heat	48
itf00g27050	Ankyrin repeat family protein	clust_1	NaCl24	0.219303	Stress	Salt	24
itf00g27050	Ankyrin repeat family protein	clust_1	NaCl48	0.171277	Stress	Salt	48
itf00g27050	Ankyrin repeat family protein	clust_1	NaCl24 CTR	0.3688	Ctrl	Salt	24
itf00g27050	Ankyrin repeat family protein	clust_1	NaCl48 CTR	0.166962	Ctrl	Salt	48
itf00g27050	Ankyrin repeat family protein	clust_1	Heat24 CTR	0.0478065	Ctrl	Heat	24
itf00g27050	Ankyrin repeat family protein	clust_1	Heat48 CTR	0.312525	Ctrl	Heat	48
itf00g29880	NADH-Ubiquinone/plastoquinone (complex I) protein	clust_1	Heat24	-0.442295	Stress	Heat	24
itf00g29880	NADH-Ubiquinone/plastoquinone (complex I) protein	clust_1	Heat48	-0.288328	Stress	Heat	48
itf00g29880	NADH-Ubiquinone/plastoquinone (complex I) protein	clust_1	NaCl24	0.0870055	Stress	Salt	24
itf00g29880	NADH-Ubiquinone/plastoquinone (complex I) protein	clust_1	NaCl48	0.203125	Stress	Salt	48
itf00g29880	NADH-Ubiquinone/plastoquinone (complex I) protein	clust_1	NaCl24 CTR	0.00412617	Ctrl	Salt	24
itf00g29880	NADH-Ubiquinone/plastoquinone (complex I) protein	clust_1	NaCl48 CTR	0.134121	Ctrl	Salt	48
itf00g29880	NADH-Ubiquinone/plastoquinone (complex I) protein	clust_1	Heat24 CTR	0.738481	Ctrl	Heat	24
itf00g29880	NADH-Ubiquinone/plastoquinone (complex I) protein	clust_1	Heat48 CTR	-0.210835	Ctrl	Heat	48
itf00g34070	hydroxy methylglutaryl CoA reductase	clust_1	Heat24	-0.198909	Stress	Heat	24
itf00g34070	hydroxy methylglutaryl CoA reductase	clust_1	Heat48	-0.702472	Stress	Heat	48
itf00g34070	hydroxy methylglutaryl CoA reductase	clust_1	NaCl24	0.153936	Stress	Salt	24
itf00g34070	hydroxy methylglutaryl CoA reductase	clust_1	NaCl48	0.25144	Stress	Salt	48
itf00g34070	hydroxy methylglutaryl CoA reductase	clust_1	NaCl24 CTR	-0.0879773	Ctrl	Salt	24
itf00g34070	hydroxy methylglutaryl CoA reductase	clust_1	NaCl48 CTR	0.012626	Ctrl	Salt	48
itf00g34070	hydroxy methylglutaryl CoA reductase	clust_1	Heat24 CTR	-0.567959	Ctrl	Heat	24
itf00g34070	hydroxy methylglutaryl CoA reductase	clust_1	Heat48 CTR	-0.359259	Ctrl	Heat	48
itf00g38850	PLAC8 family protein	clust_1	Heat24	-0.590705	Stress	Heat	24
itf00g38850	PLAC8 family protein	clust_1	Heat48	-0.809707	Stress	Heat	48
itf00g38850	PLAC8 family protein	clust_1	NaCl24	0.0719313	Stress	Salt	24
itf00g38850	PLAC8 family protein	clust_1	NaCl48	0.0887048	Stress	Salt	48
itf00g38850	PLAC8 family protein	clust_1	NaCl24 CTR	0.204651	Ctrl	Salt	24
itf00g38850	PLAC8 family protein	clust_1	NaCl48 CTR	0.400826	Ctrl	Salt	48
itf00g38850	PLAC8 family protein	clust_1	Heat24 CTR	-0.15476	Ctrl	Heat	24
itf00g38850	PLAC8 family protein	clust_1	Heat48 CTR	-0.341787	Ctrl	Heat	48
itf01g00490	basic helix-loop-helix (bHLH) DNA-binding superfamily protein	clust_1	Heat24	0.152534	Stress	Heat	24
itf01g00490	basic helix-loop-helix (bHLH) DNA-binding superfamily protein	clust_1	Heat48	-0.503801	Stress	Heat	48
itf01g00490	basic helix-loop-helix (bHLH) DNA-binding superfamily protein	clust_1	NaCl24	-0.188922	Stress	Salt	24
itf01g00490	basic helix-loop-helix (bHLH) DNA-binding superfamily protein	clust_1	NaCl48	0.718697	Stress	Salt	48
itf01g00490	basic helix-loop-helix (bHLH) DNA-binding superfamily protein	clust_1	NaCl24 CTR	-0.536694	Ctrl	Salt	24
itf01g00490	basic helix-loop-helix (bHLH) DNA-binding superfamily protein	clust_1	NaCl48 CTR	0.110076	Ctrl	Salt	48
itf01g00490	basic helix-loop-helix (bHLH) DNA-binding superfamily protein	clust_1	Heat24 CTR	0.234189	Ctrl	Heat	24
itf01g00490	basic helix-loop-helix (bHLH) DNA-binding superfamily protein	clust_1	Heat48 CTR	-0.223238	Ctrl	Heat	48
itf01g00540	early nodulin-like protein	clust_1	Heat24	-0.5885	Stress	Heat	24
itf01g00540	early nodulin-like protein	clust_1	Heat48	-0.449706	Stress	Heat	48
itf01g00540	early nodulin-like protein	clust_1	NaCl24	-0.0395422	Stress	Salt	24
itf01g00540	early nodulin-like protein	clust_1	NaCl48	-0.207568	Stress	Salt	48
itf01g00540	early nodulin-like protein	clust_1	NaCl24 CTR	-0.240939	Ctrl	Salt	24
itf01g00540	early nodulin-like protein	clust_1	NaCl48 CTR	-0.403771	Ctrl	Salt	48
itf01g00540	early nodulin-like protein	clust_1	Heat24 CTR	0.0251336	Ctrl	Heat	24
itf01g00540	early nodulin-like protein	clust_1	Heat48 CTR	-0.475844	Ctrl	Heat	48
itf01g01020	Ankyrin repeat family protein	clust_1	Heat24	-0.432061	Stress	Heat	24
itf01g01020	Ankyrin repeat family protein	clust_1	Heat48	-0.645545	Stress	Heat	48
itf01g01020	Ankyrin repeat family protein	clust_1	NaCl24	-0.123866	Stress	Salt	24
itf01g01020	Ankyrin repeat family protein	clust_1	NaCl48	-0.105781	Stress	Salt	48
itf01g01020	Ankyrin repeat family protein	clust_1	NaCl24 CTR	-0.263733	Ctrl	Salt	24
itf01g01020	Ankyrin repeat family protein	clust_1	NaCl48 CTR	-0.169646	Ctrl	Salt	48
itf01g01020	Ankyrin repeat family protein	clust_1	Heat24 CTR	-0.155187	Ctrl	Heat	24
itf01g01020	Ankyrin repeat family protein	clust_1	Heat48 CTR	0.13486	Ctrl	Heat	48
itf01g01170	conserved hypothetical protein	clust_1	Heat24	-0.437112	Stress	Heat	24
itf01g01170	conserved hypothetical protein	clust_1	Heat48	-0.490096	Stress	Heat	48
itf01g01170	conserved hypothetical protein	clust_1	NaCl24	-0.615848	Stress	Salt	24
itf01g01170	conserved hypothetical protein	clust_1	NaCl48	-0.214133	Stress	Salt	48
itf01g01170	conserved hypothetical protein	clust_1	NaCl24 CTR	0.20249	Ctrl	Salt	24
itf01g01170	conserved hypothetical protein	clust_1	NaCl48 CTR	-0.165806	Ctrl	Salt	48
itf01g01170	conserved hypothetical protein	clust_1	Heat24 CTR	-0.258831	Ctrl	Heat	24
itf01g01170	conserved hypothetical protein	clust_1	Heat48 CTR	-0.142032	Ctrl	Heat	48
itf01g01330	conserved hypothetical protein	clust_1	Heat24	-0.81223	Stress	Heat	24
itf01g01330	conserved hypothetical protein	clust_1	Heat48	-1.1236	Stress	Heat	48
itf01g01330	conserved hypothetical protein	clust_1	NaCl24	-0.0710967	Stress	Salt	24
itf01g01330	conserved hypothetical protein	clust_1	NaCl48	-0.0351158	Stress	Salt	48
itf01g01330	conserved hypothetical protein	clust_1	NaCl24 CTR	0.578438	Ctrl	Salt	24
itf01g01330	conserved hypothetical protein	clust_1	NaCl48 CTR	0.315611	Ctrl	Salt	48
itf01g01330	conserved hypothetical protein	clust_1	Heat24 CTR	-0.11837	Ctrl	Heat	24
itf01g01330	conserved hypothetical protein	clust_1	Heat48 CTR	0.01924	Ctrl	Heat	48
itf01g02830	SKU5 similar	clust_1	Heat24	-0.436814	Stress	Heat	24
itf01g02830	SKU5 similar	clust_1	Heat48	-0.369233	Stress	Heat	48
itf01g02830	SKU5 similar	clust_1	NaCl24	-0.214668	Stress	Salt	24
itf01g02830	SKU5 similar	clust_1	NaCl48	-0.367493	Stress	Salt	48
itf01g02830	SKU5 similar	clust_1	NaCl24 CTR	0.133085	Ctrl	Salt	24
itf01g02830	SKU5 similar	clust_1	NaCl48 CTR	-0.242712	Ctrl	Salt	48
itf01g02830	SKU5 similar	clust_1	Heat24 CTR	0.181104	Ctrl	Heat	24
itf01g02830	SKU5 similar	clust_1	Heat48 CTR	-0.0117102	Ctrl	Heat	48
itf01g06230	Leucine-rich repeat transmembrane protein kinase	clust_1	Heat24	-0.770451	Stress	Heat	24
itf01g06230	Leucine-rich repeat transmembrane protein kinase	clust_1	Heat48	-0.721685	Stress	Heat	48
itf01g06230	Leucine-rich repeat transmembrane protein kinase	clust_1	NaCl24	0.240274	Stress	Salt	24
itf01g06230	Leucine-rich repeat transmembrane protein kinase	clust_1	NaCl48	0.163916	Stress	Salt	48
itf01g06230	Leucine-rich repeat transmembrane protein kinase	clust_1	NaCl24 CTR	0.0273876	Ctrl	Salt	24
itf01g06230	Leucine-rich repeat transmembrane protein kinase	clust_1	NaCl48 CTR	-0.328673	Ctrl	Salt	48
itf01g06230	Leucine-rich repeat transmembrane protein kinase	clust_1	Heat24 CTR	-0.782781	Ctrl	Heat	24
itf01g06230	Leucine-rich repeat transmembrane protein kinase	clust_1	Heat48 CTR	-0.184252	Ctrl	Heat	48
itf01g09960	2-oxoglutarate (2OG) and Fe(II)-dependent oxygenase superfamily protein	clust_1	Heat24	-0.839837	Stress	Heat	24
itf01g09960	2-oxoglutarate (2OG) and Fe(II)-dependent oxygenase superfamily protein	clust_1	Heat48	-0.661354	Stress	Heat	48
itf01g09960	2-oxoglutarate (2OG) and Fe(II)-dependent oxygenase superfamily protein	clust_1	NaCl24	0.203566	Stress	Salt	24
itf01g09960	2-oxoglutarate (2OG) and Fe(II)-dependent oxygenase superfamily protein	clust_1	NaCl48	0.179826	Stress	Salt	48
itf01g09960	2-oxoglutarate (2OG) and Fe(II)-dependent oxygenase superfamily protein	clust_1	NaCl24 CTR	-0.0386947	Ctrl	Salt	24
itf01g09960	2-oxoglutarate (2OG) and Fe(II)-dependent oxygenase superfamily protein	clust_1	NaCl48 CTR	-0.432758	Ctrl	Salt	48
itf01g09960	2-oxoglutarate (2OG) and Fe(II)-dependent oxygenase superfamily protein	clust_1	Heat24 CTR	-0.189261	Ctrl	Heat	24
itf01g09960	2-oxoglutarate (2OG) and Fe(II)-dependent oxygenase superfamily protein	clust_1	Heat48 CTR	-0.0345938	Ctrl	Heat	48
itf01g14450	WRKY DNA-binding protein	clust_1	Heat48	-0.892107	Stress	Heat	48	WRKY	transcription factor
itf01g14450	WRKY DNA-binding protein	clust_1	NaCl48	0.465158	Stress	Salt	48	WRKY	transcription factor
itf01g14450	WRKY DNA-binding protein	clust_1	NaCl48 CTR	0.355107	Ctrl	Salt	48	WRKY	transcription factor
itf01g14450	WRKY DNA-binding protein	clust_1	Heat48 CTR	0.369473	Ctrl	Heat	48	WRKY	transcription factor
itf01g14450	WRKY DNA-binding protein	clust_1	Heat24 CTR	-0.653509	Ctrl	Heat	24	WRKY	transcription factor
itf01g14450	WRKY DNA-binding protein	clust_1	Heat24	-0.643305	Stress	Heat	24	WRKY	transcription factor
itf01g14450	WRKY DNA-binding protein	clust_1	NaCl24 CTR	-0.15077	Ctrl	Salt	24	WRKY	transcription factor
itf01g14450	WRKY DNA-binding protein	clust_1	NaCl24	-0.0215266	Stress	Salt	24	WRKY	transcription factor
itf01g19450	jasmonic acid carboxyl methyltransferase	clust_1	Heat24	-0.557744	Stress	Heat	24
itf01g19450	jasmonic acid carboxyl methyltransferase	clust_1	Heat48	-0.292973	Stress	Heat	48
itf01g19450	jasmonic acid carboxyl methyltransferase	clust_1	NaCl24	0.444327	Stress	Salt	24
itf01g19450	jasmonic acid carboxyl methyltransferase	clust_1	NaCl48	0.520506	Stress	Salt	48
itf01g19450	jasmonic acid carboxyl methyltransferase	clust_1	NaCl24 CTR	0.283989	Ctrl	Salt	24
itf01g19450	jasmonic acid carboxyl methyltransferase	clust_1	NaCl48 CTR	0.258385	Ctrl	Salt	48
itf01g19450	jasmonic acid carboxyl methyltransferase	clust_1	Heat24 CTR	-0.355815	Ctrl	Heat	24
itf01g19450	jasmonic acid carboxyl methyltransferase	clust_1	Heat48 CTR	0.047195	Ctrl	Heat	48
itf01g20820	RING/FYVE/PHD zinc finger superfamily protein	clust_1	NaCl24 CTR	0.0258389	Ctrl	Salt	24	PHD	transcriptiol regulator
itf01g20820	RING/FYVE/PHD zinc finger superfamily protein	clust_1	NaCl48	-0.280625	Stress	Salt	48	PHD	transcriptiol regulator
itf01g20820	RING/FYVE/PHD zinc finger superfamily protein	clust_1	Heat48	-0.60978	Stress	Heat	48	PHD	transcriptiol regulator
itf01g20820	RING/FYVE/PHD zinc finger superfamily protein	clust_1	NaCl24	-0.151122	Stress	Salt	24	PHD	transcriptiol regulator
itf01g20820	RING/FYVE/PHD zinc finger superfamily protein	clust_1	Heat48 CTR	-0.250531	Ctrl	Heat	48	PHD	transcriptiol regulator
itf01g20820	RING/FYVE/PHD zinc finger superfamily protein	clust_1	NaCl48 CTR	-0.144797	Ctrl	Salt	48	PHD	transcriptiol regulator
itf01g20820	RING/FYVE/PHD zinc finger superfamily protein	clust_1	Heat24	-0.782872	Stress	Heat	24	PHD	transcriptiol regulator
itf01g20820	RING/FYVE/PHD zinc finger superfamily protein	clust_1	Heat24 CTR	0.095737	Ctrl	Heat	24	PHD	transcriptiol regulator
itf01g32970	P-loop containing nucleoside triphosphate hydrolases superfamily protein	clust_1	Heat24	-0.287004	Stress	Heat	24
itf01g32970	P-loop containing nucleoside triphosphate hydrolases superfamily protein	clust_1	Heat48	-0.189155	Stress	Heat	48
itf01g32970	P-loop containing nucleoside triphosphate hydrolases superfamily protein	clust_1	NaCl24	-0.141008	Stress	Salt	24
itf01g32970	P-loop containing nucleoside triphosphate hydrolases superfamily protein	clust_1	NaCl48	0.0430534	Stress	Salt	48
itf01g32970	P-loop containing nucleoside triphosphate hydrolases superfamily protein	clust_1	NaCl24 CTR	0.490914	Ctrl	Salt	24
itf01g32970	P-loop containing nucleoside triphosphate hydrolases superfamily protein	clust_1	NaCl48 CTR	0.180465	Ctrl	Salt	48
itf01g32970	P-loop containing nucleoside triphosphate hydrolases superfamily protein	clust_1	Heat24 CTR	-0.0727217	Ctrl	Heat	24
itf01g32970	P-loop containing nucleoside triphosphate hydrolases superfamily protein	clust_1	Heat48 CTR	0.267932	Ctrl	Heat	48
itf01g33070	conserved hypothetical protein	clust_1	Heat24	-0.428797	Stress	Heat	24
itf01g33070	conserved hypothetical protein	clust_1	Heat48	-0.386964	Stress	Heat	48
itf01g33070	conserved hypothetical protein	clust_1	NaCl24	0.593145	Stress	Salt	24
itf01g33070	conserved hypothetical protein	clust_1	NaCl48	0.45637	Stress	Salt	48
itf01g33070	conserved hypothetical protein	clust_1	NaCl24 CTR	-0.234984	Ctrl	Salt	24
itf01g33070	conserved hypothetical protein	clust_1	NaCl48 CTR	0.131193	Ctrl	Salt	48
itf01g33070	conserved hypothetical protein	clust_1	Heat24 CTR	0.264796	Ctrl	Heat	24
itf01g33070	conserved hypothetical protein	clust_1	Heat48 CTR	-0.0503798	Ctrl	Heat	48
itf01g34110	Transmembrane amino acid transporter family protein	clust_1	Heat24	-0.545574	Stress	Heat	24
itf01g34110	Transmembrane amino acid transporter family protein	clust_1	Heat48	-0.548963	Stress	Heat	48
itf01g34110	Transmembrane amino acid transporter family protein	clust_1	NaCl24	-0.22776	Stress	Salt	24
itf01g34110	Transmembrane amino acid transporter family protein	clust_1	NaCl48	-0.0149619	Stress	Salt	48
itf01g34110	Transmembrane amino acid transporter family protein	clust_1	NaCl24 CTR	-0.0974463	Ctrl	Salt	24
itf01g34110	Transmembrane amino acid transporter family protein	clust_1	NaCl48 CTR	-0.301679	Ctrl	Salt	48
itf01g34110	Transmembrane amino acid transporter family protein	clust_1	Heat24 CTR	0.281135	Ctrl	Heat	24
itf01g34110	Transmembrane amino acid transporter family protein	clust_1	Heat48 CTR	-0.312918	Ctrl	Heat	48
itf01g35240	SAUR-like auxin-responsive protein family	clust_1	Heat24	-0.299639	Stress	Heat	24
itf01g35240	SAUR-like auxin-responsive protein family	clust_1	Heat48	-0.440236	Stress	Heat	48
itf01g35240	SAUR-like auxin-responsive protein family	clust_1	NaCl24	-0.14707	Stress	Salt	24
itf01g35240	SAUR-like auxin-responsive protein family	clust_1	NaCl48	0.0599899	Stress	Salt	48
itf01g35240	SAUR-like auxin-responsive protein family	clust_1	NaCl24 CTR	0.172827	Ctrl	Salt	24
itf01g35240	SAUR-like auxin-responsive protein family	clust_1	NaCl48 CTR	0.247952	Ctrl	Salt	48
itf01g35240	SAUR-like auxin-responsive protein family	clust_1	Heat24 CTR	0.329101	Ctrl	Heat	24
itf01g35240	SAUR-like auxin-responsive protein family	clust_1	Heat48 CTR	0.276926	Ctrl	Heat	48
itf01g35340	SNARE-like superfamily protein	clust_1	Heat24	-0.693589	Stress	Heat	24
itf01g35340	SNARE-like superfamily protein	clust_1	Heat48	-0.491461	Stress	Heat	48
itf01g35340	SNARE-like superfamily protein	clust_1	NaCl24	0.0557003	Stress	Salt	24
itf01g35340	SNARE-like superfamily protein	clust_1	NaCl48	-0.426346	Stress	Salt	48
itf01g35340	SNARE-like superfamily protein	clust_1	NaCl24 CTR	-0.105162	Ctrl	Salt	24
itf01g35340	SNARE-like superfamily protein	clust_1	NaCl48 CTR	-0.0775325	Ctrl	Salt	48
itf01g35340	SNARE-like superfamily protein	clust_1	Heat24 CTR	-0.11579	Ctrl	Heat	24
itf01g35340	SNARE-like superfamily protein	clust_1	Heat48 CTR	0.040905	Ctrl	Heat	48
itf02g02840	RPA70-kDa subunit B	clust_1	Heat24	-0.495291	Stress	Heat	24
itf02g02840	RPA70-kDa subunit B	clust_1	Heat48	-0.366008	Stress	Heat	48
itf02g02840	RPA70-kDa subunit B	clust_1	NaCl24	-0.00297027	Stress	Salt	24
itf02g02840	RPA70-kDa subunit B	clust_1	NaCl48	-0.0144531	Stress	Salt	48
itf02g02840	RPA70-kDa subunit B	clust_1	NaCl24 CTR	0.24164	Ctrl	Salt	24
itf02g02840	RPA70-kDa subunit B	clust_1	NaCl48 CTR	-0.224116	Ctrl	Salt	48
itf02g02840	RPA70-kDa subunit B	clust_1	Heat24 CTR	-0.3336	Ctrl	Heat	24
itf02g02840	RPA70-kDa subunit B	clust_1	Heat48 CTR	0.12251	Ctrl	Heat	48
itf02g04310	RmlC-like cupins superfamily protein	clust_1	Heat24	-0.332477	Stress	Heat	24
itf02g04310	RmlC-like cupins superfamily protein	clust_1	Heat48	-0.310028	Stress	Heat	48
itf02g04310	RmlC-like cupins superfamily protein	clust_1	NaCl24	-0.203973	Stress	Salt	24
itf02g04310	RmlC-like cupins superfamily protein	clust_1	NaCl48	-0.108106	Stress	Salt	48
itf02g04310	RmlC-like cupins superfamily protein	clust_1	NaCl24 CTR	0.250566	Ctrl	Salt	24
itf02g04310	RmlC-like cupins superfamily protein	clust_1	NaCl48 CTR	0.542937	Ctrl	Salt	48
itf02g04310	RmlC-like cupins superfamily protein	clust_1	Heat24 CTR	-0.494501	Ctrl	Heat	24
itf02g04310	RmlC-like cupins superfamily protein	clust_1	Heat48 CTR	-0.532855	Ctrl	Heat	48
itf02g06370	IQ-domain	clust_1	Heat24	-0.559114	Stress	Heat	24
itf02g06370	IQ-domain	clust_1	Heat48	-0.589911	Stress	Heat	48
itf02g06370	IQ-domain	clust_1	NaCl24	-0.291944	Stress	Salt	24
itf02g06370	IQ-domain	clust_1	NaCl48	-0.311357	Stress	Salt	48
itf02g06370	IQ-domain	clust_1	NaCl24 CTR	0.190084	Ctrl	Salt	24
itf02g06370	IQ-domain	clust_1	NaCl48 CTR	-0.122334	Ctrl	Salt	48
itf02g06370	IQ-domain	clust_1	Heat24 CTR	-0.133251	Ctrl	Heat	24
itf02g06370	IQ-domain	clust_1	Heat48 CTR	-0.10703	Ctrl	Heat	48
itf02g07420	Protein of unknown function (DUF1666)	clust_1	Heat24	-0.789523	Stress	Heat	24
itf02g07420	Protein of unknown function (DUF1666)	clust_1	Heat48	-0.430049	Stress	Heat	48
itf02g07420	Protein of unknown function (DUF1666)	clust_1	NaCl24	-0.226732	Stress	Salt	24
itf02g07420	Protein of unknown function (DUF1666)	clust_1	NaCl48	0.0577608	Stress	Salt	48
itf02g07420	Protein of unknown function (DUF1666)	clust_1	NaCl24 CTR	-0.117906	Ctrl	Salt	24
itf02g07420	Protein of unknown function (DUF1666)	clust_1	NaCl48 CTR	-0.313817	Ctrl	Salt	48
itf02g07420	Protein of unknown function (DUF1666)	clust_1	Heat24 CTR	-0.492236	Ctrl	Heat	24
itf02g07420	Protein of unknown function (DUF1666)	clust_1	Heat48 CTR	-0.361897	Ctrl	Heat	48
itf02g12620	Reticulon family protein	clust_1	Heat24	-0.700289	Stress	Heat	24
itf02g12620	Reticulon family protein	clust_1	Heat48	-1.15541	Stress	Heat	48
itf02g12620	Reticulon family protein	clust_1	NaCl24	-0.390227	Stress	Salt	24
itf02g12620	Reticulon family protein	clust_1	NaCl48	-0.120843	Stress	Salt	48
itf02g12620	Reticulon family protein	clust_1	NaCl24 CTR	0.224863	Ctrl	Salt	24
itf02g12620	Reticulon family protein	clust_1	NaCl48 CTR	-0.0126967	Ctrl	Salt	48
itf02g12620	Reticulon family protein	clust_1	Heat24 CTR	-0.147402	Ctrl	Heat	24
itf02g12620	Reticulon family protein	clust_1	Heat48 CTR	-0.140787	Ctrl	Heat	48
itf03g00310	lysine histidine transporter	clust_1	Heat24	-0.813058	Stress	Heat	24
itf03g00310	lysine histidine transporter	clust_1	Heat48	-0.442391	Stress	Heat	48
itf03g00310	lysine histidine transporter	clust_1	NaCl24	-0.219821	Stress	Salt	24
itf03g00310	lysine histidine transporter	clust_1	NaCl48	0.00598952	Stress	Salt	48
itf03g00310	lysine histidine transporter	clust_1	NaCl24 CTR	0.222976	Ctrl	Salt	24
itf03g00310	lysine histidine transporter	clust_1	NaCl48 CTR	0.39284	Ctrl	Salt	48
itf03g00310	lysine histidine transporter	clust_1	Heat24 CTR	-0.0237333	Ctrl	Heat	24
itf03g00310	lysine histidine transporter	clust_1	Heat48 CTR	0.428368	Ctrl	Heat	48
itf03g04540	ARM repeat superfamily protein	clust_1	Heat24	-0.692999	Stress	Heat	24
itf03g04540	ARM repeat superfamily protein	clust_1	Heat48	-0.475286	Stress	Heat	48
itf03g04540	ARM repeat superfamily protein	clust_1	NaCl24	-0.346939	Stress	Salt	24
itf03g04540	ARM repeat superfamily protein	clust_1	NaCl48	-0.385958	Stress	Salt	48
itf03g04540	ARM repeat superfamily protein	clust_1	NaCl24 CTR	0.18574	Ctrl	Salt	24
itf03g04540	ARM repeat superfamily protein	clust_1	NaCl48 CTR	-0.141369	Ctrl	Salt	48
itf03g04540	ARM repeat superfamily protein	clust_1	Heat24 CTR	0.083836	Ctrl	Heat	24
itf03g04540	ARM repeat superfamily protein	clust_1	Heat48 CTR	0.123205	Ctrl	Heat	48
itf03g12560	cycloartenol synthase	clust_1	Heat24	0.0147559	Stress	Heat	24
itf03g12560	cycloartenol synthase	clust_1	Heat48	-0.614659	Stress	Heat	48
itf03g12560	cycloartenol synthase	clust_1	NaCl24	-0.190736	Stress	Salt	24
itf03g12560	cycloartenol synthase	clust_1	NaCl48	-0.482663	Stress	Salt	48
itf03g12560	cycloartenol synthase	clust_1	NaCl24 CTR	-0.148918	Ctrl	Salt	24
itf03g12560	cycloartenol synthase	clust_1	NaCl48 CTR	-0.0351272	Ctrl	Salt	48
itf03g12560	cycloartenol synthase	clust_1	Heat24 CTR	-0.111178	Ctrl	Heat	24
itf03g12560	cycloartenol synthase	clust_1	Heat48 CTR	0.121984	Ctrl	Heat	48
itf03g17150	UDP-Glycosyltransferase superfamily protein	clust_1	Heat24	-0.384244	Stress	Heat	24
itf03g17150	UDP-Glycosyltransferase superfamily protein	clust_1	Heat48	-0.31232	Stress	Heat	48
itf03g17150	UDP-Glycosyltransferase superfamily protein	clust_1	NaCl24	-0.653393	Stress	Salt	24
itf03g17150	UDP-Glycosyltransferase superfamily protein	clust_1	NaCl48	-0.302419	Stress	Salt	48
itf03g17150	UDP-Glycosyltransferase superfamily protein	clust_1	NaCl24 CTR	-0.0348852	Ctrl	Salt	24
itf03g17150	UDP-Glycosyltransferase superfamily protein	clust_1	NaCl48 CTR	0.0641071	Ctrl	Salt	48
itf03g17150	UDP-Glycosyltransferase superfamily protein	clust_1	Heat24 CTR	-0.481982	Ctrl	Heat	24
itf03g17150	UDP-Glycosyltransferase superfamily protein	clust_1	Heat48 CTR	-0.207257	Ctrl	Heat	48
itf03g17810	basic helix-loop-helix (bHLH) DNA-binding family protein	clust_1	Heat48	-0.512076	Stress	Heat	48	bHLH	transcription factor
itf03g17810	basic helix-loop-helix (bHLH) DNA-binding family protein	clust_1	Heat48	-0.512076	Stress	Heat	48	bHLH	transcription factor
itf03g17810	basic helix-loop-helix (bHLH) DNA-binding family protein	clust_1	NaCl48	-0.423768	Stress	Salt	48	bHLH	transcription factor
itf03g17810	basic helix-loop-helix (bHLH) DNA-binding family protein	clust_1	NaCl48	-0.423768	Stress	Salt	48	bHLH	transcription factor
itf03g17810	basic helix-loop-helix (bHLH) DNA-binding family protein	clust_1	NaCl24	-0.353216	Stress	Salt	24	bHLH	transcription factor
itf03g17810	basic helix-loop-helix (bHLH) DNA-binding family protein	clust_1	NaCl24	-0.353216	Stress	Salt	24	bHLH	transcription factor
itf03g17810	basic helix-loop-helix (bHLH) DNA-binding family protein	clust_1	NaCl48 CTR	0.25243	Ctrl	Salt	48	bHLH	transcription factor
itf03g17810	basic helix-loop-helix (bHLH) DNA-binding family protein	clust_1	NaCl48 CTR	0.25243	Ctrl	Salt	48	bHLH	transcription factor
itf03g17810	basic helix-loop-helix (bHLH) DNA-binding family protein	clust_1	Heat24 CTR	-0.392195	Ctrl	Heat	24	bHLH	transcription factor
itf03g17810	basic helix-loop-helix (bHLH) DNA-binding family protein	clust_1	Heat24 CTR	-0.392195	Ctrl	Heat	24	bHLH	transcription factor
itf03g17810	basic helix-loop-helix (bHLH) DNA-binding family protein	clust_1	NaCl24 CTR	-0.160648	Ctrl	Salt	24	bHLH	transcription factor
itf03g17810	basic helix-loop-helix (bHLH) DNA-binding family protein	clust_1	NaCl24 CTR	-0.160648	Ctrl	Salt	24	bHLH	transcription factor
itf03g17810	basic helix-loop-helix (bHLH) DNA-binding family protein	clust_1	Heat24	-0.399423	Stress	Heat	24	bHLH	transcription factor
itf03g17810	basic helix-loop-helix (bHLH) DNA-binding family protein	clust_1	Heat24	-0.399423	Stress	Heat	24	bHLH	transcription factor
itf03g17810	basic helix-loop-helix (bHLH) DNA-binding family protein	clust_1	Heat48 CTR	-0.498637	Ctrl	Heat	48	bHLH	transcription factor
itf03g17810	basic helix-loop-helix (bHLH) DNA-binding family protein	clust_1	Heat48 CTR	-0.498637	Ctrl	Heat	48	bHLH	transcription factor
itf03g25680	ARM repeat superfamily protein	clust_1	Heat24	-0.599995	Stress	Heat	24
itf03g25680	ARM repeat superfamily protein	clust_1	Heat48	-0.514795	Stress	Heat	48
itf03g25680	ARM repeat superfamily protein	clust_1	NaCl24	-0.148844	Stress	Salt	24
itf03g25680	ARM repeat superfamily protein	clust_1	NaCl48	0.0818133	Stress	Salt	48
itf03g25680	ARM repeat superfamily protein	clust_1	NaCl24 CTR	0.141604	Ctrl	Salt	24
itf03g25680	ARM repeat superfamily protein	clust_1	NaCl48 CTR	0.100963	Ctrl	Salt	48
itf03g25680	ARM repeat superfamily protein	clust_1	Heat24 CTR	-0.670597	Ctrl	Heat	24
itf03g25680	ARM repeat superfamily protein	clust_1	Heat48 CTR	-0.152957	Ctrl	Heat	48
itf04g06440	Seven transmembrane MLO family protein	clust_1	Heat24	-0.571924	Stress	Heat	24
itf04g06440	Seven transmembrane MLO family protein	clust_1	Heat48	-0.48428	Stress	Heat	48
itf04g06440	Seven transmembrane MLO family protein	clust_1	NaCl24	0.0750637	Stress	Salt	24
itf04g06440	Seven transmembrane MLO family protein	clust_1	NaCl48	0.224205	Stress	Salt	48
itf04g06440	Seven transmembrane MLO family protein	clust_1	NaCl24 CTR	0.00358429	Ctrl	Salt	24
itf04g06440	Seven transmembrane MLO family protein	clust_1	NaCl48 CTR	0.194082	Ctrl	Salt	48
itf04g06440	Seven transmembrane MLO family protein	clust_1	Heat24 CTR	-0.291972	Ctrl	Heat	24
itf04g06440	Seven transmembrane MLO family protein	clust_1	Heat48 CTR	-0.130939	Ctrl	Heat	48
itf04g07310	ATPase E1-E2 type family protein / haloacid dehalogenase-like hydrolase family protein	clust_1	Heat24	-0.780795	Stress	Heat	24
itf04g07310	ATPase E1-E2 type family protein / haloacid dehalogenase-like hydrolase family protein	clust_1	Heat48	-0.863923	Stress	Heat	48
itf04g07310	ATPase E1-E2 type family protein / haloacid dehalogenase-like hydrolase family protein	clust_1	NaCl24	-0.168898	Stress	Salt	24
itf04g07310	ATPase E1-E2 type family protein / haloacid dehalogenase-like hydrolase family protein	clust_1	NaCl48	-0.0427142	Stress	Salt	48
itf04g07310	ATPase E1-E2 type family protein / haloacid dehalogenase-like hydrolase family protein	clust_1	NaCl24 CTR	-0.305966	Ctrl	Salt	24
itf04g07310	ATPase E1-E2 type family protein / haloacid dehalogenase-like hydrolase family protein	clust_1	NaCl48 CTR	-0.134571	Ctrl	Salt	48
itf04g07310	ATPase E1-E2 type family protein / haloacid dehalogenase-like hydrolase family protein	clust_1	Heat24 CTR	-0.419606	Ctrl	Heat	24
itf04g07310	ATPase E1-E2 type family protein / haloacid dehalogenase-like hydrolase family protein	clust_1	Heat48 CTR	0.241298	Ctrl	Heat	48
itf04g07800	ethylene response factor	clust_1	Heat48	-0.724195	Stress	Heat	48	AP2/ERF->AP2/ERF-ERF	transcription factor
itf04g07800	ethylene response factor	clust_1	NaCl24 CTR	-0.234106	Ctrl	Salt	24	AP2/ERF->AP2/ERF-ERF	transcription factor
itf04g07800	ethylene response factor	clust_1	Heat24	-0.894802	Stress	Heat	24	AP2/ERF->AP2/ERF-ERF	transcription factor
itf04g07800	ethylene response factor	clust_1	Heat24 CTR	-0.271164	Ctrl	Heat	24	AP2/ERF->AP2/ERF-ERF	transcription factor
itf04g07800	ethylene response factor	clust_1	NaCl48	0.305523	Stress	Salt	48	AP2/ERF->AP2/ERF-ERF	transcription factor
itf04g07800	ethylene response factor	clust_1	NaCl48 CTR	-0.0371535	Ctrl	Salt	48	AP2/ERF->AP2/ERF-ERF	transcription factor
itf04g07800	ethylene response factor	clust_1	NaCl24	-0.473077	Stress	Salt	24	AP2/ERF->AP2/ERF-ERF	transcription factor
itf04g07800	ethylene response factor	clust_1	Heat48 CTR	-0.365589	Ctrl	Heat	48	AP2/ERF->AP2/ERF-ERF	transcription factor
itf04g08070	hypothetical protein	clust_1	Heat24	-0.614963	Stress	Heat	24
itf04g08070	hypothetical protein	clust_1	Heat48	-0.464847	Stress	Heat	48
itf04g08070	hypothetical protein	clust_1	NaCl24	0.112733	Stress	Salt	24
itf04g08070	hypothetical protein	clust_1	NaCl48	0.0896688	Stress	Salt	48
itf04g08070	hypothetical protein	clust_1	NaCl24 CTR	-0.00290238	Ctrl	Salt	24
itf04g08070	hypothetical protein	clust_1	NaCl48 CTR	0.280725	Ctrl	Salt	48
itf04g08070	hypothetical protein	clust_1	Heat24 CTR	-0.688238	Ctrl	Heat	24
itf04g08070	hypothetical protein	clust_1	Heat48 CTR	0.0497721	Ctrl	Heat	48
itf04g08580	Calcium-binding EF-hand family protein	clust_1	Heat24	-0.44248	Stress	Heat	24
itf04g08580	Calcium-binding EF-hand family protein	clust_1	Heat48	-0.342146	Stress	Heat	48
itf04g08580	Calcium-binding EF-hand family protein	clust_1	NaCl24	0.105956	Stress	Salt	24
itf04g08580	Calcium-binding EF-hand family protein	clust_1	NaCl48	0.153437	Stress	Salt	48
itf04g08580	Calcium-binding EF-hand family protein	clust_1	NaCl24 CTR	0.528063	Ctrl	Salt	24
itf04g08580	Calcium-binding EF-hand family protein	clust_1	NaCl48 CTR	0.448921	Ctrl	Salt	48
itf04g08580	Calcium-binding EF-hand family protein	clust_1	Heat24 CTR	-0.0766272	Ctrl	Heat	24
itf04g08580	Calcium-binding EF-hand family protein	clust_1	Heat48 CTR	-0.2159	Ctrl	Heat	48
itf04g08970	Pectin lyase-like superfamily protein	clust_1	Heat24	-0.376466	Stress	Heat	24
itf04g08970	Pectin lyase-like superfamily protein	clust_1	Heat48	-0.708949	Stress	Heat	48
itf04g08970	Pectin lyase-like superfamily protein	clust_1	NaCl24	-0.349	Stress	Salt	24
itf04g08970	Pectin lyase-like superfamily protein	clust_1	NaCl48	0.107769	Stress	Salt	48
itf04g08970	Pectin lyase-like superfamily protein	clust_1	NaCl24 CTR	0.214997	Ctrl	Salt	24
itf04g08970	Pectin lyase-like superfamily protein	clust_1	NaCl48 CTR	0.197254	Ctrl	Salt	48
itf04g08970	Pectin lyase-like superfamily protein	clust_1	Heat24 CTR	0.130853	Ctrl	Heat	24
itf04g08970	Pectin lyase-like superfamily protein	clust_1	Heat48 CTR	0.256344	Ctrl	Heat	48
itf04g12110	Glycosyl hydrolase superfamily protein	clust_1	Heat24	-0.583324	Stress	Heat	24
itf04g12110	Glycosyl hydrolase superfamily protein	clust_1	Heat48	-0.67201	Stress	Heat	48
itf04g12110	Glycosyl hydrolase superfamily protein	clust_1	NaCl24	-0.18322	Stress	Salt	24
itf04g12110	Glycosyl hydrolase superfamily protein	clust_1	NaCl48	-0.379114	Stress	Salt	48
itf04g12110	Glycosyl hydrolase superfamily protein	clust_1	NaCl24 CTR	0.680742	Ctrl	Salt	24
itf04g12110	Glycosyl hydrolase superfamily protein	clust_1	NaCl48 CTR	0.999643	Ctrl	Salt	48
itf04g12110	Glycosyl hydrolase superfamily protein	clust_1	Heat24 CTR	-0.245205	Ctrl	Heat	24
itf04g12110	Glycosyl hydrolase superfamily protein	clust_1	Heat48 CTR	-0.493348	Ctrl	Heat	48
itf04g12130	Glycosyl hydrolase superfamily protein	clust_1	Heat24	-0.781809	Stress	Heat	24
itf04g12130	Glycosyl hydrolase superfamily protein	clust_1	Heat48	-0.716023	Stress	Heat	48
itf04g12130	Glycosyl hydrolase superfamily protein	clust_1	NaCl24	-0.230918	Stress	Salt	24
itf04g12130	Glycosyl hydrolase superfamily protein	clust_1	NaCl48	-0.159513	Stress	Salt	48
itf04g12130	Glycosyl hydrolase superfamily protein	clust_1	NaCl24 CTR	-0.0980266	Ctrl	Salt	24
itf04g12130	Glycosyl hydrolase superfamily protein	clust_1	NaCl48 CTR	0.222832	Ctrl	Salt	48
itf04g12130	Glycosyl hydrolase superfamily protein	clust_1	Heat24 CTR	-0.516401	Ctrl	Heat	24
itf04g12130	Glycosyl hydrolase superfamily protein	clust_1	Heat48 CTR	-0.338738	Ctrl	Heat	48
itf04g25490	conserved hypothetical protein	clust_1	Heat24	-0.871631	Stress	Heat	24
itf04g25490	conserved hypothetical protein	clust_1	Heat48	-1.12704	Stress	Heat	48
itf04g25490	conserved hypothetical protein	clust_1	NaCl24	-0.332549	Stress	Salt	24
itf04g25490	conserved hypothetical protein	clust_1	NaCl48	-0.113743	Stress	Salt	48
itf04g25490	conserved hypothetical protein	clust_1	NaCl24 CTR	0.366963	Ctrl	Salt	24
itf04g25490	conserved hypothetical protein	clust_1	NaCl48 CTR	0.2089	Ctrl	Salt	48
itf04g25490	conserved hypothetical protein	clust_1	Heat24 CTR	0.0614292	Ctrl	Heat	24
itf04g25490	conserved hypothetical protein	clust_1	Heat48 CTR	-0.255065	Ctrl	Heat	48
itf04g26450	conserved hypothetical protein	clust_1	Heat24	-0.539113	Stress	Heat	24
itf04g26450	conserved hypothetical protein	clust_1	Heat48	-0.774846	Stress	Heat	48
itf04g26450	conserved hypothetical protein	clust_1	NaCl24	-0.0243544	Stress	Salt	24
itf04g26450	conserved hypothetical protein	clust_1	NaCl48	0.216707	Stress	Salt	48
itf04g26450	conserved hypothetical protein	clust_1	NaCl24 CTR	0.624104	Ctrl	Salt	24
itf04g26450	conserved hypothetical protein	clust_1	NaCl48 CTR	0.421307	Ctrl	Salt	48
itf04g26450	conserved hypothetical protein	clust_1	Heat24 CTR	0.209042	Ctrl	Heat	24
itf04g26450	conserved hypothetical protein	clust_1	Heat48 CTR	0.0605572	Ctrl	Heat	48
itf04g28200	RNI-like superfamily protein	clust_1	Heat24	-0.563618	Stress	Heat	24
itf04g28200	RNI-like superfamily protein	clust_1	Heat48	-0.372177	Stress	Heat	48
itf04g28200	RNI-like superfamily protein	clust_1	NaCl24	0.141741	Stress	Salt	24
itf04g28200	RNI-like superfamily protein	clust_1	NaCl48	-0.0108373	Stress	Salt	48
itf04g28200	RNI-like superfamily protein	clust_1	NaCl24 CTR	0.339843	Ctrl	Salt	24
itf04g28200	RNI-like superfamily protein	clust_1	NaCl48 CTR	0.197815	Ctrl	Salt	48
itf04g28200	RNI-like superfamily protein	clust_1	Heat24 CTR	-0.622395	Ctrl	Heat	24
itf04g28200	RNI-like superfamily protein	clust_1	Heat48 CTR	-0.395392	Ctrl	Heat	48
itf04g28690	2-oxoglutarate (2OG) and Fe(II)-dependent oxygenase superfamily protein	clust_1	Heat24	-0.736003	Stress	Heat	24
itf04g28690	2-oxoglutarate (2OG) and Fe(II)-dependent oxygenase superfamily protein	clust_1	Heat48	-0.719427	Stress	Heat	48
itf04g28690	2-oxoglutarate (2OG) and Fe(II)-dependent oxygenase superfamily protein	clust_1	NaCl24	0.098865	Stress	Salt	24
itf04g28690	2-oxoglutarate (2OG) and Fe(II)-dependent oxygenase superfamily protein	clust_1	NaCl48	0.10156	Stress	Salt	48
itf04g28690	2-oxoglutarate (2OG) and Fe(II)-dependent oxygenase superfamily protein	clust_1	NaCl24 CTR	0.0919484	Ctrl	Salt	24
itf04g28690	2-oxoglutarate (2OG) and Fe(II)-dependent oxygenase superfamily protein	clust_1	NaCl48 CTR	-0.0462171	Ctrl	Salt	48
itf04g28690	2-oxoglutarate (2OG) and Fe(II)-dependent oxygenase superfamily protein	clust_1	Heat24 CTR	-0.234184	Ctrl	Heat	24
itf04g28690	2-oxoglutarate (2OG) and Fe(II)-dependent oxygenase superfamily protein	clust_1	Heat48 CTR	-0.0310981	Ctrl	Heat	48
itf04g28700	2-oxoglutarate (2OG) and Fe(II)-dependent oxygenase superfamily protein	clust_1	Heat24	-0.566703	Stress	Heat	24
itf04g28700	2-oxoglutarate (2OG) and Fe(II)-dependent oxygenase superfamily protein	clust_1	Heat48	-0.489167	Stress	Heat	48
itf04g28700	2-oxoglutarate (2OG) and Fe(II)-dependent oxygenase superfamily protein	clust_1	NaCl24	-0.0367449	Stress	Salt	24
itf04g28700	2-oxoglutarate (2OG) and Fe(II)-dependent oxygenase superfamily protein	clust_1	NaCl48	0.136592	Stress	Salt	48
itf04g28700	2-oxoglutarate (2OG) and Fe(II)-dependent oxygenase superfamily protein	clust_1	NaCl24 CTR	0.426932	Ctrl	Salt	24
itf04g28700	2-oxoglutarate (2OG) and Fe(II)-dependent oxygenase superfamily protein	clust_1	NaCl48 CTR	0.200669	Ctrl	Salt	48
itf04g28700	2-oxoglutarate (2OG) and Fe(II)-dependent oxygenase superfamily protein	clust_1	Heat24 CTR	-0.452803	Ctrl	Heat	24
itf04g28700	2-oxoglutarate (2OG) and Fe(II)-dependent oxygenase superfamily protein	clust_1	Heat48 CTR	0.231601	Ctrl	Heat	48
itf05g00090	Putative membrane lipoprotein	clust_1	NaCl24	-0.386111	Stress	Salt	24
itf05g00090	Putative membrane lipoprotein	clust_1	NaCl48	-0.158777	Stress	Salt	48
itf05g00090	Putative membrane lipoprotein	clust_1	Heat24	-0.429978	Stress	Heat	24
itf05g00090	Putative membrane lipoprotein	clust_1	Heat48	-0.829309	Stress	Heat	48
itf05g00090	Putative membrane lipoprotein	clust_1	NaCl24 CTR	0.283961	Ctrl	Salt	24
itf05g00090	Putative membrane lipoprotein	clust_1	NaCl48 CTR	0.18003	Ctrl	Salt	48
itf05g00090	Putative membrane lipoprotein	clust_1	Heat24 CTR	5.57e-05	Ctrl	Heat	24
itf05g00090	Putative membrane lipoprotein	clust_1	Heat48 CTR	-0.192057	Ctrl	Heat	48
itf05g00400	wall associated kinase	clust_1	Heat24	-0.762789	Stress	Heat	24
itf05g00400	wall associated kinase	clust_1	Heat48	-0.542524	Stress	Heat	48
itf05g00400	wall associated kinase	clust_1	NaCl24	0.017065	Stress	Salt	24
itf05g00400	wall associated kinase	clust_1	NaCl48	0.0598232	Stress	Salt	48
itf05g00400	wall associated kinase	clust_1	NaCl24 CTR	-0.0819051	Ctrl	Salt	24
itf05g00400	wall associated kinase	clust_1	NaCl48 CTR	0.0900463	Ctrl	Salt	48
itf05g00400	wall associated kinase	clust_1	Heat24 CTR	-0.535715	Ctrl	Heat	24
itf05g00400	wall associated kinase	clust_1	Heat48 CTR	-0.548344	Ctrl	Heat	48
itf05g01600	Potato type II proteinase inhibitor family domain containing protein	clust_1	Heat24	-0.553997	Stress	Heat	24
itf05g01600	Potato type II proteinase inhibitor family domain containing protein	clust_1	Heat48	-0.313792	Stress	Heat	48
itf05g01600	Potato type II proteinase inhibitor family domain containing protein	clust_1	NaCl24	-0.0369994	Stress	Salt	24
itf05g01600	Potato type II proteinase inhibitor family domain containing protein	clust_1	NaCl48	0.0843471	Stress	Salt	48
itf05g01600	Potato type II proteinase inhibitor family domain containing protein	clust_1	NaCl24 CTR	-0.0273193	Ctrl	Salt	24
itf05g01600	Potato type II proteinase inhibitor family domain containing protein	clust_1	NaCl48 CTR	0.0902325	Ctrl	Salt	48
itf05g01600	Potato type II proteinase inhibitor family domain containing protein	clust_1	Heat24 CTR	0.140451	Ctrl	Heat	24
itf05g01600	Potato type II proteinase inhibitor family domain containing protein	clust_1	Heat48 CTR	1.00268	Ctrl	Heat	48
itf05g02230	conserved hypothetical protein	clust_1	Heat24	-0.429656	Stress	Heat	24
itf05g02230	conserved hypothetical protein	clust_1	Heat48	-0.431929	Stress	Heat	48
itf05g02230	conserved hypothetical protein	clust_1	NaCl24	-0.541203	Stress	Salt	24
itf05g02230	conserved hypothetical protein	clust_1	NaCl48	-0.443438	Stress	Salt	48
itf05g02230	conserved hypothetical protein	clust_1	NaCl24 CTR	0.144994	Ctrl	Salt	24
itf05g02230	conserved hypothetical protein	clust_1	NaCl48 CTR	-0.110536	Ctrl	Salt	48
itf05g02230	conserved hypothetical protein	clust_1	Heat24 CTR	-0.224099	Ctrl	Heat	24
itf05g02230	conserved hypothetical protein	clust_1	Heat48 CTR	0.0132231	Ctrl	Heat	48
itf05g05410	5'-nucleotidases;magnesium ion binding	clust_1	Heat24	-0.808995	Stress	Heat	24
itf05g05410	5'-nucleotidases;magnesium ion binding	clust_1	Heat48	-1.08493	Stress	Heat	48
itf05g05410	5'-nucleotidases;magnesium ion binding	clust_1	NaCl24	-0.147174	Stress	Salt	24
itf05g05410	5'-nucleotidases;magnesium ion binding	clust_1	NaCl48	-0.191143	Stress	Salt	48
itf05g05410	5'-nucleotidases;magnesium ion binding	clust_1	NaCl24 CTR	-0.146921	Ctrl	Salt	24
itf05g05410	5'-nucleotidases;magnesium ion binding	clust_1	NaCl48 CTR	-0.201955	Ctrl	Salt	48
itf05g05410	5'-nucleotidases;magnesium ion binding	clust_1	Heat24 CTR	-0.529142	Ctrl	Heat	24
itf05g05410	5'-nucleotidases;magnesium ion binding	clust_1	Heat48 CTR	0.157407	Ctrl	Heat	48
itf05g05420	5'-nucleotidases;magnesium ion binding	clust_1	Heat24	-0.580444	Stress	Heat	24
itf05g05420	5'-nucleotidases;magnesium ion binding	clust_1	Heat48	-0.731156	Stress	Heat	48
itf05g05420	5'-nucleotidases;magnesium ion binding	clust_1	NaCl24	0.0975822	Stress	Salt	24
itf05g05420	5'-nucleotidases;magnesium ion binding	clust_1	NaCl48	0.269114	Stress	Salt	48
itf05g05420	5'-nucleotidases;magnesium ion binding	clust_1	NaCl24 CTR	-0.0379199	Ctrl	Salt	24
itf05g05420	5'-nucleotidases;magnesium ion binding	clust_1	NaCl48 CTR	0.217052	Ctrl	Salt	48
itf05g05420	5'-nucleotidases;magnesium ion binding	clust_1	Heat24 CTR	-0.146338	Ctrl	Heat	24
itf05g05420	5'-nucleotidases;magnesium ion binding	clust_1	Heat48 CTR	0.333922	Ctrl	Heat	48
itf05g06230	RING/U-box superfamily protein	clust_1	Heat24	-0.405489	Stress	Heat	24
itf05g06230	RING/U-box superfamily protein	clust_1	Heat48	-0.602893	Stress	Heat	48
itf05g06230	RING/U-box superfamily protein	clust_1	NaCl24	0.276386	Stress	Salt	24
itf05g06230	RING/U-box superfamily protein	clust_1	NaCl48	0.250939	Stress	Salt	48
itf05g06230	RING/U-box superfamily protein	clust_1	NaCl24 CTR	0.463972	Ctrl	Salt	24
itf05g06230	RING/U-box superfamily protein	clust_1	NaCl48 CTR	0.557409	Ctrl	Salt	48
itf05g06230	RING/U-box superfamily protein	clust_1	Heat24 CTR	-0.140583	Ctrl	Heat	24
itf05g06230	RING/U-box superfamily protein	clust_1	Heat48 CTR	-0.254067	Ctrl	Heat	48
itf05g13030	hypothetical protein	clust_1	Heat24	-0.542272	Stress	Heat	24
itf05g13030	hypothetical protein	clust_1	Heat48	-0.665994	Stress	Heat	48
itf05g13030	hypothetical protein	clust_1	NaCl24	0.287447	Stress	Salt	24
itf05g13030	hypothetical protein	clust_1	NaCl48	0.498828	Stress	Salt	48
itf05g13030	hypothetical protein	clust_1	NaCl24 CTR	-0.0893452	Ctrl	Salt	24
itf05g13030	hypothetical protein	clust_1	NaCl48 CTR	0.271873	Ctrl	Salt	48
itf05g13030	hypothetical protein	clust_1	Heat24 CTR	-0.246178	Ctrl	Heat	24
itf05g13030	hypothetical protein	clust_1	Heat48 CTR	-0.333735	Ctrl	Heat	48
itf05g16060	hypothetical protein	clust_1	Heat24	-0.3012	Stress	Heat	24
itf05g16060	hypothetical protein	clust_1	Heat48	-0.670489	Stress	Heat	48
itf05g16060	hypothetical protein	clust_1	NaCl24	-0.30099	Stress	Salt	24
itf05g16060	hypothetical protein	clust_1	NaCl48	-0.244482	Stress	Salt	48
itf05g16060	hypothetical protein	clust_1	NaCl24 CTR	-0.230542	Ctrl	Salt	24
itf05g16060	hypothetical protein	clust_1	NaCl48 CTR	-0.00427648	Ctrl	Salt	48
itf05g16060	hypothetical protein	clust_1	Heat24 CTR	-0.656835	Ctrl	Heat	24
itf05g16060	hypothetical protein	clust_1	Heat48 CTR	-0.17352	Ctrl	Heat	48
itf05g17510	methyl esterase	clust_1	Heat24	-1.24179	Stress	Heat	24
itf05g17510	methyl esterase	clust_1	Heat48	-0.555286	Stress	Heat	48
itf05g17510	methyl esterase	clust_1	NaCl24	-0.148707	Stress	Salt	24
itf05g17510	methyl esterase	clust_1	NaCl48	0.431184	Stress	Salt	48
itf05g17510	methyl esterase	clust_1	NaCl24 CTR	-0.634182	Ctrl	Salt	24
itf05g17510	methyl esterase	clust_1	NaCl48 CTR	-0.0102772	Ctrl	Salt	48
itf05g17510	methyl esterase	clust_1	Heat24 CTR	-0.533194	Ctrl	Heat	24
itf05g17510	methyl esterase	clust_1	Heat48 CTR	0.0442408	Ctrl	Heat	48
itf05g17860	DNA-directed DNA polymerases	clust_1	Heat24	-0.504663	Stress	Heat	24
itf05g17860	DNA-directed DNA polymerases	clust_1	Heat48	-0.582949	Stress	Heat	48
itf05g17860	DNA-directed DNA polymerases	clust_1	NaCl24	0.24752	Stress	Salt	24
itf05g17860	DNA-directed DNA polymerases	clust_1	NaCl48	0.211607	Stress	Salt	48
itf05g17860	DNA-directed DNA polymerases	clust_1	NaCl24 CTR	0.416401	Ctrl	Salt	24
itf05g17860	DNA-directed DNA polymerases	clust_1	NaCl48 CTR	-0.00268604	Ctrl	Salt	48
itf05g17860	DNA-directed DNA polymerases	clust_1	Heat24 CTR	0.0308925	Ctrl	Heat	24
itf05g17860	DNA-directed DNA polymerases	clust_1	Heat48 CTR	0.2707	Ctrl	Heat	48
itf05g19400	WRKY family transcription factor	clust_1	Heat48	-0.363368	Stress	Heat	48	WRKY	transcription factor
itf05g19400	WRKY family transcription factor	clust_1	Heat48	-0.363368	Stress	Heat	48	WRKY	transcription factor
itf05g19400	WRKY family transcription factor	clust_1	NaCl48	0.113421	Stress	Salt	48	WRKY	transcription factor
itf05g19400	WRKY family transcription factor	clust_1	NaCl48	0.113421	Stress	Salt	48	WRKY	transcription factor
itf05g19400	WRKY family transcription factor	clust_1	NaCl24 CTR	-0.069585	Ctrl	Salt	24	WRKY	transcription factor
itf05g19400	WRKY family transcription factor	clust_1	NaCl24 CTR	-0.069585	Ctrl	Salt	24	WRKY	transcription factor
itf05g19400	WRKY family transcription factor	clust_1	NaCl24	-0.0629053	Stress	Salt	24	WRKY	transcription factor
itf05g19400	WRKY family transcription factor	clust_1	NaCl24	-0.0629053	Stress	Salt	24	WRKY	transcription factor
itf05g19400	WRKY family transcription factor	clust_1	Heat48 CTR	-0.285378	Ctrl	Heat	48	WRKY	transcription factor
itf05g19400	WRKY family transcription factor	clust_1	Heat48 CTR	-0.285378	Ctrl	Heat	48	WRKY	transcription factor
itf05g19400	WRKY family transcription factor	clust_1	Heat24	-0.303262	Stress	Heat	24	WRKY	transcription factor
itf05g19400	WRKY family transcription factor	clust_1	Heat24	-0.303262	Stress	Heat	24	WRKY	transcription factor
itf05g19400	WRKY family transcription factor	clust_1	NaCl48 CTR	0.150059	Ctrl	Salt	48	WRKY	transcription factor
itf05g19400	WRKY family transcription factor	clust_1	NaCl48 CTR	0.150059	Ctrl	Salt	48	WRKY	transcription factor
itf05g19400	WRKY family transcription factor	clust_1	Heat24 CTR	0.560036	Ctrl	Heat	24	WRKY	transcription factor
itf05g19400	WRKY family transcription factor	clust_1	Heat24 CTR	0.560036	Ctrl	Heat	24	WRKY	transcription factor
itf05g19980	Subtilase family protein	clust_1	Heat24	-0.53158	Stress	Heat	24
itf05g19980	Subtilase family protein	clust_1	Heat48	-0.704858	Stress	Heat	48
itf05g19980	Subtilase family protein	clust_1	NaCl24	0.367334	Stress	Salt	24
itf05g19980	Subtilase family protein	clust_1	NaCl48	0.23832	Stress	Salt	48
itf05g19980	Subtilase family protein	clust_1	NaCl24 CTR	-0.15189	Ctrl	Salt	24
itf05g19980	Subtilase family protein	clust_1	NaCl48 CTR	-0.158772	Ctrl	Salt	48
itf05g19980	Subtilase family protein	clust_1	Heat24 CTR	-0.276183	Ctrl	Heat	24
itf05g19980	Subtilase family protein	clust_1	Heat48 CTR	0.457531	Ctrl	Heat	48
itf06g00840	ataurora1	clust_1	NaCl24	0.0334281	Stress	Salt	24
itf06g00840	ataurora1	clust_1	NaCl48	0.114859	Stress	Salt	48
itf06g00840	ataurora1	clust_1	NaCl24 CTR	0.545199	Ctrl	Salt	24
itf06g00840	ataurora1	clust_1	NaCl48 CTR	0.365162	Ctrl	Salt	48
itf06g00840	ataurora1	clust_1	Heat24 CTR	0.564422	Ctrl	Heat	24
itf06g00840	ataurora1	clust_1	Heat24	-0.34974	Stress	Heat	24
itf06g00840	ataurora1	clust_1	Heat48	-0.599797	Stress	Heat	48
itf06g00840	ataurora1	clust_1	Heat48 CTR	0.0898828	Ctrl	Heat	48
itf06g06020	Terpenoid cyclases/Protein prenyltransferases superfamily protein	clust_1	Heat24	-0.688189	Stress	Heat	24
itf06g06020	Terpenoid cyclases/Protein prenyltransferases superfamily protein	clust_1	Heat48	-0.662481	Stress	Heat	48
itf06g06020	Terpenoid cyclases/Protein prenyltransferases superfamily protein	clust_1	NaCl24	0.199799	Stress	Salt	24
itf06g06020	Terpenoid cyclases/Protein prenyltransferases superfamily protein	clust_1	NaCl48	0.254405	Stress	Salt	48
itf06g06020	Terpenoid cyclases/Protein prenyltransferases superfamily protein	clust_1	NaCl24 CTR	0.0946326	Ctrl	Salt	24
itf06g06020	Terpenoid cyclases/Protein prenyltransferases superfamily protein	clust_1	NaCl48 CTR	0.170642	Ctrl	Salt	48
itf06g06020	Terpenoid cyclases/Protein prenyltransferases superfamily protein	clust_1	Heat24 CTR	-0.948121	Ctrl	Heat	24
itf06g06020	Terpenoid cyclases/Protein prenyltransferases superfamily protein	clust_1	Heat48 CTR	0.360708	Ctrl	Heat	48
itf06g06210	early nodulin-like protein	clust_1	Heat24	-0.652211	Stress	Heat	24
itf06g06210	early nodulin-like protein	clust_1	Heat48	-1.16725	Stress	Heat	48
itf06g06210	early nodulin-like protein	clust_1	NaCl24	-0.281754	Stress	Salt	24
itf06g06210	early nodulin-like protein	clust_1	NaCl48	-0.101891	Stress	Salt	48
itf06g06210	early nodulin-like protein	clust_1	NaCl24 CTR	0.349055	Ctrl	Salt	24
itf06g06210	early nodulin-like protein	clust_1	NaCl48 CTR	0.195229	Ctrl	Salt	48
itf06g06210	early nodulin-like protein	clust_1	Heat24 CTR	0.132344	Ctrl	Heat	24
itf06g06210	early nodulin-like protein	clust_1	Heat48 CTR	-0.200088	Ctrl	Heat	48
itf06g11890	Histone superfamily protein	clust_1	NaCl24 CTR	0.330423	Ctrl	Salt	24
itf06g11890	Histone superfamily protein	clust_1	NaCl48 CTR	0.163483	Ctrl	Salt	48
itf06g11890	Histone superfamily protein	clust_1	Heat24	-0.632876	Stress	Heat	24
itf06g11890	Histone superfamily protein	clust_1	NaCl24	-0.359339	Stress	Salt	24
itf06g11890	Histone superfamily protein	clust_1	NaCl48	-0.357801	Stress	Salt	48
itf06g11890	Histone superfamily protein	clust_1	Heat24 CTR	0.411676	Ctrl	Heat	24
itf06g11890	Histone superfamily protein	clust_1	Heat48	-0.509634	Stress	Heat	48
itf06g11890	Histone superfamily protein	clust_1	Heat48 CTR	0.347412	Ctrl	Heat	48
itf06g14890	tryptophan aminotransferase of Arabidopsis	clust_1	Heat24	-0.796402	Stress	Heat	24
itf06g14890	tryptophan aminotransferase of Arabidopsis	clust_1	Heat48	-0.961841	Stress	Heat	48
itf06g14890	tryptophan aminotransferase of Arabidopsis	clust_1	NaCl24	-0.122986	Stress	Salt	24
itf06g14890	tryptophan aminotransferase of Arabidopsis	clust_1	NaCl48	-0.042502	Stress	Salt	48
itf06g14890	tryptophan aminotransferase of Arabidopsis	clust_1	NaCl24 CTR	-0.123136	Ctrl	Salt	24
itf06g14890	tryptophan aminotransferase of Arabidopsis	clust_1	NaCl48 CTR	-0.0232805	Ctrl	Salt	48
itf06g14890	tryptophan aminotransferase of Arabidopsis	clust_1	Heat24 CTR	-0.410523	Ctrl	Heat	24
itf06g14890	tryptophan aminotransferase of Arabidopsis	clust_1	Heat48 CTR	-0.295264	Ctrl	Heat	48
itf06g17550	Integrase-type DNA-binding superfamily protein	clust_1	NaCl24 CTR	0.273588	Ctrl	Salt	24	AP2/ERF->AP2/ERF-ERF	transcription factor
itf06g17550	Integrase-type DNA-binding superfamily protein	clust_1	Heat48 CTR	-0.431074	Ctrl	Heat	48	AP2/ERF->AP2/ERF-ERF	transcription factor
itf06g17550	Integrase-type DNA-binding superfamily protein	clust_1	Heat48	-0.838713	Stress	Heat	48	AP2/ERF->AP2/ERF-ERF	transcription factor
itf06g17550	Integrase-type DNA-binding superfamily protein	clust_1	NaCl48	-0.0226786	Stress	Salt	48	AP2/ERF->AP2/ERF-ERF	transcription factor
itf06g17550	Integrase-type DNA-binding superfamily protein	clust_1	NaCl24	0.00366662	Stress	Salt	24	AP2/ERF->AP2/ERF-ERF	transcription factor
itf06g17550	Integrase-type DNA-binding superfamily protein	clust_1	Heat24	-0.517372	Stress	Heat	24	AP2/ERF->AP2/ERF-ERF	transcription factor
itf06g17550	Integrase-type DNA-binding superfamily protein	clust_1	Heat24 CTR	-0.56717	Ctrl	Heat	24	AP2/ERF->AP2/ERF-ERF	transcription factor
itf06g17550	Integrase-type DNA-binding superfamily protein	clust_1	NaCl48 CTR	0.263236	Ctrl	Salt	48	AP2/ERF->AP2/ERF-ERF	transcription factor
itf06g17820	Leucine-rich repeat transmembrane protein kinase protein	clust_1	Heat24	-0.594022	Stress	Heat	24
itf06g17820	Leucine-rich repeat transmembrane protein kinase protein	clust_1	Heat48	-0.27633	Stress	Heat	48
itf06g17820	Leucine-rich repeat transmembrane protein kinase protein	clust_1	NaCl24	-0.0571159	Stress	Salt	24
itf06g17820	Leucine-rich repeat transmembrane protein kinase protein	clust_1	NaCl48	0.0523968	Stress	Salt	48
itf06g17820	Leucine-rich repeat transmembrane protein kinase protein	clust_1	NaCl24 CTR	-0.0355556	Ctrl	Salt	24
itf06g17820	Leucine-rich repeat transmembrane protein kinase protein	clust_1	NaCl48 CTR	-0.131696	Ctrl	Salt	48
itf06g17820	Leucine-rich repeat transmembrane protein kinase protein	clust_1	Heat24 CTR	-0.110525	Ctrl	Heat	24
itf06g17820	Leucine-rich repeat transmembrane protein kinase protein	clust_1	Heat48 CTR	0.0139855	Ctrl	Heat	48
itf06g21480	Dihydrodipicolinate reductase, bacterial/plant	clust_1	Heat24	-0.776658	Stress	Heat	24
itf06g21480	Dihydrodipicolinate reductase, bacterial/plant	clust_1	Heat48	-0.33214	Stress	Heat	48
itf06g21480	Dihydrodipicolinate reductase, bacterial/plant	clust_1	NaCl24	-0.0475321	Stress	Salt	24
itf06g21480	Dihydrodipicolinate reductase, bacterial/plant	clust_1	NaCl48	0.0922902	Stress	Salt	48
itf06g21480	Dihydrodipicolinate reductase, bacterial/plant	clust_1	NaCl24 CTR	-0.00926142	Ctrl	Salt	24
itf06g21480	Dihydrodipicolinate reductase, bacterial/plant	clust_1	NaCl48 CTR	-0.066195	Ctrl	Salt	48
itf06g21480	Dihydrodipicolinate reductase, bacterial/plant	clust_1	Heat24 CTR	-0.444991	Ctrl	Heat	24
itf06g21480	Dihydrodipicolinate reductase, bacterial/plant	clust_1	Heat48 CTR	-0.0753964	Ctrl	Heat	48
itf06g21740	HXXXD-type acyl-transferase family protein	clust_1	Heat24	-0.608804	Stress	Heat	24
itf06g21740	HXXXD-type acyl-transferase family protein	clust_1	Heat48	-0.248557	Stress	Heat	48
itf06g21740	HXXXD-type acyl-transferase family protein	clust_1	NaCl24	0.17158	Stress	Salt	24
itf06g21740	HXXXD-type acyl-transferase family protein	clust_1	NaCl48	0.0321676	Stress	Salt	48
itf06g21740	HXXXD-type acyl-transferase family protein	clust_1	NaCl24 CTR	0.0764621	Ctrl	Salt	24
itf06g21740	HXXXD-type acyl-transferase family protein	clust_1	NaCl48 CTR	-0.0735864	Ctrl	Salt	48
itf06g21740	HXXXD-type acyl-transferase family protein	clust_1	Heat24 CTR	0.0753924	Ctrl	Heat	24
itf06g21740	HXXXD-type acyl-transferase family protein	clust_1	Heat48 CTR	-0.158586	Ctrl	Heat	48
itf06g24400	hypothetical protein	clust_1	Heat24	-0.398997	Stress	Heat	24
itf06g24400	hypothetical protein	clust_1	Heat48	-0.561402	Stress	Heat	48
itf06g24400	hypothetical protein	clust_1	NaCl24	-0.490168	Stress	Salt	24
itf06g24400	hypothetical protein	clust_1	NaCl48	-0.0364077	Stress	Salt	48
itf06g24400	hypothetical protein	clust_1	NaCl24 CTR	0.160748	Ctrl	Salt	24
itf06g24400	hypothetical protein	clust_1	NaCl48 CTR	0.206448	Ctrl	Salt	48
itf06g24400	hypothetical protein	clust_1	Heat24 CTR	-0.0641406	Ctrl	Heat	24
itf06g24400	hypothetical protein	clust_1	Heat48 CTR	-0.206288	Ctrl	Heat	48
itf06g24520	purine permease	clust_1	Heat24	-0.631779	Stress	Heat	24
itf06g24520	purine permease	clust_1	Heat48	-0.751404	Stress	Heat	48
itf06g24520	purine permease	clust_1	NaCl24	0.141747	Stress	Salt	24
itf06g24520	purine permease	clust_1	NaCl48	0.0777076	Stress	Salt	48
itf06g24520	purine permease	clust_1	NaCl24 CTR	-0.132392	Ctrl	Salt	24
itf06g24520	purine permease	clust_1	NaCl48 CTR	-0.0699922	Ctrl	Salt	48
itf06g24520	purine permease	clust_1	Heat24 CTR	-0.833177	Ctrl	Heat	24
itf06g24520	purine permease	clust_1	Heat48 CTR	-0.21076	Ctrl	Heat	48
itf06g25760	RPA70-kDa subunit B	clust_1	Heat24	-0.844576	Stress	Heat	24
itf06g25760	RPA70-kDa subunit B	clust_1	Heat48	-0.837969	Stress	Heat	48
itf06g25760	RPA70-kDa subunit B	clust_1	NaCl24	-0.132731	Stress	Salt	24
itf06g25760	RPA70-kDa subunit B	clust_1	NaCl48	-0.170827	Stress	Salt	48
itf06g25760	RPA70-kDa subunit B	clust_1	NaCl24 CTR	0.190492	Ctrl	Salt	24
itf06g25760	RPA70-kDa subunit B	clust_1	NaCl48 CTR	-0.056688	Ctrl	Salt	48
itf06g25760	RPA70-kDa subunit B	clust_1	Heat24 CTR	-0.0566212	Ctrl	Heat	24
itf06g25760	RPA70-kDa subunit B	clust_1	Heat48 CTR	0.101654	Ctrl	Heat	48
itf07g02410	2-oxoglutarate (2OG) and Fe(II)-dependent oxygenase superfamily protein	clust_1	Heat24	-0.158897	Stress	Heat	24
itf07g02410	2-oxoglutarate (2OG) and Fe(II)-dependent oxygenase superfamily protein	clust_1	Heat48	-0.986115	Stress	Heat	48
itf07g02410	2-oxoglutarate (2OG) and Fe(II)-dependent oxygenase superfamily protein	clust_1	NaCl24	-0.527613	Stress	Salt	24
itf07g02410	2-oxoglutarate (2OG) and Fe(II)-dependent oxygenase superfamily protein	clust_1	NaCl48	0.012211	Stress	Salt	48
itf07g02410	2-oxoglutarate (2OG) and Fe(II)-dependent oxygenase superfamily protein	clust_1	NaCl24 CTR	0.0753266	Ctrl	Salt	24
itf07g02410	2-oxoglutarate (2OG) and Fe(II)-dependent oxygenase superfamily protein	clust_1	NaCl48 CTR	0.377046	Ctrl	Salt	48
itf07g02410	2-oxoglutarate (2OG) and Fe(II)-dependent oxygenase superfamily protein	clust_1	Heat24 CTR	-0.685317	Ctrl	Heat	24
itf07g02410	2-oxoglutarate (2OG) and Fe(II)-dependent oxygenase superfamily protein	clust_1	Heat48 CTR	-0.226361	Ctrl	Heat	48
itf07g02430	2-oxoglutarate (2OG) and Fe(II)-dependent oxygenase superfamily protein	clust_1	Heat24	-0.467008	Stress	Heat	24
itf07g02430	2-oxoglutarate (2OG) and Fe(II)-dependent oxygenase superfamily protein	clust_1	Heat48	-0.761248	Stress	Heat	48
itf07g02430	2-oxoglutarate (2OG) and Fe(II)-dependent oxygenase superfamily protein	clust_1	NaCl24	-0.21191	Stress	Salt	24
itf07g02430	2-oxoglutarate (2OG) and Fe(II)-dependent oxygenase superfamily protein	clust_1	NaCl48	-0.0507502	Stress	Salt	48
itf07g02430	2-oxoglutarate (2OG) and Fe(II)-dependent oxygenase superfamily protein	clust_1	NaCl24 CTR	0.447779	Ctrl	Salt	24
itf07g02430	2-oxoglutarate (2OG) and Fe(II)-dependent oxygenase superfamily protein	clust_1	NaCl48 CTR	0.722921	Ctrl	Salt	48
itf07g02430	2-oxoglutarate (2OG) and Fe(II)-dependent oxygenase superfamily protein	clust_1	Heat24 CTR	-0.535548	Ctrl	Heat	24
itf07g02430	2-oxoglutarate (2OG) and Fe(II)-dependent oxygenase superfamily protein	clust_1	Heat48 CTR	0.023695	Ctrl	Heat	48
itf07g02560	hypothetical protein	clust_1	Heat24	-0.460828	Stress	Heat	24
itf07g02560	hypothetical protein	clust_1	Heat48	-0.235219	Stress	Heat	48
itf07g02560	hypothetical protein	clust_1	NaCl24	0.255338	Stress	Salt	24
itf07g02560	hypothetical protein	clust_1	NaCl48	0.149829	Stress	Salt	48
itf07g02560	hypothetical protein	clust_1	NaCl24 CTR	0.0730679	Ctrl	Salt	24
itf07g02560	hypothetical protein	clust_1	NaCl48 CTR	0.13068	Ctrl	Salt	48
itf07g02560	hypothetical protein	clust_1	Heat24 CTR	0.554583	Ctrl	Heat	24
itf07g02560	hypothetical protein	clust_1	Heat48 CTR	0.00830911	Ctrl	Heat	48
itf07g02770	2-oxoglutarate (2OG) and Fe(II)-dependent oxygenase superfamily protein	clust_1	Heat24	-0.326136	Stress	Heat	24
itf07g02770	2-oxoglutarate (2OG) and Fe(II)-dependent oxygenase superfamily protein	clust_1	Heat48	-0.83377	Stress	Heat	48
itf07g02770	2-oxoglutarate (2OG) and Fe(II)-dependent oxygenase superfamily protein	clust_1	NaCl24	-0.0813422	Stress	Salt	24
itf07g02770	2-oxoglutarate (2OG) and Fe(II)-dependent oxygenase superfamily protein	clust_1	NaCl48	0.215176	Stress	Salt	48
itf07g02770	2-oxoglutarate (2OG) and Fe(II)-dependent oxygenase superfamily protein	clust_1	NaCl24 CTR	0.357469	Ctrl	Salt	24
itf07g02770	2-oxoglutarate (2OG) and Fe(II)-dependent oxygenase superfamily protein	clust_1	NaCl48 CTR	0.76357	Ctrl	Salt	48
itf07g02770	2-oxoglutarate (2OG) and Fe(II)-dependent oxygenase superfamily protein	clust_1	Heat24 CTR	-0.350992	Ctrl	Heat	24
itf07g02770	2-oxoglutarate (2OG) and Fe(II)-dependent oxygenase superfamily protein	clust_1	Heat48 CTR	0.159579	Ctrl	Heat	48
itf07g03200	ENTH/ANTH/VHS superfamily protein	clust_1	Heat24	-0.348776	Stress	Heat	24
itf07g03200	ENTH/ANTH/VHS superfamily protein	clust_1	Heat48	-0.417897	Stress	Heat	48
itf07g03200	ENTH/ANTH/VHS superfamily protein	clust_1	NaCl24	0.097983	Stress	Salt	24
itf07g03200	ENTH/ANTH/VHS superfamily protein	clust_1	NaCl48	-0.121601	Stress	Salt	48
itf07g03200	ENTH/ANTH/VHS superfamily protein	clust_1	NaCl24 CTR	0.232344	Ctrl	Salt	24
itf07g03200	ENTH/ANTH/VHS superfamily protein	clust_1	NaCl48 CTR	0.301478	Ctrl	Salt	48
itf07g03200	ENTH/ANTH/VHS superfamily protein	clust_1	Heat24 CTR	-0.0905883	Ctrl	Heat	24
itf07g03200	ENTH/ANTH/VHS superfamily protein	clust_1	Heat48 CTR	-0.228724	Ctrl	Heat	48
itf07g03540	Cytochrome P450 superfamily protein	clust_1	Heat24	-0.424926	Stress	Heat	24
itf07g03540	Cytochrome P450 superfamily protein	clust_1	Heat48	-0.307625	Stress	Heat	48
itf07g03540	Cytochrome P450 superfamily protein	clust_1	NaCl24	0.295128	Stress	Salt	24
itf07g03540	Cytochrome P450 superfamily protein	clust_1	NaCl48	0.161344	Stress	Salt	48
itf07g03540	Cytochrome P450 superfamily protein	clust_1	NaCl24 CTR	0.333491	Ctrl	Salt	24
itf07g03540	Cytochrome P450 superfamily protein	clust_1	NaCl48 CTR	0.516149	Ctrl	Salt	48
itf07g03540	Cytochrome P450 superfamily protein	clust_1	Heat24 CTR	-0.154825	Ctrl	Heat	24
itf07g03540	Cytochrome P450 superfamily protein	clust_1	Heat48 CTR	0.0488776	Ctrl	Heat	48
itf07g04900	Plant protein of unknown function (DUF936)	clust_1	Heat24	-0.73592	Stress	Heat	24
itf07g04900	Plant protein of unknown function (DUF936)	clust_1	Heat48	-0.590887	Stress	Heat	48
itf07g04900	Plant protein of unknown function (DUF936)	clust_1	NaCl24	-0.288097	Stress	Salt	24
itf07g04900	Plant protein of unknown function (DUF936)	clust_1	NaCl48	-0.227414	Stress	Salt	48
itf07g04900	Plant protein of unknown function (DUF936)	clust_1	NaCl24 CTR	0.00574385	Ctrl	Salt	24
itf07g04900	Plant protein of unknown function (DUF936)	clust_1	NaCl48 CTR	-0.24393	Ctrl	Salt	48
itf07g04900	Plant protein of unknown function (DUF936)	clust_1	Heat24 CTR	-0.150344	Ctrl	Heat	24
itf07g04900	Plant protein of unknown function (DUF936)	clust_1	Heat48 CTR	-0.537519	Ctrl	Heat	48
itf07g08210	elicitor-activated gene 3-1	clust_1	Heat24	-0.297561	Stress	Heat	24
itf07g08210	elicitor-activated gene 3-1	clust_1	Heat48	-0.572248	Stress	Heat	48
itf07g08210	elicitor-activated gene 3-1	clust_1	NaCl24	0.0254644	Stress	Salt	24
itf07g08210	elicitor-activated gene 3-1	clust_1	NaCl48	-0.0584993	Stress	Salt	48
itf07g08210	elicitor-activated gene 3-1	clust_1	NaCl24 CTR	-0.340133	Ctrl	Salt	24
itf07g08210	elicitor-activated gene 3-1	clust_1	NaCl48 CTR	-0.309389	Ctrl	Salt	48
itf07g08210	elicitor-activated gene 3-1	clust_1	Heat24 CTR	-0.532952	Ctrl	Heat	24
itf07g08210	elicitor-activated gene 3-1	clust_1	Heat48 CTR	0.314348	Ctrl	Heat	48
itf07g12930	hypothetical protein	clust_1	Heat24	-0.424321	Stress	Heat	24
itf07g12930	hypothetical protein	clust_1	Heat48	-0.653105	Stress	Heat	48
itf07g12930	hypothetical protein	clust_1	NaCl24	-0.397721	Stress	Salt	24
itf07g12930	hypothetical protein	clust_1	NaCl48	-0.0352774	Stress	Salt	48
itf07g12930	hypothetical protein	clust_1	NaCl24 CTR	-0.270476	Ctrl	Salt	24
itf07g12930	hypothetical protein	clust_1	NaCl48 CTR	-0.170705	Ctrl	Salt	48
itf07g12930	hypothetical protein	clust_1	Heat24 CTR	-0.525407	Ctrl	Heat	24
itf07g12930	hypothetical protein	clust_1	Heat48 CTR	0.113076	Ctrl	Heat	48
itf07g14410	Peroxidase superfamily protein	clust_1	Heat24	-0.563602	Stress	Heat	24
itf07g14410	Peroxidase superfamily protein	clust_1	Heat48	-0.732388	Stress	Heat	48
itf07g14410	Peroxidase superfamily protein	clust_1	NaCl24	0.276345	Stress	Salt	24
itf07g14410	Peroxidase superfamily protein	clust_1	NaCl48	0.24723	Stress	Salt	48
itf07g14410	Peroxidase superfamily protein	clust_1	NaCl24 CTR	-0.1112	Ctrl	Salt	24
itf07g14410	Peroxidase superfamily protein	clust_1	NaCl48 CTR	0.0400209	Ctrl	Salt	48
itf07g14410	Peroxidase superfamily protein	clust_1	Heat24 CTR	-0.0968508	Ctrl	Heat	24
itf07g14410	Peroxidase superfamily protein	clust_1	Heat48 CTR	-0.262993	Ctrl	Heat	48
itf07g15750	DNA primase, large subunit family	clust_1	Heat24	-0.511371	Stress	Heat	24
itf07g15750	DNA primase, large subunit family	clust_1	Heat48	-0.475719	Stress	Heat	48
itf07g15750	DNA primase, large subunit family	clust_1	NaCl24	0.000957839	Stress	Salt	24
itf07g15750	DNA primase, large subunit family	clust_1	NaCl48	0.0700084	Stress	Salt	48
itf07g15750	DNA primase, large subunit family	clust_1	NaCl24 CTR	0.15814	Ctrl	Salt	24
itf07g15750	DNA primase, large subunit family	clust_1	NaCl48 CTR	-0.0533542	Ctrl	Salt	48
itf07g15750	DNA primase, large subunit family	clust_1	Heat24 CTR	-0.00807249	Ctrl	Heat	24
itf07g15750	DNA primase, large subunit family	clust_1	Heat48 CTR	0.24312	Ctrl	Heat	48
itf07g18410	Flavin-containing monooxygenase family protein	clust_1	Heat24	-0.648956	Stress	Heat	24
itf07g18410	Flavin-containing monooxygenase family protein	clust_1	Heat48	-0.17909	Stress	Heat	48
itf07g18410	Flavin-containing monooxygenase family protein	clust_1	NaCl24	-0.160706	Stress	Salt	24
itf07g18410	Flavin-containing monooxygenase family protein	clust_1	NaCl48	-0.0835926	Stress	Salt	48
itf07g18410	Flavin-containing monooxygenase family protein	clust_1	NaCl24 CTR	0.070121	Ctrl	Salt	24
itf07g18410	Flavin-containing monooxygenase family protein	clust_1	NaCl48 CTR	-0.205636	Ctrl	Salt	48
itf07g18410	Flavin-containing monooxygenase family protein	clust_1	Heat24 CTR	0.0636661	Ctrl	Heat	24
itf07g18410	Flavin-containing monooxygenase family protein	clust_1	Heat48 CTR	-0.182498	Ctrl	Heat	48
itf07g18690	cellulose synthase-like D5	clust_1	NaCl24 CTR	0.473939	Ctrl	Salt	24
itf07g18690	cellulose synthase-like D5	clust_1	Heat24	-0.409546	Stress	Heat	24
itf07g18690	cellulose synthase-like D5	clust_1	Heat48	-0.703827	Stress	Heat	48
itf07g18690	cellulose synthase-like D5	clust_1	NaCl24	-0.194833	Stress	Salt	24
itf07g18690	cellulose synthase-like D5	clust_1	NaCl48	-0.122201	Stress	Salt	48
itf07g18690	cellulose synthase-like D5	clust_1	NaCl48 CTR	0.160185	Ctrl	Salt	48
itf07g18690	cellulose synthase-like D5	clust_1	Heat24 CTR	0.22024	Ctrl	Heat	24
itf07g18690	cellulose synthase-like D5	clust_1	Heat48 CTR	0.243542	Ctrl	Heat	48
itf07g19200	DHHC-type zinc finger family protein	clust_1	Heat24	-0.305406	Stress	Heat	24
itf07g19200	DHHC-type zinc finger family protein	clust_1	Heat48	-0.403622	Stress	Heat	48
itf07g19200	DHHC-type zinc finger family protein	clust_1	NaCl24	-0.380885	Stress	Salt	24
itf07g19200	DHHC-type zinc finger family protein	clust_1	NaCl48	-0.364486	Stress	Salt	48
itf07g19200	DHHC-type zinc finger family protein	clust_1	NaCl24 CTR	0.251563	Ctrl	Salt	24
itf07g19200	DHHC-type zinc finger family protein	clust_1	NaCl48 CTR	-0.0459198	Ctrl	Salt	48
itf07g19200	DHHC-type zinc finger family protein	clust_1	Heat24 CTR	0.0745629	Ctrl	Heat	24
itf07g19200	DHHC-type zinc finger family protein	clust_1	Heat48 CTR	-0.128779	Ctrl	Heat	48
itf07g20260	serine carboxypeptidase-like	clust_1	Heat24	-0.714987	Stress	Heat	24
itf07g20260	serine carboxypeptidase-like	clust_1	Heat48	-0.700495	Stress	Heat	48
itf07g20260	serine carboxypeptidase-like	clust_1	NaCl24	-0.335045	Stress	Salt	24
itf07g20260	serine carboxypeptidase-like	clust_1	NaCl48	0.198972	Stress	Salt	48
itf07g20260	serine carboxypeptidase-like	clust_1	NaCl24 CTR	0.180806	Ctrl	Salt	24
itf07g20260	serine carboxypeptidase-like	clust_1	NaCl48 CTR	0.226079	Ctrl	Salt	48
itf07g20260	serine carboxypeptidase-like	clust_1	Heat24 CTR	-0.794091	Ctrl	Heat	24
itf07g20260	serine carboxypeptidase-like	clust_1	Heat48 CTR	-0.315024	Ctrl	Heat	48
itf07g20270	SERINE CARBOXYPEPTIDASE-LIKE	clust_1	Heat24	-0.326436	Stress	Heat	24
itf07g20270	SERINE CARBOXYPEPTIDASE-LIKE	clust_1	Heat48	-0.434118	Stress	Heat	48
itf07g20270	SERINE CARBOXYPEPTIDASE-LIKE	clust_1	NaCl24	-0.0934813	Stress	Salt	24
itf07g20270	SERINE CARBOXYPEPTIDASE-LIKE	clust_1	NaCl48	0.273406	Stress	Salt	48
itf07g20270	SERINE CARBOXYPEPTIDASE-LIKE	clust_1	NaCl24 CTR	0.121638	Ctrl	Salt	24
itf07g20270	SERINE CARBOXYPEPTIDASE-LIKE	clust_1	NaCl48 CTR	0.341901	Ctrl	Salt	48
itf07g20270	SERINE CARBOXYPEPTIDASE-LIKE	clust_1	Heat24 CTR	-0.324985	Ctrl	Heat	24
itf07g20270	SERINE CARBOXYPEPTIDASE-LIKE	clust_1	Heat48 CTR	0.152484	Ctrl	Heat	48
itf07g22850	glucosyl transferase family	clust_1	Heat24	-0.32398	Stress	Heat	24
itf07g22850	glucosyl transferase family	clust_1	Heat48	-0.386768	Stress	Heat	48
itf07g22850	glucosyl transferase family	clust_1	NaCl24	-0.270714	Stress	Salt	24
itf07g22850	glucosyl transferase family	clust_1	NaCl48	0.0784982	Stress	Salt	48
itf07g22850	glucosyl transferase family	clust_1	NaCl24 CTR	-0.0260046	Ctrl	Salt	24
itf07g22850	glucosyl transferase family	clust_1	NaCl48 CTR	0.304301	Ctrl	Salt	48
itf07g22850	glucosyl transferase family	clust_1	Heat24 CTR	0.0943067	Ctrl	Heat	24
itf07g22850	glucosyl transferase family	clust_1	Heat48 CTR	-0.0992437	Ctrl	Heat	48
itf08g02840	RING/U-box superfamily protein	clust_1	Heat24	-0.66676	Stress	Heat	24
itf08g02840	RING/U-box superfamily protein	clust_1	Heat48	-0.573574	Stress	Heat	48
itf08g02840	RING/U-box superfamily protein	clust_1	NaCl24	0.0323245	Stress	Salt	24
itf08g02840	RING/U-box superfamily protein	clust_1	NaCl48	-0.114173	Stress	Salt	48
itf08g02840	RING/U-box superfamily protein	clust_1	NaCl24 CTR	0.112518	Ctrl	Salt	24
itf08g02840	RING/U-box superfamily protein	clust_1	NaCl48 CTR	0.0702689	Ctrl	Salt	48
itf08g02840	RING/U-box superfamily protein	clust_1	Heat24 CTR	-0.121157	Ctrl	Heat	24
itf08g02840	RING/U-box superfamily protein	clust_1	Heat48 CTR	0.311322	Ctrl	Heat	48
itf08g03970	thaumatin-like protein	clust_1	Heat24	-0.47585	Stress	Heat	24
itf08g03970	thaumatin-like protein	clust_1	Heat48	-0.747799	Stress	Heat	48
itf08g03970	thaumatin-like protein	clust_1	NaCl24	-0.26981	Stress	Salt	24
itf08g03970	thaumatin-like protein	clust_1	NaCl48	-0.0811218	Stress	Salt	48
itf08g03970	thaumatin-like protein	clust_1	NaCl24 CTR	0.199832	Ctrl	Salt	24
itf08g03970	thaumatin-like protein	clust_1	NaCl48 CTR	0.536594	Ctrl	Salt	48
itf08g03970	thaumatin-like protein	clust_1	Heat24 CTR	-0.19147	Ctrl	Heat	24
itf08g03970	thaumatin-like protein	clust_1	Heat48 CTR	-0.494991	Ctrl	Heat	48
itf08g05210	hypothetical protein	clust_1	Heat24	-0.412686	Stress	Heat	24
itf08g05210	hypothetical protein	clust_1	Heat48	-0.664924	Stress	Heat	48
itf08g05210	hypothetical protein	clust_1	NaCl24	-0.15473	Stress	Salt	24
itf08g05210	hypothetical protein	clust_1	NaCl48	0.0829621	Stress	Salt	48
itf08g05210	hypothetical protein	clust_1	NaCl24 CTR	-0.243139	Ctrl	Salt	24
itf08g05210	hypothetical protein	clust_1	NaCl48 CTR	0.222353	Ctrl	Salt	48
itf08g05210	hypothetical protein	clust_1	Heat24 CTR	-0.735973	Ctrl	Heat	24
itf08g05210	hypothetical protein	clust_1	Heat48 CTR	-0.365094	Ctrl	Heat	48
itf08g11800	xyloglucan:xyloglucosyl transferase	clust_1	Heat24	-0.439246	Stress	Heat	24
itf08g11800	xyloglucan:xyloglucosyl transferase	clust_1	Heat48	-0.30089	Stress	Heat	48
itf08g11800	xyloglucan:xyloglucosyl transferase	clust_1	NaCl24	-0.0264423	Stress	Salt	24
itf08g11800	xyloglucan:xyloglucosyl transferase	clust_1	NaCl48	0.0828336	Stress	Salt	48
itf08g11800	xyloglucan:xyloglucosyl transferase	clust_1	NaCl24 CTR	-0.0179189	Ctrl	Salt	24
itf08g11800	xyloglucan:xyloglucosyl transferase	clust_1	NaCl48 CTR	-0.149243	Ctrl	Salt	48
itf08g11800	xyloglucan:xyloglucosyl transferase	clust_1	Heat24 CTR	0.00472375	Ctrl	Heat	24
itf08g11800	xyloglucan:xyloglucosyl transferase	clust_1	Heat48 CTR	0.882542	Ctrl	Heat	48
itf08g13220	Plant protein of unknown function (DUF936)	clust_1	Heat24	-0.499828	Stress	Heat	24
itf08g13220	Plant protein of unknown function (DUF936)	clust_1	Heat48	-0.79679	Stress	Heat	48
itf08g13220	Plant protein of unknown function (DUF936)	clust_1	NaCl24	-0.214303	Stress	Salt	24
itf08g13220	Plant protein of unknown function (DUF936)	clust_1	NaCl48	-0.0598997	Stress	Salt	48
itf08g13220	Plant protein of unknown function (DUF936)	clust_1	NaCl24 CTR	0.427452	Ctrl	Salt	24
itf08g13220	Plant protein of unknown function (DUF936)	clust_1	NaCl48 CTR	0.191973	Ctrl	Salt	48
itf08g13220	Plant protein of unknown function (DUF936)	clust_1	Heat24 CTR	0.0327488	Ctrl	Heat	24
itf08g13220	Plant protein of unknown function (DUF936)	clust_1	Heat48 CTR	-0.215223	Ctrl	Heat	48
itf08g13590	beta-6 tubulin	clust_1	Heat24	-0.997101	Stress	Heat	24
itf08g13590	beta-6 tubulin	clust_1	Heat48	-0.683206	Stress	Heat	48
itf08g13590	beta-6 tubulin	clust_1	NaCl24	-0.214739	Stress	Salt	24
itf08g13590	beta-6 tubulin	clust_1	NaCl48	-0.256923	Stress	Salt	48
itf08g13590	beta-6 tubulin	clust_1	NaCl24 CTR	-0.0190513	Ctrl	Salt	24
itf08g13590	beta-6 tubulin	clust_1	NaCl48 CTR	0.00797336	Ctrl	Salt	48
itf08g13590	beta-6 tubulin	clust_1	Heat24 CTR	-0.316638	Ctrl	Heat	24
itf08g13590	beta-6 tubulin	clust_1	Heat48 CTR	0.239348	Ctrl	Heat	48
itf08g18010	DNA-binding HORMA family protein	clust_1	Heat24	-0.419372	Stress	Heat	24
itf08g18010	DNA-binding HORMA family protein	clust_1	Heat48	-0.166303	Stress	Heat	48
itf08g18010	DNA-binding HORMA family protein	clust_1	NaCl24	0.0100042	Stress	Salt	24
itf08g18010	DNA-binding HORMA family protein	clust_1	NaCl48	-0.0305684	Stress	Salt	48
itf08g18010	DNA-binding HORMA family protein	clust_1	NaCl24 CTR	0.283715	Ctrl	Salt	24
itf08g18010	DNA-binding HORMA family protein	clust_1	NaCl48 CTR	0.0633346	Ctrl	Salt	48
itf08g18010	DNA-binding HORMA family protein	clust_1	Heat24 CTR	0.125522	Ctrl	Heat	24
itf08g18010	DNA-binding HORMA family protein	clust_1	Heat48 CTR	0.360938	Ctrl	Heat	48
itf09g01130	thymidylate synthase	clust_1	Heat24	-0.427957	Stress	Heat	24
itf09g01130	thymidylate synthase	clust_1	Heat48	-0.276775	Stress	Heat	48
itf09g01130	thymidylate synthase	clust_1	NaCl24	0.0888511	Stress	Salt	24
itf09g01130	thymidylate synthase	clust_1	NaCl48	0.053626	Stress	Salt	48
itf09g01130	thymidylate synthase	clust_1	NaCl24 CTR	0.261548	Ctrl	Salt	24
itf09g01130	thymidylate synthase	clust_1	NaCl48 CTR	0.0627558	Ctrl	Salt	48
itf09g01130	thymidylate synthase	clust_1	Heat24 CTR	-0.152542	Ctrl	Heat	24
itf09g01130	thymidylate synthase	clust_1	Heat48 CTR	-0.0132562	Ctrl	Heat	48
itf09g01610	Protein of unknown function (DUF1645)	clust_1	Heat24	-0.149186	Stress	Heat	24
itf09g01610	Protein of unknown function (DUF1645)	clust_1	Heat48	-0.587935	Stress	Heat	48
itf09g01610	Protein of unknown function (DUF1645)	clust_1	NaCl24	-0.358562	Stress	Salt	24
itf09g01610	Protein of unknown function (DUF1645)	clust_1	NaCl48	-0.113727	Stress	Salt	48
itf09g01610	Protein of unknown function (DUF1645)	clust_1	NaCl24 CTR	0.264673	Ctrl	Salt	24
itf09g01610	Protein of unknown function (DUF1645)	clust_1	NaCl48 CTR	0.406228	Ctrl	Salt	48
itf09g01610	Protein of unknown function (DUF1645)	clust_1	Heat24 CTR	-0.482388	Ctrl	Heat	24
itf09g01610	Protein of unknown function (DUF1645)	clust_1	Heat48 CTR	-0.566518	Ctrl	Heat	48
itf09g03150	hypothetical protein	clust_1	Heat24	-0.859767	Stress	Heat	24
itf09g03150	hypothetical protein	clust_1	Heat48	-0.675689	Stress	Heat	48
itf09g03150	hypothetical protein	clust_1	NaCl24	-0.152633	Stress	Salt	24
itf09g03150	hypothetical protein	clust_1	NaCl48	-0.0551202	Stress	Salt	48
itf09g03150	hypothetical protein	clust_1	NaCl24 CTR	0.0676741	Ctrl	Salt	24
itf09g03150	hypothetical protein	clust_1	NaCl48 CTR	-0.00154401	Ctrl	Salt	48
itf09g03150	hypothetical protein	clust_1	Heat24 CTR	0.0859976	Ctrl	Heat	24
itf09g03150	hypothetical protein	clust_1	Heat48 CTR	-0.135288	Ctrl	Heat	48
itf09g03190	hypothetical protein	clust_1	Heat24	-0.524203	Stress	Heat	24
itf09g03190	hypothetical protein	clust_1	Heat48	-0.274614	Stress	Heat	48
itf09g03190	hypothetical protein	clust_1	NaCl24	0.278586	Stress	Salt	24
itf09g03190	hypothetical protein	clust_1	NaCl48	0.247042	Stress	Salt	48
itf09g03190	hypothetical protein	clust_1	NaCl24 CTR	0.186449	Ctrl	Salt	24
itf09g03190	hypothetical protein	clust_1	NaCl48 CTR	-0.00551474	Ctrl	Salt	48
itf09g03190	hypothetical protein	clust_1	Heat24 CTR	0.0387729	Ctrl	Heat	24
itf09g03190	hypothetical protein	clust_1	Heat48 CTR	0.146754	Ctrl	Heat	48
itf09g04080	DNA helicase (RECQl4A)	clust_1	Heat24	-0.456315	Stress	Heat	24
itf09g04080	DNA helicase (RECQl4A)	clust_1	Heat48	-0.179085	Stress	Heat	48
itf09g04080	DNA helicase (RECQl4A)	clust_1	NaCl24	-0.0403765	Stress	Salt	24
itf09g04080	DNA helicase (RECQl4A)	clust_1	NaCl48	-0.0413678	Stress	Salt	48
itf09g04080	DNA helicase (RECQl4A)	clust_1	NaCl24 CTR	0.125753	Ctrl	Salt	24
itf09g04080	DNA helicase (RECQl4A)	clust_1	NaCl48 CTR	-0.172827	Ctrl	Salt	48
itf09g04080	DNA helicase (RECQl4A)	clust_1	Heat24 CTR	0.108947	Ctrl	Heat	24
itf09g04080	DNA helicase (RECQl4A)	clust_1	Heat48 CTR	0.110658	Ctrl	Heat	48
itf09g05370	cysteine-rich RLK (RECEPTOR-like protein kinase)	clust_1	Heat24	-0.609312	Stress	Heat	24
itf09g05370	cysteine-rich RLK (RECEPTOR-like protein kinase)	clust_1	Heat48	-0.280972	Stress	Heat	48
itf09g05370	cysteine-rich RLK (RECEPTOR-like protein kinase)	clust_1	NaCl24	0.184221	Stress	Salt	24
itf09g05370	cysteine-rich RLK (RECEPTOR-like protein kinase)	clust_1	NaCl48	0.359535	Stress	Salt	48
itf09g05370	cysteine-rich RLK (RECEPTOR-like protein kinase)	clust_1	NaCl24 CTR	0.0663755	Ctrl	Salt	24
itf09g05370	cysteine-rich RLK (RECEPTOR-like protein kinase)	clust_1	NaCl48 CTR	0.108062	Ctrl	Salt	48
itf09g05370	cysteine-rich RLK (RECEPTOR-like protein kinase)	clust_1	Heat24 CTR	-0.306845	Ctrl	Heat	24
itf09g05370	cysteine-rich RLK (RECEPTOR-like protein kinase)	clust_1	Heat48 CTR	-0.0241666	Ctrl	Heat	48
itf09g05400	cysteine-rich RLK (RECEPTOR-like protein kinase)	clust_1	Heat24	-0.771498	Stress	Heat	24
itf09g05400	cysteine-rich RLK (RECEPTOR-like protein kinase)	clust_1	Heat48	-0.496518	Stress	Heat	48
itf09g05400	cysteine-rich RLK (RECEPTOR-like protein kinase)	clust_1	NaCl24	-0.247257	Stress	Salt	24
itf09g05400	cysteine-rich RLK (RECEPTOR-like protein kinase)	clust_1	NaCl48	-0.0462981	Stress	Salt	48
itf09g05400	cysteine-rich RLK (RECEPTOR-like protein kinase)	clust_1	NaCl24 CTR	-0.118468	Ctrl	Salt	24
itf09g05400	cysteine-rich RLK (RECEPTOR-like protein kinase)	clust_1	NaCl48 CTR	-0.202025	Ctrl	Salt	48
itf09g05400	cysteine-rich RLK (RECEPTOR-like protein kinase)	clust_1	Heat24 CTR	-0.530967	Ctrl	Heat	24
itf09g05400	cysteine-rich RLK (RECEPTOR-like protein kinase)	clust_1	Heat48 CTR	-0.0202769	Ctrl	Heat	48
itf09g05780	protein serine/threonine kinases;protein kinases;ATP binding;sugar binding;kinases;carbohydrate binding	clust_1	Heat24	-0.172403	Stress	Heat	24
itf09g05780	protein serine/threonine kinases;protein kinases;ATP binding;sugar binding;kinases;carbohydrate binding	clust_1	Heat48	-0.580369	Stress	Heat	48
itf09g05780	protein serine/threonine kinases;protein kinases;ATP binding;sugar binding;kinases;carbohydrate binding	clust_1	NaCl24	0.217219	Stress	Salt	24
itf09g05780	protein serine/threonine kinases;protein kinases;ATP binding;sugar binding;kinases;carbohydrate binding	clust_1	NaCl48	0.391078	Stress	Salt	48
itf09g05780	protein serine/threonine kinases;protein kinases;ATP binding;sugar binding;kinases;carbohydrate binding	clust_1	NaCl24 CTR	0.157249	Ctrl	Salt	24
itf09g05780	protein serine/threonine kinases;protein kinases;ATP binding;sugar binding;kinases;carbohydrate binding	clust_1	NaCl48 CTR	0.450273	Ctrl	Salt	48
itf09g05780	protein serine/threonine kinases;protein kinases;ATP binding;sugar binding;kinases;carbohydrate binding	clust_1	Heat24 CTR	-0.146511	Ctrl	Heat	24
itf09g05780	protein serine/threonine kinases;protein kinases;ATP binding;sugar binding;kinases;carbohydrate binding	clust_1	Heat48 CTR	-0.00739918	Ctrl	Heat	48
itf09g07210	GDSL-like Lipase/Acylhydrolase superfamily protein	clust_1	Heat24	-1.20586	Stress	Heat	24
itf09g07210	GDSL-like Lipase/Acylhydrolase superfamily protein	clust_1	Heat48	-0.72104	Stress	Heat	48
itf09g07210	GDSL-like Lipase/Acylhydrolase superfamily protein	clust_1	NaCl24	0.425153	Stress	Salt	24
itf09g07210	GDSL-like Lipase/Acylhydrolase superfamily protein	clust_1	NaCl48	0.287992	Stress	Salt	48
itf09g07210	GDSL-like Lipase/Acylhydrolase superfamily protein	clust_1	NaCl24 CTR	0.11858	Ctrl	Salt	24
itf09g07210	GDSL-like Lipase/Acylhydrolase superfamily protein	clust_1	NaCl48 CTR	-0.181641	Ctrl	Salt	48
itf09g07210	GDSL-like Lipase/Acylhydrolase superfamily protein	clust_1	Heat24 CTR	0.0818158	Ctrl	Heat	24
itf09g07210	GDSL-like Lipase/Acylhydrolase superfamily protein	clust_1	Heat48 CTR	0.213784	Ctrl	Heat	48
itf09g08770	NAD(P)-binding Rossmann-fold superfamily protein	clust_1	Heat24	-0.441216	Stress	Heat	24
itf09g08770	NAD(P)-binding Rossmann-fold superfamily protein	clust_1	Heat48	-0.305606	Stress	Heat	48
itf09g08770	NAD(P)-binding Rossmann-fold superfamily protein	clust_1	NaCl24	-0.183038	Stress	Salt	24
itf09g08770	NAD(P)-binding Rossmann-fold superfamily protein	clust_1	NaCl48	0.167285	Stress	Salt	48
itf09g08770	NAD(P)-binding Rossmann-fold superfamily protein	clust_1	NaCl24 CTR	0.454227	Ctrl	Salt	24
itf09g08770	NAD(P)-binding Rossmann-fold superfamily protein	clust_1	NaCl48 CTR	0.646216	Ctrl	Salt	48
itf09g08770	NAD(P)-binding Rossmann-fold superfamily protein	clust_1	Heat24 CTR	-0.471493	Ctrl	Heat	24
itf09g08770	NAD(P)-binding Rossmann-fold superfamily protein	clust_1	Heat48 CTR	-0.0994275	Ctrl	Heat	48
itf09g09010	PAR1 protein	clust_1	Heat24	-0.0995862	Stress	Heat	24
itf09g09010	PAR1 protein	clust_1	Heat48	-0.390509	Stress	Heat	48
itf09g09010	PAR1 protein	clust_1	NaCl24	-0.18276	Stress	Salt	24
itf09g09010	PAR1 protein	clust_1	NaCl48	0.201066	Stress	Salt	48
itf09g09010	PAR1 protein	clust_1	NaCl24 CTR	0.179933	Ctrl	Salt	24
itf09g09010	PAR1 protein	clust_1	NaCl48 CTR	0.857342	Ctrl	Salt	48
itf09g09010	PAR1 protein	clust_1	Heat24 CTR	0.205546	Ctrl	Heat	24
itf09g09010	PAR1 protein	clust_1	Heat48 CTR	-0.35938	Ctrl	Heat	48
itf09g09730	Protein of unknown function (DUF567)	clust_1	Heat24	-0.447628	Stress	Heat	24
itf09g09730	Protein of unknown function (DUF567)	clust_1	Heat48	-0.775308	Stress	Heat	48
itf09g09730	Protein of unknown function (DUF567)	clust_1	NaCl24	-0.152124	Stress	Salt	24
itf09g09730	Protein of unknown function (DUF567)	clust_1	NaCl48	0.156199	Stress	Salt	48
itf09g09730	Protein of unknown function (DUF567)	clust_1	NaCl24 CTR	-0.285165	Ctrl	Salt	24
itf09g09730	Protein of unknown function (DUF567)	clust_1	NaCl48 CTR	0.122013	Ctrl	Salt	48
itf09g09730	Protein of unknown function (DUF567)	clust_1	Heat24 CTR	-0.766381	Ctrl	Heat	24
itf09g09730	Protein of unknown function (DUF567)	clust_1	Heat48 CTR	-0.37095	Ctrl	Heat	48
itf09g14890	Protein of unknown function (DUF1685)	clust_1	Heat24	-0.325458	Stress	Heat	24
itf09g14890	Protein of unknown function (DUF1685)	clust_1	Heat48	-0.692504	Stress	Heat	48
itf09g14890	Protein of unknown function (DUF1685)	clust_1	NaCl24	-0.227208	Stress	Salt	24
itf09g14890	Protein of unknown function (DUF1685)	clust_1	NaCl48	0.135945	Stress	Salt	48
itf09g14890	Protein of unknown function (DUF1685)	clust_1	NaCl24 CTR	-0.454546	Ctrl	Salt	24
itf09g14890	Protein of unknown function (DUF1685)	clust_1	NaCl48 CTR	0.0786736	Ctrl	Salt	48
itf09g14890	Protein of unknown function (DUF1685)	clust_1	Heat24 CTR	0.0687231	Ctrl	Heat	24
itf09g14890	Protein of unknown function (DUF1685)	clust_1	Heat48 CTR	-0.487261	Ctrl	Heat	48
itf09g15660	annexin	clust_1	Heat24	-0.760357	Stress	Heat	24
itf09g15660	annexin	clust_1	Heat48	-0.746354	Stress	Heat	48
itf09g15660	annexin	clust_1	NaCl24	0.143591	Stress	Salt	24
itf09g15660	annexin	clust_1	NaCl48	0.185657	Stress	Salt	48
itf09g15660	annexin	clust_1	NaCl24 CTR	0.121521	Ctrl	Salt	24
itf09g15660	annexin	clust_1	NaCl48 CTR	0.173825	Ctrl	Salt	48
itf09g15660	annexin	clust_1	Heat24 CTR	-0.59002	Ctrl	Heat	24
itf09g15660	annexin	clust_1	Heat48 CTR	-0.144091	Ctrl	Heat	48
itf09g16790	minichromosome maintenance (MCM2/3/5) family protein	clust_1	Heat24	-0.740907	Stress	Heat	24
itf09g16790	minichromosome maintenance (MCM2/3/5) family protein	clust_1	Heat48	-0.577921	Stress	Heat	48
itf09g16790	minichromosome maintenance (MCM2/3/5) family protein	clust_1	NaCl24	0.0886719	Stress	Salt	24
itf09g16790	minichromosome maintenance (MCM2/3/5) family protein	clust_1	NaCl48	0.0469255	Stress	Salt	48
itf09g16790	minichromosome maintenance (MCM2/3/5) family protein	clust_1	NaCl24 CTR	0.229314	Ctrl	Salt	24
itf09g16790	minichromosome maintenance (MCM2/3/5) family protein	clust_1	NaCl48 CTR	-0.0138475	Ctrl	Salt	48
itf09g16790	minichromosome maintenance (MCM2/3/5) family protein	clust_1	Heat24 CTR	-0.787426	Ctrl	Heat	24
itf09g16790	minichromosome maintenance (MCM2/3/5) family protein	clust_1	Heat48 CTR	0.139968	Ctrl	Heat	48
itf09g18410	nitrate transporter 1.5	clust_1	Heat24	-0.898528	Stress	Heat	24
itf09g18410	nitrate transporter 1.5	clust_1	Heat48	-0.214654	Stress	Heat	48
itf09g18410	nitrate transporter 1.5	clust_1	NaCl24	-0.0521386	Stress	Salt	24
itf09g18410	nitrate transporter 1.5	clust_1	NaCl48	0.0952065	Stress	Salt	48
itf09g18410	nitrate transporter 1.5	clust_1	NaCl24 CTR	-0.303962	Ctrl	Salt	24
itf09g18410	nitrate transporter 1.5	clust_1	NaCl48 CTR	0.0479063	Ctrl	Salt	48
itf09g18410	nitrate transporter 1.5	clust_1	Heat24 CTR	-0.455657	Ctrl	Heat	24
itf09g18410	nitrate transporter 1.5	clust_1	Heat48 CTR	0.0157536	Ctrl	Heat	48
itf09g23180	pathogenesis-related	clust_1	Heat48	-0.777482	Stress	Heat	48
itf09g23180	pathogenesis-related	clust_1	NaCl24	-0.220685	Stress	Salt	24
itf09g23180	pathogenesis-related	clust_1	NaCl48	0.360265	Stress	Salt	48
itf09g23180	pathogenesis-related	clust_1	NaCl24 CTR	0.332833	Ctrl	Salt	24
itf09g23180	pathogenesis-related	clust_1	Heat24 CTR	0.175784	Ctrl	Heat	24
itf09g23180	pathogenesis-related	clust_1	NaCl48 CTR	0.4605	Ctrl	Salt	48
itf09g23180	pathogenesis-related	clust_1	Heat48 CTR	0.58929	Ctrl	Heat	48
itf09g23180	pathogenesis-related	clust_1	Heat24	-0.414926	Stress	Heat	24
itf09g24770	NB-ARC domain-containing disease resistance protein	clust_1	Heat24	-0.387331	Stress	Heat	24
itf09g24770	NB-ARC domain-containing disease resistance protein	clust_1	Heat48	-0.299379	Stress	Heat	48
itf09g24770	NB-ARC domain-containing disease resistance protein	clust_1	NaCl24	0.0878129	Stress	Salt	24
itf09g24770	NB-ARC domain-containing disease resistance protein	clust_1	NaCl48	0.101188	Stress	Salt	48
itf09g24770	NB-ARC domain-containing disease resistance protein	clust_1	NaCl24 CTR	0.383722	Ctrl	Salt	24
itf09g24770	NB-ARC domain-containing disease resistance protein	clust_1	NaCl48 CTR	-0.0647307	Ctrl	Salt	48
itf09g24770	NB-ARC domain-containing disease resistance protein	clust_1	Heat24 CTR	-0.75871	Ctrl	Heat	24
itf09g24770	NB-ARC domain-containing disease resistance protein	clust_1	Heat48 CTR	-0.188752	Ctrl	Heat	48
itf09g25740	expansin-like B1	clust_1	Heat24	-0.300616	Stress	Heat	24
itf09g25740	expansin-like B1	clust_1	Heat48	-0.568267	Stress	Heat	48
itf09g25740	expansin-like B1	clust_1	NaCl24	-0.247583	Stress	Salt	24
itf09g25740	expansin-like B1	clust_1	NaCl48	-0.14479	Stress	Salt	48
itf09g25740	expansin-like B1	clust_1	NaCl24 CTR	-0.00257851	Ctrl	Salt	24
itf09g25740	expansin-like B1	clust_1	NaCl48 CTR	0.218627	Ctrl	Salt	48
itf09g25740	expansin-like B1	clust_1	Heat24 CTR	-0.03781	Ctrl	Heat	24
itf09g25740	expansin-like B1	clust_1	Heat48 CTR	0.0698793	Ctrl	Heat	48
itf09g25750	expansin-like B1	clust_1	Heat24	-0.197415	Stress	Heat	24
itf09g25750	expansin-like B1	clust_1	Heat48	-0.566571	Stress	Heat	48
itf09g25750	expansin-like B1	clust_1	NaCl24	-0.29916	Stress	Salt	24
itf09g25750	expansin-like B1	clust_1	NaCl48	-0.126096	Stress	Salt	48
itf09g25750	expansin-like B1	clust_1	NaCl24 CTR	-0.087842	Ctrl	Salt	24
itf09g25750	expansin-like B1	clust_1	NaCl48 CTR	-0.00905401	Ctrl	Salt	48
itf09g25750	expansin-like B1	clust_1	Heat24 CTR	-0.148456	Ctrl	Heat	24
itf09g25750	expansin-like B1	clust_1	Heat48 CTR	-0.0454667	Ctrl	Heat	48
itf09g26060	Pectin lyase-like superfamily protein	clust_1	Heat24	-0.936035	Stress	Heat	24
itf09g26060	Pectin lyase-like superfamily protein	clust_1	Heat48	-0.99846	Stress	Heat	48
itf09g26060	Pectin lyase-like superfamily protein	clust_1	NaCl24	-0.537268	Stress	Salt	24
itf09g26060	Pectin lyase-like superfamily protein	clust_1	NaCl48	-0.488655	Stress	Salt	48
itf09g26060	Pectin lyase-like superfamily protein	clust_1	NaCl24 CTR	0.516757	Ctrl	Salt	24
itf09g26060	Pectin lyase-like superfamily protein	clust_1	NaCl48 CTR	0.325306	Ctrl	Salt	48
itf09g26060	Pectin lyase-like superfamily protein	clust_1	Heat24 CTR	0.324912	Ctrl	Heat	24
itf09g26060	Pectin lyase-like superfamily protein	clust_1	Heat48 CTR	-0.312895	Ctrl	Heat	48
itf10g00870	Major facilitator superfamily protein	clust_1	Heat24	-0.720841	Stress	Heat	24
itf10g00870	Major facilitator superfamily protein	clust_1	Heat48	-0.376366	Stress	Heat	48
itf10g00870	Major facilitator superfamily protein	clust_1	NaCl24	0.0682581	Stress	Salt	24
itf10g00870	Major facilitator superfamily protein	clust_1	NaCl48	-0.0506109	Stress	Salt	48
itf10g00870	Major facilitator superfamily protein	clust_1	NaCl24 CTR	-0.116697	Ctrl	Salt	24
itf10g00870	Major facilitator superfamily protein	clust_1	NaCl48 CTR	-0.084885	Ctrl	Salt	48
itf10g00870	Major facilitator superfamily protein	clust_1	Heat24 CTR	-0.0530011	Ctrl	Heat	24
itf10g00870	Major facilitator superfamily protein	clust_1	Heat48 CTR	-0.144801	Ctrl	Heat	48
itf10g09450	Protein kinase family protein with ARM repeat domain	clust_1	Heat24	-0.396977	Stress	Heat	24
itf10g09450	Protein kinase family protein with ARM repeat domain	clust_1	Heat48	-0.281605	Stress	Heat	48
itf10g09450	Protein kinase family protein with ARM repeat domain	clust_1	NaCl24	-0.169228	Stress	Salt	24
itf10g09450	Protein kinase family protein with ARM repeat domain	clust_1	NaCl48	-0.113498	Stress	Salt	48
itf10g09450	Protein kinase family protein with ARM repeat domain	clust_1	NaCl24 CTR	0.276668	Ctrl	Salt	24
itf10g09450	Protein kinase family protein with ARM repeat domain	clust_1	NaCl48 CTR	-0.0562521	Ctrl	Salt	48
itf10g09450	Protein kinase family protein with ARM repeat domain	clust_1	Heat24 CTR	-0.0486626	Ctrl	Heat	24
itf10g09450	Protein kinase family protein with ARM repeat domain	clust_1	Heat48 CTR	0.222496	Ctrl	Heat	48
itf10g10420	EamA-like transporter family protein	clust_1	Heat24	-0.378454	Stress	Heat	24
itf10g10420	EamA-like transporter family protein	clust_1	Heat48	-0.444316	Stress	Heat	48
itf10g10420	EamA-like transporter family protein	clust_1	NaCl24	0.0544687	Stress	Salt	24
itf10g10420	EamA-like transporter family protein	clust_1	NaCl48	-0.00976846	Stress	Salt	48
itf10g10420	EamA-like transporter family protein	clust_1	NaCl24 CTR	-0.0308765	Ctrl	Salt	24
itf10g10420	EamA-like transporter family protein	clust_1	NaCl48 CTR	-0.0652356	Ctrl	Salt	48
itf10g10420	EamA-like transporter family protein	clust_1	Heat24 CTR	0.074239	Ctrl	Heat	24
itf10g10420	EamA-like transporter family protein	clust_1	Heat48 CTR	0.201059	Ctrl	Heat	48
itf10g19410	Cysteine proteinases superfamily protein	clust_1	Heat24	-0.366569	Stress	Heat	24
itf10g19410	Cysteine proteinases superfamily protein	clust_1	Heat48	-0.474738	Stress	Heat	48
itf10g19410	Cysteine proteinases superfamily protein	clust_1	NaCl24	0.296921	Stress	Salt	24
itf10g19410	Cysteine proteinases superfamily protein	clust_1	NaCl48	0.529732	Stress	Salt	48
itf10g19410	Cysteine proteinases superfamily protein	clust_1	NaCl24 CTR	0.0260364	Ctrl	Salt	24
itf10g19410	Cysteine proteinases superfamily protein	clust_1	NaCl48 CTR	0.231586	Ctrl	Salt	48
itf10g19410	Cysteine proteinases superfamily protein	clust_1	Heat24 CTR	-0.0335143	Ctrl	Heat	24
itf10g19410	Cysteine proteinases superfamily protein	clust_1	Heat48 CTR	0.185494	Ctrl	Heat	48
itf10g22640	Peroxidase superfamily protein	clust_1	Heat24	-0.598063	Stress	Heat	24
itf10g22640	Peroxidase superfamily protein	clust_1	Heat48	-0.837821	Stress	Heat	48
itf10g22640	Peroxidase superfamily protein	clust_1	NaCl24	-0.588307	Stress	Salt	24
itf10g22640	Peroxidase superfamily protein	clust_1	NaCl48	-0.12809	Stress	Salt	48
itf10g22640	Peroxidase superfamily protein	clust_1	NaCl24 CTR	0.980427	Ctrl	Salt	24
itf10g22640	Peroxidase superfamily protein	clust_1	NaCl48 CTR	1.15291	Ctrl	Salt	48
itf10g22640	Peroxidase superfamily protein	clust_1	Heat24 CTR	-0.439282	Ctrl	Heat	24
itf10g22640	Peroxidase superfamily protein	clust_1	Heat48 CTR	0.0131165	Ctrl	Heat	48
itf10g24510	hypothetical protein	clust_1	Heat24	-0.25434	Stress	Heat	24
itf10g24510	hypothetical protein	clust_1	Heat48	-0.672556	Stress	Heat	48
itf10g24510	hypothetical protein	clust_1	NaCl24	-0.238644	Stress	Salt	24
itf10g24510	hypothetical protein	clust_1	NaCl48	0.0551227	Stress	Salt	48
itf10g24510	hypothetical protein	clust_1	NaCl24 CTR	0.0231441	Ctrl	Salt	24
itf10g24510	hypothetical protein	clust_1	NaCl48 CTR	0.372147	Ctrl	Salt	48
itf10g24510	hypothetical protein	clust_1	Heat24 CTR	-0.655585	Ctrl	Heat	24
itf10g24510	hypothetical protein	clust_1	Heat48 CTR	-0.543833	Ctrl	Heat	48
itf11g01140	SAUR-like auxin-responsive protein family	clust_1	Heat24	-0.326273	Stress	Heat	24
itf11g01140	SAUR-like auxin-responsive protein family	clust_1	Heat48	-0.647943	Stress	Heat	48
itf11g01140	SAUR-like auxin-responsive protein family	clust_1	NaCl24	-0.398105	Stress	Salt	24
itf11g01140	SAUR-like auxin-responsive protein family	clust_1	NaCl48	-0.0705695	Stress	Salt	48
itf11g01140	SAUR-like auxin-responsive protein family	clust_1	NaCl24 CTR	-0.381876	Ctrl	Salt	24
itf11g01140	SAUR-like auxin-responsive protein family	clust_1	NaCl48 CTR	-0.0148848	Ctrl	Salt	48
itf11g01140	SAUR-like auxin-responsive protein family	clust_1	Heat24 CTR	-0.123116	Ctrl	Heat	24
itf11g01140	SAUR-like auxin-responsive protein family	clust_1	Heat48 CTR	-0.349914	Ctrl	Heat	48
itf11g02070	hypothetical protein	clust_1	Heat24	-0.592425	Stress	Heat	24
itf11g02070	hypothetical protein	clust_1	Heat48	-0.469854	Stress	Heat	48
itf11g02070	hypothetical protein	clust_1	NaCl24	0.0382076	Stress	Salt	24
itf11g02070	hypothetical protein	clust_1	NaCl48	0.0022657	Stress	Salt	48
itf11g02070	hypothetical protein	clust_1	NaCl24 CTR	0.0101501	Ctrl	Salt	24
itf11g02070	hypothetical protein	clust_1	NaCl48 CTR	-0.148066	Ctrl	Salt	48
itf11g02070	hypothetical protein	clust_1	Heat24 CTR	-0.950925	Ctrl	Heat	24
itf11g02070	hypothetical protein	clust_1	Heat48 CTR	0.205787	Ctrl	Heat	48
itf11g05870	Thymidine kinase	clust_1	NaCl48 CTR	0.163402	Ctrl	Salt	48
itf11g05870	Thymidine kinase	clust_1	NaCl24	-0.440344	Stress	Salt	24
itf11g05870	Thymidine kinase	clust_1	NaCl48	-0.136845	Stress	Salt	48
itf11g05870	Thymidine kinase	clust_1	NaCl24 CTR	0.192376	Ctrl	Salt	24
itf11g05870	Thymidine kinase	clust_1	Heat24 CTR	0.499202	Ctrl	Heat	24
itf11g05870	Thymidine kinase	clust_1	Heat48	-0.868282	Stress	Heat	48
itf11g05870	Thymidine kinase	clust_1	Heat48 CTR	-0.173939	Ctrl	Heat	48
itf11g05870	Thymidine kinase	clust_1	Heat24	-0.83241	Stress	Heat	24
itf11g08580	Cytochrome P450 superfamily protein	clust_1	Heat24	-0.437331	Stress	Heat	24
itf11g08580	Cytochrome P450 superfamily protein	clust_1	Heat48	-0.629657	Stress	Heat	48
itf11g08580	Cytochrome P450 superfamily protein	clust_1	NaCl24	0.238803	Stress	Salt	24
itf11g08580	Cytochrome P450 superfamily protein	clust_1	NaCl48	0.281461	Stress	Salt	48
itf11g08580	Cytochrome P450 superfamily protein	clust_1	NaCl24 CTR	-0.0939935	Ctrl	Salt	24
itf11g08580	Cytochrome P450 superfamily protein	clust_1	NaCl48 CTR	0.331857	Ctrl	Salt	48
itf11g08580	Cytochrome P450 superfamily protein	clust_1	Heat24 CTR	-0.686532	Ctrl	Heat	24
itf11g08580	Cytochrome P450 superfamily protein	clust_1	Heat48 CTR	-0.107222	Ctrl	Heat	48
itf11g09000	phosphate starvation-induced gene	clust_1	Heat24	-0.939938	Stress	Heat	24
itf11g09000	phosphate starvation-induced gene	clust_1	Heat48	-0.761136	Stress	Heat	48
itf11g09000	phosphate starvation-induced gene	clust_1	NaCl24	0.607945	Stress	Salt	24
itf11g09000	phosphate starvation-induced gene	clust_1	NaCl48	0.294163	Stress	Salt	48
itf11g09000	phosphate starvation-induced gene	clust_1	NaCl24 CTR	0.19024	Ctrl	Salt	24
itf11g09000	phosphate starvation-induced gene	clust_1	NaCl48 CTR	0.198053	Ctrl	Salt	48
itf11g09000	phosphate starvation-induced gene	clust_1	Heat24 CTR	-0.168589	Ctrl	Heat	24
itf11g09000	phosphate starvation-induced gene	clust_1	Heat48 CTR	0.0264659	Ctrl	Heat	48
itf11g09670	conserved hypothetical protein	clust_1	Heat24	-0.540836	Stress	Heat	24
itf11g09670	conserved hypothetical protein	clust_1	Heat48	-1.15311	Stress	Heat	48
itf11g09670	conserved hypothetical protein	clust_1	NaCl24	0.00937447	Stress	Salt	24
itf11g09670	conserved hypothetical protein	clust_1	NaCl48	0.102576	Stress	Salt	48
itf11g09670	conserved hypothetical protein	clust_1	NaCl24 CTR	0.684955	Ctrl	Salt	24
itf11g09670	conserved hypothetical protein	clust_1	NaCl48 CTR	0.388816	Ctrl	Salt	48
itf11g09670	conserved hypothetical protein	clust_1	Heat24 CTR	0.050497	Ctrl	Heat	24
itf11g09670	conserved hypothetical protein	clust_1	Heat48 CTR	0.0893615	Ctrl	Heat	48
itf11g11380	ATP binding microtubule motor family protein	clust_1	Heat24	-0.864851	Stress	Heat	24
itf11g11380	ATP binding microtubule motor family protein	clust_1	Heat48	-1.19722	Stress	Heat	48
itf11g11380	ATP binding microtubule motor family protein	clust_1	NaCl24	-0.38037	Stress	Salt	24
itf11g11380	ATP binding microtubule motor family protein	clust_1	NaCl48	-0.285501	Stress	Salt	48
itf11g11380	ATP binding microtubule motor family protein	clust_1	NaCl24 CTR	0.214853	Ctrl	Salt	24
itf11g11380	ATP binding microtubule motor family protein	clust_1	NaCl48 CTR	-0.0961712	Ctrl	Salt	48
itf11g11380	ATP binding microtubule motor family protein	clust_1	Heat24 CTR	-0.178392	Ctrl	Heat	24
itf11g11380	ATP binding microtubule motor family protein	clust_1	Heat48 CTR	-0.232251	Ctrl	Heat	48
itf11g12060	LAG1 longevity assurance homolog	clust_1	Heat24	-0.653136	Stress	Heat	24
itf11g12060	LAG1 longevity assurance homolog	clust_1	Heat48	-0.536384	Stress	Heat	48
itf11g12060	LAG1 longevity assurance homolog	clust_1	NaCl24	-0.0315779	Stress	Salt	24
itf11g12060	LAG1 longevity assurance homolog	clust_1	NaCl48	0.479005	Stress	Salt	48
itf11g12060	LAG1 longevity assurance homolog	clust_1	NaCl24 CTR	0.309314	Ctrl	Salt	24
itf11g12060	LAG1 longevity assurance homolog	clust_1	NaCl48 CTR	0.68716	Ctrl	Salt	48
itf11g12060	LAG1 longevity assurance homolog	clust_1	Heat24 CTR	-0.178214	Ctrl	Heat	24
itf11g12060	LAG1 longevity assurance homolog	clust_1	Heat48 CTR	0.197785	Ctrl	Heat	48
itf11g15030	Leucine-rich repeat (LRR) family protein	clust_1	Heat24	-0.325706	Stress	Heat	24
itf11g15030	Leucine-rich repeat (LRR) family protein	clust_1	Heat48	-0.356992	Stress	Heat	48
itf11g15030	Leucine-rich repeat (LRR) family protein	clust_1	NaCl24	-0.407931	Stress	Salt	24
itf11g15030	Leucine-rich repeat (LRR) family protein	clust_1	NaCl48	-0.296569	Stress	Salt	48
itf11g15030	Leucine-rich repeat (LRR) family protein	clust_1	NaCl24 CTR	0.152793	Ctrl	Salt	24
itf11g15030	Leucine-rich repeat (LRR) family protein	clust_1	NaCl48 CTR	-0.292533	Ctrl	Salt	48
itf11g15030	Leucine-rich repeat (LRR) family protein	clust_1	Heat24 CTR	0.0880142	Ctrl	Heat	24
itf11g15030	Leucine-rich repeat (LRR) family protein	clust_1	Heat48 CTR	-0.401712	Ctrl	Heat	48
itf11g18360	Kunitz family trypsin and protease inhibitor protein	clust_1	Heat24	-0.939592	Stress	Heat	24
itf11g18360	Kunitz family trypsin and protease inhibitor protein	clust_1	Heat48	-0.0237869	Stress	Heat	48
itf11g18360	Kunitz family trypsin and protease inhibitor protein	clust_1	NaCl24	0.650683	Stress	Salt	24
itf11g18360	Kunitz family trypsin and protease inhibitor protein	clust_1	NaCl48	-0.00497901	Stress	Salt	48
itf11g18360	Kunitz family trypsin and protease inhibitor protein	clust_1	NaCl24 CTR	-0.286807	Ctrl	Salt	24
itf11g18360	Kunitz family trypsin and protease inhibitor protein	clust_1	NaCl48 CTR	0.252133	Ctrl	Salt	48
itf11g18360	Kunitz family trypsin and protease inhibitor protein	clust_1	Heat24 CTR	-0.39441	Ctrl	Heat	24
itf11g18360	Kunitz family trypsin and protease inhibitor protein	clust_1	Heat48 CTR	-0.0575981	Ctrl	Heat	48
itf11g18360	Kunitz family trypsin and protease inhibitor protein	clust_1	Heat24	-0.939592	Stress	Heat	24
itf11g18360	Kunitz family trypsin and protease inhibitor protein	clust_1	Heat48	-0.0237869	Stress	Heat	48
itf11g18360	Kunitz family trypsin and protease inhibitor protein	clust_1	NaCl24	0.650683	Stress	Salt	24
itf11g18360	Kunitz family trypsin and protease inhibitor protein	clust_1	NaCl48	-0.00497901	Stress	Salt	48
itf11g18360	Kunitz family trypsin and protease inhibitor protein	clust_1	NaCl24 CTR	-0.286807	Ctrl	Salt	24
itf11g18360	Kunitz family trypsin and protease inhibitor protein	clust_1	NaCl48 CTR	0.252133	Ctrl	Salt	48
itf11g18360	Kunitz family trypsin and protease inhibitor protein	clust_1	Heat24 CTR	-0.39441	Ctrl	Heat	24
itf11g18360	Kunitz family trypsin and protease inhibitor protein	clust_1	Heat48 CTR	-0.0575981	Ctrl	Heat	48
itf11g19420	O-methyltransferase	clust_1	Heat24	-1.15273	Stress	Heat	24
itf11g19420	O-methyltransferase	clust_1	Heat48	-1.09375	Stress	Heat	48
itf11g19420	O-methyltransferase	clust_1	NaCl24	-0.153374	Stress	Salt	24
itf11g19420	O-methyltransferase	clust_1	NaCl48	-0.331054	Stress	Salt	48
itf11g19420	O-methyltransferase	clust_1	NaCl24 CTR	0.0242581	Ctrl	Salt	24
itf11g19420	O-methyltransferase	clust_1	NaCl48 CTR	0.0700036	Ctrl	Salt	48
itf11g19420	O-methyltransferase	clust_1	Heat24 CTR	-0.439865	Ctrl	Heat	24
itf11g19420	O-methyltransferase	clust_1	Heat48 CTR	0.0185013	Ctrl	Heat	48
itf12g01550	nudix hydrolase homolog	clust_1	Heat48 CTR	0.209243	Ctrl	Heat	48
itf12g01550	nudix hydrolase homolog	clust_1	NaCl48 CTR	0.281842	Ctrl	Salt	48
itf12g01550	nudix hydrolase homolog	clust_1	Heat24 CTR	0.189416	Ctrl	Heat	24
itf12g01550	nudix hydrolase homolog	clust_1	NaCl24 CTR	-0.0423426	Ctrl	Salt	24
itf12g01550	nudix hydrolase homolog	clust_1	NaCl48	0.0651866	Stress	Salt	48
itf12g01550	nudix hydrolase homolog	clust_1	Heat24	-0.840312	Stress	Heat	24
itf12g01550	nudix hydrolase homolog	clust_1	NaCl24	-0.473249	Stress	Salt	24
itf12g01550	nudix hydrolase homolog	clust_1	Heat48	-0.829309	Stress	Heat	48
itf12g02610	Tetratricopeptide repeat (TPR)-like superfamily protein	clust_1	Heat24	-0.585997	Stress	Heat	24
itf12g02610	Tetratricopeptide repeat (TPR)-like superfamily protein	clust_1	NaCl48	0.063595	Stress	Salt	48
itf12g02610	Tetratricopeptide repeat (TPR)-like superfamily protein	clust_1	NaCl24 CTR	0.61249	Ctrl	Salt	24
itf12g02610	Tetratricopeptide repeat (TPR)-like superfamily protein	clust_1	Heat48	-1.21434	Stress	Heat	48
itf12g02610	Tetratricopeptide repeat (TPR)-like superfamily protein	clust_1	NaCl24	-0.0637284	Stress	Salt	24
itf12g02610	Tetratricopeptide repeat (TPR)-like superfamily protein	clust_1	NaCl48 CTR	0.481562	Ctrl	Salt	48
itf12g02610	Tetratricopeptide repeat (TPR)-like superfamily protein	clust_1	Heat24 CTR	0.489215	Ctrl	Heat	24
itf12g02610	Tetratricopeptide repeat (TPR)-like superfamily protein	clust_1	Heat48 CTR	-0.0518419	Ctrl	Heat	48
itf12g06560	Calcium-binding EF-hand family protein	clust_1	Heat24	-0.241598	Stress	Heat	24
itf12g06560	Calcium-binding EF-hand family protein	clust_1	Heat48	-0.710877	Stress	Heat	48
itf12g06560	Calcium-binding EF-hand family protein	clust_1	NaCl24	-0.0939336	Stress	Salt	24
itf12g06560	Calcium-binding EF-hand family protein	clust_1	NaCl48	0.269781	Stress	Salt	48
itf12g06560	Calcium-binding EF-hand family protein	clust_1	NaCl24 CTR	-0.0946381	Ctrl	Salt	24
itf12g06560	Calcium-binding EF-hand family protein	clust_1	NaCl48 CTR	0.121636	Ctrl	Salt	48
itf12g06560	Calcium-binding EF-hand family protein	clust_1	Heat24 CTR	0.185281	Ctrl	Heat	24
itf12g06560	Calcium-binding EF-hand family protein	clust_1	Heat48 CTR	-0.204107	Ctrl	Heat	48
itf12g09490	expansin A9	clust_1	Heat24	-0.661135	Stress	Heat	24
itf12g09490	expansin A9	clust_1	Heat48	-0.664205	Stress	Heat	48
itf12g09490	expansin A9	clust_1	NaCl24	0.341015	Stress	Salt	24
itf12g09490	expansin A9	clust_1	NaCl48	-0.101955	Stress	Salt	48
itf12g09490	expansin A9	clust_1	NaCl24 CTR	-0.29954	Ctrl	Salt	24
itf12g09490	expansin A9	clust_1	NaCl48 CTR	0.256364	Ctrl	Salt	48
itf12g09490	expansin A9	clust_1	Heat24 CTR	0.14069	Ctrl	Heat	24
itf12g09490	expansin A9	clust_1	Heat48 CTR	-0.337186	Ctrl	Heat	48
itf12g10950	SGNH hydrolase-type esterase superfamily protein	clust_1	Heat24	-0.525014	Stress	Heat	24
itf12g10950	SGNH hydrolase-type esterase superfamily protein	clust_1	Heat48	-0.686496	Stress	Heat	48
itf12g10950	SGNH hydrolase-type esterase superfamily protein	clust_1	NaCl24	0.137665	Stress	Salt	24
itf12g10950	SGNH hydrolase-type esterase superfamily protein	clust_1	NaCl48	0.136064	Stress	Salt	48
itf12g10950	SGNH hydrolase-type esterase superfamily protein	clust_1	NaCl24 CTR	-0.106988	Ctrl	Salt	24
itf12g10950	SGNH hydrolase-type esterase superfamily protein	clust_1	NaCl48 CTR	-0.0985367	Ctrl	Salt	48
itf12g10950	SGNH hydrolase-type esterase superfamily protein	clust_1	Heat24 CTR	0.272355	Ctrl	Heat	24
itf12g10950	SGNH hydrolase-type esterase superfamily protein	clust_1	Heat48 CTR	0.354282	Ctrl	Heat	48
itf12g13760	plant natriuretic peptide A	clust_1	Heat24	-0.578443	Stress	Heat	24
itf12g13760	plant natriuretic peptide A	clust_1	Heat48	-0.991264	Stress	Heat	48
itf12g13760	plant natriuretic peptide A	clust_1	NaCl24	0.0638901	Stress	Salt	24
itf12g13760	plant natriuretic peptide A	clust_1	NaCl48	0.530148	Stress	Salt	48
itf12g13760	plant natriuretic peptide A	clust_1	NaCl24 CTR	0.381375	Ctrl	Salt	24
itf12g13760	plant natriuretic peptide A	clust_1	NaCl48 CTR	0.690084	Ctrl	Salt	48
itf12g13760	plant natriuretic peptide A	clust_1	Heat24 CTR	-0.0627477	Ctrl	Heat	24
itf12g13760	plant natriuretic peptide A	clust_1	Heat48 CTR	0.332554	Ctrl	Heat	48
itf12g13790	plant natriuretic peptide A	clust_1	Heat24	-0.599683	Stress	Heat	24
itf12g13790	plant natriuretic peptide A	clust_1	Heat48	-0.924053	Stress	Heat	48
itf12g13790	plant natriuretic peptide A	clust_1	NaCl24	-0.0395384	Stress	Salt	24
itf12g13790	plant natriuretic peptide A	clust_1	NaCl48	0.399432	Stress	Salt	48
itf12g13790	plant natriuretic peptide A	clust_1	NaCl24 CTR	0.182358	Ctrl	Salt	24
itf12g13790	plant natriuretic peptide A	clust_1	NaCl48 CTR	0.594572	Ctrl	Salt	48
itf12g13790	plant natriuretic peptide A	clust_1	Heat24 CTR	-0.0936871	Ctrl	Heat	24
itf12g13790	plant natriuretic peptide A	clust_1	Heat48 CTR	0.128135	Ctrl	Heat	48
itf12g19870	MAP kinase kinase	clust_1	Heat24	-0.297919	Stress	Heat	24
itf12g19870	MAP kinase kinase	clust_1	Heat48	-0.483597	Stress	Heat	48
itf12g19870	MAP kinase kinase	clust_1	NaCl24	-0.456863	Stress	Salt	24
itf12g19870	MAP kinase kinase	clust_1	NaCl48	-0.261718	Stress	Salt	48
itf12g19870	MAP kinase kinase	clust_1	NaCl24 CTR	0.251202	Ctrl	Salt	24
itf12g19870	MAP kinase kinase	clust_1	NaCl48 CTR	-0.036524	Ctrl	Salt	48
itf12g19870	MAP kinase kinase	clust_1	Heat24 CTR	0.191886	Ctrl	Heat	24
itf12g19870	MAP kinase kinase	clust_1	Heat48 CTR	0.137974	Ctrl	Heat	48
itf12g20020	S-adenosyl-L-methionine-dependent methyltransferases superfamily protein	clust_1	Heat24	-0.624409	Stress	Heat	24
itf12g20020	S-adenosyl-L-methionine-dependent methyltransferases superfamily protein	clust_1	Heat48	-0.746354	Stress	Heat	48
itf12g20020	S-adenosyl-L-methionine-dependent methyltransferases superfamily protein	clust_1	NaCl24	0.437661	Stress	Salt	24
itf12g20020	S-adenosyl-L-methionine-dependent methyltransferases superfamily protein	clust_1	NaCl48	-0.0372659	Stress	Salt	48
itf12g20020	S-adenosyl-L-methionine-dependent methyltransferases superfamily protein	clust_1	NaCl24 CTR	0.37194	Ctrl	Salt	24
itf12g20020	S-adenosyl-L-methionine-dependent methyltransferases superfamily protein	clust_1	NaCl48 CTR	0.130204	Ctrl	Salt	48
itf12g20020	S-adenosyl-L-methionine-dependent methyltransferases superfamily protein	clust_1	Heat24 CTR	0.46896	Ctrl	Heat	24
itf12g20020	S-adenosyl-L-methionine-dependent methyltransferases superfamily protein	clust_1	Heat48 CTR	0.764505	Ctrl	Heat	48
itf12g20040	PRA1 family protein domain containing protein	clust_1	Heat24	-0.347783	Stress	Heat	24
itf12g20040	PRA1 family protein domain containing protein	clust_1	Heat48	-0.40219	Stress	Heat	48
itf12g20040	PRA1 family protein domain containing protein	clust_1	NaCl24	0.151545	Stress	Salt	24
itf12g20040	PRA1 family protein domain containing protein	clust_1	NaCl48	0.256899	Stress	Salt	48
itf12g20040	PRA1 family protein domain containing protein	clust_1	NaCl24 CTR	0.204053	Ctrl	Salt	24
itf12g20040	PRA1 family protein domain containing protein	clust_1	NaCl48 CTR	0.634712	Ctrl	Salt	48
itf12g20040	PRA1 family protein domain containing protein	clust_1	Heat24 CTR	-0.32997	Ctrl	Heat	24
itf12g20040	PRA1 family protein domain containing protein	clust_1	Heat48 CTR	-0.0880117	Ctrl	Heat	48
itf12g24600	Plant invertase/pectin methylesterase inhibitor superfamily	clust_1	Heat24	-0.769282	Stress	Heat	24
itf12g24600	Plant invertase/pectin methylesterase inhibitor superfamily	clust_1	Heat48	-0.652157	Stress	Heat	48
itf12g24600	Plant invertase/pectin methylesterase inhibitor superfamily	clust_1	NaCl24	-0.231562	Stress	Salt	24
itf12g24600	Plant invertase/pectin methylesterase inhibitor superfamily	clust_1	NaCl48	-0.146671	Stress	Salt	48
itf12g24600	Plant invertase/pectin methylesterase inhibitor superfamily	clust_1	NaCl24 CTR	-0.109215	Ctrl	Salt	24
itf12g24600	Plant invertase/pectin methylesterase inhibitor superfamily	clust_1	NaCl48 CTR	0.159784	Ctrl	Salt	48
itf12g24600	Plant invertase/pectin methylesterase inhibitor superfamily	clust_1	Heat24 CTR	-0.227032	Ctrl	Heat	24
itf12g24600	Plant invertase/pectin methylesterase inhibitor superfamily	clust_1	Heat48 CTR	-0.657948	Ctrl	Heat	48
itf12g25030	GroES-like zinc-binding alcohol dehydrogenase family protein	clust_1	Heat24	-0.682538	Stress	Heat	24
itf12g25030	GroES-like zinc-binding alcohol dehydrogenase family protein	clust_1	Heat48	-0.426906	Stress	Heat	48
itf12g25030	GroES-like zinc-binding alcohol dehydrogenase family protein	clust_1	NaCl24	0.159826	Stress	Salt	24
itf12g25030	GroES-like zinc-binding alcohol dehydrogenase family protein	clust_1	NaCl48	-0.194681	Stress	Salt	48
itf12g25030	GroES-like zinc-binding alcohol dehydrogenase family protein	clust_1	NaCl24 CTR	-0.307114	Ctrl	Salt	24
itf12g25030	GroES-like zinc-binding alcohol dehydrogenase family protein	clust_1	NaCl48 CTR	-0.32349	Ctrl	Salt	48
itf12g25030	GroES-like zinc-binding alcohol dehydrogenase family protein	clust_1	Heat24 CTR	-0.785364	Ctrl	Heat	24
itf12g25030	GroES-like zinc-binding alcohol dehydrogenase family protein	clust_1	Heat48 CTR	0.354938	Ctrl	Heat	48
itf12g25770	timeless family protein	clust_1	Heat24	-0.592616	Stress	Heat	24
itf12g25770	timeless family protein	clust_1	Heat48	-0.687117	Stress	Heat	48
itf12g25770	timeless family protein	clust_1	NaCl24	0.0310633	Stress	Salt	24
itf12g25770	timeless family protein	clust_1	NaCl48	-0.0490885	Stress	Salt	48
itf12g25770	timeless family protein	clust_1	NaCl24 CTR	0.0870424	Ctrl	Salt	24
itf12g25770	timeless family protein	clust_1	NaCl48 CTR	-0.0955363	Ctrl	Salt	48
itf12g25770	timeless family protein	clust_1	Heat24 CTR	-0.59078	Ctrl	Heat	24
itf12g25770	timeless family protein	clust_1	Heat48 CTR	-0.0558111	Ctrl	Heat	48
itf13g00260	cytochrome P450, family 82, subfamily C, polypeptide	clust_1	Heat24	-0.129176	Stress	Heat	24
itf13g00260	cytochrome P450, family 82, subfamily C, polypeptide	clust_1	Heat48	-0.723711	Stress	Heat	48
itf13g00260	cytochrome P450, family 82, subfamily C, polypeptide	clust_1	NaCl24	-0.27294	Stress	Salt	24
itf13g00260	cytochrome P450, family 82, subfamily C, polypeptide	clust_1	NaCl48	0.514947	Stress	Salt	48
itf13g00260	cytochrome P450, family 82, subfamily C, polypeptide	clust_1	NaCl24 CTR	0.177572	Ctrl	Salt	24
itf13g00260	cytochrome P450, family 82, subfamily C, polypeptide	clust_1	NaCl48 CTR	-0.0812291	Ctrl	Salt	48
itf13g00260	cytochrome P450, family 82, subfamily C, polypeptide	clust_1	Heat24 CTR	-0.426923	Ctrl	Heat	24
itf13g00260	cytochrome P450, family 82, subfamily C, polypeptide	clust_1	Heat48 CTR	-0.101505	Ctrl	Heat	48
itf13g02170	Cytochrome P450 superfamily protein	clust_1	Heat24	-0.407839	Stress	Heat	24
itf13g02170	Cytochrome P450 superfamily protein	clust_1	Heat48	-0.497073	Stress	Heat	48
itf13g02170	Cytochrome P450 superfamily protein	clust_1	NaCl24	-0.0975454	Stress	Salt	24
itf13g02170	Cytochrome P450 superfamily protein	clust_1	NaCl48	-0.126502	Stress	Salt	48
itf13g02170	Cytochrome P450 superfamily protein	clust_1	NaCl24 CTR	-0.240277	Ctrl	Salt	24
itf13g02170	Cytochrome P450 superfamily protein	clust_1	NaCl48 CTR	0.0274871	Ctrl	Salt	48
itf13g02170	Cytochrome P450 superfamily protein	clust_1	Heat24 CTR	0.389331	Ctrl	Heat	24
itf13g02170	Cytochrome P450 superfamily protein	clust_1	Heat48 CTR	0.184166	Ctrl	Heat	48
itf13g03290	osmotin	clust_1	Heat24	-0.801452	Stress	Heat	24
itf13g03290	osmotin	clust_1	Heat48	-0.478237	Stress	Heat	48
itf13g03290	osmotin	clust_1	NaCl24	0.427849	Stress	Salt	24
itf13g03290	osmotin	clust_1	NaCl48	0.0964167	Stress	Salt	48
itf13g03290	osmotin	clust_1	NaCl24 CTR	-0.10075	Ctrl	Salt	24
itf13g03290	osmotin	clust_1	NaCl48 CTR	0.380746	Ctrl	Salt	48
itf13g03290	osmotin	clust_1	Heat24 CTR	-0.498886	Ctrl	Heat	24
itf13g03290	osmotin	clust_1	Heat48 CTR	-0.0870241	Ctrl	Heat	48
itf13g03350	BON association protein	clust_1	Heat24	-0.267932	Stress	Heat	24
itf13g03350	BON association protein	clust_1	Heat48	-0.79457	Stress	Heat	48
itf13g03350	BON association protein	clust_1	NaCl24	-0.0123538	Stress	Salt	24
itf13g03350	BON association protein	clust_1	NaCl48	0.278288	Stress	Salt	48
itf13g03350	BON association protein	clust_1	NaCl24 CTR	-0.122248	Ctrl	Salt	24
itf13g03350	BON association protein	clust_1	NaCl48 CTR	0.250918	Ctrl	Salt	48
itf13g03350	BON association protein	clust_1	Heat24 CTR	-0.236181	Ctrl	Heat	24
itf13g03350	BON association protein	clust_1	Heat48 CTR	-0.0597397	Ctrl	Heat	48
itf13g03470	GRAS family transcription factor	clust_1	Heat48	-1.08293	Stress	Heat	48	GRAS	transcription factor
itf13g03470	GRAS family transcription factor	clust_1	NaCl24	-0.311533	Stress	Salt	24	GRAS	transcription factor
itf13g03470	GRAS family transcription factor	clust_1	NaCl48	-0.265863	Stress	Salt	48	GRAS	transcription factor
itf13g03470	GRAS family transcription factor	clust_1	NaCl48 CTR	0.0341669	Ctrl	Salt	48	GRAS	transcription factor
itf13g03470	GRAS family transcription factor	clust_1	Heat24 CTR	-0.154202	Ctrl	Heat	24	GRAS	transcription factor
itf13g03470	GRAS family transcription factor	clust_1	Heat48 CTR	-0.114167	Ctrl	Heat	48	GRAS	transcription factor
itf13g03470	GRAS family transcription factor	clust_1	NaCl24 CTR	0.386448	Ctrl	Salt	24	GRAS	transcription factor
itf13g03470	GRAS family transcription factor	clust_1	Heat24	-0.936398	Stress	Heat	24	GRAS	transcription factor
itf13g07100	Protein kinase superfamily protein	clust_1	Heat24	-0.4252	Stress	Heat	24
itf13g07100	Protein kinase superfamily protein	clust_1	Heat48	-0.213085	Stress	Heat	48
itf13g07100	Protein kinase superfamily protein	clust_1	NaCl24	-0.0496063	Stress	Salt	24
itf13g07100	Protein kinase superfamily protein	clust_1	NaCl48	0.045444	Stress	Salt	48
itf13g07100	Protein kinase superfamily protein	clust_1	NaCl24 CTR	0.278205	Ctrl	Salt	24
itf13g07100	Protein kinase superfamily protein	clust_1	NaCl48 CTR	-0.0184423	Ctrl	Salt	48
itf13g07100	Protein kinase superfamily protein	clust_1	Heat24 CTR	0.235991	Ctrl	Heat	24
itf13g07100	Protein kinase superfamily protein	clust_1	Heat48 CTR	0.0620074	Ctrl	Heat	48
itf13g13150	purine permease	clust_1	Heat24	-0.569427	Stress	Heat	24
itf13g13150	purine permease	clust_1	Heat48	-0.489152	Stress	Heat	48
itf13g13150	purine permease	clust_1	NaCl24	0.00360201	Stress	Salt	24
itf13g13150	purine permease	clust_1	NaCl48	0.230963	Stress	Salt	48
itf13g13150	purine permease	clust_1	NaCl24 CTR	0.167777	Ctrl	Salt	24
itf13g13150	purine permease	clust_1	NaCl48 CTR	0.0206746	Ctrl	Salt	48
itf13g13150	purine permease	clust_1	Heat24 CTR	-0.0013727	Ctrl	Heat	24
itf13g13150	purine permease	clust_1	Heat48 CTR	-0.319369	Ctrl	Heat	48
itf13g14790	P-loop containing nucleoside triphosphate hydrolases superfamily protein	clust_1	Heat24	-0.398955	Stress	Heat	24
itf13g14790	P-loop containing nucleoside triphosphate hydrolases superfamily protein	clust_1	Heat48	-0.427618	Stress	Heat	48
itf13g14790	P-loop containing nucleoside triphosphate hydrolases superfamily protein	clust_1	NaCl24	-0.217007	Stress	Salt	24
itf13g14790	P-loop containing nucleoside triphosphate hydrolases superfamily protein	clust_1	NaCl48	-0.0997217	Stress	Salt	48
itf13g14790	P-loop containing nucleoside triphosphate hydrolases superfamily protein	clust_1	NaCl24 CTR	0.486379	Ctrl	Salt	24
itf13g14790	P-loop containing nucleoside triphosphate hydrolases superfamily protein	clust_1	NaCl48 CTR	0.122549	Ctrl	Salt	48
itf13g14790	P-loop containing nucleoside triphosphate hydrolases superfamily protein	clust_1	Heat24 CTR	0.199695	Ctrl	Heat	24
itf13g14790	P-loop containing nucleoside triphosphate hydrolases superfamily protein	clust_1	Heat48 CTR	-0.104521	Ctrl	Heat	48
itf13g15070	Helicase protein with RING/U-box domain	clust_1	Heat48 CTR	-0.223082	Ctrl	Heat	48	SNF2	transcriptiol regulator
itf13g15070	Helicase protein with RING/U-box domain	clust_1	NaCl48 CTR	-0.329408	Ctrl	Salt	48	SNF2	transcriptiol regulator
itf13g15070	Helicase protein with RING/U-box domain	clust_1	Heat24 CTR	-0.312102	Ctrl	Heat	24	SNF2	transcriptiol regulator
itf13g15070	Helicase protein with RING/U-box domain	clust_1	Heat48	-0.476534	Stress	Heat	48	SNF2	transcriptiol regulator
itf13g15070	Helicase protein with RING/U-box domain	clust_1	NaCl48	-0.0988335	Stress	Salt	48	SNF2	transcriptiol regulator
itf13g15070	Helicase protein with RING/U-box domain	clust_1	NaCl24	-0.0642123	Stress	Salt	24	SNF2	transcriptiol regulator
itf13g15070	Helicase protein with RING/U-box domain	clust_1	Heat24	-0.688195	Stress	Heat	24	SNF2	transcriptiol regulator
itf13g15070	Helicase protein with RING/U-box domain	clust_1	NaCl24 CTR	0.0616507	Ctrl	Salt	24	SNF2	transcriptiol regulator
itf13g15140	syntaxin of plants	clust_1	Heat24	-0.595869	Stress	Heat	24
itf13g15140	syntaxin of plants	clust_1	Heat48	-1.19154	Stress	Heat	48
itf13g15140	syntaxin of plants	clust_1	NaCl24	0.0154207	Stress	Salt	24
itf13g15140	syntaxin of plants	clust_1	NaCl48	0.331021	Stress	Salt	48
itf13g15140	syntaxin of plants	clust_1	NaCl24 CTR	0.717514	Ctrl	Salt	24
itf13g15140	syntaxin of plants	clust_1	NaCl48 CTR	0.576093	Ctrl	Salt	48
itf13g15140	syntaxin of plants	clust_1	Heat24 CTR	0.388526	Ctrl	Heat	24
itf13g15140	syntaxin of plants	clust_1	Heat48 CTR	0.378961	Ctrl	Heat	48
itf13g18370	hypothetical protein	clust_1	Heat24	-0.303399	Stress	Heat	24
itf13g18370	hypothetical protein	clust_1	Heat48	-0.553957	Stress	Heat	48
itf13g18370	hypothetical protein	clust_1	NaCl24	-0.108312	Stress	Salt	24
itf13g18370	hypothetical protein	clust_1	NaCl48	0.178457	Stress	Salt	48
itf13g18370	hypothetical protein	clust_1	NaCl24 CTR	0.0683574	Ctrl	Salt	24
itf13g18370	hypothetical protein	clust_1	NaCl48 CTR	0.361054	Ctrl	Salt	48
itf13g18370	hypothetical protein	clust_1	Heat24 CTR	-0.145417	Ctrl	Heat	24
itf13g18370	hypothetical protein	clust_1	Heat48 CTR	0.0397362	Ctrl	Heat	48
itf13g18660	ARM repeat superfamily protein	clust_1	Heat24	-0.247689	Stress	Heat	24
itf13g18660	ARM repeat superfamily protein	clust_1	Heat48	-0.391245	Stress	Heat	48
itf13g18660	ARM repeat superfamily protein	clust_1	NaCl24	-0.294036	Stress	Salt	24
itf13g18660	ARM repeat superfamily protein	clust_1	NaCl48	-0.135768	Stress	Salt	48
itf13g18660	ARM repeat superfamily protein	clust_1	NaCl24 CTR	0.299265	Ctrl	Salt	24
itf13g18660	ARM repeat superfamily protein	clust_1	NaCl48 CTR	0.0596474	Ctrl	Salt	48
itf13g18660	ARM repeat superfamily protein	clust_1	Heat24 CTR	0.0980595	Ctrl	Heat	24
itf13g18660	ARM repeat superfamily protein	clust_1	Heat48 CTR	0.0190922	Ctrl	Heat	48
itf13g19600	NPK1-related protein kinase	clust_1	Heat24	-0.281287	Stress	Heat	24
itf13g19600	NPK1-related protein kinase	clust_1	Heat48	-0.2397	Stress	Heat	48
itf13g19600	NPK1-related protein kinase	clust_1	NaCl24	-0.221309	Stress	Salt	24
itf13g19600	NPK1-related protein kinase	clust_1	NaCl48	0.0244524	Stress	Salt	48
itf13g19600	NPK1-related protein kinase	clust_1	NaCl24 CTR	0.378709	Ctrl	Salt	24
itf13g19600	NPK1-related protein kinase	clust_1	NaCl48 CTR	0.0246901	Ctrl	Salt	48
itf13g19600	NPK1-related protein kinase	clust_1	Heat24 CTR	0.143075	Ctrl	Heat	24
itf13g19600	NPK1-related protein kinase	clust_1	Heat48 CTR	-0.0470635	Ctrl	Heat	48
itf13g20690	basic helix-loop-helix (bHLH) DNA-binding superfamily protein	clust_1	Heat48 CTR	-0.314626	Ctrl	Heat	48	bHLH	transcription factor
itf13g20690	basic helix-loop-helix (bHLH) DNA-binding superfamily protein	clust_1	Heat48 CTR	-0.314626	Ctrl	Heat	48	bHLH	transcription factor
itf13g20690	basic helix-loop-helix (bHLH) DNA-binding superfamily protein	clust_1	Heat24	-0.814604	Stress	Heat	24	bHLH	transcription factor
itf13g20690	basic helix-loop-helix (bHLH) DNA-binding superfamily protein	clust_1	Heat24	-0.814604	Stress	Heat	24	bHLH	transcription factor
itf13g20690	basic helix-loop-helix (bHLH) DNA-binding superfamily protein	clust_1	NaCl24	-0.18921	Stress	Salt	24	bHLH	transcription factor
itf13g20690	basic helix-loop-helix (bHLH) DNA-binding superfamily protein	clust_1	NaCl24	-0.18921	Stress	Salt	24	bHLH	transcription factor
itf13g20690	basic helix-loop-helix (bHLH) DNA-binding superfamily protein	clust_1	Heat24 CTR	0.130648	Ctrl	Heat	24	bHLH	transcription factor
itf13g20690	basic helix-loop-helix (bHLH) DNA-binding superfamily protein	clust_1	Heat24 CTR	0.130648	Ctrl	Heat	24	bHLH	transcription factor
itf13g20690	basic helix-loop-helix (bHLH) DNA-binding superfamily protein	clust_1	NaCl48 CTR	-0.45083	Ctrl	Salt	48	bHLH	transcription factor
itf13g20690	basic helix-loop-helix (bHLH) DNA-binding superfamily protein	clust_1	NaCl48 CTR	-0.45083	Ctrl	Salt	48	bHLH	transcription factor
itf13g20690	basic helix-loop-helix (bHLH) DNA-binding superfamily protein	clust_1	Heat48	-1.0809	Stress	Heat	48	bHLH	transcription factor
itf13g20690	basic helix-loop-helix (bHLH) DNA-binding superfamily protein	clust_1	Heat48	-1.0809	Stress	Heat	48	bHLH	transcription factor
itf13g20690	basic helix-loop-helix (bHLH) DNA-binding superfamily protein	clust_1	NaCl24 CTR	-0.480231	Ctrl	Salt	24	bHLH	transcription factor
itf13g20690	basic helix-loop-helix (bHLH) DNA-binding superfamily protein	clust_1	NaCl24 CTR	-0.480231	Ctrl	Salt	24	bHLH	transcription factor
itf13g20690	basic helix-loop-helix (bHLH) DNA-binding superfamily protein	clust_1	NaCl48	0.0451952	Stress	Salt	48	bHLH	transcription factor
itf13g20690	basic helix-loop-helix (bHLH) DNA-binding superfamily protein	clust_1	NaCl48	0.0451952	Stress	Salt	48	bHLH	transcription factor
itf13g20860	cellulose synthase like G1	clust_1	Heat24	-0.540054	Stress	Heat	24
itf13g20860	cellulose synthase like G1	clust_1	Heat48	-0.685791	Stress	Heat	48
itf13g20860	cellulose synthase like G1	clust_1	NaCl24	-0.307874	Stress	Salt	24
itf13g20860	cellulose synthase like G1	clust_1	NaCl48	-0.0597408	Stress	Salt	48
itf13g20860	cellulose synthase like G1	clust_1	NaCl24 CTR	-0.0701023	Ctrl	Salt	24
itf13g20860	cellulose synthase like G1	clust_1	NaCl48 CTR	-0.0561843	Ctrl	Salt	48
itf13g20860	cellulose synthase like G1	clust_1	Heat24 CTR	-0.708755	Ctrl	Heat	24
itf13g20860	cellulose synthase like G1	clust_1	Heat48 CTR	-0.175735	Ctrl	Heat	48
itf13g21300	Mannose-binding lectin superfamily protein	clust_1	Heat24	-0.435675	Stress	Heat	24
itf13g21300	Mannose-binding lectin superfamily protein	clust_1	Heat48	-0.511287	Stress	Heat	48
itf13g21300	Mannose-binding lectin superfamily protein	clust_1	NaCl24	-0.284407	Stress	Salt	24
itf13g21300	Mannose-binding lectin superfamily protein	clust_1	NaCl48	-0.334995	Stress	Salt	48
itf13g21300	Mannose-binding lectin superfamily protein	clust_1	NaCl24 CTR	-0.101779	Ctrl	Salt	24
itf13g21300	Mannose-binding lectin superfamily protein	clust_1	NaCl48 CTR	-0.299588	Ctrl	Salt	48
itf13g21300	Mannose-binding lectin superfamily protein	clust_1	Heat24 CTR	-0.476879	Ctrl	Heat	24
itf13g21300	Mannose-binding lectin superfamily protein	clust_1	Heat48 CTR	0.571881	Ctrl	Heat	48
itf13g22140	hypothetical protein	clust_1	Heat24	-0.55503	Stress	Heat	24
itf13g22140	hypothetical protein	clust_1	Heat48	-0.697717	Stress	Heat	48
itf13g22140	hypothetical protein	clust_1	NaCl24	-0.120434	Stress	Salt	24
itf13g22140	hypothetical protein	clust_1	NaCl48	-0.176494	Stress	Salt	48
itf13g22140	hypothetical protein	clust_1	NaCl24 CTR	-0.334678	Ctrl	Salt	24
itf13g22140	hypothetical protein	clust_1	NaCl48 CTR	-0.263899	Ctrl	Salt	48
itf13g22140	hypothetical protein	clust_1	Heat24 CTR	-0.18953	Ctrl	Heat	24
itf13g22140	hypothetical protein	clust_1	Heat48 CTR	-0.21343	Ctrl	Heat	48
itf13g22290	terpene synthase	clust_1	Heat24	-0.514335	Stress	Heat	24
itf13g22290	terpene synthase	clust_1	Heat48	-0.740456	Stress	Heat	48
itf13g22290	terpene synthase	clust_1	NaCl24	0.366775	Stress	Salt	24
itf13g22290	terpene synthase	clust_1	NaCl48	0.474011	Stress	Salt	48
itf13g22290	terpene synthase	clust_1	NaCl24 CTR	-0.00435841	Ctrl	Salt	24
itf13g22290	terpene synthase	clust_1	NaCl48 CTR	0.0213396	Ctrl	Salt	48
itf13g22290	terpene synthase	clust_1	Heat24 CTR	-0.197298	Ctrl	Heat	24
itf13g22290	terpene synthase	clust_1	Heat48 CTR	-0.173304	Ctrl	Heat	48
itf14g01040	nodulin MtN21 /EamA-like transporter family protein	clust_1	Heat24	0.000774742	Stress	Heat	24
itf14g01040	nodulin MtN21 /EamA-like transporter family protein	clust_1	Heat48	-0.492585	Stress	Heat	48
itf14g01040	nodulin MtN21 /EamA-like transporter family protein	clust_1	NaCl24	0.178417	Stress	Salt	24
itf14g01040	nodulin MtN21 /EamA-like transporter family protein	clust_1	NaCl48	0.28255	Stress	Salt	48
itf14g01040	nodulin MtN21 /EamA-like transporter family protein	clust_1	NaCl24 CTR	0.146586	Ctrl	Salt	24
itf14g01040	nodulin MtN21 /EamA-like transporter family protein	clust_1	NaCl48 CTR	0.16405	Ctrl	Salt	48
itf14g01040	nodulin MtN21 /EamA-like transporter family protein	clust_1	Heat24 CTR	-0.291024	Ctrl	Heat	24
itf14g01040	nodulin MtN21 /EamA-like transporter family protein	clust_1	Heat48 CTR	0.581571	Ctrl	Heat	48
itf14g04110	matrix metalloproteinase	clust_1	Heat24	-0.234599	Stress	Heat	24
itf14g04110	matrix metalloproteinase	clust_1	Heat48	-0.261644	Stress	Heat	48
itf14g04110	matrix metalloproteinase	clust_1	NaCl24	-0.119201	Stress	Salt	24
itf14g04110	matrix metalloproteinase	clust_1	NaCl48	-0.00793964	Stress	Salt	48
itf14g04110	matrix metalloproteinase	clust_1	NaCl24 CTR	0.0976701	Ctrl	Salt	24
itf14g04110	matrix metalloproteinase	clust_1	NaCl48 CTR	0.227647	Ctrl	Salt	48
itf14g04110	matrix metalloproteinase	clust_1	Heat24 CTR	0.444173	Ctrl	Heat	24
itf14g04110	matrix metalloproteinase	clust_1	Heat48 CTR	-0.19912	Ctrl	Heat	48
itf14g05900	Plant protein of unknown function domain containing protein	clust_1	Heat24	-0.897004	Stress	Heat	24
itf14g05900	Plant protein of unknown function domain containing protein	clust_1	Heat48	-0.945703	Stress	Heat	48
itf14g05900	Plant protein of unknown function domain containing protein	clust_1	NaCl24	-0.275602	Stress	Salt	24
itf14g05900	Plant protein of unknown function domain containing protein	clust_1	NaCl48	-0.257269	Stress	Salt	48
itf14g05900	Plant protein of unknown function domain containing protein	clust_1	NaCl24 CTR	-0.255432	Ctrl	Salt	24
itf14g05900	Plant protein of unknown function domain containing protein	clust_1	NaCl48 CTR	-0.0596723	Ctrl	Salt	48
itf14g05900	Plant protein of unknown function domain containing protein	clust_1	Heat24 CTR	-0.0119088	Ctrl	Heat	24
itf14g05900	Plant protein of unknown function domain containing protein	clust_1	Heat48 CTR	0.198039	Ctrl	Heat	48
itf14g07430	2-oxoglutarate (2OG) and Fe(II)-dependent oxygenase superfamily protein	clust_1	Heat48	-0.510071	Stress	Heat	48
itf14g07430	2-oxoglutarate (2OG) and Fe(II)-dependent oxygenase superfamily protein	clust_1	NaCl24	-0.543289	Stress	Salt	24
itf14g07430	2-oxoglutarate (2OG) and Fe(II)-dependent oxygenase superfamily protein	clust_1	NaCl48	-0.169807	Stress	Salt	48
itf14g07430	2-oxoglutarate (2OG) and Fe(II)-dependent oxygenase superfamily protein	clust_1	NaCl24 CTR	0.680874	Ctrl	Salt	24
itf14g07430	2-oxoglutarate (2OG) and Fe(II)-dependent oxygenase superfamily protein	clust_1	Heat24	-0.802326	Stress	Heat	24
itf14g07430	2-oxoglutarate (2OG) and Fe(II)-dependent oxygenase superfamily protein	clust_1	NaCl48 CTR	0.96128	Ctrl	Salt	48
itf14g07430	2-oxoglutarate (2OG) and Fe(II)-dependent oxygenase superfamily protein	clust_1	Heat24 CTR	-0.110824	Ctrl	Heat	24
itf14g07430	2-oxoglutarate (2OG) and Fe(II)-dependent oxygenase superfamily protein	clust_1	Heat48 CTR	0.105278	Ctrl	Heat	48
itf14g07440	2-oxoglutarate (2OG) and Fe(II)-dependent oxygenase superfamily protein	clust_1	Heat48 CTR	0.0270024	Ctrl	Heat	48
itf14g07440	2-oxoglutarate (2OG) and Fe(II)-dependent oxygenase superfamily protein	clust_1	NaCl24	-0.55457	Stress	Salt	24
itf14g07440	2-oxoglutarate (2OG) and Fe(II)-dependent oxygenase superfamily protein	clust_1	NaCl48	-0.3123	Stress	Salt	48
itf14g07440	2-oxoglutarate (2OG) and Fe(II)-dependent oxygenase superfamily protein	clust_1	NaCl48 CTR	0.870739	Ctrl	Salt	48
itf14g07440	2-oxoglutarate (2OG) and Fe(II)-dependent oxygenase superfamily protein	clust_1	Heat24 CTR	-0.157304	Ctrl	Heat	24
itf14g07440	2-oxoglutarate (2OG) and Fe(II)-dependent oxygenase superfamily protein	clust_1	Heat48	-0.746728	Stress	Heat	48
itf14g07440	2-oxoglutarate (2OG) and Fe(II)-dependent oxygenase superfamily protein	clust_1	NaCl24 CTR	0.621104	Ctrl	Salt	24
itf14g07440	2-oxoglutarate (2OG) and Fe(II)-dependent oxygenase superfamily protein	clust_1	Heat24	-0.995182	Stress	Heat	24
itf14g07450	2-oxoglutarate (2OG) and Fe(II)-dependent oxygenase superfamily protein	clust_1	Heat24	-0.69204	Stress	Heat	24
itf14g07450	2-oxoglutarate (2OG) and Fe(II)-dependent oxygenase superfamily protein	clust_1	Heat48	-0.871116	Stress	Heat	48
itf14g07450	2-oxoglutarate (2OG) and Fe(II)-dependent oxygenase superfamily protein	clust_1	NaCl24	-0.678806	Stress	Salt	24
itf14g07450	2-oxoglutarate (2OG) and Fe(II)-dependent oxygenase superfamily protein	clust_1	NaCl48	-0.406784	Stress	Salt	48
itf14g07450	2-oxoglutarate (2OG) and Fe(II)-dependent oxygenase superfamily protein	clust_1	NaCl24 CTR	0.473883	Ctrl	Salt	24
itf14g07450	2-oxoglutarate (2OG) and Fe(II)-dependent oxygenase superfamily protein	clust_1	NaCl48 CTR	0.635711	Ctrl	Salt	48
itf14g07450	2-oxoglutarate (2OG) and Fe(II)-dependent oxygenase superfamily protein	clust_1	Heat24 CTR	-0.0264702	Ctrl	Heat	24
itf14g07450	2-oxoglutarate (2OG) and Fe(II)-dependent oxygenase superfamily protein	clust_1	Heat48 CTR	-0.0193631	Ctrl	Heat	48
itf14g08380	conserved hypothetical protein	clust_1	Heat48 CTR	-0.00845119	Ctrl	Heat	48
itf14g08380	conserved hypothetical protein	clust_1	Heat24 CTR	0.158986	Ctrl	Heat	24
itf14g08380	conserved hypothetical protein	clust_1	NaCl48 CTR	0.0392948	Ctrl	Salt	48
itf14g08380	conserved hypothetical protein	clust_1	Heat48	-0.737788	Stress	Heat	48
itf14g08380	conserved hypothetical protein	clust_1	Heat24	-0.639507	Stress	Heat	24
itf14g08380	conserved hypothetical protein	clust_1	NaCl24 CTR	0.333061	Ctrl	Salt	24
itf14g08380	conserved hypothetical protein	clust_1	NaCl48	-0.272396	Stress	Salt	48
itf14g08380	conserved hypothetical protein	clust_1	NaCl24	-0.383417	Stress	Salt	24
itf14g12410	NAD(P)-binding Rossmann-fold superfamily protein	clust_1	Heat24	-0.828059	Stress	Heat	24
itf14g12410	NAD(P)-binding Rossmann-fold superfamily protein	clust_1	Heat48	-0.809707	Stress	Heat	48
itf14g12410	NAD(P)-binding Rossmann-fold superfamily protein	clust_1	NaCl24	-0.200201	Stress	Salt	24
itf14g12410	NAD(P)-binding Rossmann-fold superfamily protein	clust_1	NaCl48	-0.124701	Stress	Salt	48
itf14g12410	NAD(P)-binding Rossmann-fold superfamily protein	clust_1	NaCl24 CTR	0.283431	Ctrl	Salt	24
itf14g12410	NAD(P)-binding Rossmann-fold superfamily protein	clust_1	NaCl48 CTR	0.0903431	Ctrl	Salt	48
itf14g12410	NAD(P)-binding Rossmann-fold superfamily protein	clust_1	Heat24 CTR	-0.222107	Ctrl	Heat	24
itf14g12410	NAD(P)-binding Rossmann-fold superfamily protein	clust_1	Heat48 CTR	-0.721947	Ctrl	Heat	48
itf14g13330	Transmembrane amino acid transporter family protein	clust_1	Heat24	-0.767937	Stress	Heat	24
itf14g13330	Transmembrane amino acid transporter family protein	clust_1	Heat48	-0.672946	Stress	Heat	48
itf14g13330	Transmembrane amino acid transporter family protein	clust_1	NaCl24	-0.00801487	Stress	Salt	24
itf14g13330	Transmembrane amino acid transporter family protein	clust_1	NaCl48	0.326188	Stress	Salt	48
itf14g13330	Transmembrane amino acid transporter family protein	clust_1	NaCl24 CTR	-0.390499	Ctrl	Salt	24
itf14g13330	Transmembrane amino acid transporter family protein	clust_1	NaCl48 CTR	0.0243289	Ctrl	Salt	48
itf14g13330	Transmembrane amino acid transporter family protein	clust_1	Heat24 CTR	-0.64888	Ctrl	Heat	24
itf14g13330	Transmembrane amino acid transporter family protein	clust_1	Heat48 CTR	-0.188644	Ctrl	Heat	48
itf14g17360	cell division cycle	clust_1	Heat24	-0.743187	Stress	Heat	24
itf14g17360	cell division cycle	clust_1	Heat48	-0.484278	Stress	Heat	48
itf14g17360	cell division cycle	clust_1	NaCl24	-0.494616	Stress	Salt	24
itf14g17360	cell division cycle	clust_1	NaCl48	-0.303441	Stress	Salt	48
itf14g17360	cell division cycle	clust_1	NaCl24 CTR	-0.0523964	Ctrl	Salt	24
itf14g17360	cell division cycle	clust_1	NaCl48 CTR	-0.16694	Ctrl	Salt	48
itf14g17360	cell division cycle	clust_1	Heat24 CTR	-0.125055	Ctrl	Heat	24
itf14g17360	cell division cycle	clust_1	Heat48 CTR	-0.230742	Ctrl	Heat	48
itf15g03230	Ankyrin repeat family protein	clust_1	Heat24	-0.575748	Stress	Heat	24
itf15g03230	Ankyrin repeat family protein	clust_1	Heat48	-0.637323	Stress	Heat	48
itf15g03230	Ankyrin repeat family protein	clust_1	NaCl24	0.0307904	Stress	Salt	24
itf15g03230	Ankyrin repeat family protein	clust_1	NaCl48	0.237433	Stress	Salt	48
itf15g03230	Ankyrin repeat family protein	clust_1	NaCl24 CTR	-0.408988	Ctrl	Salt	24
itf15g03230	Ankyrin repeat family protein	clust_1	NaCl48 CTR	0.137346	Ctrl	Salt	48
itf15g03230	Ankyrin repeat family protein	clust_1	Heat24 CTR	-0.136034	Ctrl	Heat	24
itf15g03230	Ankyrin repeat family protein	clust_1	Heat48 CTR	-0.227684	Ctrl	Heat	48
itf15g06220	Peroxidase superfamily protein	clust_1	Heat24	-0.615836	Stress	Heat	24
itf15g06220	Peroxidase superfamily protein	clust_1	Heat48	-0.905772	Stress	Heat	48
itf15g06220	Peroxidase superfamily protein	clust_1	NaCl24	-0.535575	Stress	Salt	24
itf15g06220	Peroxidase superfamily protein	clust_1	NaCl48	-0.475479	Stress	Salt	48
itf15g06220	Peroxidase superfamily protein	clust_1	NaCl24 CTR	-0.128481	Ctrl	Salt	24
itf15g06220	Peroxidase superfamily protein	clust_1	NaCl48 CTR	0.364062	Ctrl	Salt	48
itf15g06220	Peroxidase superfamily protein	clust_1	Heat24 CTR	0.14439	Ctrl	Heat	24
itf15g06220	Peroxidase superfamily protein	clust_1	Heat48 CTR	-0.542547	Ctrl	Heat	48
itf15g06530	inflorescence meristem receptor-like kinase	clust_1	Heat24 CTR	0.0723474	Ctrl	Heat	24
itf15g06530	inflorescence meristem receptor-like kinase	clust_1	Heat48 CTR	-0.13878	Ctrl	Heat	48
itf15g06530	inflorescence meristem receptor-like kinase	clust_1	NaCl48 CTR	0.155088	Ctrl	Salt	48
itf15g06530	inflorescence meristem receptor-like kinase	clust_1	Heat24	-0.814443	Stress	Heat	24
itf15g06530	inflorescence meristem receptor-like kinase	clust_1	Heat48	-1.16588	Stress	Heat	48
itf15g06530	inflorescence meristem receptor-like kinase	clust_1	NaCl24	-0.26779	Stress	Salt	24
itf15g06530	inflorescence meristem receptor-like kinase	clust_1	NaCl48	-0.212864	Stress	Salt	48
itf15g06530	inflorescence meristem receptor-like kinase	clust_1	NaCl24 CTR	0.388954	Ctrl	Salt	24
itf15g06570	Pectinacetylesterase family protein	clust_1	Heat24	-0.4778	Stress	Heat	24
itf15g06570	Pectinacetylesterase family protein	clust_1	Heat48	-0.829734	Stress	Heat	48
itf15g06570	Pectinacetylesterase family protein	clust_1	NaCl24	0.047858	Stress	Salt	24
itf15g06570	Pectinacetylesterase family protein	clust_1	NaCl48	0.377345	Stress	Salt	48
itf15g06570	Pectinacetylesterase family protein	clust_1	NaCl24 CTR	0.117773	Ctrl	Salt	24
itf15g06570	Pectinacetylesterase family protein	clust_1	NaCl48 CTR	0.423894	Ctrl	Salt	48
itf15g06570	Pectinacetylesterase family protein	clust_1	Heat24 CTR	-0.330094	Ctrl	Heat	24
itf15g06570	Pectinacetylesterase family protein	clust_1	Heat48 CTR	0.504248	Ctrl	Heat	48
itf15g06930	cell wall-associated kinase	clust_1	Heat24	-0.608995	Stress	Heat	24
itf15g06930	cell wall-associated kinase	clust_1	Heat48	-0.552811	Stress	Heat	48
itf15g06930	cell wall-associated kinase	clust_1	NaCl24	-0.271897	Stress	Salt	24
itf15g06930	cell wall-associated kinase	clust_1	NaCl48	-0.0922025	Stress	Salt	48
itf15g06930	cell wall-associated kinase	clust_1	NaCl24 CTR	-0.0946317	Ctrl	Salt	24
itf15g06930	cell wall-associated kinase	clust_1	NaCl48 CTR	-0.248708	Ctrl	Salt	48
itf15g06930	cell wall-associated kinase	clust_1	Heat24 CTR	-0.147692	Ctrl	Heat	24
itf15g06930	cell wall-associated kinase	clust_1	Heat48 CTR	0.0658604	Ctrl	Heat	48
itf15g08290	ATP binding microtubule motor family protein	clust_1	Heat24	-0.644737	Stress	Heat	24
itf15g08290	ATP binding microtubule motor family protein	clust_1	Heat48	-1.08765	Stress	Heat	48
itf15g08290	ATP binding microtubule motor family protein	clust_1	NaCl24	-0.351667	Stress	Salt	24
itf15g08290	ATP binding microtubule motor family protein	clust_1	NaCl48	-0.156475	Stress	Salt	48
itf15g08290	ATP binding microtubule motor family protein	clust_1	NaCl24 CTR	0.289196	Ctrl	Salt	24
itf15g08290	ATP binding microtubule motor family protein	clust_1	NaCl48 CTR	0.00401886	Ctrl	Salt	48
itf15g08290	ATP binding microtubule motor family protein	clust_1	Heat24 CTR	-0.281074	Ctrl	Heat	24
itf15g08290	ATP binding microtubule motor family protein	clust_1	Heat48 CTR	-0.0824273	Ctrl	Heat	48
itf15g08670	ATP binding microtubule motor family protein	clust_1	Heat24	-0.540575	Stress	Heat	24
itf15g08670	ATP binding microtubule motor family protein	clust_1	Heat48	-0.753127	Stress	Heat	48
itf15g08670	ATP binding microtubule motor family protein	clust_1	NaCl24	-0.20382	Stress	Salt	24
itf15g08670	ATP binding microtubule motor family protein	clust_1	NaCl48	-0.0462186	Stress	Salt	48
itf15g08670	ATP binding microtubule motor family protein	clust_1	NaCl24 CTR	0.507655	Ctrl	Salt	24
itf15g08670	ATP binding microtubule motor family protein	clust_1	NaCl48 CTR	0.130319	Ctrl	Salt	48
itf15g08670	ATP binding microtubule motor family protein	clust_1	Heat24 CTR	3.17e-05	Ctrl	Heat	24
itf15g08670	ATP binding microtubule motor family protein	clust_1	Heat48 CTR	0.123286	Ctrl	Heat	48
itf15g10100	CYCLIN B2;4	clust_1	Heat24	-0.548956	Stress	Heat	24
itf15g10100	CYCLIN B2;4	clust_1	Heat48	-0.392476	Stress	Heat	48
itf15g10100	CYCLIN B2;4	clust_1	NaCl24	-0.0371855	Stress	Salt	24
itf15g10100	CYCLIN B2;4	clust_1	NaCl48	-0.126372	Stress	Salt	48
itf15g10100	CYCLIN B2;4	clust_1	NaCl24 CTR	0.399872	Ctrl	Salt	24
itf15g10100	CYCLIN B2;4	clust_1	NaCl48 CTR	0.295522	Ctrl	Salt	48
itf15g10100	CYCLIN B2;4	clust_1	Heat24 CTR	-0.170675	Ctrl	Heat	24
itf15g10100	CYCLIN B2;4	clust_1	Heat48 CTR	-0.0626949	Ctrl	Heat	48
itf15g11920	P-loop containing nucleoside triphosphate hydrolases superfamily protein	clust_1	Heat24	-0.210895	Stress	Heat	24
itf15g11920	P-loop containing nucleoside triphosphate hydrolases superfamily protein	clust_1	Heat48	-0.157793	Stress	Heat	48
itf15g11920	P-loop containing nucleoside triphosphate hydrolases superfamily protein	clust_1	NaCl24	-0.0193123	Stress	Salt	24
itf15g11920	P-loop containing nucleoside triphosphate hydrolases superfamily protein	clust_1	NaCl48	0.0213832	Stress	Salt	48
itf15g11920	P-loop containing nucleoside triphosphate hydrolases superfamily protein	clust_1	NaCl24 CTR	0.505804	Ctrl	Salt	24
itf15g11920	P-loop containing nucleoside triphosphate hydrolases superfamily protein	clust_1	NaCl48 CTR	0.238508	Ctrl	Salt	48
itf15g11920	P-loop containing nucleoside triphosphate hydrolases superfamily protein	clust_1	Heat24 CTR	0.180029	Ctrl	Heat	24
itf15g11920	P-loop containing nucleoside triphosphate hydrolases superfamily protein	clust_1	Heat48 CTR	0.0775361	Ctrl	Heat	48
itf15g18040	cytochrome P450, family 71, subfamily B, polypeptide	clust_1	Heat24	-0.645237	Stress	Heat	24
itf15g18040	cytochrome P450, family 71, subfamily B, polypeptide	clust_1	Heat48	-0.57684	Stress	Heat	48
itf15g18040	cytochrome P450, family 71, subfamily B, polypeptide	clust_1	NaCl24	-0.158765	Stress	Salt	24
itf15g18040	cytochrome P450, family 71, subfamily B, polypeptide	clust_1	NaCl48	0.100625	Stress	Salt	48
itf15g18040	cytochrome P450, family 71, subfamily B, polypeptide	clust_1	NaCl24 CTR	0.23718	Ctrl	Salt	24
itf15g18040	cytochrome P450, family 71, subfamily B, polypeptide	clust_1	NaCl48 CTR	0.228525	Ctrl	Salt	48
itf15g18040	cytochrome P450, family 71, subfamily B, polypeptide	clust_1	Heat24 CTR	-0.725914	Ctrl	Heat	24
itf15g18040	cytochrome P450, family 71, subfamily B, polypeptide	clust_1	Heat48 CTR	-0.411351	Ctrl	Heat	48
itf15g18620	S-adenosyl-L-methionine-dependent methyltransferases superfamily protein	clust_1	Heat24	-0.376882	Stress	Heat	24
itf15g18620	S-adenosyl-L-methionine-dependent methyltransferases superfamily protein	clust_1	Heat48	-0.695422	Stress	Heat	48
itf15g18620	S-adenosyl-L-methionine-dependent methyltransferases superfamily protein	clust_1	NaCl24	0.105214	Stress	Salt	24
itf15g18620	S-adenosyl-L-methionine-dependent methyltransferases superfamily protein	clust_1	NaCl48	0.178522	Stress	Salt	48
itf15g18620	S-adenosyl-L-methionine-dependent methyltransferases superfamily protein	clust_1	NaCl24 CTR	0.0926841	Ctrl	Salt	24
itf15g18620	S-adenosyl-L-methionine-dependent methyltransferases superfamily protein	clust_1	NaCl48 CTR	0.448921	Ctrl	Salt	48
itf15g18620	S-adenosyl-L-methionine-dependent methyltransferases superfamily protein	clust_1	Heat24 CTR	-0.418596	Ctrl	Heat	24
itf15g18620	S-adenosyl-L-methionine-dependent methyltransferases superfamily protein	clust_1	Heat48 CTR	-0.43499	Ctrl	Heat	48
itf15g21010	phosphofructokinase	clust_1	Heat24	-0.54708	Stress	Heat	24
itf15g21010	phosphofructokinase	clust_1	Heat48	-0.745324	Stress	Heat	48
itf15g21010	phosphofructokinase	clust_1	NaCl24	-0.479336	Stress	Salt	24
itf15g21010	phosphofructokinase	clust_1	NaCl48	-0.232174	Stress	Salt	48
itf15g21010	phosphofructokinase	clust_1	NaCl24 CTR	-0.195556	Ctrl	Salt	24
itf15g21010	phosphofructokinase	clust_1	NaCl48 CTR	-0.167683	Ctrl	Salt	48
itf15g21010	phosphofructokinase	clust_1	Heat24 CTR	-0.383013	Ctrl	Heat	24
itf15g21010	phosphofructokinase	clust_1	Heat48 CTR	-0.00422174	Ctrl	Heat	48
itf15g23260	Nucleotide-diphospho-sugar transferase family protein	clust_1	Heat24	-0.444017	Stress	Heat	24
itf15g23260	Nucleotide-diphospho-sugar transferase family protein	clust_1	Heat48	-0.750832	Stress	Heat	48
itf15g23260	Nucleotide-diphospho-sugar transferase family protein	clust_1	NaCl24	-0.605441	Stress	Salt	24
itf15g23260	Nucleotide-diphospho-sugar transferase family protein	clust_1	NaCl48	-0.1223	Stress	Salt	48
itf15g23260	Nucleotide-diphospho-sugar transferase family protein	clust_1	NaCl24 CTR	-0.158909	Ctrl	Salt	24
itf15g23260	Nucleotide-diphospho-sugar transferase family protein	clust_1	NaCl48 CTR	-0.165198	Ctrl	Salt	48
itf15g23260	Nucleotide-diphospho-sugar transferase family protein	clust_1	Heat24 CTR	-0.319881	Ctrl	Heat	24
itf15g23260	Nucleotide-diphospho-sugar transferase family protein	clust_1	Heat48 CTR	-0.152258	Ctrl	Heat	48
itf00g13100	hypothetical protein	clust_10	Heat24	-0.547486	Stress	Heat	24
itf00g13100	hypothetical protein	clust_10	Heat48	-0.681742	Stress	Heat	48
itf00g13100	hypothetical protein	clust_10	NaCl24	0.56638	Stress	Salt	24
itf00g13100	hypothetical protein	clust_10	NaCl48	0.476779	Stress	Salt	48
itf00g13100	hypothetical protein	clust_10	NaCl24 CTR	-0.0384035	Ctrl	Salt	24
itf00g13100	hypothetical protein	clust_10	NaCl48 CTR	0.0595176	Ctrl	Salt	48
itf00g13100	hypothetical protein	clust_10	Heat24 CTR	-0.771488	Ctrl	Heat	24
itf00g13100	hypothetical protein	clust_10	Heat48 CTR	-0.382651	Ctrl	Heat	48
itf00g13100	hypothetical protein	clust_10	Heat24	-0.547486	Stress	Heat	24
itf00g13100	hypothetical protein	clust_10	Heat48	-0.681742	Stress	Heat	48
itf00g13100	hypothetical protein	clust_10	NaCl24	0.56638	Stress	Salt	24
itf00g13100	hypothetical protein	clust_10	NaCl48	0.476779	Stress	Salt	48
itf00g13100	hypothetical protein	clust_10	NaCl24 CTR	-0.0384035	Ctrl	Salt	24
itf00g13100	hypothetical protein	clust_10	NaCl48 CTR	0.0595176	Ctrl	Salt	48
itf00g13100	hypothetical protein	clust_10	Heat24 CTR	-0.771488	Ctrl	Heat	24
itf00g13100	hypothetical protein	clust_10	Heat48 CTR	-0.382651	Ctrl	Heat	48
itf00g24250	hypothetical protein	clust_10	Heat24	-0.609375	Stress	Heat	24
itf00g24250	hypothetical protein	clust_10	Heat48	-0.694607	Stress	Heat	48
itf00g24250	hypothetical protein	clust_10	NaCl24	0.275317	Stress	Salt	24
itf00g24250	hypothetical protein	clust_10	NaCl48	0.272133	Stress	Salt	48
itf00g24250	hypothetical protein	clust_10	NaCl24 CTR	0.110418	Ctrl	Salt	24
itf00g24250	hypothetical protein	clust_10	NaCl48 CTR	0.144698	Ctrl	Salt	48
itf00g24250	hypothetical protein	clust_10	Heat24 CTR	-0.877881	Ctrl	Heat	24
itf00g24250	hypothetical protein	clust_10	Heat48 CTR	-0.598489	Ctrl	Heat	48
itf00g29250	cytochrome P450, family 714, subfamily A, polypeptide	clust_10	Heat24	-0.310055	Stress	Heat	24
itf00g29250	cytochrome P450, family 714, subfamily A, polypeptide	clust_10	Heat48	-0.479787	Stress	Heat	48
itf00g29250	cytochrome P450, family 714, subfamily A, polypeptide	clust_10	NaCl24	0.0172624	Stress	Salt	24
itf00g29250	cytochrome P450, family 714, subfamily A, polypeptide	clust_10	NaCl48	0.244357	Stress	Salt	48
itf00g29250	cytochrome P450, family 714, subfamily A, polypeptide	clust_10	NaCl24 CTR	0.8191	Ctrl	Salt	24
itf00g29250	cytochrome P450, family 714, subfamily A, polypeptide	clust_10	NaCl48 CTR	0.881348	Ctrl	Salt	48
itf00g29250	cytochrome P450, family 714, subfamily A, polypeptide	clust_10	Heat24 CTR	-0.740038	Ctrl	Heat	24
itf00g29250	cytochrome P450, family 714, subfamily A, polypeptide	clust_10	Heat48 CTR	-0.336609	Ctrl	Heat	48
itf00g32090	elicitor-activated gene 3-2	clust_10	Heat24	-0.782582	Stress	Heat	24
itf00g32090	elicitor-activated gene 3-2	clust_10	Heat48	-1.06864	Stress	Heat	48
itf00g32090	elicitor-activated gene 3-2	clust_10	NaCl24	0.366147	Stress	Salt	24
itf00g32090	elicitor-activated gene 3-2	clust_10	NaCl48	0.66394	Stress	Salt	48
itf00g32090	elicitor-activated gene 3-2	clust_10	NaCl24 CTR	0.772363	Ctrl	Salt	24
itf00g32090	elicitor-activated gene 3-2	clust_10	NaCl48 CTR	0.995393	Ctrl	Salt	48
itf00g32090	elicitor-activated gene 3-2	clust_10	Heat24 CTR	-0.527257	Ctrl	Heat	24
itf00g32090	elicitor-activated gene 3-2	clust_10	Heat48 CTR	-0.424825	Ctrl	Heat	48
itf01g01870	Kunitz family trypsin and protease inhibitor protein	clust_10	Heat24	-0.74456	Stress	Heat	24
itf01g01870	Kunitz family trypsin and protease inhibitor protein	clust_10	Heat48	-0.56582	Stress	Heat	48
itf01g01870	Kunitz family trypsin and protease inhibitor protein	clust_10	NaCl24	1.37909	Stress	Salt	24
itf01g01870	Kunitz family trypsin and protease inhibitor protein	clust_10	NaCl48	0.235852	Stress	Salt	48
itf01g01870	Kunitz family trypsin and protease inhibitor protein	clust_10	NaCl24 CTR	-0.178696	Ctrl	Salt	24
itf01g01870	Kunitz family trypsin and protease inhibitor protein	clust_10	NaCl48 CTR	0.708546	Ctrl	Salt	48
itf01g01870	Kunitz family trypsin and protease inhibitor protein	clust_10	Heat24 CTR	-0.975071	Ctrl	Heat	24
itf01g01870	Kunitz family trypsin and protease inhibitor protein	clust_10	Heat48 CTR	-0.628179	Ctrl	Heat	48
itf01g01870	Kunitz family trypsin and protease inhibitor protein	clust_10	Heat24	-0.74456	Stress	Heat	24
itf01g01870	Kunitz family trypsin and protease inhibitor protein	clust_10	Heat48	-0.56582	Stress	Heat	48
itf01g01870	Kunitz family trypsin and protease inhibitor protein	clust_10	NaCl24	1.37909	Stress	Salt	24
itf01g01870	Kunitz family trypsin and protease inhibitor protein	clust_10	NaCl48	0.235852	Stress	Salt	48
itf01g01870	Kunitz family trypsin and protease inhibitor protein	clust_10	NaCl24 CTR	-0.178696	Ctrl	Salt	24
itf01g01870	Kunitz family trypsin and protease inhibitor protein	clust_10	NaCl48 CTR	0.708546	Ctrl	Salt	48
itf01g01870	Kunitz family trypsin and protease inhibitor protein	clust_10	Heat24 CTR	-0.975071	Ctrl	Heat	24
itf01g01870	Kunitz family trypsin and protease inhibitor protein	clust_10	Heat48 CTR	-0.628179	Ctrl	Heat	48
itf01g02500	O-methyltransferase	clust_10	Heat24	-1.08062	Stress	Heat	24
itf01g02500	O-methyltransferase	clust_10	Heat48	-1.02607	Stress	Heat	48
itf01g02500	O-methyltransferase	clust_10	NaCl24	0.466981	Stress	Salt	24
itf01g02500	O-methyltransferase	clust_10	NaCl48	0.275208	Stress	Salt	48
itf01g02500	O-methyltransferase	clust_10	NaCl24 CTR	-0.291319	Ctrl	Salt	24
itf01g02500	O-methyltransferase	clust_10	NaCl48 CTR	-0.117774	Ctrl	Salt	48
itf01g02500	O-methyltransferase	clust_10	Heat24 CTR	-0.810592	Ctrl	Heat	24
itf01g02500	O-methyltransferase	clust_10	Heat48 CTR	-0.343409	Ctrl	Heat	48
itf01g02500	O-methyltransferase	clust_10	Heat24	-1.08062	Stress	Heat	24
itf01g02500	O-methyltransferase	clust_10	Heat48	-1.02607	Stress	Heat	48
itf01g02500	O-methyltransferase	clust_10	NaCl24	0.466981	Stress	Salt	24
itf01g02500	O-methyltransferase	clust_10	NaCl48	0.275208	Stress	Salt	48
itf01g02500	O-methyltransferase	clust_10	NaCl24 CTR	-0.291319	Ctrl	Salt	24
itf01g02500	O-methyltransferase	clust_10	NaCl48 CTR	-0.117774	Ctrl	Salt	48
itf01g02500	O-methyltransferase	clust_10	Heat24 CTR	-0.810592	Ctrl	Heat	24
itf01g02500	O-methyltransferase	clust_10	Heat48 CTR	-0.343409	Ctrl	Heat	48
itf01g16370	ankyrin	clust_10	Heat24	-0.694464	Stress	Heat	24
itf01g16370	ankyrin	clust_10	Heat48	-0.660533	Stress	Heat	48
itf01g16370	ankyrin	clust_10	NaCl24	0.502058	Stress	Salt	24
itf01g16370	ankyrin	clust_10	NaCl48	0.76956	Stress	Salt	48
itf01g16370	ankyrin	clust_10	NaCl24 CTR	0.411466	Ctrl	Salt	24
itf01g16370	ankyrin	clust_10	NaCl48 CTR	0.624189	Ctrl	Salt	48
itf01g16370	ankyrin	clust_10	Heat24 CTR	-0.691621	Ctrl	Heat	24
itf01g16370	ankyrin	clust_10	Heat48 CTR	-0.203513	Ctrl	Heat	48
itf01g18610	Adenine nucleotide alpha hydrolases-like superfamily protein	clust_10	Heat24	-0.307253	Stress	Heat	24
itf01g18610	Adenine nucleotide alpha hydrolases-like superfamily protein	clust_10	Heat48	-0.228305	Stress	Heat	48
itf01g18610	Adenine nucleotide alpha hydrolases-like superfamily protein	clust_10	NaCl24	0.556986	Stress	Salt	24
itf01g18610	Adenine nucleotide alpha hydrolases-like superfamily protein	clust_10	NaCl48	0.619414	Stress	Salt	48
itf01g18610	Adenine nucleotide alpha hydrolases-like superfamily protein	clust_10	NaCl24 CTR	0.398222	Ctrl	Salt	24
itf01g18610	Adenine nucleotide alpha hydrolases-like superfamily protein	clust_10	NaCl48 CTR	0.696579	Ctrl	Salt	48
itf01g18610	Adenine nucleotide alpha hydrolases-like superfamily protein	clust_10	Heat24 CTR	-0.396446	Ctrl	Heat	24
itf01g18610	Adenine nucleotide alpha hydrolases-like superfamily protein	clust_10	Heat48 CTR	-0.511354	Ctrl	Heat	48
itf01g21990	hypothetical protein	clust_10	Heat24	-0.73592	Stress	Heat	24
itf01g21990	hypothetical protein	clust_10	Heat48	-0.630438	Stress	Heat	48
itf01g21990	hypothetical protein	clust_10	NaCl24	0.19028	Stress	Salt	24
itf01g21990	hypothetical protein	clust_10	NaCl48	0.428204	Stress	Salt	48
itf01g21990	hypothetical protein	clust_10	NaCl24 CTR	0.359581	Ctrl	Salt	24
itf01g21990	hypothetical protein	clust_10	NaCl48 CTR	0.651045	Ctrl	Salt	48
itf01g21990	hypothetical protein	clust_10	Heat24 CTR	-0.112053	Ctrl	Heat	24
itf01g21990	hypothetical protein	clust_10	Heat48 CTR	-0.356247	Ctrl	Heat	48
itf01g33330	hypothetical protein	clust_10	Heat24	-0.730967	Stress	Heat	24
itf01g33330	hypothetical protein	clust_10	Heat48	-0.699225	Stress	Heat	48
itf01g33330	hypothetical protein	clust_10	NaCl24	0.137684	Stress	Salt	24
itf01g33330	hypothetical protein	clust_10	NaCl48	1.10381	Stress	Salt	48
itf01g33330	hypothetical protein	clust_10	NaCl24 CTR	0.1289	Ctrl	Salt	24
itf01g33330	hypothetical protein	clust_10	NaCl48 CTR	0.867615	Ctrl	Salt	48
itf01g33330	hypothetical protein	clust_10	Heat24 CTR	-0.339947	Ctrl	Heat	24
itf01g33330	hypothetical protein	clust_10	Heat48 CTR	-0.286848	Ctrl	Heat	48
itf01g33890	serine carboxypeptidase-like	clust_10	Heat24	-0.7093	Stress	Heat	24
itf01g33890	serine carboxypeptidase-like	clust_10	Heat48	-0.829161	Stress	Heat	48
itf01g33890	serine carboxypeptidase-like	clust_10	NaCl24	0.447039	Stress	Salt	24
itf01g33890	serine carboxypeptidase-like	clust_10	NaCl48	0.646374	Stress	Salt	48
itf01g33890	serine carboxypeptidase-like	clust_10	NaCl24 CTR	0.233541	Ctrl	Salt	24
itf01g33890	serine carboxypeptidase-like	clust_10	NaCl48 CTR	0.579692	Ctrl	Salt	48
itf01g33890	serine carboxypeptidase-like	clust_10	Heat24 CTR	-0.438004	Ctrl	Heat	24
itf01g33890	serine carboxypeptidase-like	clust_10	Heat48 CTR	-0.233082	Ctrl	Heat	48
itf02g05180	Trypsin and protease inhibitor domain containing protein	clust_10	Heat24	-0.842107	Stress	Heat	24
itf02g05180	Trypsin and protease inhibitor domain containing protein	clust_10	Heat48	-0.451436	Stress	Heat	48
itf02g05180	Trypsin and protease inhibitor domain containing protein	clust_10	NaCl24	0.236738	Stress	Salt	24
itf02g05180	Trypsin and protease inhibitor domain containing protein	clust_10	NaCl48	0.274288	Stress	Salt	48
itf02g05180	Trypsin and protease inhibitor domain containing protein	clust_10	NaCl24 CTR	0.39661	Ctrl	Salt	24
itf02g05180	Trypsin and protease inhibitor domain containing protein	clust_10	NaCl48 CTR	0.383219	Ctrl	Salt	48
itf02g05180	Trypsin and protease inhibitor domain containing protein	clust_10	Heat24 CTR	-0.730178	Ctrl	Heat	24
itf02g05180	Trypsin and protease inhibitor domain containing protein	clust_10	Heat48 CTR	-0.134825	Ctrl	Heat	48
itf02g08780	Tryptophan/tyrosine permease	clust_10	Heat24	-0.982444	Stress	Heat	24
itf02g08780	Tryptophan/tyrosine permease	clust_10	Heat48	-0.87762	Stress	Heat	48
itf02g08780	Tryptophan/tyrosine permease	clust_10	NaCl24	0.458415	Stress	Salt	24
itf02g08780	Tryptophan/tyrosine permease	clust_10	NaCl48	0.512539	Stress	Salt	48
itf02g08780	Tryptophan/tyrosine permease	clust_10	NaCl24 CTR	-0.190481	Ctrl	Salt	24
itf02g08780	Tryptophan/tyrosine permease	clust_10	NaCl48 CTR	-0.124602	Ctrl	Salt	48
itf02g08780	Tryptophan/tyrosine permease	clust_10	Heat24 CTR	-1.11827	Ctrl	Heat	24
itf02g08780	Tryptophan/tyrosine permease	clust_10	Heat48 CTR	-1.41726	Ctrl	Heat	48
itf02g08780	Tryptophan/tyrosine permease	clust_10	Heat24	-0.982444	Stress	Heat	24
itf02g08780	Tryptophan/tyrosine permease	clust_10	Heat48	-0.87762	Stress	Heat	48
itf02g08780	Tryptophan/tyrosine permease	clust_10	NaCl24	0.458415	Stress	Salt	24
itf02g08780	Tryptophan/tyrosine permease	clust_10	NaCl48	0.512539	Stress	Salt	48
itf02g08780	Tryptophan/tyrosine permease	clust_10	NaCl24 CTR	-0.190481	Ctrl	Salt	24
itf02g08780	Tryptophan/tyrosine permease	clust_10	NaCl48 CTR	-0.124602	Ctrl	Salt	48
itf02g08780	Tryptophan/tyrosine permease	clust_10	Heat24 CTR	-1.11827	Ctrl	Heat	24
itf02g08780	Tryptophan/tyrosine permease	clust_10	Heat48 CTR	-1.41726	Ctrl	Heat	48
itf02g27150	blue-copper-binding protein	clust_10	Heat24	-0.387016	Stress	Heat	24
itf02g27150	blue-copper-binding protein	clust_10	Heat48	-0.912394	Stress	Heat	48
itf02g27150	blue-copper-binding protein	clust_10	NaCl24	0.0869597	Stress	Salt	24
itf02g27150	blue-copper-binding protein	clust_10	NaCl48	0.429812	Stress	Salt	48
itf02g27150	blue-copper-binding protein	clust_10	NaCl24 CTR	0.256765	Ctrl	Salt	24
itf02g27150	blue-copper-binding protein	clust_10	NaCl48 CTR	0.680239	Ctrl	Salt	48
itf02g27150	blue-copper-binding protein	clust_10	Heat24 CTR	-0.592038	Ctrl	Heat	24
itf02g27150	blue-copper-binding protein	clust_10	Heat48 CTR	-0.431107	Ctrl	Heat	48
itf03g05950	Disease resistance-responsive (dirigent-like protein) family protein	clust_10	Heat24	-0.486648	Stress	Heat	24
itf03g05950	Disease resistance-responsive (dirigent-like protein) family protein	clust_10	Heat48	-0.919469	Stress	Heat	48
itf03g05950	Disease resistance-responsive (dirigent-like protein) family protein	clust_10	NaCl24	0.33891	Stress	Salt	24
itf03g05950	Disease resistance-responsive (dirigent-like protein) family protein	clust_10	NaCl48	0.407149	Stress	Salt	48
itf03g05950	Disease resistance-responsive (dirigent-like protein) family protein	clust_10	NaCl24 CTR	0.446238	Ctrl	Salt	24
itf03g05950	Disease resistance-responsive (dirigent-like protein) family protein	clust_10	NaCl48 CTR	0.661399	Ctrl	Salt	48
itf03g05950	Disease resistance-responsive (dirigent-like protein) family protein	clust_10	Heat24 CTR	-0.0913012	Ctrl	Heat	24
itf03g05950	Disease resistance-responsive (dirigent-like protein) family protein	clust_10	Heat48 CTR	-0.757574	Ctrl	Heat	48
itf03g06790	Major facilitator superfamily protein	clust_10	Heat24	-0.846928	Stress	Heat	24
itf03g06790	Major facilitator superfamily protein	clust_10	Heat48	-0.716772	Stress	Heat	48
itf03g06790	Major facilitator superfamily protein	clust_10	NaCl24	0.824268	Stress	Salt	24
itf03g06790	Major facilitator superfamily protein	clust_10	NaCl48	0.850257	Stress	Salt	48
itf03g06790	Major facilitator superfamily protein	clust_10	NaCl24 CTR	0.217617	Ctrl	Salt	24
itf03g06790	Major facilitator superfamily protein	clust_10	NaCl48 CTR	0.657121	Ctrl	Salt	48
itf03g06790	Major facilitator superfamily protein	clust_10	Heat24 CTR	-0.801811	Ctrl	Heat	24
itf03g06790	Major facilitator superfamily protein	clust_10	Heat48 CTR	-1.24289	Ctrl	Heat	48
itf03g11430	WRKY DNA-binding protein	clust_10	Heat24 CTR	-0.470898	Ctrl	Heat	24	WRKY	transcription factor
itf03g11430	WRKY DNA-binding protein	clust_10	NaCl48	0.379416	Stress	Salt	48	WRKY	transcription factor
itf03g11430	WRKY DNA-binding protein	clust_10	NaCl24 CTR	-0.246633	Ctrl	Salt	24	WRKY	transcription factor
itf03g11430	WRKY DNA-binding protein	clust_10	Heat48 CTR	-0.283866	Ctrl	Heat	48	WRKY	transcription factor
itf03g11430	WRKY DNA-binding protein	clust_10	NaCl24	0.351971	Stress	Salt	24	WRKY	transcription factor
itf03g11430	WRKY DNA-binding protein	clust_10	NaCl48 CTR	0.195151	Ctrl	Salt	48	WRKY	transcription factor
itf03g11430	WRKY DNA-binding protein	clust_10	Heat48	-0.70063	Stress	Heat	48	WRKY	transcription factor
itf03g11430	WRKY DNA-binding protein	clust_10	Heat24	-0.821393	Stress	Heat	24	WRKY	transcription factor
itf03g20110	Lactoylglutathione lyase / glyoxalase I family protein	clust_10	Heat24	-0.611247	Stress	Heat	24
itf03g20110	Lactoylglutathione lyase / glyoxalase I family protein	clust_10	Heat48	-0.381217	Stress	Heat	48
itf03g20110	Lactoylglutathione lyase / glyoxalase I family protein	clust_10	NaCl24	0.558469	Stress	Salt	24
itf03g20110	Lactoylglutathione lyase / glyoxalase I family protein	clust_10	NaCl48	1.2759	Stress	Salt	48
itf03g20110	Lactoylglutathione lyase / glyoxalase I family protein	clust_10	NaCl24 CTR	0.306547	Ctrl	Salt	24
itf03g20110	Lactoylglutathione lyase / glyoxalase I family protein	clust_10	NaCl48 CTR	0.827618	Ctrl	Salt	48
itf03g20110	Lactoylglutathione lyase / glyoxalase I family protein	clust_10	Heat24 CTR	-0.459206	Ctrl	Heat	24
itf03g20110	Lactoylglutathione lyase / glyoxalase I family protein	clust_10	Heat48 CTR	-0.0580427	Ctrl	Heat	48
itf03g20110	Lactoylglutathione lyase / glyoxalase I family protein	clust_10	Heat24	-0.611247	Stress	Heat	24
itf03g20110	Lactoylglutathione lyase / glyoxalase I family protein	clust_10	Heat48	-0.381217	Stress	Heat	48
itf03g20110	Lactoylglutathione lyase / glyoxalase I family protein	clust_10	NaCl24	0.558469	Stress	Salt	24
itf03g20110	Lactoylglutathione lyase / glyoxalase I family protein	clust_10	NaCl48	1.2759	Stress	Salt	48
itf03g20110	Lactoylglutathione lyase / glyoxalase I family protein	clust_10	NaCl24 CTR	0.306547	Ctrl	Salt	24
itf03g20110	Lactoylglutathione lyase / glyoxalase I family protein	clust_10	NaCl48 CTR	0.827618	Ctrl	Salt	48
itf03g20110	Lactoylglutathione lyase / glyoxalase I family protein	clust_10	Heat24 CTR	-0.459206	Ctrl	Heat	24
itf03g20110	Lactoylglutathione lyase / glyoxalase I family protein	clust_10	Heat48 CTR	-0.0580427	Ctrl	Heat	48
itf03g24950	Protein kinase superfamily protein	clust_10	Heat24	-0.429978	Stress	Heat	24
itf03g24950	Protein kinase superfamily protein	clust_10	Heat48	-0.664097	Stress	Heat	48
itf03g24950	Protein kinase superfamily protein	clust_10	NaCl24	0.518931	Stress	Salt	24
itf03g24950	Protein kinase superfamily protein	clust_10	NaCl48	0.633529	Stress	Salt	48
itf03g24950	Protein kinase superfamily protein	clust_10	NaCl24 CTR	0.169883	Ctrl	Salt	24
itf03g24950	Protein kinase superfamily protein	clust_10	NaCl48 CTR	0.420311	Ctrl	Salt	48
itf03g24950	Protein kinase superfamily protein	clust_10	Heat24 CTR	-0.360162	Ctrl	Heat	24
itf03g24950	Protein kinase superfamily protein	clust_10	Heat48 CTR	-0.326291	Ctrl	Heat	48
itf03g26150	pseudo-response regulator	clust_10	NaCl48	0.583838	Stress	Salt	48	Others	transcriptiol regulator
itf03g26150	pseudo-response regulator	clust_10	NaCl24 CTR	0.562503	Ctrl	Salt	24	Others	transcriptiol regulator
itf03g26150	pseudo-response regulator	clust_10	Heat48	-0.648038	Stress	Heat	48	Others	transcriptiol regulator
itf03g26150	pseudo-response regulator	clust_10	NaCl24	0.641651	Stress	Salt	24	Others	transcriptiol regulator
itf03g26150	pseudo-response regulator	clust_10	Heat24	-0.900987	Stress	Heat	24	Others	transcriptiol regulator
itf03g26150	pseudo-response regulator	clust_10	NaCl48 CTR	0.470678	Ctrl	Salt	48	Others	transcriptiol regulator
itf03g26150	pseudo-response regulator	clust_10	Heat24 CTR	-0.511299	Ctrl	Heat	24	Others	transcriptiol regulator
itf03g26150	pseudo-response regulator	clust_10	Heat48 CTR	-0.577704	Ctrl	Heat	48	Others	transcriptiol regulator
itf04g12140	Glycosyl hydrolase superfamily protein	clust_10	Heat24	-0.517824	Stress	Heat	24
itf04g12140	Glycosyl hydrolase superfamily protein	clust_10	Heat48	-0.743473	Stress	Heat	48
itf04g12140	Glycosyl hydrolase superfamily protein	clust_10	NaCl24	0.698216	Stress	Salt	24
itf04g12140	Glycosyl hydrolase superfamily protein	clust_10	NaCl48	0.662174	Stress	Salt	48
itf04g12140	Glycosyl hydrolase superfamily protein	clust_10	NaCl24 CTR	0.311584	Ctrl	Salt	24
itf04g12140	Glycosyl hydrolase superfamily protein	clust_10	NaCl48 CTR	0.885455	Ctrl	Salt	48
itf04g12140	Glycosyl hydrolase superfamily protein	clust_10	Heat24 CTR	-0.471759	Ctrl	Heat	24
itf04g12140	Glycosyl hydrolase superfamily protein	clust_10	Heat48 CTR	-0.581613	Ctrl	Heat	48
itf04g12690	hypothetical protein	clust_10	Heat24	-0.875997	Stress	Heat	24
itf04g12690	hypothetical protein	clust_10	Heat48	-0.606587	Stress	Heat	48
itf04g12690	hypothetical protein	clust_10	NaCl24	0.200367	Stress	Salt	24
itf04g12690	hypothetical protein	clust_10	NaCl48	0.640676	Stress	Salt	48
itf04g12690	hypothetical protein	clust_10	NaCl24 CTR	0.59025	Ctrl	Salt	24
itf04g12690	hypothetical protein	clust_10	NaCl48 CTR	0.382242	Ctrl	Salt	48
itf04g12690	hypothetical protein	clust_10	Heat24 CTR	-0.774559	Ctrl	Heat	24
itf04g12690	hypothetical protein	clust_10	Heat48 CTR	-0.121817	Ctrl	Heat	48
itf04g19510	cytochrome P450, family 716, subfamily A, polypeptide	clust_10	Heat24	-0.787781	Stress	Heat	24
itf04g19510	cytochrome P450, family 716, subfamily A, polypeptide	clust_10	Heat48	-0.88263	Stress	Heat	48
itf04g19510	cytochrome P450, family 716, subfamily A, polypeptide	clust_10	NaCl24	0.0457309	Stress	Salt	24
itf04g19510	cytochrome P450, family 716, subfamily A, polypeptide	clust_10	NaCl48	0.177798	Stress	Salt	48
itf04g19510	cytochrome P450, family 716, subfamily A, polypeptide	clust_10	NaCl24 CTR	0.276643	Ctrl	Salt	24
itf04g19510	cytochrome P450, family 716, subfamily A, polypeptide	clust_10	NaCl48 CTR	0.306783	Ctrl	Salt	48
itf04g19510	cytochrome P450, family 716, subfamily A, polypeptide	clust_10	Heat24 CTR	-0.993245	Ctrl	Heat	24
itf04g19510	cytochrome P450, family 716, subfamily A, polypeptide	clust_10	Heat48 CTR	-0.528076	Ctrl	Heat	48
itf05g00370	wall associated kinase	clust_10	Heat24	-0.447053	Stress	Heat	24
itf05g00370	wall associated kinase	clust_10	Heat48	-0.257702	Stress	Heat	48
itf05g00370	wall associated kinase	clust_10	NaCl24	0.577122	Stress	Salt	24
itf05g00370	wall associated kinase	clust_10	NaCl48	0.708362	Stress	Salt	48
itf05g00370	wall associated kinase	clust_10	NaCl24 CTR	0.376624	Ctrl	Salt	24
itf05g00370	wall associated kinase	clust_10	NaCl48 CTR	0.625012	Ctrl	Salt	48
itf05g00370	wall associated kinase	clust_10	Heat24 CTR	-0.612315	Ctrl	Heat	24
itf05g00370	wall associated kinase	clust_10	Heat48 CTR	-0.0166754	Ctrl	Heat	48
itf05g00430	wall associated kinase	clust_10	Heat24	-0.380627	Stress	Heat	24
itf05g00430	wall associated kinase	clust_10	Heat48	-0.101564	Stress	Heat	48
itf05g00430	wall associated kinase	clust_10	NaCl24	0.709172	Stress	Salt	24
itf05g00430	wall associated kinase	clust_10	NaCl48	0.728998	Stress	Salt	48
itf05g00430	wall associated kinase	clust_10	NaCl24 CTR	1.09739	Ctrl	Salt	24
itf05g00430	wall associated kinase	clust_10	NaCl48 CTR	0.887845	Ctrl	Salt	48
itf05g00430	wall associated kinase	clust_10	Heat24 CTR	-0.787889	Ctrl	Heat	24
itf05g00430	wall associated kinase	clust_10	Heat48 CTR	-0.201406	Ctrl	Heat	48
itf05g01910	cytochrome P450, family 716, subfamily A, polypeptide	clust_10	Heat24	-0.725594	Stress	Heat	24
itf05g01910	cytochrome P450, family 716, subfamily A, polypeptide	clust_10	Heat48	-0.536511	Stress	Heat	48
itf05g01910	cytochrome P450, family 716, subfamily A, polypeptide	clust_10	NaCl24	-0.177304	Stress	Salt	24
itf05g01910	cytochrome P450, family 716, subfamily A, polypeptide	clust_10	NaCl48	-0.0780209	Stress	Salt	48
itf05g01910	cytochrome P450, family 716, subfamily A, polypeptide	clust_10	NaCl24 CTR	0.696815	Ctrl	Salt	24
itf05g01910	cytochrome P450, family 716, subfamily A, polypeptide	clust_10	NaCl48 CTR	0.750462	Ctrl	Salt	48
itf05g01910	cytochrome P450, family 716, subfamily A, polypeptide	clust_10	Heat24 CTR	-0.701711	Ctrl	Heat	24
itf05g01910	cytochrome P450, family 716, subfamily A, polypeptide	clust_10	Heat48 CTR	-0.50347	Ctrl	Heat	48
itf05g02790	S-adenosyl-L-methionine-dependent methyltransferases superfamily protein	clust_10	Heat24	-1.02912	Stress	Heat	24
itf05g02790	S-adenosyl-L-methionine-dependent methyltransferases superfamily protein	clust_10	Heat48	-1.20536	Stress	Heat	48
itf05g02790	S-adenosyl-L-methionine-dependent methyltransferases superfamily protein	clust_10	NaCl24	0.323128	Stress	Salt	24
itf05g02790	S-adenosyl-L-methionine-dependent methyltransferases superfamily protein	clust_10	NaCl48	0.26135	Stress	Salt	48
itf05g02790	S-adenosyl-L-methionine-dependent methyltransferases superfamily protein	clust_10	NaCl24 CTR	-0.0162947	Ctrl	Salt	24
itf05g02790	S-adenosyl-L-methionine-dependent methyltransferases superfamily protein	clust_10	NaCl48 CTR	0.0321176	Ctrl	Salt	48
itf05g02790	S-adenosyl-L-methionine-dependent methyltransferases superfamily protein	clust_10	Heat24 CTR	-1.00044	Ctrl	Heat	24
itf05g02790	S-adenosyl-L-methionine-dependent methyltransferases superfamily protein	clust_10	Heat48 CTR	-1.0016	Ctrl	Heat	48
itf05g04890	alpha/beta-Hydrolases superfamily protein	clust_10	Heat24	-0.535988	Stress	Heat	24
itf05g04890	alpha/beta-Hydrolases superfamily protein	clust_10	Heat48	-0.512411	Stress	Heat	48
itf05g04890	alpha/beta-Hydrolases superfamily protein	clust_10	NaCl24	0.607002	Stress	Salt	24
itf05g04890	alpha/beta-Hydrolases superfamily protein	clust_10	NaCl48	0.845854	Stress	Salt	48
itf05g04890	alpha/beta-Hydrolases superfamily protein	clust_10	NaCl24 CTR	0.725435	Ctrl	Salt	24
itf05g04890	alpha/beta-Hydrolases superfamily protein	clust_10	NaCl48 CTR	0.931528	Ctrl	Salt	48
itf05g04890	alpha/beta-Hydrolases superfamily protein	clust_10	Heat24 CTR	-0.271869	Ctrl	Heat	24
itf05g04890	alpha/beta-Hydrolases superfamily protein	clust_10	Heat48 CTR	-0.523872	Ctrl	Heat	48
itf05g06360	Nucleotide-diphospho-sugar transferases superfamily protein	clust_10	Heat24	-0.741787	Stress	Heat	24
itf05g06360	Nucleotide-diphospho-sugar transferases superfamily protein	clust_10	Heat48	-0.685017	Stress	Heat	48
itf05g06360	Nucleotide-diphospho-sugar transferases superfamily protein	clust_10	NaCl24	0.210508	Stress	Salt	24
itf05g06360	Nucleotide-diphospho-sugar transferases superfamily protein	clust_10	NaCl48	0.769182	Stress	Salt	48
itf05g06360	Nucleotide-diphospho-sugar transferases superfamily protein	clust_10	NaCl24 CTR	0.536846	Ctrl	Salt	24
itf05g06360	Nucleotide-diphospho-sugar transferases superfamily protein	clust_10	NaCl48 CTR	0.727407	Ctrl	Salt	48
itf05g06360	Nucleotide-diphospho-sugar transferases superfamily protein	clust_10	Heat24 CTR	-0.756151	Ctrl	Heat	24
itf05g06360	Nucleotide-diphospho-sugar transferases superfamily protein	clust_10	Heat48 CTR	0.0494325	Ctrl	Heat	48
itf05g15200	cytochrome P450, family 71, subfamily B, polypeptide	clust_10	Heat24	-0.980434	Stress	Heat	24
itf05g15200	cytochrome P450, family 71, subfamily B, polypeptide	clust_10	Heat48	-0.772916	Stress	Heat	48
itf05g15200	cytochrome P450, family 71, subfamily B, polypeptide	clust_10	NaCl24	0.897308	Stress	Salt	24
itf05g15200	cytochrome P450, family 71, subfamily B, polypeptide	clust_10	NaCl48	0.912151	Stress	Salt	48
itf05g15200	cytochrome P450, family 71, subfamily B, polypeptide	clust_10	NaCl24 CTR	0.769299	Ctrl	Salt	24
itf05g15200	cytochrome P450, family 71, subfamily B, polypeptide	clust_10	NaCl48 CTR	0.63454	Ctrl	Salt	48
itf05g15200	cytochrome P450, family 71, subfamily B, polypeptide	clust_10	Heat24 CTR	-0.296209	Ctrl	Heat	24
itf05g15200	cytochrome P450, family 71, subfamily B, polypeptide	clust_10	Heat48 CTR	-0.82321	Ctrl	Heat	48
itf05g18320	voltage dependent anion channel	clust_10	Heat24	-0.966755	Stress	Heat	24
itf05g18320	voltage dependent anion channel	clust_10	Heat48	-1.00353	Stress	Heat	48
itf05g18320	voltage dependent anion channel	clust_10	NaCl24	0.220137	Stress	Salt	24
itf05g18320	voltage dependent anion channel	clust_10	NaCl48	0.269494	Stress	Salt	48
itf05g18320	voltage dependent anion channel	clust_10	NaCl24 CTR	-0.0854146	Ctrl	Salt	24
itf05g18320	voltage dependent anion channel	clust_10	NaCl48 CTR	0.174365	Ctrl	Salt	48
itf05g18320	voltage dependent anion channel	clust_10	Heat24 CTR	-1.22861	Ctrl	Heat	24
itf05g18320	voltage dependent anion channel	clust_10	Heat48 CTR	-0.807163	Ctrl	Heat	48
itf06g05880	WRKY DNA-binding protein	clust_10	NaCl24 CTR	-0.198551	Ctrl	Salt	24	WRKY	transcription factor
itf06g05880	WRKY DNA-binding protein	clust_10	Heat48	-1.03703	Stress	Heat	48	WRKY	transcription factor
itf06g05880	WRKY DNA-binding protein	clust_10	NaCl24	0.663856	Stress	Salt	24	WRKY	transcription factor
itf06g05880	WRKY DNA-binding protein	clust_10	NaCl48 CTR	0.79942	Ctrl	Salt	48	WRKY	transcription factor
itf06g05880	WRKY DNA-binding protein	clust_10	NaCl24	0.663856	Stress	Salt	24	WRKY	transcription factor
itf06g05880	WRKY DNA-binding protein	clust_10	Heat48	-1.03703	Stress	Heat	48	WRKY	transcription factor
itf06g05880	WRKY DNA-binding protein	clust_10	Heat24	-0.804653	Stress	Heat	24	WRKY	transcription factor
itf06g05880	WRKY DNA-binding protein	clust_10	NaCl48	1.09347	Stress	Salt	48	WRKY	transcription factor
itf06g05880	WRKY DNA-binding protein	clust_10	Heat48 CTR	0.0849558	Ctrl	Heat	48	WRKY	transcription factor
itf06g05880	WRKY DNA-binding protein	clust_10	Heat48 CTR	0.0849558	Ctrl	Heat	48	WRKY	transcription factor
itf06g05880	WRKY DNA-binding protein	clust_10	Heat24 CTR	-0.513656	Ctrl	Heat	24	WRKY	transcription factor
itf06g05880	WRKY DNA-binding protein	clust_10	NaCl24 CTR	-0.198551	Ctrl	Salt	24	WRKY	transcription factor
itf06g05880	WRKY DNA-binding protein	clust_10	NaCl48	1.09347	Stress	Salt	48	WRKY	transcription factor
itf06g05880	WRKY DNA-binding protein	clust_10	Heat24 CTR	-0.513656	Ctrl	Heat	24	WRKY	transcription factor
itf06g05880	WRKY DNA-binding protein	clust_10	NaCl48 CTR	0.79942	Ctrl	Salt	48	WRKY	transcription factor
itf06g05880	WRKY DNA-binding protein	clust_10	Heat24	-0.804653	Stress	Heat	24	WRKY	transcription factor
itf06g08730	hypothetical protein	clust_10	Heat24	-0.587741	Stress	Heat	24
itf06g08730	hypothetical protein	clust_10	Heat48	-0.513984	Stress	Heat	48
itf06g08730	hypothetical protein	clust_10	NaCl24	0.36577	Stress	Salt	24
itf06g08730	hypothetical protein	clust_10	NaCl48	0.335951	Stress	Salt	48
itf06g08730	hypothetical protein	clust_10	NaCl24 CTR	-0.244324	Ctrl	Salt	24
itf06g08730	hypothetical protein	clust_10	NaCl48 CTR	0.103729	Ctrl	Salt	48
itf06g08730	hypothetical protein	clust_10	Heat24 CTR	-1.26479	Ctrl	Heat	24
itf06g08730	hypothetical protein	clust_10	Heat48 CTR	-0.765444	Ctrl	Heat	48
itf06g13910	cytochrome P450, family 71, subfamily A, polypeptide	clust_10	Heat24	-0.884239	Stress	Heat	24
itf06g13910	cytochrome P450, family 71, subfamily A, polypeptide	clust_10	Heat48	-0.890657	Stress	Heat	48
itf06g13910	cytochrome P450, family 71, subfamily A, polypeptide	clust_10	NaCl24	-0.0488465	Stress	Salt	24
itf06g13910	cytochrome P450, family 71, subfamily A, polypeptide	clust_10	NaCl48	-0.0806244	Stress	Salt	48
itf06g13910	cytochrome P450, family 71, subfamily A, polypeptide	clust_10	NaCl24 CTR	0.815136	Ctrl	Salt	24
itf06g13910	cytochrome P450, family 71, subfamily A, polypeptide	clust_10	NaCl48 CTR	1.09525	Ctrl	Salt	48
itf06g13910	cytochrome P450, family 71, subfamily A, polypeptide	clust_10	Heat24 CTR	-1.30389	Ctrl	Heat	24
itf06g13910	cytochrome P450, family 71, subfamily A, polypeptide	clust_10	Heat48 CTR	-0.803647	Ctrl	Heat	48
itf06g16710	cytochrome P450, family 83, subfamily B, polypeptide	clust_10	Heat24	-0.78843	Stress	Heat	24
itf06g16710	cytochrome P450, family 83, subfamily B, polypeptide	clust_10	Heat48	-0.633965	Stress	Heat	48
itf06g16710	cytochrome P450, family 83, subfamily B, polypeptide	clust_10	NaCl24	0.42058	Stress	Salt	24
itf06g16710	cytochrome P450, family 83, subfamily B, polypeptide	clust_10	NaCl48	0.430504	Stress	Salt	48
itf06g16710	cytochrome P450, family 83, subfamily B, polypeptide	clust_10	NaCl24 CTR	-0.202751	Ctrl	Salt	24
itf06g16710	cytochrome P450, family 83, subfamily B, polypeptide	clust_10	NaCl48 CTR	0.207524	Ctrl	Salt	48
itf06g16710	cytochrome P450, family 83, subfamily B, polypeptide	clust_10	Heat24 CTR	-1.26479	Ctrl	Heat	24
itf06g16710	cytochrome P450, family 83, subfamily B, polypeptide	clust_10	Heat48 CTR	-0.66087	Ctrl	Heat	48
itf06g16710	cytochrome P450, family 83, subfamily B, polypeptide	clust_10	Heat24	-0.78843	Stress	Heat	24
itf06g16710	cytochrome P450, family 83, subfamily B, polypeptide	clust_10	Heat48	-0.633965	Stress	Heat	48
itf06g16710	cytochrome P450, family 83, subfamily B, polypeptide	clust_10	NaCl24	0.42058	Stress	Salt	24
itf06g16710	cytochrome P450, family 83, subfamily B, polypeptide	clust_10	NaCl48	0.430504	Stress	Salt	48
itf06g16710	cytochrome P450, family 83, subfamily B, polypeptide	clust_10	NaCl24 CTR	-0.202751	Ctrl	Salt	24
itf06g16710	cytochrome P450, family 83, subfamily B, polypeptide	clust_10	NaCl48 CTR	0.207524	Ctrl	Salt	48
itf06g16710	cytochrome P450, family 83, subfamily B, polypeptide	clust_10	Heat24 CTR	-1.26479	Ctrl	Heat	24
itf06g16710	cytochrome P450, family 83, subfamily B, polypeptide	clust_10	Heat48 CTR	-0.66087	Ctrl	Heat	48
itf06g19570	hypothetical protein	clust_10	Heat24	-0.702956	Stress	Heat	24
itf06g19570	hypothetical protein	clust_10	Heat48	-0.645522	Stress	Heat	48
itf06g19570	hypothetical protein	clust_10	NaCl24	-0.0212447	Stress	Salt	24
itf06g19570	hypothetical protein	clust_10	NaCl48	0.419135	Stress	Salt	48
itf06g19570	hypothetical protein	clust_10	NaCl24 CTR	-0.108483	Ctrl	Salt	24
itf06g19570	hypothetical protein	clust_10	NaCl48 CTR	0.352256	Ctrl	Salt	48
itf06g19570	hypothetical protein	clust_10	Heat24 CTR	-0.497209	Ctrl	Heat	24
itf06g19570	hypothetical protein	clust_10	Heat48 CTR	-0.897136	Ctrl	Heat	48
itf07g08620	Homeodomain-like superfamily protein	clust_10	Heat48 CTR	-0.867814	Ctrl	Heat	48	GARP->GARP-G2-like	transcription factor
itf07g08620	Homeodomain-like superfamily protein	clust_10	Heat48 CTR	-0.867814	Ctrl	Heat	48	GARP->GARP-G2-like	transcription factor
itf07g08620	Homeodomain-like superfamily protein	clust_10	Heat48 CTR	-0.867814	Ctrl	Heat	48	GARP->GARP-G2-like	transcription factor
itf07g08620	Homeodomain-like superfamily protein	clust_10	Heat24 CTR	-0.74137	Ctrl	Heat	24	GARP->GARP-G2-like	transcription factor
itf07g08620	Homeodomain-like superfamily protein	clust_10	Heat24 CTR	-0.74137	Ctrl	Heat	24	GARP->GARP-G2-like	transcription factor
itf07g08620	Homeodomain-like superfamily protein	clust_10	Heat24 CTR	-0.74137	Ctrl	Heat	24	GARP->GARP-G2-like	transcription factor
itf07g08620	Homeodomain-like superfamily protein	clust_10	NaCl48 CTR	0.770408	Ctrl	Salt	48	GARP->GARP-G2-like	transcription factor
itf07g08620	Homeodomain-like superfamily protein	clust_10	NaCl48 CTR	0.770408	Ctrl	Salt	48	GARP->GARP-G2-like	transcription factor
itf07g08620	Homeodomain-like superfamily protein	clust_10	NaCl48 CTR	0.770408	Ctrl	Salt	48	GARP->GARP-G2-like	transcription factor
itf07g08620	Homeodomain-like superfamily protein	clust_10	NaCl48	1.21114	Stress	Salt	48	GARP->GARP-G2-like	transcription factor
itf07g08620	Homeodomain-like superfamily protein	clust_10	NaCl48	1.21114	Stress	Salt	48	GARP->GARP-G2-like	transcription factor
itf07g08620	Homeodomain-like superfamily protein	clust_10	NaCl48	1.21114	Stress	Salt	48	GARP->GARP-G2-like	transcription factor
itf07g08620	Homeodomain-like superfamily protein	clust_10	NaCl24 CTR	0.430951	Ctrl	Salt	24	GARP->GARP-G2-like	transcription factor
itf07g08620	Homeodomain-like superfamily protein	clust_10	NaCl24 CTR	0.430951	Ctrl	Salt	24	GARP->GARP-G2-like	transcription factor
itf07g08620	Homeodomain-like superfamily protein	clust_10	NaCl24 CTR	0.430951	Ctrl	Salt	24	GARP->GARP-G2-like	transcription factor
itf07g08620	Homeodomain-like superfamily protein	clust_10	NaCl24	0.64209	Stress	Salt	24	GARP->GARP-G2-like	transcription factor
itf07g08620	Homeodomain-like superfamily protein	clust_10	NaCl24	0.64209	Stress	Salt	24	GARP->GARP-G2-like	transcription factor
itf07g08620	Homeodomain-like superfamily protein	clust_10	NaCl24	0.64209	Stress	Salt	24	GARP->GARP-G2-like	transcription factor
itf07g08620	Homeodomain-like superfamily protein	clust_10	Heat48	-0.328838	Stress	Heat	48	GARP->GARP-G2-like	transcription factor
itf07g08620	Homeodomain-like superfamily protein	clust_10	Heat48	-0.328838	Stress	Heat	48	GARP->GARP-G2-like	transcription factor
itf07g08620	Homeodomain-like superfamily protein	clust_10	Heat48	-0.328838	Stress	Heat	48	GARP->GARP-G2-like	transcription factor
itf07g08620	Homeodomain-like superfamily protein	clust_10	Heat24	-0.766147	Stress	Heat	24	GARP->GARP-G2-like	transcription factor
itf07g08620	Homeodomain-like superfamily protein	clust_10	Heat24	-0.766147	Stress	Heat	24	GARP->GARP-G2-like	transcription factor
itf07g08620	Homeodomain-like superfamily protein	clust_10	Heat24	-0.766147	Stress	Heat	24	GARP->GARP-G2-like	transcription factor
itf07g15180	hypothetical protein	clust_10	Heat24	-1.35416	Stress	Heat	24
itf07g15180	hypothetical protein	clust_10	Heat48	-1.16393	Stress	Heat	48
itf07g15180	hypothetical protein	clust_10	NaCl24	-0.0145411	Stress	Salt	24
itf07g15180	hypothetical protein	clust_10	NaCl48	0.704941	Stress	Salt	48
itf07g15180	hypothetical protein	clust_10	NaCl24 CTR	-0.490841	Ctrl	Salt	24
itf07g15180	hypothetical protein	clust_10	NaCl48 CTR	0.604985	Ctrl	Salt	48
itf07g15180	hypothetical protein	clust_10	Heat24 CTR	-1.2848	Ctrl	Heat	24
itf07g15180	hypothetical protein	clust_10	Heat48 CTR	-1.53674	Ctrl	Heat	48
itf07g15190	Protein of unknown function (DUF1313)	clust_10	Heat24	-1.04847	Stress	Heat	24
itf07g15190	Protein of unknown function (DUF1313)	clust_10	Heat48	-0.966799	Stress	Heat	48
itf07g15190	Protein of unknown function (DUF1313)	clust_10	NaCl24	0.741009	Stress	Salt	24
itf07g15190	Protein of unknown function (DUF1313)	clust_10	NaCl48	1.30533	Stress	Salt	48
itf07g15190	Protein of unknown function (DUF1313)	clust_10	NaCl24 CTR	0.0621218	Ctrl	Salt	24
itf07g15190	Protein of unknown function (DUF1313)	clust_10	NaCl48 CTR	1.11243	Ctrl	Salt	48
itf07g15190	Protein of unknown function (DUF1313)	clust_10	Heat24 CTR	-1.10245	Ctrl	Heat	24
itf07g15190	Protein of unknown function (DUF1313)	clust_10	Heat48 CTR	-1.12572	Ctrl	Heat	48
itf07g20490	RING/U-box superfamily protein	clust_10	Heat48 CTR	-1.27028	Ctrl	Heat	48
itf07g20490	RING/U-box superfamily protein	clust_10	Heat24	-0.966044	Stress	Heat	24
itf07g20490	RING/U-box superfamily protein	clust_10	Heat48	-0.974852	Stress	Heat	48
itf07g20490	RING/U-box superfamily protein	clust_10	NaCl24	0.137158	Stress	Salt	24
itf07g20490	RING/U-box superfamily protein	clust_10	NaCl48	0.196653	Stress	Salt	48
itf07g20490	RING/U-box superfamily protein	clust_10	NaCl24 CTR	-0.268803	Ctrl	Salt	24
itf07g20490	RING/U-box superfamily protein	clust_10	NaCl48 CTR	0.305207	Ctrl	Salt	48
itf07g20490	RING/U-box superfamily protein	clust_10	Heat24 CTR	-0.857542	Ctrl	Heat	24
itf08g07050	Ankyrin repeat family protein	clust_10	Heat24	-0.797611	Stress	Heat	24
itf08g07050	Ankyrin repeat family protein	clust_10	Heat48	-0.603683	Stress	Heat	48
itf08g07050	Ankyrin repeat family protein	clust_10	NaCl24	0.853824	Stress	Salt	24
itf08g07050	Ankyrin repeat family protein	clust_10	NaCl48	0.687077	Stress	Salt	48
itf08g07050	Ankyrin repeat family protein	clust_10	NaCl24 CTR	-0.127778	Ctrl	Salt	24
itf08g07050	Ankyrin repeat family protein	clust_10	NaCl48 CTR	0.149957	Ctrl	Salt	48
itf08g07050	Ankyrin repeat family protein	clust_10	Heat24 CTR	-1.17001	Ctrl	Heat	24
itf08g07050	Ankyrin repeat family protein	clust_10	Heat48 CTR	-1.12148	Ctrl	Heat	48
itf09g04820	Chaperonin-like RbcX protein	clust_10	Heat24	-1.11838	Stress	Heat	24
itf09g04820	Chaperonin-like RbcX protein	clust_10	Heat48	-0.833957	Stress	Heat	48
itf09g04820	Chaperonin-like RbcX protein	clust_10	NaCl24	0.24054	Stress	Salt	24
itf09g04820	Chaperonin-like RbcX protein	clust_10	NaCl48	0.850855	Stress	Salt	48
itf09g04820	Chaperonin-like RbcX protein	clust_10	NaCl24 CTR	-0.473171	Ctrl	Salt	24
itf09g04820	Chaperonin-like RbcX protein	clust_10	NaCl48 CTR	0.192501	Ctrl	Salt	48
itf09g04820	Chaperonin-like RbcX protein	clust_10	Heat24 CTR	-0.590036	Ctrl	Heat	24
itf09g04820	Chaperonin-like RbcX protein	clust_10	Heat48 CTR	-0.494465	Ctrl	Heat	48
itf09g04820	Chaperonin-like RbcX protein	clust_10	Heat24	-1.11838	Stress	Heat	24
itf09g04820	Chaperonin-like RbcX protein	clust_10	Heat48	-0.833957	Stress	Heat	48
itf09g04820	Chaperonin-like RbcX protein	clust_10	NaCl24	0.24054	Stress	Salt	24
itf09g04820	Chaperonin-like RbcX protein	clust_10	NaCl48	0.850855	Stress	Salt	48
itf09g04820	Chaperonin-like RbcX protein	clust_10	NaCl24 CTR	-0.473171	Ctrl	Salt	24
itf09g04820	Chaperonin-like RbcX protein	clust_10	NaCl48 CTR	0.192501	Ctrl	Salt	48
itf09g04820	Chaperonin-like RbcX protein	clust_10	Heat24 CTR	-0.590036	Ctrl	Heat	24
itf09g04820	Chaperonin-like RbcX protein	clust_10	Heat48 CTR	-0.494465	Ctrl	Heat	48
itf10g02260	Cysteine proteinases superfamily protein	clust_10	Heat24	-0.465369	Stress	Heat	24
itf10g02260	Cysteine proteinases superfamily protein	clust_10	Heat48	-0.547699	Stress	Heat	48
itf10g02260	Cysteine proteinases superfamily protein	clust_10	NaCl24	0.114159	Stress	Salt	24
itf10g02260	Cysteine proteinases superfamily protein	clust_10	NaCl48	0.185898	Stress	Salt	48
itf10g02260	Cysteine proteinases superfamily protein	clust_10	NaCl24 CTR	-0.115779	Ctrl	Salt	24
itf10g02260	Cysteine proteinases superfamily protein	clust_10	NaCl48 CTR	0.267409	Ctrl	Salt	48
itf10g02260	Cysteine proteinases superfamily protein	clust_10	Heat24 CTR	-0.677712	Ctrl	Heat	24
itf10g02260	Cysteine proteinases superfamily protein	clust_10	Heat48 CTR	-0.736091	Ctrl	Heat	48
itf10g03240	subtilase family protein	clust_10	Heat24	-0.977388	Stress	Heat	24
itf10g03240	subtilase family protein	clust_10	Heat48	-0.861668	Stress	Heat	48
itf10g03240	subtilase family protein	clust_10	NaCl24	0.197787	Stress	Salt	24
itf10g03240	subtilase family protein	clust_10	NaCl48	-0.0205034	Stress	Salt	48
itf10g03240	subtilase family protein	clust_10	NaCl24 CTR	0.359202	Ctrl	Salt	24
itf10g03240	subtilase family protein	clust_10	NaCl48 CTR	0.847235	Ctrl	Salt	48
itf10g03240	subtilase family protein	clust_10	Heat24 CTR	-0.897366	Ctrl	Heat	24
itf10g03240	subtilase family protein	clust_10	Heat48 CTR	-0.708713	Ctrl	Heat	48
itf10g10920	Trypsin and protease inhibitor domain containing protein	clust_10	Heat24	-0.604308	Stress	Heat	24
itf10g10920	Trypsin and protease inhibitor domain containing protein	clust_10	Heat48	-0.292248	Stress	Heat	48
itf10g10920	Trypsin and protease inhibitor domain containing protein	clust_10	NaCl24	1.45616	Stress	Salt	24
itf10g10920	Trypsin and protease inhibitor domain containing protein	clust_10	NaCl48	0.326075	Stress	Salt	48
itf10g10920	Trypsin and protease inhibitor domain containing protein	clust_10	NaCl24 CTR	0.287897	Ctrl	Salt	24
itf10g10920	Trypsin and protease inhibitor domain containing protein	clust_10	NaCl48 CTR	0.957187	Ctrl	Salt	48
itf10g10920	Trypsin and protease inhibitor domain containing protein	clust_10	Heat24 CTR	-1.00552	Ctrl	Heat	24
itf10g10920	Trypsin and protease inhibitor domain containing protein	clust_10	Heat48 CTR	-0.57513	Ctrl	Heat	48
itf10g10920	Trypsin and protease inhibitor domain containing protein	clust_10	Heat24	-0.604308	Stress	Heat	24
itf10g10920	Trypsin and protease inhibitor domain containing protein	clust_10	Heat48	-0.292248	Stress	Heat	48
itf10g10920	Trypsin and protease inhibitor domain containing protein	clust_10	NaCl24	1.45616	Stress	Salt	24
itf10g10920	Trypsin and protease inhibitor domain containing protein	clust_10	NaCl48	0.326075	Stress	Salt	48
itf10g10920	Trypsin and protease inhibitor domain containing protein	clust_10	NaCl24 CTR	0.287897	Ctrl	Salt	24
itf10g10920	Trypsin and protease inhibitor domain containing protein	clust_10	NaCl48 CTR	0.957187	Ctrl	Salt	48
itf10g10920	Trypsin and protease inhibitor domain containing protein	clust_10	Heat24 CTR	-1.00552	Ctrl	Heat	24
itf10g10920	Trypsin and protease inhibitor domain containing protein	clust_10	Heat48 CTR	-0.57513	Ctrl	Heat	48
itf10g17810	amino acid transporter	clust_10	Heat24	-0.775557	Stress	Heat	24
itf10g17810	amino acid transporter	clust_10	Heat48	-0.738882	Stress	Heat	48
itf10g17810	amino acid transporter	clust_10	NaCl24	0.452812	Stress	Salt	24
itf10g17810	amino acid transporter	clust_10	NaCl48	0.64783	Stress	Salt	48
itf10g17810	amino acid transporter	clust_10	NaCl24 CTR	0.0889252	Ctrl	Salt	24
itf10g17810	amino acid transporter	clust_10	NaCl48 CTR	0.461414	Ctrl	Salt	48
[truncated: 24,434 more rows]
