# Supplementary material for: Identification of genes associated with abiotic stress tolerance in sweetpotato using weighted gene co‐expression network analysis
Source: Plant Direct. 2023 Oct 3;7(10):e532. doi: 10.1002/pld3.532 (PMC10546384; doi:10.1002/pld3.532)
Supplement: Supplementary file 14 — Table S13. Gene ontology (GO) term enrichment of genes in K‐means clusters. [file PLD3-7-e532-s011.xlsx]

## Sheet: Sheet1
Table S13. Gene ontology (GO) term enrichment of genes in Kmeans gene clusters.
GO.ID	clust	Category	GO Term	Annotated	Significant	Expected	weight01
GO:0042542	20	BP	response to hydrogen peroxide	396	24	0.45	< 1e-30
GO:0009644	20	BP	response to high light intensity	408	24	0.46	< 1e-30
GO:0006457	20	BP	protein folding	460	24	0.52	< 1e-30
GO:0009408	20	BP	response to heat	506	26	0.57	9.9e-22
GO:0010286	20	BP	heat acclimation	117	12	0.13	4.4e-17
GO:0034976	20	BP	response to endoplasmic reticulum stress	628	8	0.71	0.00022
GO:0005737	20	CC	cytoplasm	13966	25	1	1.5e-06
GO:0042542	15	BP	response to hydrogen peroxide	396	10	1.38	0.005
GO:0009408	15	BP	response to heat	506	10	1.77	0.017
GO:0009644	15	BP	response to high light intensity	408	9	1.42	0.017
GO:0019344	22	BP	cysteine biosynthetic process	257	7	0.53	0.0014
GO:0015979	22	BP	photosynthesis	416	9	0.86	0.0014
GO:0009409	22	BP	response to cold	879	12	1.81	0.0014
GO:0010319	22	CC	stromule	58	6	0.11	5.1e-07
GO:0009535	22	CC	chloroplast thylakoid membrane	362	11	0.72	5.1e-07
GO:0030076	22	CC	light-harvesting complex	39	4	0.08	0.00021
GO:0009941	22	CC	chloroplast envelope	738	10	1.46	0.00051
GO:0010287	22	CC	plastoglobule	88	4	0.17	0.00338
GO:0048046	22	CC	apoplast	534	7	1.06	0.00845
GO:0005618	22	CC	cell wall	1104	13	2.19	0.01302
GO:0042807	22	CC	central vacuole	10	2	0.02	0.01302
GO:0009505	22	CC	plant-type cell wall	436	6	0.86	0.01447
GO:0015250	22	MF	water channel activity	47	4	0.1	0.0032
GO:0005200	22	MF	structural constituent of cytoskeleton	40	4	0.08	0.0032
GO:0016168	22	MF	chlorophyll binding	33	3	0.07	0.0253
GO:0004096	22	MF	catalase activity	5	2	0.01	0.0253
