# Supplementary material for: Identification of genes associated with abiotic stress tolerance in sweetpotato using weighted gene co‐expression network analysis
Source: Plant Direct. 2023 Oct 3;7(10):e532. doi: 10.1002/pld3.532 (PMC10546384; doi:10.1002/pld3.532)
Supplement: Supplementary file 15 — Table S14. Gene ontology enrichment of Weighted Gene Co‐expression Network Analysis (WGCNA) modules. [file PLD3-7-e532-s008.xlsx]

## Sheet: Sheet1
Table S14. Gene ontology enrichment of Weighted Gene Co-expression Network Analysis (WGCNA) modules.
Module	Category	GO.ID	Term annotated	Annotated	Significant	Expected	weight01
blue	BP	GO:0015706	nitrate transport	376	33	10.44	2.8e-05
blue	BP	GO:0010167	response to nitrate	369	31	10.25	0.00011
blue	BP	GO:0009414	response to water deprivation	692	47	19.22	0.00012
blue	BP	GO:0009737	response to abscisic acid	1032	63	28.67	0.00119
blue	BP	GO:0048838	release of seed from dormancy	7	4	0.19	0.01609
blue	BP	GO:0009611	response to wounding	677	38	18.81	0.0415
blue	CC	GO:0005576	extracellular region	3118	164	86.08	4.5e-14
blue	MF	GO:0004866	endopeptidase inhibitor activity	100	17	2.95	0.0001
blue	MF	GO:0008265	Mo-molybdopterin cofactor sulfurase acti...	6	4	0.18	0.0118
black	BP	GO:0007062	sister chromatid cohesion	222	12	2.15	0.018
black	BP	GO:0045132	meiotic chromosome segregation	207	9	2	0.018
black	CC	GO:0005634	nucleus	10616	141	102.11	0.00057
brown	BP	GO:0042542	response to hydrogen peroxide	396	50	10.92	1.9e-16
brown	BP	GO:0009644	response to high light intensity	408	49	11.25	8.3e-15
brown	BP	GO:0006457	protein folding	460	50	12.68	2.6e-13
brown	BP	GO:0009408	response to heat	506	52	13.95	3.9e-06
brown	BP	GO:0010286	heat acclimation	117	19	3.23	3.9e-06
brown	BP	GO:0043496	regulation of protein homodimerization a...	3	3	0.08	0.014
brown	CC	GO:0005576	extracellular region	3118	132	86.42	0.00031
brown	MF	GO:0008194	UDP-glycosyltransferase activity	351	39	10.25	0.0012
brown	MF	GO:0015250	water channel activity	47	9	1.37	0.0081
brown	MF	GO:0047209	coniferyl-alcohol glucosyltransfer ase ac…	7	4	0.2	0.0173
darkolive	BP	GO:0120254	olefinic compound metabolic process	264	1	0.32	0.05
darkolive	CC	GO:0031410	cytoplasmic vesicle	539	1	0.65	0.05
darkolive	MF	O:0008135	translation factor activity, RNA binding	140	1	0.2	0.05
darkorange	BP	GO:0010345	suberin biosynthetic process	9	3	0.01	0.0004
darkorange	CC	GO:0031225	anchored component of membrane	254	4	0.22	0.04
darkorange	MF	GO:0140110	transcription regulator activity	2238	1	2.76	0.05
darkred	BP	GO:0019252	starch biosynthetic process	224	10	1.63	0.025
darkred	BP	GO:0042752	regulation of circadian rhythm	108	9	0.79	0.043
darkred	CC	GO:0031225	anchored component of membrane	254	2	1.96	0.05
darkred	MF	GO:0045551	cinnamyl-alcohol dehydrogenase activity	27	4	0.21	0.005
darkturquoise	CC	GO:0009570	chloroplast stroma	829	1	1.46	0.05
darkturquoise	MF	GO:0030246	carbohydrate binding	158	5	0.3	0.026
darkturquoise	MF	GO:0044183	protein folding chaperone	5	2	0.01	0.038
greenyellow	BP	GO:0007062	sister chromatid cohesion	222	18	3.43	0.00022
greenyellow	BP	GO:0080156	mitochondrial mRNA modification	17	6	0.26	0.00029
greenyellow	BP	GO:0045132	meiotic chromosome segregation	207	15	3.2	0.00084
greenyellow	BP	GO:0031425	chloroplast RNA processing	24	6	0.37	0.00145
greenyellow	BP	GO:0033044	regulation of chromosome organization	182	14	2.81	0.02661
greenyellow	BP	GO:0042138	meiotic DNA double-strand break formatio...	112	9	1.73	0.04218
greenyellow	BP	GO:0016554	cytidine to uridine editing	6	3	0.09	0.04218
greenyellow	CC	GO:0005739	mitochondrion	2853	134	42.73	<1e-30
greenyellow	MF	GO:0005247	voltage-gated chloride channel activity	12	3	0.15	0.05
grey	BP	GO:0009630	gravitropism	270	102	60.48	7.6e-05
grey	BP	GO:0006486	protein glycosylation	338	118	75.71	0.0049
grey	BP	GO:0000956	nuclear-transcribed mRNA catabolic proce…	200	71	44.8	0.0049
grey	BP	GO:0009887	animal organ morphogenesis	177	68	39.65	0.0081
grey	CC	GO:0005634	nucleus	10616	2509	2365.3	0.00073
grey	MF	GO:0003723	RNA binding	607	150	132.74	0.027
midnightblue	BP	GO:0010421	hydrogen peroxide-mediated programmed ce...	14	6	0.07	1.4e-07
midnightblue	BP	GO:0002215	defense response to nematode	15	5	0.07	1.5e-05
midnightblue	BP	GO:0009805	coumarin biosynthetic process	130	9	0.63	2.1e-05
midnightblue	BP	GO:0009407	toxin catabolic process	347	10	1.69	0.0083
midnightblue	BP	GO:0010583	response to cyclopentenone	299	9	1.46	0.0136
midnightblue	BP	GO:0051762	sesquiterpene biosynthetic process	45	4	0.22	0.0407
midnightblue	BP	GO:0006865	amino acid transport	481	11	2.34	0.0407
midnightblue	CC	GO:0005576	extracellular region	3118	39	15.91	2.5e-06
midnightblue	MF	GO:0019825	oxygen binding	421	19	2.5	1.6e-08
orange	BP	GO:0043266	regulation of potassioum ion transport	10	1	0.06	0.05
orange	CC	GO:0031225	anchored component of membrane	254	1	1.35	0.05
orange	MF	GO:0042393	histone binding	41	1	0.21	0.05
paleturquoise	BP	GO:0006354	DNA-templated transcription, elongation	89	4	0.08	0.0043
paleturquoise	CC	GO:0009329	acetate CoA-transferase complex	1	1	0	0.05
paleturquoise	MF	GO:0022890	inorganic cation transmembrane transport…	486	3	0.49	0.05
purple	BP	GO:0006826	iron ion transport	175	3	0.61	0.05
purple	CC	GO:0031225	anchored component of membrane	254	1	1.35	0.05
purple	MF	GO:0016616	oxidoreductase activity, acting on the C…	198	2	0.6	0.05
royalblue	BP	GO:0044255	cellular lipid metabolic process	1741	1	4.9	0.05
royalblue	CC	GO:0005730	nucleolus	447	1	1.17	0.05
royalblue	MF	O:0003674	molecular function	22736	53	53	0.05
salmon	BP	GO:0008283	cell population proliferation	392	69	11.91	< 1e-30
salmon	BP	GO:0006270	DNA replication initiation	89	31	2.7	1.6e-21
salmon	BP	GO:0006275	regulation of DNA replication	181	39	5.5	4.4e-21
salmon	BP	GO:0009733	response to auxin	701	73	21.3	3.3e-20
salmon	BP	GO:0051567	histone H3-K9 methylation	250	45	7.6	3.3e-19
salmon	BP	GO:0000911	cytoknesis by cell plate formation	299	51	9.08	3.6e-19
salmon	BP	GO:0006306	DNA methylation	259	43	7.87	5.7e-16
salmon	BP	GO:0010389	regulation of G2/M transition of mitotic...	85	24	2.58	2.1e-14
salmon	BP	GO:0000226	microtubule cytoskeleton organization	366	48	11.12	9.3e-10
salmon	BP	GO:0016572	histone phosphorylation	82	20	2.49	1.2e-09
salmon	BP	GO:0051726	regulation of cell cycle	417	57	12.67	2.6e-08
salmon	BP	GO:0016126	sterol biosynthetic process	261	29	7.93	7e-07
salmon	BP	GO:0051225	spindle assembly	56	13	1.7	3.1e-06
salmon	BP	GO:0010421	hydrogen peroxide-mediated programmed ce...	14	7	0.43	2e-05
salmon	BP	GO:0002215	defense response to nematode	15	7	0.46	3.4e-05
salmon	BP	GO:0009909	regulation of flower development	535	35	16.26	7.2e-05
salmon	BP	GO:0042023	DNA endoreduplication	185	20	5.62	7.2e-05
salmon	BP	GO:0031047	gene silencing by RNA	367	21	11.15	0.00012
salmon	BP	GO:0080086	stamen filament development	14	6	0.43	0.00039
salmon	BP	GO:0006268	DNA unwinding involved in DNA replicatio...	14	6	0.43	0.00039
salmon	BP	GO:0006342	chromatin silencing	195	20	5.92	0.00045
salmon	BP	GO:0048451	petal formation	102	14	3.1	0.00046
salmon	BP	GO:0048453	sepal formation	102	14	3.1	0.00046
salmon	BP	GO:0019745	pentacyclic triterpenoid biosynthetic pr...	52	10	1.58	0.00055
salmon	BP	GO:0000087	mitotic M phase	6	4	0.18	0.00201
salmon	BP	GO:0006346	DNA methylation-dependent heterochromati...	173	17	5.26	0.00359
salmon	BP	GO:0031048	heterochromatin assembly by small RNA	173	17	5.26	0.00695
salmon	BP	GO:0010583	response to cyclopentenone	299	23	9.08	0.00717
salmon	BP	GO:0015995	chorophyll biosynthetic process	225	19	6.84	0.009
salmon	BP	GO:0016458	gene silencing	521	36	15.83	0.01631
salmon	BP	GO:0009823	cytokinin catabolic process	10	4	0.3	0.02061
salmon	BP	GO:0009805	coumarin biosynthetic process	130	13	3.95	0.02204
salmon	BP	GO:0009934	regulation of meristem structural organi...	29	6	0.88	0.02542
salmon	BP	GO:0048653	anther development	144	13	4.38	0.02877
salmon	CC	GO:0005576	extracellular region	3118	182	94.89	5.1e-13
salmon	CC	GO:0009505	plant-type cell wall	436	39	13.27	7e-07
salmon	CC	GO:0005618	cell wall	1104	80	33.6	0.0019
salmon	MF	GO:0016871	cycloartenol synthase activity	8	6	0.26	4.8e-05
salmon	MF	GO:0003777	microtubule motor activity	96	17	3.1	4.8e-05
salmon	MF	GO:0016538	cyclin-dependent protein serine/threonin…	45	10	1.45	0.011
skyblue	BP	GO:0022610	biological adhesion	163	1	0.2	0.05
skyblue	CC	GO:0031090	organelle membrane	1368	1	1.91	0.05
skyblue	MF	GO:0080100	L-glutamine:2-oxoglutarate aminotransfer…	2	1	0	0.05
steelblue	BP	GO:0009410	response to xenobiotic stimulus	119	1	0.15	0.05
steelblue	CC	GO:0043228	non-membrane-bounded organelle	1219	2	1.48	0.05
steelblue	MF	GO:0022890	inorganic cation transmembrane transport…	486	2	0.6	0.05
yellow	BP	GO:0043496	regulation of homodimerization a…	3	3	0.06	0.027
yellow	CC	GO:0005576	extracellular region	3118	109	61.13	3.6e-08
yellow	MF	GO:0015250	water channel activity	47	9	0.99	0.0011
yellow	MF	GO:0047209	coniferyl-alcohol glucosyltransferase ac…	7	4	0.15	0.0071
yellow	MF	GO:0008194	UDP-glycosyltransferase activity	351	30	7.39	0.0355
yellow	MF	GO:0015204	urea transmembrane transporter activity	12	4	0.25	0.0464
*NO enriched terms were found in the the missing modules
