# Supplementary material for: Identification of genes associated with abiotic stress tolerance in sweetpotato using weighted gene co‐expression network analysis
Source: Plant Direct. 2023 Oct 3;7(10):e532. doi: 10.1002/pld3.532 (PMC10546384; doi:10.1002/pld3.532)
Supplement: Supplementary file 16 — Table S15. Intra (kwithin) and inter (ktotal) modular connectivity measuring of genes in the Weighted Gene Co‐expression Network Analysis. [file PLD3-7-e532-s003.xlsx]

## Sheet: Sheet1
Table S15. Intra (kwithin) and inter (ktotal) modular connectivity measuring of genes in the Weighted Gene Co-expression Network Analysis
transcript_id	kTotal	kWithin	kOut	kDiff	module colour	Functional annotation	transcription factor	TF role	trifida paralogs	Arabidopsis orthologs	O. sativa orthologs
itf13g03220.t1	280.133	256.311	23.8217	232.489	blue	osmotin			itf13g03180.t1, itf13g03280.t1, itf13g03270.t1, itf13g03310.t1, itf13g03290.t1, itf13g03210.t1, itf13g03260.t1, itf13g03240.t1, itf13g03200.t1, itf13g03230.t1, itf13g03220.t1	AT4G11650.1	LOC_Os06g19250.1, LOC_Os04g24130.1, LOC_Os01g12150.1, LOC_Os08g29320.1, LOC_Os01g02310.1, LOC_Os03g46060.1, LOC_Os12g43450.1, LOC_Os12g43490.1, LOC_Os03g46070.1
itf02g03710.t1	270.394	252.957	17.4373	235.52	blue	expansin A15			itf05g16030.t1, itf00g31200.t1, itf07g22040.t1, itf12g12870.t1, itf02g03940.t1, itf02g03710.t1	AT5G56320.1, AT2G03090.1, AT1G26770.2, AT1G69530.3	LOC_Os03g21820.1, LOC_Os01g16770.1
itf05g18930.t1	269.643	250.223	19.4196	230.803	blue	CAP160 protein				AT5G52300.1, AT4G25580.1, AT5G52310.1	LOC_Os10g36180.1
itf04g14300.t1	265.288	249.73	15.5581	234.172	blue	hypothetical protein
itf04g08440.t1	265.426	249.324	16.102	233.222	blue	seed gene				AT5G29560.1, AT2G33380.1, AT5G55240.1, AT4G26740.1	LOC_Os04g43170.1, LOC_Os04g43200.1
itf09g14850.t1	264.455	248.225	16.2304	231.994	blue	Calcium-dependent lipid-binding (CaLB domain) family protein
itf02g03940.t1	265.77	247.585	18.185	229.4	blue	expansin A15			itf05g16030.t1, itf00g31200.t1, itf07g22040.t1, itf12g12870.t1, itf02g03940.t1, itf02g03710.t1	AT5G56320.1, AT2G03090.1, AT1G26770.2, AT1G69530.3	LOC_Os03g21820.1, LOC_Os01g16770.1
itf01g25600.t1	270.087	247.448	22.6394	224.808	blue	Protein of unknown function (DUF1666)
itf03g13520.t1	259.176	244.359	14.8175	229.541	blue	oleosin				AT5G07571.1, AT5G07560.1, AT5G07540.1, AT5G07530.1, AT5G07520.1, AT5G07600.1, AT5G07510.1, AT5G07550.1	LOC_Os04g46200.1
itf00g37970.t1	264.34	243.385	20.9551	222.43	blue	S-locus lectin protein kinase family protein
itf12g22290.t1	258.588	243.065	15.5226	227.542	blue	nodulin MtN21 /EamA-like transporter family protein
itf05g01880.t1	258.709	242.782	15.9265	226.856	blue	conserved hypothetical protein
itf02g26820.t1	257.475	241.245	16.2292	225.016	blue	Late embryogenesis abundant protein (LEA) family protein
itf04g24550.t1	255.752	241.239	14.5135	226.725	blue	nuclear factor Y, subunit B5	NF-Y->NF-YB	transcription factor
itf02g06740.t1	262.263	240.442	21.8204	218.622	blue	RAB GTPase homolog C2A
itf07g08910.t1	256.232	237.604	18.628	218.976	blue	cytochrome P450, family 707, subfamily A, polypeptide
itf01g24180.t1	249.658	235.712	13.9461	221.766	blue	11 kDa late embryogenesis abundant protein
itf07g03230.t1	249.381	235.437	13.9436	221.494	blue	FAD-binding Berberine family protein
itf06g19120.t1	255.753	235.004	20.7493	214.255	blue	Protein of unknown function (DUF300)
itf02g08510.t1	258.653	234.428	24.2253	210.203	blue	Transketolase
itf09g00220.t1	249.645	233.514	16.131	217.383	blue	conserved hypothetical protein
itf03g01450.t1	251.945	231.151	20.7945	210.356	blue	hypothetical protein
itf15g06800.t1	248.946	229.971	18.9748	210.996	blue	Ferritin-like domain containing protein
itf14g18030.t1	250.116	229.789	20.3268	209.463	blue	cruciferin
itf06g11520.t1	245.333	229.588	15.7453	213.842	blue	Kunitz family trypsin and protease inhibitor protein
itf00g33730.t1	246.061	229.055	17.0057	212.05	blue	cytochrome P450, family 96, subfamily A, polypeptide
itf11g08980.t2	246.399	229.039	17.3596	211.679	blue	phosphate starvation-induced gene
itf15g06810.t1	254.395	228.971	25.4245	203.546	blue	Ferritin-like domain containing protein
itf05g05180.t1	251.642	228.381	23.2611	205.12	blue	SART-1 family
itf03g19760.t1	253.443	227.506	25.9371	201.568	blue	gibberellin 3-oxidase
itf02g25470.t1	242.681	227.464	15.2174	212.247	blue	Cystathionine beta-synthase (CBS) protein
itf02g10970.t1	248.324	226.994	21.3306	205.663	blue	HXXXD-type acyl-transferase family protein
itf09g23210.t1	246.96	226.972	19.9882	206.984	blue	pathogenesis-related
itf01g24170.t1	241.661	226.625	15.0361	211.589	blue	hypothetical protein
itf00g28930.t1	241.17	226.568	14.6015	211.967	blue	Kunitz family trypsin and protease inhibitor protein
itf13g21170.t1	245.331	225.958	19.3731	206.585	blue	phosphate
itf02g11340.t1	253.123	224.579	28.5438	196.036	blue	syntaxin of plants
itf10g09300.t1	238.646	224.564	14.0828	210.481	blue	NAD(P)-binding Rossmann-fold superfamily protein
itf15g08660.t1	250.453	224.038	26.4147	197.624	blue	DNAse I-like superfamily protein
itf08g00910.t1	237.705	223.861	13.8444	210.016	blue	beta vacuolar processing enzyme
itf04g34250.t1	252.483	223.827	28.6555	195.172	blue	receptor-like protein kinase
itf01g08120.t1	247.406	223.778	23.6282	200.15	blue	glutamate dehydrogenase
itf02g06480.t2	250.841	223.756	27.0849	196.671	blue	Protein kinase protein with adenine nucleotide alpha hydrolases-like domain
itf03g25460.t1	242.157	223.748	18.4089	205.339	blue	Protein phosphatase 2C family protein
itf03g07310.t1	239.22	222.574	16.6456	205.929	blue	Dehydrin family protein
itf11g04270.t1	248.058	222.156	25.9016	196.255	blue	Zinc finger C-x8-C-x5-C-x3-H type family protein	C3H	transcription factor
itf01g24150.t1	234.586	221.433	13.1529	208.281	blue	Late Embryogenesis Abundant 4-5
itf11g19040.t1	241.134	219.971	21.163	198.808	blue	Xanthine/uracil permease family protein
itf01g35540.t1	235.464	219.942	15.5211	204.421	blue	GDSL-like Lipase/Acylhydrolase superfamily protein
itf14g18020.t1	234.782	218.791	15.9903	202.801	blue	cruciferin
itf03g14020.t1	234.355	218.444	15.9112	202.533	blue	conserved hypothetical protein
itf02g14600.t1	233.546	218.308	15.2375	203.071	blue	Seed dormancy control domain containing protein
itf03g14790.t1	246.204	218.154	28.0497	190.104	blue	phospholipase C
itf05g26560.t1	234.157	218.125	16.0322	202.093	blue	cytochrome P450, family 96, subfamily A, polypeptide
itf05g15830.t1	244.223	217.992	26.2309	191.762	blue	Peroxidase superfamily protein
itf09g03380.t1	241.36	217.831	23.5287	194.302	blue	UDP-Glycosyltransferase superfamily protein
itf12g03330.t1	235.579	217.504	18.0751	199.429	blue	cytochrome P450, family 96, subfamily A, polypeptide
itf01g06090.t1	245.145	217.209	27.9358	189.274	blue	conserved hypothetical protein
itf07g03420.t1	230.079	217.037	13.0423	203.994	blue	Glycosyl hydrolase superfamily protein
itf02g08190.t1	243.405	216.676	26.7293	189.947	blue	Subtilase family protein
itf01g01620.t1	241.056	215.659	25.3967	190.263	blue	metacaspase
itf07g18190.t1	236.008	215.044	20.9638	194.081	blue	ERD (early-responsive to dehydration stress) family protein
itf11g10170.t1	232.267	213.837	18.4304	195.406	blue	serine-rich protein-related
itf07g23750.t1	251.454	213.612	37.8422	175.77	blue	S-domain-1
itf07g20520.t1	235.608	213.191	22.4174	190.773	blue	Histone superfamily protein
itf01g06420.t1	226.636	213.053	13.5827	199.471	blue	Protein of unknown function (DUF1264)
itf15g11940.t1	229.516	212.772	16.7442	196.028	blue	hypothetical protein
itf13g20090.t1	238.042	212.703	25.339	187.364	blue	sulfate transporter 3;1
itf01g35830.t1	226.282	212.652	13.63	199.022	blue	Mitochondrial import inner membrane translocase subunit Tim17/Tim22/Tim23 family protein
itf11g08980.t1	227.577	211.365	16.2111	195.154	blue	phosphate starvation-induced gene
itf02g15240.t1	224.276	211.08	13.1961	197.884	blue	hypothetical protein
itf15g02300.t1	243.441	210.3	33.1409	177.159	blue	Peptidase M28 family protein
itf11g04060.t1	226.149	209.788	16.3613	193.427	blue	C2H2-like zinc finger protein	C2H2	transcription factor
itf11g18360.t1	224.209	209.608	14.6002	195.008	blue	Kunitz family trypsin and protease inhibitor protein
itf10g04660.t1	223.441	209.53	13.9107	195.619	blue	conserved hypothetical protein
itf13g10770.t1	234.206	209.13	25.0761	184.054	blue	conserved hypothetical protein
itf03g07380.t1	223.518	208.748	14.7703	193.977	blue	conserved hypothetical protein
itf03g13110.t1	234.353	208.601	25.7519	182.849	blue	hydroxyproline-rich glycoprotein family protein
itf05g25290.t1	224.988	207.689	17.2989	190.39	blue	NAC (No Apical Meristem) domain transcriptional regulator superfamily protein	NAC	transcription factor
itf09g26860.t1	237.162	206.983	30.1797	176.803	blue	Cysteine proteinases superfamily protein
itf07g04660.t1	236.228	206.625	29.603	177.022	blue	cysteine-rich RLK (RECEPTOR-like protein kinase)
itf12g03810.t1	220.04	206.379	13.6607	192.718	blue	Bifunctional inhibitor/lipid-transfer protein/seed storage 2S albumin superfamily protein
itf01g35580.t2	233.811	205.695	28.1158	177.58	blue	DC1 domain-containing protein
itf12g16540.t1	228.181	205.581	22.5995	182.982	blue	homeobox	HB->HB-HD-ZIP	transcription factor
itf10g05010.t1	224.599	204.822	19.7769	185.045	blue	FAD-binding Berberine family protein
itf12g01980.t1	229.068	204.478	24.5899	179.888	blue	2-oxoglutarate (2OG) and Fe(II)-dependent oxygenase superfamily protein
itf06g16750.t1	230.981	204.315	26.6658	177.65	blue	cytochrome P450, family 83, subfamily B, polypeptide
itf04g02990.t1	217.455	204.025	13.4293	190.596	blue	RAS
itf08g07850.t2	219.067	203.357	15.7102	187.647	blue	Nodulin MtN3 family protein
itf09g16480.t1	225.348	203.119	22.2298	180.889	blue	Expressed protein
itf09g10970.t1	218.723	203.01	15.7129	187.297	blue	nodulin MtN21 /EamA-like transporter family protein
itf06g21360.t1	221.594	202.901	18.6936	184.207	blue	Pathogenesis-related thaumatin superfamily protein
itf04g15080.t1	215.936	202.891	13.0449	189.846	blue	conserved hypothetical protein
itf03g01660.t1	228.536	202.669	25.8669	176.802	blue	Protein of unknown function (DUF1997)
itf00g07350.t1	219.547	202.652	16.8945	185.758	blue	Pectin lyase-like superfamily protein
itf02g06180.t1	215.405	202.612	12.7932	189.819	blue	1-cysteine peroxiredoxin
itf10g10820.t1	230.429	201.896	28.5336	173.362	blue	B-S glucosidase
itf05g07250.t3	223.635	201.887	21.7486	180.138	blue	homology to ABI2
itf02g06480.t3	213.867	200.443	13.4245	187.018	blue	Protein kinase protein with adenine nucleotide alpha hydrolases-like domain
itf11g02340.t1	227.081	200.358	26.7229	173.635	blue	Auxin efflux carrier family protein
itf10g24320.t1	218.55	200.167	18.3828	181.784	blue	alpha/beta-Hydrolases superfamily protein
itf00g23060.t1	230.07	199.374	30.696	168.678	blue	UDP-glucosyl transferase 85A2
itf05g12200.t2	218.898	199.333	19.5652	179.767	blue	Haloacid dehalogenase-like hydrolase (HAD) superfamily protein
itf03g01490.t1	211.949	199.128	12.8211	186.307	blue	Bifunctional inhibitor/lipid-transfer protein/seed storage 2S albumin superfamily protein
itf00g33770.t1	230.192	198.975	31.2167	167.758	blue	cytochrome P450, family 707, subfamily A, polypeptide
itf05g19720.t1	218.405	198.911	19.4937	179.417	blue	homeobox	HB->HB-HD-ZIP	transcription factor
itf02g10960.t1	230.339	198.663	31.6766	166.986	blue	HXXXD-type acyl-transferase family protein
itf01g35580.t3	215.454	198.653	16.8011	181.852	blue	DC1 domain-containing protein
itf13g19530.t1	211.873	198.468	13.4054	185.063	blue	sugar transporter
itf09g05530.t2	213.896	198.05	15.8462	182.203	blue	cysteine-rich RLK (RECEPTOR-like protein kinase)
itf13g10600.t1	225.87	197.857	28.0129	169.844	blue	nodulin MtN21 /EamA-like transporter family protein
itf01g35550.t1	212.032	196.959	15.0737	181.885	blue	FAD/NAD(P)-binding oxidoreductase family protein
itf13g14040.t1	228.756	196.85	31.9057	164.944	blue	myb domain protein	MYB->MYB	transcription factor
itf07g04400.t1	218.861	196.094	22.7673	173.326	blue	conserved hypothetical protein
itf02g25880.t1	207.646	194.935	12.7117	182.223	blue	Aquaporin-like superfamily protein
itf00g32620.t1	216.588	194.014	22.5744	171.439	blue	Cytochrome P450 superfamily protein
itf04g32520.t1	226.46	193.517	32.9428	160.575	blue	alpha/beta-Hydrolases superfamily protein
itf11g02190.t1	208.861	193.486	15.3749	178.111	blue	FAD-binding Berberine family protein
itf12g11200.t1	211.076	193.394	17.682	175.712	blue	PEBP (phosphatidylethanolamine-binding protein) family protein
itf12g27580.t1	210.135	191.917	18.2177	173.699	blue	HXXXD-type acyl-transferase family protein
itf08g17520.t1	206.502	191.75	14.7516	176.999	blue	DNA-binding storekeeper protein-related
itf11g08980.t3	205.55	190.893	14.657	176.237	blue	phosphate starvation-induced gene
itf05g19480.t1	206.6	190.438	16.1624	174.276	blue	CCT motif family protein	Others	transcriptional regulator
itf01g02850.t1	206.128	190.129	15.9988	174.131	blue	myb-like HTH transcriptional regulator family protein	GARP->GARP-G2-like	transcription factor
itf00g13310.t1	203.943	190.042	13.9016	176.14	blue	Oleosin family protein
itf01g01870.t1	212.286	189.552	22.7341	166.818	blue	Kunitz family trypsin and protease inhibitor protein
itf14g14370.t1	213.958	188.545	25.413	163.132	blue	hypothetical protein
itf07g03440.t1	214.341	188.439	25.9027	162.536	blue	Protein of unknown function (DUF1442)
itf14g17280.t1	204.393	188.052	16.3412	171.711	blue	ER lumen protein retaining receptor family protein
itf15g04750.t1	203.277	187.251	16.0265	171.224	blue	nodulin MtN21 /EamA-like transporter family protein
itf01g02500.t1	214.972	186.65	28.3221	158.327	blue	O-methyltransferase
itf05g21520.t1	219.284	186.583	32.7014	153.881	blue	TSL-kinase interacting protein
itf15g02780.t1	199.008	186.225	12.7829	173.442	blue	hypothetical protein
itf03g22120.t1	199.482	186.196	13.2863	172.91	blue	alpha/beta-Hydrolases superfamily protein
itf02g08220.t1	217.506	186.092	31.4134	154.679	blue	Subtilase family protein
itf11g05750.t1	205.088	186.029	19.0593	166.969	blue	laccase
itf01g02860.t1	198.988	185.886	13.102	172.784	blue	hypothetical protein
itf02g05350.t1	201.706	185.18	16.5257	168.654	blue	Mitochondrial substrate carrier family protein
itf11g00610.t1	208.333	184.64	23.6926	160.947	blue	digalactosyl diacylglycerol deficient
itf03g04680.t1	201.313	184.485	16.8281	167.657	blue	ethylene-responsive element binding factor	AP2/ERF->AP2/ERF-ERF	transcription factor
itf02g13090.t1	214.441	184.023	30.4186	153.604	blue	late embryogenesis abundant domain-containing protein / LEA domain-containing protein
itf03g18610.t1	205.612	183.957	21.6541	162.303	blue	RING/U-box superfamily protein
itf03g08450.t1	202.459	183.536	18.9226	164.613	blue	DUF4228 domain containing protein
itf05g02470.t1	196.908	183.189	13.7187	169.47	blue	DRE-binding protein 2A	AP2/ERF->AP2/ERF-ERF	transcription factor
itf12g02970.t1	203.572	183.125	20.4469	162.678	blue	Dehydrin domain containing protein
itf11g09700.t1	197.22	182.104	15.1155	166.988	blue	lysophospholipase
itf09g22570.t1	207.509	182.072	25.4373	156.635	blue	conserved hypothetical protein
itf06g19950.t1	204.319	181.873	22.4458	159.427	blue	Integrase-type DNA-binding superfamily protein	AP2/ERF->AP2/ERF-ERF	transcription factor
itf09g25760.t1	204.223	181.592	22.6309	158.962	blue	expansin-like B1
itf01g02920.t1	200.929	181.43	19.4992	161.931	blue	WRKY family transcription factor	WRKY	transcription factor
itf09g07940.t1	195.374	181.112	14.2617	166.85	blue	hypothetical protein
itf03g03630.t1	195.32	181.008	14.3116	166.697	blue	conserved hypothetical protein
itf04g00750.t1	220.571	180.271	40.3004	139.97	blue	conserved hypothetical protein
itf04g06440.t1	201.062	179.862	21.1996	158.663	blue	Seven transmembrane MLO family protein
itf09g17690.t1	192.13	179.798	12.332	167.466	blue	conserved hypothetical protein
itf00g58350.t1	193.164	179.401	13.7625	165.639	blue	Bifunctional inhibitor/lipid-transfer protein/seed storage 2S albumin superfamily protein
itf12g11230.t1	202.876	178.796	24.0799	154.716	blue	RGA-like	GRAS	transcription factor
itf05g12580.t1	204.357	178.789	25.5679	153.221	blue	Laccase/Diphenol oxidase family protein
itf02g09390.t1	192.037	178.787	13.2504	165.536	blue	conserved hypothetical protein
itf02g22710.t1	192.236	178.132	14.1039	164.028	blue	conserved hypothetical protein
itf04g26240.t1	190.476	177.74	12.7364	165.003	blue	NAC domain containing protein	NAC	transcription factor
itf15g03300.t2	210.553	177.434	33.119	144.315	blue	nuclear factor Y, subunit A9	NF-Y->NF-YA	transcription factor
itf10g14530.t1	209.934	177.011	32.9235	144.087	blue	cyclic nucleotide gated channel
itf13g18750.t1	205.702	176.635	29.0671	147.568	blue	purple acid phosphatase
itf13g21070.t1	188.568	176.4	12.1675	164.233	blue	Seed maturation protein
itf05g26920.t2	192.03	176.287	15.7427	160.544	blue	ubiquitin-conjugating enzyme
itf12g12810.t1	201.505	176.023	25.4822	150.541	blue	Arabidopsis NAC domain containing protein	NAC	transcription factor
itf08g03410.t1	203.188	175.994	27.1944	148.799	blue	glyoxal oxidase-related protein
itf04g15370.t1	186.998	174.975	12.023	162.952	blue	Plant invertase/pectin methylesterase inhibitor superfamily
itf06g13630.t1	189.882	174.619	15.2631	159.355	blue	UDP-Glycosyltransferase superfamily protein
itf12g03590.t1	186.721	173.863	12.8588	161.004	blue	RmlC-like cupins superfamily protein
itf06g15520.t1	191.356	173.295	18.0611	155.234	blue	conserved hypothetical protein
itf08g05850.t2	187.189	172.834	14.3546	158.479	blue	conserved hypothetical protein
itf15g13560.t1	185.936	172.557	13.3789	159.178	blue	nicotianamine synthase
itf09g10100.t1	199.562	172.433	27.1284	145.305	blue	hypothetical protein
itf03g12940.t1	184.512	172.389	12.1226	160.266	blue	peptidoglycan-binding LysM domain-containing protein
itf15g22720.t1	187.639	172.228	15.4111	156.817	blue	lipid transfer protein
itf08g14330.t1	190.004	171.873	18.1309	153.742	blue	hypothetical protein
itf11g02200.t1	186.896	171.565	15.331	156.234	blue	FAD-binding Berberine family protein
itf04g22070.t1	202.906	171.435	31.4706	139.965	blue	Cytochrome P450 superfamily protein
itf05g12590.t1	202.282	171.129	31.1526	139.976	blue	Laccase/Diphenol oxidase family protein
itf15g03300.t1	187.922	170.935	16.9869	153.948	blue	nuclear factor Y, subunit A9	NF-Y->NF-YA	transcription factor
itf04g29410.t1	187.215	170.732	16.4826	154.249	blue	cytochrome P450, family 707, subfamily A, polypeptide
itf01g35580.t1	200.613	170.307	30.3063	140.001	blue	DC1 domain-containing protein
itf14g13440.t1	196.059	170.048	26.0116	144.036	blue	hydroxycinnamoyl-CoA shikimate/quinate hydroxycinnamoyl transferase
itf01g02440.t1	184.075	169.858	14.2168	155.642	blue	senescence associated gene
itf05g12570.t1	186.092	169.578	16.5144	153.063	blue	laccase
itf15g06720.t1	182.054	169.439	12.6151	156.824	blue	GRAS family transcription factor	GRAS	transcription factor
itf13g01850.t1	189.966	169.278	20.6883	148.589	blue	Tetratricopeptide repeat (TPR)-like superfamily protein
itf13g16260.t1	200.91	169.2	31.7105	137.489	blue	late embryogenesis abundant domain-containing protein / LEA domain-containing protein
itf11g00620.t1	184.04	168.732	15.3077	153.424	blue	Oxidoreductase, zinc-binding dehydrogenase family protein
itf12g08610.t1	180.225	168.599	11.6252	156.974	blue	PHYTOCYSTATIN
itf03g00860.t1	185.086	168.455	16.6315	151.823	blue	spermidine synthase
itf13g10050.t1	212.521	168.286	44.2354	124.05	blue	Tudor/PWWP/MBT superfamily protein
itf04g23910.t2	191.205	167.719	23.486	144.233	blue	alpha/beta-Hydrolases superfamily protein
itf01g35390.t1	184.948	167.718	17.2303	150.487	blue	hypothetical protein
itf06g16780.t1	182.588	167.614	14.9738	152.64	blue	cytochrome P450, family 71, subfamily B, polypeptide
itf11g09000.t1	183.513	167.36	16.1524	151.208	blue	phosphate starvation-induced gene
itf06g11450.t1	190.352	167.235	23.1165	144.118	blue	Kunitz family trypsin and protease inhibitor protein
itf03g06500.t1	203.725	166.903	36.8223	130.08	blue	phospholipase D delta
itf15g08020.t1	189.156	166.693	22.4629	144.23	blue	Protein of unknown function (DUF604)
itf14g11670.t1	195.814	166.37	29.4444	136.925	blue	NAD+ ADP-ribosyltransferases;NAD+ ADP-ribosyltransferases
itf14g19080.t4	198.259	166.23	32.0291	134.201	blue	Protein kinase family protein
itf06g16770.t1	180.249	166.058	14.1904	151.868	blue	cytochrome P450, family 83, subfamily B, polypeptide
itf14g18480.t1	177.552	165.702	11.8498	153.852	blue	cupin family protein
itf07g23730.t1	207.35	165.633	41.7164	123.917	blue	Glycosyl hydrolase family protein with chitinase insertion domain
itf06g18910.t1	201.567	164.188	37.3789	126.809	blue	phosphatidylinositol-4-phosphate 5-kinase family protein
itf04g30600.t1	183.942	164.097	19.8445	144.253	blue	syntaxin of plants
itf08g01660.t2	197.503	163.944	33.5594	130.385	blue	CheY-like two-component responsive regulator family protein	GARP->GARP-ARR-B	transcription factor
itf15g22400.t1	179.284	163.344	15.9403	147.404	blue	gibberellin 3-oxidase
itf05g17510.t1	181.471	162.878	18.5924	144.286	blue	methyl esterase
itf07g05630.t1	176.213	162.735	13.4782	149.257	blue	Acyl-CoA N-acyltransferases (NAT) superfamily protein	GNAT	transcriptional regulator
itf00g15130.t1	191.209	161.874	29.3352	132.539	blue	Sporamin B
itf04g09860.t1	172.413	161.731	10.6816	151.05	blue	Protein of unknown function (DUF1264)
itf03g19200.t1	201.35	161.694	39.6562	122.037	blue	sulfate transporter 3;5
itf01g05850.t1	181.166	161.437	19.7288	141.708	blue	senescence-associated gene
itf06g11370.t1	179.305	161.198	18.1069	143.091	blue	hypothetical protein
itf11g07350.t1	183.661	161.186	22.4753	138.711	blue	Protein kinase superfamily protein
itf03g21240.t1	178.112	160.97	17.1425	143.827	blue	prephenate dehydrogenase family protein
itf05g26010.t1	186.517	160.804	25.7138	135.09	blue	Protein of unknown function, DUF584
itf15g00960.t1	173.387	160.64	12.7474	147.893	blue	conserved hypothetical protein
itf13g21010.t1	172.645	160.606	12.0396	148.566	blue	ethylene response factor	AP2/ERF->AP2/ERF-ERF	transcription factor
itf07g01250.t1	195.904	160.544	35.3597	125.184	blue	cystatin B
itf15g12260.t1	185.999	160.292	25.7074	134.584	blue	conserved hypothetical protein
itf05g15840.t1	185.207	160.244	24.9629	135.281	blue	Peroxidase superfamily protein
itf03g19770.t1	173.407	160.207	13.2	147.007	blue	gibberellin 3-oxidase
itf04g24460.t1	172.767	160.201	12.5666	147.634	blue	TSPO(outer membrane tryptophan-rich sensory protein)-related
itf13g09960.t1	178.478	159.987	18.4907	141.497	blue	Tetratricopeptide repeat (TPR)-like superfamily protein
itf01g01890.t1	184.214	159.879	24.3345	135.545	blue	kunitz trypsin inhibitor
itf13g00750.t1	176.645	159.794	16.8517	142.942	blue	alpha/beta-Hydrolases superfamily protein
itf01g36140.t1	182.508	159.471	23.0372	136.434	blue	cell wall / vacuolar inhibitor of fructosidase
itf10g21230.t1	190.789	159.394	31.3945	128	blue	Stigma-specific Stig1 family protein
itf04g22130.t1	188.297	158.29	30.0065	128.284	blue	Cytochrome P450 superfamily protein
itf04g30580.t1	171.63	158.174	13.4561	144.718	blue	Seven transmembrane MLO family protein
itf05g21810.t1	179.666	157.525	22.1407	135.384	blue	cellulose synthase like E1
itf09g05530.t1	194.03	157.334	36.6952	120.639	blue	cysteine-rich RLK (RECEPTOR-like protein kinase)
itf10g04080.t1	196.362	157.08	39.2816	117.799	blue	UDP-Glycosyltransferase superfamily protein
itf05g24880.t1	174.809	156.888	17.9211	138.967	blue	Oleosin family protein
itf09g27270.t1	184.318	156.862	27.4554	129.407	blue	Remorin family protein
itf06g22380.t1	177.574	156.55	21.024	135.526	blue	Protein of unknown function (DUF607)
itf12g27590.t1	171.28	156.243	15.0367	141.207	blue	conserved hypothetical protein
itf08g00700.t1	175.902	155.176	20.7255	134.451	blue	MATE efflux family protein
itf07g01260.t1	188.446	154.376	34.0699	120.306	blue	cystatin B
itf13g20920.t1	170.543	154.238	16.3046	137.934	blue	conserved hypothetical protein
itf04g13120.t1	177.981	153.99	23.9905	130	blue	bidirectional amino acid transporter
itf12g04650.t1	192.467	153.76	38.7075	115.052	blue	ARM-repeat/Tetratricopeptide repeat (TPR)-like protein
itf01g25950.t1	170.927	153.515	17.4125	136.102	blue	VH1-interacting kinase
itf12g23480.t1	201.17	152.962	48.2084	104.754	blue	2-oxoglutarate (2OG) and Fe(II)-dependent oxygenase superfamily protein
itf02g15510.t1	166.182	152.792	13.3898	139.402	blue	conserved hypothetical protein
itf01g22890.t1	172.561	152.59	19.9715	132.618	blue	Family of unknown function (DUF716)
itf03g06180.t1	180.446	152.396	28.0495	124.347	blue	basic chitinase
itf11g07860.t1	177.758	152.304	25.4534	126.851	blue	sucrose synthase
itf01g07270.t1	187.875	152.17	35.7055	116.464	blue	inositol transporter
itf04g15120.t1	164.028	152.047	11.9816	140.065	blue	Caleosin-related family protein
itf03g30480.t1	165.882	151.969	13.9137	138.055	blue	RING/U-box superfamily protein
itf01g00050.t1	167.43	151.95	15.4791	136.471	blue	O-methyltransferase
itf02g14500.t1	183.796	151.869	31.9268	119.942	blue	gamma-glutamyl hydrolase
itf09g25510.t1	173.191	150.716	22.4755	128.24	blue	Haloacid dehalogenase-like hydrolase (HAD) superfamily protein
itf06g20470.t1	168.201	150.16	18.0406	132.119	blue	cytochrome P450, family 76, subfamily C, polypeptide
itf04g23050.t1	170.43	150.132	20.2977	129.835	blue	cytochrome P450, family 716, subfamily A, polypeptide
itf05g19250.t2	177.379	149.785	27.594	122.191	blue	Protein kinase superfamily protein
itf09g23220.t1	167.511	149.453	18.0587	131.394	blue	pathogenesis-related
itf03g10660.t1	177.65	149.41	28.2404	121.169	blue	serine/threonine protein kinase
itf10g24550.t1	161.199	149.405	11.794	137.611	blue	Transducin/WD40 repeat-like superfamily protein
itf08g01660.t1	165.082	149.274	15.808	133.465	blue	CheY-like two-component responsive regulator family protein	GARP->GARP-ARR-B	transcription factor
itf03g01090.t1	183.144	148.988	34.1557	114.833	blue	Major facilitator superfamily protein
itf05g21790.t1	160.751	148.836	11.9148	136.921	blue	cellulose synthase like E1
itf05g05170.t1	165.791	148.773	17.0179	131.755	blue	phosphoenolpyruvate carboxylase kinase
itf12g12890.t1	169.766	148.68	21.0858	127.595	blue	expansin A15
itf12g27070.t1	175.304	148.38	26.9246	121.455	blue	Major facilitator superfamily protein
itf12g23470.t1	203.408	147.896	55.5113	92.3849	blue	2-oxoglutarate (2OG) and Fe(II)-dependent oxygenase superfamily protein
itf12g19280.t1	174.927	147.628	27.2985	120.33	blue	2-oxoglutarate (2OG) and Fe(II)-dependent oxygenase superfamily protein
itf02g11000.t1	175.473	147.465	28.0079	119.457	blue	HXXXD-type acyl-transferase family protein
itf01g26900.t1	159.805	147.244	12.5611	134.682	blue	PHYTOCYSTATIN
itf00g37950.t1	161.432	147.037	14.3942	132.643	blue	conserved hypothetical protein
itf10g01830.t1	160.948	146.943	14.0047	132.938	blue	terpene synthase-like sequence-1,8-cineole
itf06g11400.t1	164.115	146.718	17.3964	129.322	blue	Kunitz family trypsin and protease inhibitor protein
itf04g25320.t1	168.676	146.579	22.0962	124.483	blue	oxidoreductase, 2OG-Fe(II) oxygenase family protein
itf01g30390.t1	184.388	146.509	37.8797	108.629	blue	Alginate lyase domain containing protein
itf04g32560.t1	176.049	146.457	29.5918	116.865	blue	Glycosyl hydrolase family protein
itf03g04380.t1	187.002	146.137	40.8658	105.271	blue	geranylgeranyl pyrophosphate synthase
itf12g17470.t1	174.246	145.516	28.7301	116.786	blue	alpha/beta-Hydrolases superfamily protein
itf03g01530.t1	164.922	145.46	19.4623	125.998	blue	Protein of unknown function (DUF1666)
itf04g26860.t1	174.532	145.344	29.188	116.156	blue	Pectin lyase-like superfamily protein
itf12g09700.t1	186.323	145.002	41.3207	103.681	blue	Concanavalin A-like lectin protein kinase family protein
itf02g04540.t1	160.657	144.617	16.0395	128.578	blue	Phospholipid/glycerol acyltransferase family protein
itf07g00110.t1	157.353	144.336	13.0173	131.318	blue	transcription activator-related
itf02g02400.t1	158.927	143.888	15.0392	128.849	blue	farnesylated protein
itf10g04960.t1	171.316	143.567	27.7489	115.818	blue	FAD-binding Berberine family protein
itf04g12050.t1	154.925	143.067	11.8577	131.21	blue	Protein of unknown function (DUF1264)
itf05g02880.t1	160.919	142.943	17.9757	124.967	blue	Stress induced protein
itf11g09320.t2	156.545	142.67	13.8748	128.796	blue	conserved hypothetical protein
itf06g23460.t1	167.248	142.633	24.6152	118.017	blue	serine carboxypeptidase-like
itf01g33820.t1	169.955	142.035	27.9195	114.116	blue	hypothetical protein
itf05g20090.t1	154.217	141.638	12.5786	129.06	blue	nodulin MtN21 /EamA-like transporter family protein
itf10g02420.t1	159.038	140.887	18.1519	122.735	blue	senescence-associated gene
itf15g09050.t1	165.575	140.688	24.8866	115.802	blue	cytochrome P450, family 82, subfamily C, polypeptide
itf13g18750.t2	163.57	140.491	23.079	117.412	blue	purple acid phosphatase
itf15g17440.t1	151.852	140.034	11.8179	128.217	blue	18 kDa seed maturation protein
itf09g15070.t1	179.513	139.855	39.658	100.197	blue	Transmembrane amino acid transporter family protein
itf04g32550.t1	161.879	139.801	22.0777	117.723	blue	Glycosyl hydrolase family protein
itf08g07860.t1	167.004	139.373	27.631	111.742	blue	Nodulin MtN3 family protein
itf02g14490.t1	178.756	139.338	39.4181	99.9196	blue	gamma-glutamyl hydrolase
itf13g03270.t1	156.042	139.215	16.8268	122.389	blue	osmotin
itf02g09470.t1	152.332	139.083	13.2495	125.834	blue	Na+/H+ antiporter
itf04g02920.t1	150.312	138.69	11.6215	127.069	blue	Plant invertase/pectin methylesterase inhibitor superfamily protein
itf05g07250.t1	161.342	138.582	22.7598	115.822	blue	homology to ABI2
itf04g20850.t1	161.445	138.008	23.4367	114.571	blue	hypothetical protein
itf07g03220.t1	162.722	137.898	24.8247	113.073	blue	pfkB-like carbohydrate kinase family protein
itf10g21240.t1	160.162	137.88	22.2823	115.598	blue	Stigma-specific Stig1 family protein
itf01g36160.t1	183.26	137.845	45.4152	92.4294	blue	cell wall / vacuolar inhibitor of fructosidase
itf01g01860.t1	165.323	137.718	27.6047	110.113	blue	kunitz trypsin inhibitor
itf10g04940.t1	165.238	137.716	27.5219	110.194	blue	FAD-binding Berberine family protein
itf01g31280.t1	168.154	137.314	30.8399	106.474	blue	VQ motif-containing protein
itf14g19750.t1	150.193	137.279	12.9144	124.364	blue	galacturonosyltransferase-like
itf08g04030.t1	164.339	136.957	27.3819	109.575	blue	Protein kinase superfamily protein
itf08g08930.t1	146.188	135.903	10.2844	125.619	blue	non-yellowing
itf15g22690.t1	148.106	135.848	12.258	123.59	blue	lipid transfer protein
itf05g06160.t1	168.59	135.827	32.763	103.064	blue	Glycosyl hydrolase family protein
itf02g04770.t1	151.241	135.786	15.4553	120.331	blue	homolog of Medicago truncatula MTN3
itf08g07670.t1	153.612	135.431	18.1804	117.251	blue	IQ-domain
itf01g06460.t1	158.569	135.104	23.4649	111.639	blue	P-glycoprotein
itf10g24590.t1	147.486	134.965	12.5214	122.444	blue	allene oxide synthase
itf10g10920.t1	164.914	134.769	30.1453	104.624	blue	Trypsin and protease inhibitor domain containing protein
itf06g18880.t1	153.467	134.463	19.0039	115.46	blue	Plant invertase/pectin methylesterase inhibitor superfamily
itf04g32350.t1	146.164	134.398	11.7657	122.632	blue	Lateral root primordium (LRP) protein-related	SRS	transcription factor
itf04g27590.t1	160.94	134.376	26.5643	107.812	blue	conserved hypothetical protein
itf06g11380.t1	148.572	133.769	14.8033	118.966	blue	Kunitz family trypsin and protease inhibitor protein
itf15g00580.t1	159.444	133.426	26.018	107.408	blue	UDP-glucosyl transferase 73C6
itf02g11570.t1	164.869	133.393	31.4758	101.917	blue	hypothetical protein
itf01g33070.t1	151.442	132.983	18.459	114.524	blue	conserved hypothetical protein
itf06g16740.t1	154.485	132.764	21.7205	111.044	blue	cytochrome P450, family 83, subfamily B, polypeptide
itf03g22790.t1	160.676	132.59	28.0859	104.504	blue	Galactosyltransferase family protein
itf06g15210.t1	145.646	132.54	13.1055	119.435	blue	conserved hypothetical protein
itf12g07830.t1	149.966	132.201	17.7644	114.437	blue	conserved hypothetical protein
itf01g12620.t1	146.199	131.658	14.5411	117.117	blue	Bifunctional inhibitor/lipid-transfer protein/seed storage 2S albumin superfamily protein
itf10g02410.t1	152.009	131.234	20.7747	110.459	blue	GDSL-like Lipase/Acylhydrolase superfamily protein
itf03g02940.t1	143.279	130.829	12.4503	118.379	blue	Reticulan like protein B13
itf01g17430.t1	160.378	130.433	29.9452	100.488	blue	hypothetical protein
itf06g10940.t1	144.381	130.195	14.186	116.009	blue	17.6 kDa class II heat shock protein
itf01g04580.t1	154.703	130.065	24.6381	105.427	blue	Late embryogenesis abundant (LEA) protein-related
itf14g07770.t1	154.118	130.037	24.0808	105.956	blue	Family of unknown function (DUF716)
itf03g03300.t1	152.141	129.505	22.636	106.869	blue	RAB GTPase homolog H1E
itf10g21270.t1	148.753	129.382	19.3713	110.011	blue	Stigma-specific Stig1 family protein
itf14g11270.t1	156.515	128.678	27.8369	100.841	blue	cytochrome P450, family 76, subfamily C, polypeptide
itf10g04410.t1	167.408	127.984	39.4237	88.5605	blue	camelliol C synthase
itf05g20540.t1	146.855	127.852	19.0032	108.849	blue	GDSL-like Lipase/Acylhydrolase superfamily protein
itf11g04950.t1	165.906	127.835	38.071	89.7635	blue	HXXXD-type acyl-transferase family protein
itf14g14090.t1	146.69	127.647	19.0432	108.604	blue	alpha carbonic anhydrase
itf00g49480.t1	156.353	127.485	28.8679	98.617	blue	FASCICLIN-like arabinogalactan protein 18 precursor
itf10g04830.t1	189.641	127.396	62.2456	65.1504	blue	CBL-interacting protein kinase
itf06g19840.t1	136.44	126.768	9.67171	117.097	blue	LOB domain-containing protein	LOB	transcription factor
itf04g28610.t1	150.389	126.642	23.7474	102.894	blue	fructose-2,6-bisphosphatase
itf13g14620.t1	138.579	126.596	11.9832	114.612	blue	hypothetical protein
itf10g23480.t1	155.298	126.439	28.8593	97.5796	blue	basic helix-loop-helix (bHLH) DNA-binding superfamily protein	bHLH	transcription factor
itf10g02460.t1	143.421	126.325	17.0958	109.229	blue	senescence-associated gene
itf10g03960.t1	147.365	126.085	21.2803	104.805	blue	Glycosyl hydrolase family protein
itf12g02390.t1	146.551	125.828	20.7226	105.106	blue	basic chitinase
itf11g17650.t1	150.943	125.476	25.4668	100.009	blue	expansin-like B1
itf10g02520.t1	148.322	125.419	22.9026	102.517	blue	Dof-type zinc finger DNA-binding family protein	C2C2->C2C2-Dof	transcription factor
itf04g05830.t1	172.249	125.224	47.0255	78.1984	blue	Protein CROWDED NUCLEI
itf05g17840.t1	179.423	124.866	54.5571	70.3086	blue	zeaxanthin epoxidase (ZEP) (ABA1)
itf07g04630.t2	178.782	124.667	54.1148	70.5523	blue	Pyruvate phosphate dikinase, PEP/pyruvate binding domain
itf10g04950.t1	152.308	124.109	28.1983	95.9111	blue	FAD-binding Berberine family protein
itf06g20490.t1	141.961	123.94	18.0209	105.919	blue	cytochrome P450, family 76, subfamily C, polypeptide
itf05g26910.t2	144.694	123.045	21.6485	101.397	blue	Calcium-binding EF-hand family protein
itf08g12680.t1	145.275	122.826	22.4489	100.377	blue	CLAVATA3/ESR-RELATED
itf05g05190.t1	143.326	122.245	21.0809	101.164	blue	type one protein phosphatase
itf04g03470.t1	150.175	122.185	27.9898	94.1955	blue	Fatty acid hydroxylase superfamily
itf04g32540.t1	151.823	122.042	29.7812	92.2606	blue	Glycosyl hydrolase family protein
itf05g20600.t1	132.665	121.876	10.7885	111.087	blue	SGNH hydrolase-type esterase superfamily protein
itf15g09630.t1	151.39	121.864	29.5267	92.3369	blue	Auxin efflux carrier family protein
itf09g17170.t1	144.573	121.746	22.8267	98.9198	blue	RmlC-like cupins superfamily protein
itf04g29320.t1	142.191	121.501	20.6905	100.81	blue	highly ABA-induced PP2C gene
itf12g06670.t1	139.268	120.691	18.5776	102.113	blue	NAC (No Apical Meristem) domain transcriptional regulator superfamily protein	NAC	transcription factor
itf05g23440.t1	151.503	120.636	30.8664	89.7697	blue	acyl activating enzyme
itf04g00420.t1	147.305	120.152	27.153	92.9986	blue	alpha/beta-Hydrolases superfamily protein
itf03g00840.t1	135.113	120.068	15.0447	105.023	blue	UDP-Glycosyltransferase superfamily protein
itf06g11390.t1	136.691	119.938	16.7534	103.185	blue	Kunitz family trypsin and protease inhibitor protein
itf03g21380.t1	146.012	119.76	26.2523	93.5073	blue	Leucine-rich repeat family protein
itf14g01830.t1	141.444	119.415	22.0293	97.3854	blue	Glycolipid transfer protein (GLTP) family protein
itf10g23760.t1	132.254	119.1	13.1538	105.946	blue	Phototropic-responsive NPH3 family protein
itf00g29350.t1	150.38	119.053	31.3275	87.7254	blue	expansin-like B1
itf05g09390.t1	131.383	119.029	12.3542	106.675	blue	RING/U-box superfamily protein
itf07g23710.t1	161.628	118.773	42.8552	75.9175	blue	response regulator	GARP->GARP-ARR-B	transcription factor
itf12g04340.t1	133.118	118.608	14.5096	104.098	blue	Homeobox-leucine zipper protein family	HB->HB-HD-ZIP	transcription factor
itf13g04440.t1	166.47	118.593	47.8768	70.7164	blue	glycine-rich protein
itf07g23710.t2	154.007	118.443	35.564	82.8793	blue	response regulator	GARP->GARP-ARR-B	transcription factor
itf07g04360.t1	163.223	118.249	44.974	73.2748	blue	Protein of unknown function (DUF707)
itf14g19080.t5	145.574	118.169	27.4051	90.7637	blue	Protein kinase family protein
itf06g21290.t1	127.276	118.006	9.26992	108.736	blue	hypothetical protein
itf02g08560.t1	148.737	117.493	31.2438	86.2494	blue	Pleckstrin homology (PH) and lipid-binding START domains-containing protein
itf03g13970.t1	146.691	117.457	29.2347	88.222	blue	serine/threonine protein kinase
itf12g22560.t1	141.04	117.422	23.6182	93.8037	blue	ENTH/VHS family protein
itf13g16360.t1	152.004	117.391	34.6132	82.7776	blue	beta-amylase
itf10g23950.t1	132.166	117.379	14.7868	102.592	blue	Plant basic secretory protein (BSP) family protein
itf01g08700.t1	177.39	117.155	60.2351	56.92	blue	Double Clp-N motif-containing P-loop nucleoside triphosphate hydrolases superfamily protein
itf00g23650.t1	136.953	117.096	19.8571	97.2391	blue	allene oxide synthase
itf14g08950.t2	152.422	116.792	35.6302	81.1616	blue	Chaperonin-like RbcX protein
itf15g08310.t1	151.933	116.138	35.7953	80.3423	blue	Protein of unknown function (DUF3741)
itf12g22230.t1	125.247	115.38	9.86685	105.513	blue	C2H2 and C2HC zinc fingers superfamily protein	C2H2	transcription factor
itf08g06770.t1	141.51	115.328	26.1826	89.1451	blue	phloem protein 2-A9
itf03g21260.t1	128.215	115.03	13.1848	101.846	blue	2-oxoglutarate (2OG) and Fe(II)-dependent oxygenase superfamily protein
itf04g24160.t3	135.636	114.972	20.664	94.3081	blue	sucrose synthase
itf12g00460.t1	131.435	114.889	16.5462	98.3428	blue	Protein of unknown function, DUF617
itf04g18170.t1	129.603	114.847	14.7558	100.091	blue	Protein of unknown function (DUF581)
itf03g05830.t1	126.958	114.668	12.2894	102.379	blue	Transducin/WD40 repeat-like superfamily protein
itf06g19510.t1	151.545	114.239	37.3064	76.9323	blue	Calcium-dependent lipid-binding (CaLB domain) family protein
itf14g01830.t2	133.752	114.15	19.6015	94.5486	blue	Glycolipid transfer protein (GLTP) family protein
itf09g05460.t1	160.994	113.941	47.0534	66.8874	blue	cysteine-rich RLK (RECEPTOR-like protein kinase)
itf01g01310.t3	136.912	113.147	23.7651	89.3821	blue	FAD/NAD(P)-binding oxidoreductase family protein
itf14g17010.t1	129.796	112.962	16.8334	96.1288	blue	conserved hypothetical protein
itf11g03200.t1	139.568	112.535	27.0333	85.5015	blue	nine-cis-epoxycarotenoid dioxygenase
itf15g00860.t1	150.209	112.09	38.1191	73.9706	blue	sequence-specific DNA binding transcription factors	Trihelix	transcription factor
itf04g23890.t1	130.197	112.054	18.1428	93.911	blue	transcription coactivators	PHD	transcriptional regulator
itf04g32570.t1	128.892	111.155	17.7369	93.4184	blue	Glycosyl hydrolase family protein
itf04g06990.t1	130.303	110.913	19.3909	91.5216	blue	gibberellin 2-oxidase
itf03g00850.t1	123.39	110.172	13.2182	96.9537	blue	Protein kinase superfamily protein
itf04g07640.t1	180.285	109.666	70.6187	39.0477	blue	cellulose synthase like G2
itf13g02300.t1	161.992	109.47	52.5222	56.9477	blue	aspartate-glutamate racemase family
itf00g11930.t1	150.073	109.241	40.8321	68.4086	blue	expansin-like B1
itf12g17790.t1	122.19	108.937	13.2535	95.6835	blue	Integrase-type DNA-binding superfamily protein	AP2/ERF->AP2/ERF-ERF	transcription factor
itf03g30590.t1	121.772	108.271	13.5	94.7714	blue	Late embryogenesis abundant protein, group
itf10g04970.t1	129.273	108.013	21.26	86.7535	blue	FAD-binding Berberine family protein
itf15g04670.t1	145.359	107.848	37.5109	70.3371	blue	Transcription elongation factor (TFIIS) family protein	IWS1	transcriptional regulator
itf01g12710.t1	123.504	107.788	15.7167	92.071	blue	Probable membrane-associated kinase regulator
itf00g21810.t1	117.974	107.615	10.3598	97.2547	blue	hypothetical protein
itf05g21820.t1	154.98	107.273	47.7067	59.5661	blue	cellulose synthase like E1
itf03g23420.t1	124.505	107.158	17.3471	89.8108	blue	senescence-associated gene
itf11g20200.t2	120.933	106.995	13.9387	93.0562	blue	oleosin
itf07g04460.t1	125.139	106.984	18.1548	88.8294	blue	DUF4228 domain containing protein
itf04g06120.t1	121.538	106.325	15.213	91.1116	blue	hypothetical protein
itf11g06190.t1	121.274	105.981	15.2926	90.6887	blue	conserved hypothetical protein
itf07g06510.t1	135.091	105.897	29.1945	76.7021	blue	Caleosin-related family protein
itf09g09710.t1	137.789	105.012	32.7766	72.2355	blue	Protein of unknown function (DUF567)
itf00g26330.t1	118.004	104.902	13.1027	91.799	blue	myb domain protein	MYB->MYB	transcription factor
itf15g09190.t1	117.608	104.877	12.7306	92.1465	blue	Neutral/alkaline non-lysosomal ceramidase
itf03g19200.t2	142.594	104.818	37.7759	67.0426	blue	sulfate transporter 3;5
itf08g10430.t1	121.671	104.441	17.2296	87.2117	blue	Adenine nucleotide alpha hydrolases-like superfamily protein
itf04g30570.t1	138.596	104.26	34.3364	69.9233	blue	Seven transmembrane MLO family protein
itf10g20040.t4	168.285	103.874	64.4109	39.463	blue	ubiquitin-conjugating enzyme
itf08g07170.t1	123.543	103.414	20.1295	83.2842	blue	zinc transporter 3 precursor
itf05g09850.t1	133.24	103.229	30.0111	73.2179	blue	hypothetical protein
itf13g14690.t1	118.166	103.106	15.0603	88.0457	blue	multidrug resistance-associated protein
itf15g03000.t1	120.89	103.082	17.8074	85.2751	blue	cytochrome P450, family 93, subfamily D, polypeptide
itf06g24590.t1	128.398	103.082	25.3155	77.7666	blue	UDP-glucosyl transferase 85A2
itf13g17410.t1	120.515	102.424	18.0916	84.332	blue	Late embryogenesis abundant (LEA) protein
itf02g10270.t4	157.055	102.215	54.8393	47.376	blue	CONSTANS-like	C2C2->C2C2-CO-like	transcription factor
itf02g06730.t1	133.367	102.11	31.2569	70.8529	blue	SKU5 similar
itf01g16400.t1	155.338	102.077	53.2611	48.8155	blue	Ankyrin repeat family protein	NF-Y->NF-YA	transcription factor
itf04g32090.t1	116.856	101.89	14.9665	86.9235	blue	conserved hypothetical protein
itf12g18750.t1	126.377	101.643	24.734	76.9089	blue	Protein of unknown function (DUF567)
itf15g09070.t1	112.889	101.535	11.3541	90.1808	blue	cytochrome P450, family 82, subfamily C, polypeptide
itf06g21040.t1	121.693	101.344	20.3489	80.9949	blue	UDP-Glycosyltransferase superfamily protein
itf03g08490.t1	143.21	100.904	42.3058	58.5982	blue	NOD26-like intrinsic protein 4;2
itf07g21460.t1	126.035	100.732	25.3034	75.4287	blue	Glycosyltransferase family 61 protein
itf12g23880.t1	114.599	100.516	14.0828	86.4331	blue	conserved hypothetical protein
itf04g14820.t1	110.346	100.26	10.0864	90.1732	blue	Seed maturation protein
itf09g05320.t1	111.518	100.068	11.4497	88.6184	blue	conserved hypothetical protein
itf11g05360.t1	129.043	99.8547	29.1881	70.6666	blue	Protein of unknown function (DUF604)
itf06g25090.t1	135.268	99.815	35.4529	64.3621	blue	Major facilitator superfamily protein
itf08g02720.t1	108.986	99.7172	9.26853	90.4487	blue	Long-chain fatty alcohol dehydrogenase family protein
itf15g11410.t1	126.869	99.6353	27.2338	72.4015	blue	Eukaryotic aspartyl protease family protein
itf07g22100.t1	109.884	99.1506	10.7334	88.4172	blue	ribonuclease
itf03g01500.t1	109.78	99.1503	10.63	88.5204	blue	Bifunctional inhibitor/lipid-transfer protein/seed storage 2S albumin superfamily protein
itf10g01810.t1	122.261	99.0613	23.2002	75.8611	blue	terpene synthase-like sequence-1,8-cineole
itf00g12510.t1	115.433	98.9407	16.4927	82.448	blue	Kunitz family trypsin and protease inhibitor protein
itf03g00630.t1	124.26	98.6704	25.5895	73.0809	blue	high affinity nitrate transporter 2.7
itf10g18530.t1	110.454	98.4684	11.986	86.4824	blue	Protein of unknown function, DUF584
itf08g07790.t1	127.276	98.1061	29.1702	68.9359	blue	myb domain protein	MYB->MYB	transcription factor
itf01g04390.t1	109.914	97.6405	12.2731	85.3675	blue	PEBP (phosphatidylethanolamine-binding protein) family protein
itf01g17330.t1	121.563	97.485	24.0785	73.4065	blue	CHY-type/CTCHY-type/RING-type Zinc finger protein
itf15g00240.t1	128.079	97.4337	30.6456	66.788	blue	Cysteine proteinases superfamily protein
itf09g03350.t1	142.191	97.2227	44.968	52.2547	blue	white-brown complex homolog protein
itf03g01070.t1	107.02	97.0624	9.95786	87.1046	blue	matrix metalloproteinase
itf11g07520.t1	134.072	97.0448	37.0273	60.0175	blue	Major facilitator superfamily protein
itf08g05640.t2	107.136	96.9329	10.2032	86.7298	blue	Leucine-rich receptor-like protein kinase family protein
itf05g25060.t1	140.432	96.9314	43.5008	53.4306	blue	CCT motif family protein	Others	transcriptional regulator
itf09g07400.t1	111.365	96.6177	14.7476	81.8701	blue	Bifunctional inhibitor/lipid-transfer protein/seed storage 2S albumin superfamily protein
itf13g19640.t2	109.05	96.4923	12.5582	83.9341	blue	NAD(P)-binding Rossmann-fold superfamily protein
itf00g22950.t1	124.363	96.4757	27.8868	68.5889	blue	Glycosyl hydrolase family protein
itf05g11180.t1	106.965	96.2968	10.6682	85.6286	blue	Nodulin MtN3 family protein
itf04g15110.t1	138.891	96.0964	42.7951	53.3014	blue	alpha/beta-Hydrolases superfamily protein
itf11g07150.t2	130.45	96.0435	34.4061	61.6374	blue	Zn-dependent exopeptidases superfamily protein
itf01g32470.t1	105.453	95.853	9.60027	86.2528	blue	conserved hypothetical protein
itf05g05500.t1	111.094	95.8004	15.2935	80.5069	blue	SART-1 family
itf02g10470.t2	123.468	95.4211	28.0471	67.3739	blue	5'-AMP-activated protein kinase beta-2 subunit protein
itf02g16320.t1	137.872	94.9174	42.9545	51.9628	blue	1-acyl-sn-glycerol-3-phosphate acyltransferase
itf05g04910.t1	110.061	94.7405	15.3205	79.42	blue	exocyst subunit exo70 family protein H2
itf11g20690.t2	121.008	94.7363	26.2713	68.465	blue	similar to RCD one
itf11g20200.t1	109.339	94.4901	14.8491	79.641	blue	oleosin
itf04g20940.t1	105.295	94.4502	10.8445	83.6057	blue	RING/U-box superfamily protein
itf15g22390.t2	118.656	94.0807	24.5749	69.5058	blue	TIFY domain protein	Tify	transcription factor
itf08g04000.t1	126.095	93.4929	32.6019	60.891	blue	inositol polyphosphate 5-phosphatase
itf03g05140.t1	130.756	93.0943	37.6613	55.4331	blue	AMP-dependent synthetase and ligase family protein
itf03g07410.t1	106.259	93.0646	13.194	79.8706	blue	galactinol synthase
itf07g04630.t1	138.395	93.0203	45.3748	47.6455	blue	Pyruvate phosphate dikinase, PEP/pyruvate binding domain
itf12g03270.t1	108.745	92.9798	15.7654	77.2144	blue	Late embryogenesis abundant (LEA) protein
itf14g08190.t1	130.653	92.8375	37.8157	55.0217	blue	receptor-like protein kinase
itf12g15280.t1	120.484	92.7094	27.7751	64.9344	blue	Lung seven transmembrane receptor family protein
itf02g25210.t1	122.221	92.4361	29.7851	62.651	blue	Leucine-rich repeat protein kinase family protein
itf09g06430.t1	111.551	91.9757	19.5751	72.4006	blue	Protein of unknown function (DUF_B2219) domain containing protein
itf12g01090.t1	117.18	91.8189	25.3611	66.4578	blue	homeobox protein	zf-HD	transcription factor
itf12g00630.t1	150.989	91.6772	59.312	32.3652	blue	Eukaryotic aspartyl protease family protein
itf12g07610.t2	135.658	91.1269	44.5307	46.5962	blue	aldose 1-epimerase family protein
itf01g27710.t1	122.437	90.9576	31.479	59.4786	blue	conserved hypothetical protein
itf03g27210.t1	119.399	90.758	28.6414	62.1166	blue	expansin B4
itf02g09480.t1	121.33	90.4369	30.8935	59.5434	blue	Na+/H+ antiporter
itf02g23760.t2	100.247	90.4357	9.81146	80.6243	blue	uridylyltransferase-related
itf14g03360.t1	118.501	90.3453	28.1558	62.1894	blue	NAD(P)-linked oxidoreductase superfamily protein
itf08g00420.t1	103.676	90.3288	13.347	76.9818	blue	Integrase-type DNA-binding superfamily protein	AP2/ERF->AP2/ERF-ERF	transcription factor
itf14g08390.t2	102.327	90.2665	12.0605	78.2061	blue	basic helix-loop-helix (bHLH) DNA-binding superfamily protein	bHLH	transcription factor
itf15g11810.t1	132.284	89.6721	42.6121	47.06	blue	Phototropic-responsive NPH3 family protein
itf10g03440.t1	109.504	89.5299	19.9746	69.5553	blue	2-oxoglutarate (2OG) and Fe(II)-dependent oxygenase superfamily protein
itf05g19250.t1	117.1	89.1154	27.9846	61.1308	blue	Protein kinase superfamily protein
itf08g07220.t1	111.411	88.8682	22.5427	66.3255	blue	zinc transporter 1 precursor
itf13g16010.t1	108.996	88.6514	20.3443	68.3071	blue	ATP-binding casette family G25
itf11g10190.t2	98.0639	88.4959	9.56807	78.9278	blue	conserved hypothetical protein
itf06g15040.t1	105.673	88.0798	17.5929	70.4869	blue	myb domain protein	MYB->MYB	transcription factor
itf01g20890.t1	155.995	87.7283	68.2672	19.4611	blue	glucan synthase-like
itf03g07440.t1	108.788	87.4238	21.3644	66.0594	blue	conserved hypothetical protein
itf03g02500.t1	123.758	87.2872	36.4703	50.8169	blue	TRICHOME BIREFRINGENCE-LIKE
itf02g20350.t3	110.448	87.0555	23.3928	63.6628	blue	glutathione S-transferase zeta
itf15g00520.t2	131.742	86.8969	44.8451	42.0519	blue	CHY-type/CTCHY-type/RING-type Zinc finger protein
itf15g07620.t2	117.753	86.3077	31.4455	54.8622	blue	PAR1 protein
itf14g04830.t1	139.608	86.1737	53.4338	32.7399	blue	polygalacturonase
itf07g18730.t1	104.367	85.9914	18.3752	67.6162	blue	Subtilase family protein
itf03g25450.t1	135.859	85.7669	50.0922	35.6746	blue	hypothetical protein
itf04g02390.t1	95.4035	85.7568	9.64675	76.11	blue	Plant invertase/pectin methylesterase inhibitor superfamily
itf01g29860.t1	106.28	85.2661	21.0135	64.2526	blue	Dof-type zinc finger DNA-binding family protein	C2C2->C2C2-Dof	transcription factor
itf13g13370.t1	127.219	85.0969	42.1217	42.9753	blue	cytochrome P450, family 82, subfamily C, polypeptide
itf13g20420.t1	110.838	85.0069	25.8313	59.1756	blue	ATPase E1-E2 type family protein / haloacid dehalogenase-like hydrolase family protein
itf00g06440.t1	95.8493	84.3398	11.5095	72.8303	blue	hypothetical protein
itf09g15060.t1	107.901	84.1756	23.7258	60.4497	blue	Transmembrane amino acid transporter family protein
itf01g30480.t1	93.7881	83.6599	10.1281	73.5318	blue	Integrase-type DNA-binding superfamily protein	AP2/ERF->AP2/ERF-ERF	transcription factor
itf00g13100.t1	147.149	83.4731	63.6757	19.7973	blue	hypothetical protein
itf01g04400.t1	101.505	83.3721	18.1332	65.2389	blue	myb domain protein	MYB->MYB	transcription factor
itf10g16520.t1	106.217	83.124	23.0931	60.0308	blue	glycosyl hydrolase 9B13
itf10g16920.t2	139.825	83.1175	56.7074	26.41	blue	Molybdenum cofactor sulfurase family protein
itf12g22120.t1	154.495	83.085	71.4096	11.6755	blue	Cation efflux family protein
itf10g24090.t1	97.6046	82.2865	15.318	66.9685	blue	UDP-glucosyl transferase 73B3
itf00g41890.t1	105.9	82.2326	23.6673	58.5653	blue	Plant invertase/pectin methylesterase inhibitor superfamily
itf11g16970.t1	95.8533	81.6448	14.2085	67.4362	blue	Kunitz family trypsin and protease inhibitor protein
itf08g09000.t1	103.863	81.3875	22.4757	58.9118	blue	UDP-N-acetylglucosamine (UAA) transporter family
itf04g30950.t2	126.28	81.3555	44.9242	36.4313	blue	P-loop containing nucleoside triphosphate hydrolases superfamily protein
itf13g21640.t1	118.01	80.892	37.1182	43.7738	blue	Protein kinase superfamily protein
itf04g13870.t1	114.207	80.8644	33.3423	47.5221	blue	DUF4228 domain containing protein
itf10g03430.t1	112.05	80.8144	31.2355	49.5789	blue	senescence-related gene
itf10g05820.t2	107.003	80.7895	26.2132	54.5762	blue	terpene synthase
itf02g22700.t1	96.1245	80.6001	15.5244	65.0757	blue	conserved hypothetical protein
itf10g20040.t2	109.867	80.4448	29.4219	51.0228	blue	ubiquitin-conjugating enzyme
itf10g16960.t1	119.45	79.6272	39.8225	39.8047	blue	Molybdenum cofactor sulfurase family protein
itf09g00580.t1	96.1244	79.503	16.6214	62.8816	blue	PLC-like phosphodiesterases superfamily protein
itf12g11350.t1	89.8642	79.4585	10.4057	69.0528	blue	Protein of unknown function (DUF567)
itf13g17290.t1	112.783	79.4114	33.3714	46.04	blue	squamosa promoter binding protein-like	SBP	transcription factor
itf13g03290.t1	104.345	79.333	25.0115	54.3215	blue	osmotin
itf15g06550.t1	110.204	79.1372	31.0667	48.0705	blue	Integrase-type DNA-binding superfamily protein	AP2/ERF->AP2/ERF-ERF	transcription factor
itf01g26380.t1	119.869	78.8851	40.9836	37.9015	blue	Major facilitator superfamily protein
itf10g05820.t1	113.456	78.7512	34.7044	44.0468	blue	terpene synthase
itf01g18860.t1	144.825	78.6563	66.1689	12.4874	blue	ankyrin
itf15g07620.t1	124.876	78.5465	46.3294	32.2171	blue	PAR1 protein
itf14g08950.t3	116.207	78.4129	37.7941	40.6189	blue	Chaperonin-like RbcX protein
itf04g22520.t1	111.705	78.3401	33.365	44.9751	blue	myb-related protein	GARP->GARP-G2-like	transcription factor
itf06g11480.t1	96.2988	78.2259	18.0729	60.153	blue	Kunitz family trypsin and protease inhibitor protein
itf11g17070.t1	94.7193	78.106	16.6134	61.4926	blue	Kunitz family trypsin and protease inhibitor protein
itf05g02450.t1	85.2393	77.6978	7.54149	70.1563	blue	conserved hypothetical protein
itf01g19350.t1	110.858	76.7936	34.064	42.7296	blue	Regulator of Vps4 activity in the MVB pathway protein
itf07g23760.t1	172.917	76.7448	96.1727	-19.428	blue	S-locus lectin protein kinase family protein
itf06g22010.t1	86.112	76.6885	9.42354	67.265	blue	hypothetical protein
itf12g20490.t1	104.178	76.5088	27.6693	48.8394	blue	heat shock transcription factor A2	HSF	transcription factor
itf11g06700.t1	107.258	76.3825	30.8754	45.5071	blue	conserved hypothetical protein
itf02g18190.t1	125.916	76.2361	49.6795	26.5566	blue	C2 calcium/lipid-binding and GRAM domain containing protein
itf11g08600.t1	101.973	75.9516	26.0215	49.9301	blue	Protein kinase superfamily protein
itf07g05640.t1	92.6294	75.8247	16.8047	59.0201	blue	Pyridoxal phosphate (PLP)-dependent transferases superfamily protein
itf12g00490.t1	104.441	75.8038	28.6368	47.167	blue	ferulic acid 5-hydroxylase
itf08g04010.t1	162.384	75.7255	86.6585	-10.933	blue	MATE efflux family protein
itf12g23460.t2	103.561	75.5196	28.0409	47.4787	blue	transducin family protein / WD-40 repeat family protein
itf15g09630.t3	125.692	75.5177	50.1744	25.3433	blue	Auxin efflux carrier family protein
itf03g25520.t1	112.665	74.8149	37.8503	36.9646	blue	Haloacid dehalogenase-like hydrolase (HAD) superfamily protein
itf06g25270.t1	90.6305	74.6085	16.022	58.5866	blue	ethylene response factor	AP2/ERF->AP2/ERF-ERF	transcription factor
itf10g01810.t3	88.3959	74.3625	14.0333	60.3292	blue	terpene synthase-like sequence-1,8-cineole
itf07g21270.t1	92.3788	74.3083	18.0705	56.2378	blue	ABI five binding protein
itf13g03310.t1	96.2877	74.2877	22	52.2877	blue	osmotin
itf13g17860.t1	98.244	74.1536	24.0903	50.0633	blue	cell wall / vacuolar inhibitor of fructosidase
itf14g19200.t1	85.8035	73.8906	11.9129	61.9777	blue	conserved hypothetical protein
itf05g06070.t1	83.095	73.7974	9.29763	64.4997	blue	hypothetical protein
itf06g16960.t1	89.7497	73.7388	16.0109	57.7278	blue	S-locus lectin protein kinase family protein
itf15g13130.t1	109.569	73.7222	35.8465	37.8757	blue	Protein of unknown function (DUF1399)
itf10g05810.t1	96.9922	73.5294	23.4628	50.0666	blue	cytochrome P450, family 71, subfamily B, polypeptide
itf02g12190.t1	134.451	73.2759	61.1755	12.1003	blue	Integrase-type DNA-binding superfamily protein	AP2/ERF->AP2/ERF-ERF	transcription factor
itf12g27440.t3	101.446	72.7589	28.6868	44.0721	blue	S-adenosyl-L-methionine-dependent methyltransferases superfamily protein
itf07g10320.t1	92.5709	71.6098	20.9611	50.6488	blue	exocyst subunit exo70 family protein H7
itf12g23870.t1	85.1357	71.5517	13.584	57.9677	blue	LOB domain-containing protein	LOB	transcription factor
itf09g09720.t1	102.299	71.5332	30.7659	40.7672	blue	Protein of unknown function (DUF567)
itf09g14850.t2	100.162	71.5052	28.6566	42.8486	blue	Calcium-dependent lipid-binding (CaLB domain) family protein
itf13g17670.t1	82.0649	71.0897	10.9752	60.1145	blue	pectin methylesterase inhibitor
itf12g21290.t1	91.8111	70.1384	21.6728	48.4656	blue	myo-inositol oxygenase
itf05g26020.t1	82.5001	70.0623	12.4378	57.6244	blue	conserved hypothetical protein
itf03g03130.t1	90.5811	70.0055	20.5757	49.4298	blue	heat shock factor	HSF	transcription factor
itf02g05550.t2	106.889	69.9565	36.9328	33.0237	blue	basic helix-loop-helix (bHLH) DNA-binding superfamily protein
itf14g13900.t1	80.2744	69.3544	10.92	58.4345	blue	xyloglucan endo-transglycosylase-related
itf13g20100.t1	83.6707	69.215	14.4557	54.7593	blue	IQ-domain
itf01g03920.t1	105.024	69.1324	35.8912	33.2412	blue	cysteine-rich RLK (RECEPTOR-like protein kinase)
itf02g15920.t1	80.3357	69.0052	11.3305	57.6748	blue	HSP20-like chaperones superfamily protein
itf09g25160.t1	86.8944	68.7504	18.1439	50.6065	blue	conserved hypothetical protein
itf02g11700.t1	100.077	68.7503	31.3272	37.423	blue	receptor kinase
itf05g24610.t1	91.9262	68.4611	23.4652	44.9959	blue	formate dehydrogenase
itf01g28260.t1	95.869	68.3911	27.478	40.9131	blue	Pectin lyase-like superfamily protein
itf04g20120.t1	130.338	68.0419	62.2966	5.74524	blue	conserved hypothetical protein
itf13g18160.t1	77.7111	67.976	9.73505	58.241	blue	Mitochondrial import inner membrane translocase subunit Tim17/Tim22/Tim23 family protein
itf12g00640.t1	144.726	67.8495	76.8768	-9.02739	blue	Heavy metal transport/detoxification superfamily protein
itf00g25530.t1	80.7395	67.8171	12.9224	54.8948	blue	hypothetical protein
itf07g15690.t1	95.8824	67.7928	28.0897	39.7031	blue	cytochrome P450, family 72, subfamily A, polypeptide
itf12g00620.t1	82.6705	67.7565	14.914	52.8425	blue	hypothetical protein
itf15g03670.t1	89.7717	67.6505	22.1212	45.5292	blue	UDP-glucosyl transferase 73B3
itf10g20490.t1	106.57	67.5824	38.9877	28.5948	blue	NAD(P)H dehydrogenase B2
itf03g16770.t1	96.0009	67.4626	28.5384	38.9242	blue	F-box family protein
itf02g06480.t1	85.3095	67.3527	17.9568	49.396	blue	Protein kinase protein with adenine nucleotide alpha hydrolases-like domain
itf05g17500.t1	108.791	67.163	41.6285	25.5345	blue	cytochrome P450, family 76, subfamily C, polypeptide
itf02g10130.t1	83.9795	67.1192	16.8603	50.2588	blue	Homeodomain-like superfamily protein	GARP->GARP-G2-like	transcription factor
itf02g20850.t1	81.5106	66.9451	14.5655	52.3796	blue	Bifunctional inhibitor/lipid-transfer protein/seed storage 2S albumin superfamily protein
itf07g09990.t1	82.3328	66.6978	15.635	51.0629	blue	Protein of unknown function (DUF1635)
itf09g11490.t3	83.4294	66.3307	17.0987	49.2319	blue	Plant protein 1589 of unknown function (A_thal_3526) domain containing protein
itf09g14160.t1	92.0468	66.3012	25.7457	40.5555	blue	embryonic cell protein
itf06g26760.t1	76.8992	66.0654	10.8338	55.2316	blue	Gibberellin-regulated family protein
itf08g07720.t3	88.7096	65.999	22.7106	43.2884	blue	conserved hypothetical protein
itf05g12200.t1	74.5121	65.8864	8.62568	57.2607	blue	Haloacid dehalogenase-like hydrolase (HAD) superfamily protein
itf00g21790.t1	95.5656	65.8148	29.7508	36.0639	blue	pleiotropic drug resistance
itf13g12970.t1	117.584	65.6412	51.9427	13.6985	blue	UDP-Glycosyltransferase superfamily protein
itf00g43960.t1	88.0136	65.5242	22.4894	43.0348	blue	Calcium-dependent lipid-binding (CaLB domain) family protein
itf13g11950.t1	99.9497	65.2203	34.7294	30.4909	blue	pinoresinol reductase
itf04g07070.t1	100.403	65.0725	35.3304	29.742	blue	glutaredoxin-related
itf15g00640.t1	95.3605	64.9145	30.4459	34.4686	blue	RING/U-box superfamily protein
itf04g05480.t1	96.1047	64.9137	31.191	33.7226	blue	Early-responsive to dehydration stress protein (ERD4)
itf08g05640.t1	144.315	64.7267	79.5878	-14.8612	blue	Leucine-rich receptor-like protein kinase family protein
itf04g07370.t1	85.6755	64.6202	21.0552	43.565	blue	hypothetical protein
itf10g01730.t1	85.7012	64.4846	21.2166	43.2681	blue	S-locus lectin protein kinase family protein
itf10g19070.t1	79.315	64.419	14.896	49.523	blue	hypothetical protein
itf02g26510.t2	80.4044	64.4007	16.0037	48.3969	blue	pleiotropic drug resistance
itf00g25230.t1	88.3815	64.3296	24.0519	40.2777	blue	MYB-like	MYB->MYB-related	transcription factor
itf14g14100.t1	95.6667	63.7883	31.8784	31.9098	blue	alpha carbonic anhydrase
itf12g10460.t1	111.158	63.3074	47.8502	15.4572	blue	hypothetical protein
itf06g06450.t1	77.913	63.0825	14.8305	48.2521	blue	C2H2-type zinc finger family protein	C2H2	transcription factor
itf04g24160.t2	94.1583	62.8538	31.3045	31.5493	blue	sucrose synthase
itf03g18450.t1	88.9619	62.8056	26.1563	36.6493	blue	Protein kinase family protein with leucine-rich repeat domain
itf09g01420.t1	74.1962	62.6596	11.5366	51.123	blue	conserved hypothetical protein
itf09g09760.t1	88.8515	62.4655	26.386	36.0795	blue	ENTH/VHS/GAT family protein
itf05g18310.t2	98.0673	62.242	35.8253	26.4167	blue	BTB and TAZ domain protein	TAZ	transcriptional regulator
itf11g01270.t1	78.4676	61.9746	16.493	45.4815	blue	squamosa promoter binding protein-like	SBP	transcription factor
itf04g12060.t1	72.9934	61.8018	11.1915	50.6103	blue	Glycosyl hydrolase superfamily protein
itf02g13040.t1	72.8218	61.7122	11.1096	50.6026	blue	RING/U-box superfamily protein
itf11g05010.t1	90.887	61.625	29.262	32.3629	blue	myb domain protein	MYB->MYB	transcription factor
itf02g15410.t1	79.5807	61.6104	17.9702	43.6402	blue	acyl-CoA oxidase
itf07g15200.t1	70.7158	61.6075	9.10829	52.4993	blue	pfkB-like carbohydrate kinase family protein
itf15g03640.t1	70.6432	61.4287	9.21452	52.2142	blue	UDP-glycosyltransferase 73B4
itf01g01310.t1	88.0952	61.4176	26.6776	34.7399	blue	FAD/NAD(P)-binding oxidoreductase family protein
itf04g25560.t1	76.2855	60.7811	15.5044	45.2767	blue	Seed maturation protein
itf01g01310.t4	70.2194	60.7229	9.49653	51.2264	blue	FAD/NAD(P)-binding oxidoreductase family protein
itf11g00290.t1	82.822	60.6229	22.1991	38.4239	blue	Late embryogenesis abundant (LEA) hydroxyproline-rich glycoprotein family
itf04g25640.t1	79.3034	60.4613	18.8421	41.6192	blue	Protein of unknown function (DUF581)
itf00g38530.t1	77.3378	60.1938	17.144	43.0498	blue	Metallothionein domain containing protein
itf05g12080.t8	82.184	60.1916	21.9924	38.1992	blue	gigantea protein (GI)
itf10g01110.t1	77.5901	59.5907	17.9993	41.5914	blue	conserved hypothetical protein
itf12g19220.t1	72.375	59.4578	12.9172	46.5406	blue	Serinc-domain containing serine and sphingolipid biosynthesis protein
itf07g06950.t1	79.1487	59.441	19.7077	39.7333	blue	Polyketide cyclase/dehydrase and lipid transport superfamily protein
itf10g17250.t1	72.5293	59.2422	13.2871	45.9552	blue	cinnamyl alcohol dehydrogenase
itf14g05310.t2	102.487	59.2113	43.2762	15.9351	blue	Protein of unknown function (DUF707)
itf08g02290.t1	108.427	59.1819	49.2454	9.93649	blue	S-locus lectin protein kinase family protein
itf02g14430.t1	69.0613	59.0319	10.0294	49.0025	blue	TRICHOME BIREFRINGENCE-LIKE
itf09g01280.t1	71.6181	58.8504	12.7677	46.0827	blue	conserved hypothetical protein
itf09g12170.t1	73.8162	58.6913	15.1249	43.5664	blue	bZIP transcription factor family protein
itf04g28090.t1	70.2843	58.6729	11.6114	47.0616	blue	LOB domain-containing protein	LOB	transcription factor
itf08g01590.t1	112.587	58.4959	54.0913	4.40459	blue	pleckstrin homology (PH) domain-containing protein
itf01g08190.t2	78.693	58.3014	20.3915	37.9099	blue	ABC-2 type transporter family protein
itf11g04740.t1	122.276	58.2452	64.0307	-5.78553	blue	STRUBBELIG-receptor family
itf04g11170.t1	64.9624	58.0094	6.95301	51.0564	blue	RNA recognition motif (RRM)-containing protein
itf01g13670.t1	105.441	57.8048	47.6365	10.1683	blue	NB-ARC domain-containing disease resistance protein
itf14g14060.t1	94.5652	57.6119	36.9532	20.6587	blue	TRF-like
itf05g26180.t1	71.9723	57.5553	14.4171	43.1382	blue	hypothetical protein
itf05g02100.t2	72.6282	57.3064	15.3218	41.9846	blue	serine/threonine protein kinase
itf09g19090.t1	66.1295	56.9125	9.21693	47.6956	blue	hypothetical protein
itf15g09630.t2	68.334	56.7697	11.5643	45.2054	blue	Auxin efflux carrier family protein
itf00g44760.t1	70.5901	56.7291	13.861	42.8682	blue	RING/U-box superfamily protein
itf08g13950.t2	164.846	56.1594	108.686	-52.5269	blue	Pyruvate phosphate dikinase, PEP/pyruvate binding domain
itf10g20020.t3	65.294	56.1043	9.1897	46.9146	blue	Protein of unknown function (DUF616)
itf02g22510.t1	79.6451	55.81	23.8351	31.9749	blue	Cytochrome bd ubiquinol oxidase, 14kDa subunit
itf13g12960.t1	84.7988	55.5214	29.2774	26.244	blue	UDP-glucosyltransferase 75B1
itf00g13090.t1	67.521	55.4596	12.0614	43.3981	blue	COBRA-like extracellular glycosyl-phosphatidyl inositol-anchored protein family
itf05g24090.t2	66.6405	55.4026	11.2379	44.1648	blue	FAD-linked oxidases family protein
itf02g08410.t2	90.0209	55.3177	34.7032	20.6145	blue	FAD-dependent oxidoreductase family protein
itf01g31590.t1	88.5745	55.2802	33.2944	21.9858	blue	O-fucosyltransferase family protein
itf15g11340.t3	69.841	55.2429	14.5981	40.6448	blue	Coiled-coil domain-containing protein SCD2
itf08g10680.t1	81.383	55.2321	26.1509	29.0811	blue	SAUR-like auxin-responsive protein family
itf13g14950.t1	73.8098	55.0559	18.7539	36.302	blue	RING/U-box superfamily protein
itf14g16860.t1	138.664	55.0506	83.6136	-28.563	blue	Protein of unknown function (DUF707)
itf14g07650.t1	69.0733	54.7826	14.2906	40.492	blue	Surfeit locus protein
itf14g19800.t3	72.9045	54.7174	18.1871	36.5303	blue	CTP synthase family protein
itf06g22880.t1	64.47	54.5495	9.92049	44.629	blue	abscisic acid responsive element-binding factor	bZIP	transcription factor
itf04g11850.t1	74.6479	54.5229	20.125	34.398	blue	basic helix-loop-helix (bHLH) DNA-binding superfamily protein	bHLH	transcription factor
itf11g05580.t1	74.7555	54.3826	20.3729	34.0097	blue	mitogen-activated protein kinase kinase kinase
itf09g13400.t1	65.7882	54.279	11.5091	42.7699	blue	SAUR-like auxin-responsive protein family
itf13g19260.t2	65.6778	54.2172	11.4606	42.7566	blue	BSD domain-containing protein
itf02g12480.t1	81.9646	54.1819	27.7827	26.3992	blue	proton pump interactor
itf05g12080.t5	73.357	53.8724	19.4847	34.3877	blue	gigantea protein (GI)
itf00g23410.t1	66.5449	53.8346	12.7103	41.1243	blue	SHV3-like
itf14g15330.t1	62.6796	53.7376	8.94197	44.7956	blue	Metallothionein domain containing protein
itf02g17310.t1	65.9039	53.3781	12.5259	40.8522	blue	conserved hypothetical protein
itf01g31140.t2	60.3088	52.7492	7.5596	45.1896	blue	sulfate transporter 1;3
itf14g01830.t5	62.0376	52.7164	9.32118	43.3952	blue	Glycolipid transfer protein (GLTP) family protein
itf07g01820.t1	66.5178	52.6969	13.8209	38.876	blue	ABC-2 type transporter family protein
itf15g01410.t2	59.1249	52.1952	6.92973	45.2655	blue	myb-related protein	GARP->GARP-G2-like	transcription factor
itf04g26100.t2	62.9154	52.135	10.7804	41.3546	blue	basic helix-loop-helix (bHLH) DNA-binding superfamily protein
itf15g03650.t1	81.5251	51.071	30.4541	20.6168	blue	Zeatin O-glucosyltransferase
itf11g16730.t2	86.0993	51.0536	35.0456	16.008	blue	alpha-galactosidase
itf09g04820.t1	101.397	50.9988	50.3978	0.601029	blue	Chaperonin-like RbcX protein
itf03g01630.t1	71.7769	50.9554	20.8214	30.134	blue	NAC domain containing protein	NAC	transcription factor
itf10g24300.t1	116.902	50.6817	66.2201	-15.5383	blue	carboxyesterase
itf11g18590.t1	65.4622	50.0114	15.4508	34.5606	blue	ROP-interactive CRIB motif-containing protein
itf14g17480.t1	71.0635	49.7285	21.3351	28.3934	blue	C2H2-like zinc finger protein
itf14g18980.t1	57.0616	49.3763	7.68529	41.691	blue	hypothetical protein
itf04g09810.t1	58.8221	49.123	9.69907	39.424	blue	Glycosyl hydrolase superfamily protein
itf01g29190.t2	63.5656	48.9476	14.618	34.3296	blue	Major facilitator superfamily protein
itf13g19190.t1	69.0817	48.8947	20.187	28.7077	blue	DUF679 domain membrane protein
itf10g24220.t1	70.8293	48.7571	22.0722	26.6849	blue	Protein of unknown function (DUF1685)
itf09g14300.t1	70.321	48.7289	21.5921	27.1368	blue	UDP-glucosyl transferase 73D1
itf03g03960.t1	74.0005	48.5715	25.4291	23.1424	blue	conserved hypothetical protein
itf01g21160.t1	59.4448	48.5393	10.9055	37.6338	blue	nine-cis-epoxycarotenoid dioxygenase
itf01g34400.t1	64.137	48.1947	15.9423	32.2525	blue	conserved hypothetical protein
itf14g06070.t1	54.8651	47.6204	7.24475	40.3756	blue	hypothetical protein
itf11g00440.t3	57.456	47.4882	9.96783	37.5203	blue	origin recognition complex protein
itf12g21640.t1	66.5241	47.2998	19.2243	28.0755	blue	hypothetical protein
itf03g27920.t1	54.9381	47.2453	7.69274	39.5526	blue	Scorpion toxin-like knottin superfamily protein
itf00g33910.t1	55.3427	47.2178	8.12491	39.0929	blue	phosphoenolpyruvate carboxylase kinase
itf10g21250.t1	64.2938	46.0871	18.2067	27.8804	blue	Stigma-specific Stig1 family protein
itf11g09160.t2	56.4688	45.9802	10.4886	35.4916	blue	phytochrome-associated protein	AUX/IAA	transcriptional regulator
itf02g08230.t1	53.475	45.9446	7.53042	38.4142	blue	Subtilase family protein
itf01g00820.t1	51.8312	45.9103	5.92088	39.9895	blue	hypothetical protein
itf13g03150.t1	58.3253	45.9055	12.4198	33.4857	blue	hypothetical protein
itf06g03100.t1	67.6528	45.375	22.2778	23.0972	blue	DNAJ heat shock family protein
itf08g05170.t1	70.1073	45.274	24.8332	20.4408	blue	basic leucine-zipper	bZIP	transcription factor
itf07g18180.t1	75.3932	45.1754	30.2178	14.9577	blue	EID1-like
itf09g09700.t1	80.8955	44.9236	35.9719	8.95169	blue	Protein of unknown function (DUF567)
itf15g02290.t2	58.044	44.8707	13.1733	31.6974	blue	SPX (SYG1/Pho81/XPR1) domain-containing protein / zinc finger (C3HC4-type RING finger) protein-related
itf03g14280.t1	54.6494	44.7219	9.92744	34.7945	blue	BTB/POZ domain-containing protein	TRAF	transcriptional regulator
itf15g06310.t2	61.9231	44.5419	17.3812	27.1607	blue	hypothetical protein
itf15g02970.t1	76.695	44.427	32.268	12.1589	blue	bZIP transcription factor family protein	bZIP	transcription factor
itf13g21160.t2	53.0794	44.3751	8.70437	35.6707	blue	Peroxisomal membrane 22 kDa (Mpv17/PMP22) family protein
itf04g33670.t1	52.4434	44.3661	8.07725	36.2889	blue	MATE efflux family protein
itf15g03410.t1	56.1412	44.2863	11.8549	32.4313	blue	Protein of unknown function (DUF1138)
itf14g19410.t1	86.6127	44.2008	42.412	1.78882	blue	indeterminate(ID)-domain	C2H2	transcription factor
itf04g02460.t1	52.3872	44.0477	8.33948	35.7082	blue	hypothetical protein
itf00g63860.t1	64.8918	43.5701	21.3217	22.2484	blue	ILITYHIA
itf00g35270.t1	118.28	43.5198	74.7604	-31.2406	blue	Protein of unknown function (DUF707)
itf12g00630.t9	56.0519	43.4415	12.6104	30.8311	blue	Eukaryotic aspartyl protease family protein
itf14g14530.t1	56.9743	43.3359	13.6384	29.6976	blue	beta-galactosidase
itf15g01230.t1	59.3947	43.128	16.2667	26.8613	blue	peptidoglycan-binding LysM domain-containing protein
itf14g05500.t1	140.594	43.1044	97.49	-54.3856	blue	serine carboxypeptidase-like
itf08g02360.t1	116.207	43.0615	73.145	-30.0835	blue	lectin protein kinase family protein
itf09g07510.t1	61.1446	43.049	18.0956	24.9534	blue	RNAse II-like
itf13g00210.t1	50.776	43.0446	7.7314	35.3132	blue	hypothetical protein
itf01g31590.t7	52.9403	42.8155	10.1248	32.6906	blue	O-fucosyltransferase family protein
itf15g09310.t1	59.0062	42.795	16.2113	26.5837	blue	cytochrome P450, family 82, subfamily C, polypeptide
itf12g00470.t1	56.3597	42.5185	13.8412	28.6773	blue	hypothetical protein
itf12g07740.t1	63.3681	42.4997	20.8684	21.6313	blue	homeobox	HB->HB-HD-ZIP	transcription factor
itf04g03260.t1	51.6744	42.4815	9.19283	33.2887	blue	TOXICOS EN LEVADURA
itf06g05320.t3	53.6437	42.0353	11.6084	30.4269	blue	alpha/beta-Hydrolases superfamily protein
itf06g23470.t1	61.9131	41.9458	19.9673	21.9786	blue	serine carboxypeptidase-like
itf15g06880.t1	80.9214	41.7135	39.2079	2.50565	blue	Transducin/WD40 repeat-like superfamily protein	C3H	transcription factor
itf01g35780.t1	68.6229	41.4713	27.1516	14.3197	blue	NAD(P)-binding Rossmann-fold superfamily protein
itf09g09340.t1	66.7909	41.4081	25.3828	16.0253	blue	2-oxoglutarate (2OG) and Fe(II)-dependent oxygenase superfamily protein
itf02g08410.t6	53.0812	41.0649	12.0163	29.0486	blue	FAD-dependent oxidoreductase family protein
itf00g62790.t1	92.4084	40.9539	51.4545	-10.5006	blue	LJRHL1-like
itf11g21080.t1	62.5205	40.9536	21.5669	19.3867	blue	alpha-N-acetylglucosaminidase family / NAGLU family
itf15g09930.t1	58.1809	40.8813	17.2996	23.5817	blue	Protein phosphatase 2C family protein
itf06g15010.t1	52.556	40.801	11.755	29.046	blue	Scorpion toxin-like knottin superfamily protein
itf08g02330.t1	107.449	40.7694	66.6799	-25.9105	blue	lectin protein kinase family protein
itf14g08390.t3	49.9401	40.4475	9.49262	30.9549	blue	basic helix-loop-helix (bHLH) DNA-binding superfamily protein
itf03g18970.t1	55.7603	40.3298	15.4305	24.8994	blue	heat shock transcription factor C1	HSF	transcription factor
itf11g20700.t1	70.5731	39.9839	30.5892	9.39469	blue	similar to RCD one
itf07g23620.t1	48.4463	39.8025	8.64384	31.1586	blue	actin binding
itf13g00780.t1	63.718	39.4496	24.2684	15.1811	blue	Glycosyl hydrolase family protein with chitinase insertion domain
itf10g05870.t1	67.3801	39.258	28.1221	11.1358	blue	terpene synthase
itf15g02360.t1	49.3413	39.104	10.2372	28.8668	blue	related to AP2	AP2/ERF->AP2/ERF-ERF	transcription factor
itf08g16360.t3	53.2565	38.8434	14.413	24.4304	blue	Protein of unknown function (DUF1336)
itf15g05960.t1	53.4285	38.5838	14.8447	23.7391	blue	lipid transfer protein
itf12g12740.t2	53.5687	38.4156	15.1532	23.2624	blue	Plasma-membrane choline transporter family protein
itf03g04930.t1	83.7157	38.345	45.3707	-7.02571	blue	cysteine-rich RLK (RECEPTOR-like protein kinase)
itf12g16550.t1	54.7277	38.1229	16.6047	21.5182	blue	homeobox	HB->HB-HD-ZIP	transcription factor
itf02g21760.t2	48.2439	37.9805	10.2634	27.717	blue	Galactose mutarotase-like superfamily protein
itf04g21510.t1	55.8564	37.7263	18.1302	19.5961	blue	myb domain protein	MYB->MYB	transcription factor
itf01g26410.t2	46.1385	37.6362	8.50237	29.1338	blue	proline-rich spliceosome-associated (PSP) family protein
itf09g12770.t1	50.4737	37.6308	12.8428	24.788	blue	conserved hypothetical protein
itf04g29460.t1	49.8309	37.6277	12.2032	25.4245	blue	SCARECROW-like	GRAS	transcription factor
itf11g21090.t3	47.3554	37.4549	9.90054	27.5543	blue	pyridoxin (pyrodoxamine) 5'-phosphate oxidase
itf03g01210.t1	77.5687	37.2299	40.3388	-3.10892	blue	Pathogenesis-related thaumatin superfamily protein
itf05g23360.t1	62.8012	37.0489	25.7523	11.2966	blue	conserved hypothetical protein
itf12g20910.t1	54.5224	37.0366	17.4858	19.5508	blue	Myotubularin-like phosphatases II superfamily
itf09g08950.t1	54.105	37.0104	17.0947	19.9157	blue	FKBP-type peptidyl-prolyl cis-trans isomerase family protein
itf04g05790.t1	55.0292	36.9932	18.0361	18.9571	blue	exocyst subunit exo70 family protein H4
itf05g25130.t1	44.9211	36.9572	7.96392	28.9933	blue	RPM1-interacting protein 4 (RIN4) family protein
itf12g05740.t1	68.5638	36.2996	32.2641	4.03549	blue	basic leucine-zipper	bZIP	transcription factor
itf05g04470.t1	46.2993	36.185	10.1143	26.0707	blue	nodulin MtN21 /EamA-like transporter family protein
itf05g24290.t1	57.4542	36.0374	21.4168	14.6206	blue	Major facilitator superfamily protein
itf12g23810.t1	45.2228	36.0169	9.20593	26.811	blue	Heavy metal transport/detoxification superfamily protein
itf01g32500.t1	50.1359	35.9963	14.1396	21.8566	blue	conserved hypothetical protein
itf14g15500.t1	49.9976	35.8104	14.1872	21.6233	blue	hypothetical protein
itf04g29640.t1	96.5426	35.7324	60.8102	-25.0779	blue	cytochrome P450, family 71, subfamily B, polypeptide
itf07g06330.t1	107.284	35.64	71.6441	-36.0041	blue	Sec14p-like phosphatidylinositol transfer family protein
itf12g11780.t1	76.1913	35.4389	40.7523	-5.3134	blue	vacuolar sorting receptor homolog
itf13g21180.t1	48.4886	35.4389	13.0497	22.3892	blue	Long-chain fatty alcohol dehydrogenase family protein
itf03g23280.t1	48.2342	35.2123	13.0218	22.1905	blue	plant intracellular ras group-related LRR
itf12g24230.t1	47.4094	35.2081	12.2012	23.0069	blue	Chlorophyll A-B binding family protein
itf07g10380.t1	48.8462	34.9926	13.8536	21.139	blue	exocyst subunit exo70 family protein H4
itf02g25380.t1	48.1568	34.9075	13.2492	21.6583	blue	Protein kinase superfamily protein
itf13g20150.t2	65.1322	34.7607	30.3716	4.38911	blue	RmlC-like cupins superfamily protein
itf07g20490.t1	67.8109	34.529	33.282	1.24697	blue	RING/U-box superfamily protein
itf01g14290.t3	51.9063	34.5156	17.3907	17.1249	blue	nuclear factor Y, subunit C9	NF-Y->NF-YC	transcription factor
itf14g14530.t2	40.7565	34.1957	6.56075	27.635	blue	beta-galactosidase
itf07g18640.t1	42.1092	33.9523	8.1569	25.7954	blue	CW-type Zinc Finger
itf06g08400.t1	40.4502	33.5426	6.90758	26.635	blue	hypothetical protein
itf05g23340.t8	41.2717	33.1929	8.07878	25.1142	blue	leucine-rich repeat transmembrane protein kinase family protein
itf14g19150.t1	43.9243	32.857	11.0672	21.7898	blue	Ankyrin repeat family protein
itf07g18510.t1	39.5943	32.4417	7.15263	25.2891	blue	sodium hydrogen exchanger
itf15g11380.t2	40.4096	32.3616	8.04791	24.3137	blue	RING/U-box superfamily protein
itf11g07370.t1	48.9391	31.8174	17.1217	14.6956	blue	Cysteine proteinases superfamily protein
itf01g30840.t1	53.7367	31.7319	22.0048	9.72714	blue	Laccase/Diphenol oxidase family protein
itf01g01700.t1	46.6971	31.6827	15.0145	16.6682	blue	Sporamin B
itf14g00310.t2	43.4779	31.6435	11.8344	19.8092	blue	heat shock transcription factor A8
itf09g18930.t4	38.8088	31.3674	7.4414	23.926	blue	G-box binding factor	bZIP	transcription factor
itf04g17750.t1	45.3987	31.2123	14.1864	17.026	blue	inosine-uridine preferring nucleoside hydrolase family protein
itf08g13510.t1	52.2723	31.0496	21.2227	9.82687	blue	Protein of unknown function (DUF1645)
itf14g05540.t2	43.7479	30.8984	12.8494	18.049	blue	lecithin:cholesterol acyltransferase
itf14g15050.t1	41.3653	30.8393	10.526	20.3133	blue	RING/U-box superfamily protein
itf10g01870.t2	47.6676	30.4272	17.2405	13.1867	blue	SET domain protein	SET	transcriptional regulator
itf02g00630.t1	39.1043	30.2696	8.83476	21.4348	blue	EF hand calcium-binding protein family
itf02g06990.t1	48.1564	30.2469	17.9095	12.3375	blue	Integrase-type DNA-binding superfamily protein	AP2/ERF->AP2/ERF-ERF	transcription factor
itf03g06670.t6	47.503	29.7498	17.7532	11.9966	blue	PLAC8 family protein
itf06g08480.t1	42.4431	29.6925	12.7505	16.942	blue	calmodulin like
itf06g25120.t1	38.337	29.6802	8.65687	21.0233	blue	Haloacid dehalogenase-like hydrolase (HAD) superfamily protein
itf01g26700.t1	40.5891	29.6459	10.9432	18.7026	blue	S-adenosyl-L-methionine-dependent methyltransferases superfamily protein
itf10g16950.t2	46.9042	29.5969	17.3073	12.2896	blue	Molybdenum cofactor sulfurase family protein
itf00g25060.t1	42.0881	29.0626	13.0255	16.0371	blue	Plant invertase/pectin methylesterase inhibitor superfamily protein
itf12g19480.t1	47.321	28.9046	18.4163	10.4883	blue	hypothetical protein
itf11g10320.t1	39.9071	28.8134	11.0937	17.7197	blue	Fatty acid hydroxylase superfamily
itf11g04030.t3	47.6049	28.7515	18.8535	9.89799	blue	proteophosphoglycan-related
itf06g08390.t1	40.988	28.5049	12.4831	16.0218	blue	Undecaprenyl pyrophosphate synthetase family protein
itf03g12700.t1	38.5314	28.4378	10.0936	18.3441	blue	Myosin heavy chain-related protein
itf12g12960.t1	45.269	28.2104	17.0586	11.1517	blue	O-Glycosyl hydrolases family 17 protein
itf02g08560.t4	37.0908	27.9945	9.09625	18.8983	blue	Pleckstrin homology (PH) and lipid-binding START domains-containing protein
itf02g10270.t1	39.7187	27.9174	11.8013	16.1162	blue	CONSTANS-like	C2C2->C2C2-CO-like	transcription factor
itf09g11950.t4	34.5356	27.9167	6.61897	21.2977	blue	seed imbibition
itf12g05610.t1	35.7901	27.7706	8.0195	19.7511	blue	seryl-tRNA synthetase / serine--tRNA ligase
itf05g24640.t1	47.6459	27.4998	20.1461	7.35378	blue	formate dehydrogenase
itf06g07070.t1	56.3585	27.4733	28.8852	-1.41193	blue	PHE ammonia lyase
itf02g25380.t2	35.3022	27.2654	8.03681	19.2286	blue	Protein kinase superfamily protein
itf09g12050.t3	41.1077	26.9241	14.1835	12.7406	blue	lysophosphatidyl acyltransferase
itf08g08550.t2	38.1968	26.8539	11.3429	15.511	blue	1-aminocyclopropane-1-carboxylic acid (acc) synthase
itf15g06520.t1	38.4553	26.2875	12.1678	14.1197	blue	prenylated RAB acceptor 1.B4
itf13g05040.t1	36.043	26.2325	9.81051	16.4219	blue	Kunitz family trypsin and protease inhibitor protein
itf08g05610.t1	33.0394	25.9907	7.0487	18.942	blue	RNA-binding KH domain-containing protein
itf12g05590.t2	34.6258	25.7611	8.86475	16.8963	blue	alpha/beta-Hydrolases superfamily protein
itf15g05600.t2	31.0281	25.0584	5.96971	19.0887	blue	hypothetical protein
itf05g21080.t1	37.749	25.0071	12.7419	12.2653	blue	Eukaryotic aspartyl protease family protein
itf12g07610.t6	43.1408	24.9272	18.2136	6.71365	blue	aldose 1-epimerase family protein
itf13g07510.t1	36.1721	24.8258	11.3463	13.4795	blue	Protein kinase superfamily protein
itf06g21090.t1	30.5255	24.7203	5.80516	18.9152	blue	Nucleotide/sugar transporter family protein
itf10g03280.t1	34.5219	24.5812	9.94069	14.6405	blue	Protein of unknown function, DUF584
itf15g22790.t2	31.2526	24.4688	6.78381	17.685	blue	Plant Tudor-like RNA-binding protein
itf07g23340.t2	36.1126	24.4617	11.651	12.8107	blue	beta glucosidase
itf05g27200.t3	31.7479	24.3475	7.40038	16.9471	blue	molybdenum cofactor sulfurase (LOS5) (ABA3)
itf14g03710.t1	31.9651	23.2445	8.72062	14.5239	blue	homeobox	HB->HB-HD-ZIP	transcription factor
itf10g21420.t2	63.347	23.1496	40.1974	-17.0477	blue	Transducin/WD40 repeat-like superfamily protein
itf12g23460.t4	34.1971	23.074	11.1232	11.9508	blue	transducin family protein / WD-40 repeat family protein
itf03g25220.t4	29.6883	22.8638	6.82443	16.0394	blue	O-acyltransferase (WSD1-like) family protein
itf13g18070.t1	32.8476	22.6059	10.2417	12.3642	blue	Disease resistance-responsive (dirigent-like protein) family protein
itf12g00870.t1	40.4565	22.5859	17.8705	4.71539	blue	TLD-domain containing nucleolar protein
itf11g08330.t1	27.7068	22.3277	5.37911	16.9486	blue	RING/U-box superfamily protein
itf04g25310.t1	28.1961	21.9008	6.2953	15.6055	blue	hypothetical protein
itf03g00450.t10	33.5776	21.8027	11.7749	10.0278	blue	RNA-binding (RRM/RBD/RNP motifs) family protein
itf06g17260.t1	28.3957	21.4842	6.91148	14.5728	blue	Wound-responsive family protein
itf13g14970.t2	30.0277	21.47	8.55776	12.9122	blue	2-oxoglutarate (2OG) and Fe(II)-dependent oxygenase superfamily protein
itf01g32230.t1	43.6436	21.0696	22.574	-1.50446	blue	kinase interacting family protein
itf09g05490.t6	34.3207	21.062	13.2587	7.80336	blue	protein serine/threonine kinases;protein kinases;ATP binding;sugar binding;kinases;carbohydrate binding
itf14g16690.t2	29.0729	20.6367	8.43619	12.2005	blue	Cystathionine beta-synthase (CBS) family protein
itf10g12190.t1	31.091	20.4949	10.5961	9.89875	blue	conserved hypothetical protein
itf01g29880.t1	31.4481	20.4297	11.0185	9.41124	blue	Dof-type zinc finger DNA-binding family protein	C2C2->C2C2-Dof	transcription factor
itf08g15340.t1	27.2218	19.9872	7.2346	12.7526	blue	Plant EC metallothionein-like protein, family
itf10g24330.t1	38.0297	19.6626	18.3671	1.2955	blue	alpha/beta-Hydrolases superfamily protein
itf12g00630.t3	26.765	19.3824	7.38253	11.9999	blue	Eukaryotic aspartyl protease family protein
itf00g35650.t1	28.7557	19.3491	9.40659	9.94252	blue	hypothetical protein
itf07g06450.t2	27.6013	19.3168	8.2845	11.0323	blue	nudix hydrolase homolog
itf14g03790.t2	24.8911	19.2577	5.63338	13.6244	blue	thioredoxin
itf09g01730.t2	25.1707	19.1223	6.04833	13.074	blue	Vacuolar import/degradation, Vid27-related protein
itf03g00310.t2	26.1842	18.8029	7.3813	11.4216	blue	lysine histidine transporter
itf11g17530.t1	25.8522	18.6612	7.191	11.4702	blue	conserved hypothetical protein
itf03g16760.t1	28.4874	18.5598	9.92759	8.63222	blue	F-box family protein
itf00g53410.t1	25.6386	18.2757	7.36288	10.9128	blue	Heavy metal transport/detoxification superfamily protein
itf01g26680.t1	22.4554	18.154	4.30149	13.8525	blue	S-adenosyl-L-methionine-dependent methyltransferases superfamily protein
itf03g23170.t3	25.9295	18.0271	7.90239	10.1247	blue	Modifier of rudimentary (Mod(r)) protein
itf01g32270.t4	28.0007	17.7782	10.2226	7.55558	blue	P450 reductase
itf06g10980.t1	25.516	17.5694	7.94657	9.62287	blue	Mitochondrial substrate carrier family protein
itf09g14680.t2	26.2521	17.5363	8.71579	8.82052	blue	Cysteine proteinases superfamily protein
itf07g23790.t1	26.8261	17.5306	9.29549	8.23514	blue	exocyst complex component sec10
itf02g13410.t3	25.7034	17.5216	8.18178	9.33981	blue	cytochrome P450, family 72, subfamily A, polypeptide
itf12g24220.t2	27.1465	17.2059	9.94068	7.26517	blue	glutamate dehydrogenase
itf00g44310.t1	22.6137	17.0917	5.52197	11.5697	blue	Ras-related small GTP-binding family protein
itf07g04630.t3	23.7113	17.0053	6.70609	10.2992	blue	Pyruvate phosphate dikinase, PEP/pyruvate binding domain
itf05g10070.t4	24.6501	16.9437	7.70643	9.23722	blue	Thioredoxin superfamily protein
itf04g02400.t1	23.1949	16.7915	6.40342	10.3881	blue	Plant invertase/pectin methylesterase inhibitor superfamily
itf10g10130.t5	25.1372	16.5823	8.55489	8.02743	blue	Uridine diphosphate glycosyltransferase 74E2
itf02g20330.t1	24.9027	16.5178	8.38485	8.13297	blue	hypothetical protein
itf10g04410.t2	21.151	15.8607	5.29027	10.5705	blue	lupeol synthase
itf06g03100.t2	22.2981	15.1049	7.19319	7.91173	blue	DNAJ heat shock family protein
itf11g00430.t3	20.7994	14.8326	5.96683	8.86579	blue	conserved hypothetical protein
itf00g67930.t1	19.8049	13.6271	6.17777	7.44931	blue	conserved hypothetical protein
itf05g26910.t1	18.8852	12.9482	5.937	7.01116	blue	Calcium-binding EF-hand family protein
itf00g40750.t3	18.4393	12.7253	5.71401	7.01131	blue	tyrosylprotein sulfotransferase
itf14g00600.t1	25.0165	12.194	12.8225	-0.628433	blue	conserved hypothetical protein
itf02g11270.t2	17.7601	11.8818	5.87831	6.00345	blue	Ras-related small GTP-binding family protein
itf15g13890.t3	16.1755	11.0201	5.15538	5.8647	blue	Metallopeptidase M24 family protein
itf01g02960.t2	27.4797	10.748	16.7317	-5.98366	blue	Chaperonin-like RbcX protein
itf09g04390.t2	15.902	10.5118	5.39022	5.12153	blue	Protein of unknown function (DUF707)
itf01g21020.t3	15.1908	10.4494	4.74141	5.70802	blue	ILITYHIA
itf14g14060.t2	13.1506	8.93023	4.22039	4.70984	blue	TRF-like
itf08g14810.t1	243.617	199.591	44.026	155.565	brown	Pectin lyase-like superfamily protein
itf14g07330.t1	241.293	197.097	44.196	152.901	brown	curculin-like (mannose-binding) lectin family protein / PAN domain-containing protein
itf13g21710.t1	245.039	196.973	48.0659	148.907	brown	conserved hypothetical protein
itf06g24510.t1	238.635	196.466	42.1689	154.297	brown	general regulatory factor
itf12g04870.t1	229.339	196.096	33.2424	162.854	brown	Leucine-rich repeat protein kinase family protein
itf14g02570.t1	249.276	195.968	53.3077	142.66	brown	conserved hypothetical protein
itf12g00330.t1	231.974	195.787	36.187	159.6	brown	UDP-glucosyl transferase 78D2
itf08g05700.t1	234.277	194.122	40.1549	153.967	brown	beta HLH protein	bHLH	transcription factor
itf10g16490.t1	248.992	193.905	55.0875	138.817	brown	alpha/beta-Hydrolases superfamily protein
itf02g04090.t1	227.062	193.107	33.9556	159.151	brown	phytochrome kinase substrate
itf12g01780.t1	231.016	192.812	38.2037	154.609	brown	expansin A13
itf09g00230.t1	225.3	192.012	33.2881	158.724	brown	Protein kinase protein with adenine nucleotide alpha hydrolases-like domain
itf05g13210.t1	250.694	191.387	59.3066	132.08	brown	Staygreen protein domain containing protein
itf05g01260.t1	229.308	190.408	38.9006	151.507	brown	Acyl-CoA N-acyltransferases (NAT) superfamily protein	GNAT	transcriptional regulator
itf13g03820.t1	219.539	190.231	29.3083	160.922	brown	Glucose-methanol-choline (GMC) oxidoreductase family protein
itf04g23880.t1	226.782	190.09	36.6918	153.399	brown	Tetratricopeptide repeat (TPR)-like superfamily protein
itf04g21470.t1	231.255	189.81	41.4444	148.366	brown	TCP family transcription factor	TCP	transcription factor
itf13g10210.t1	235.421	189.762	45.6589	144.103	brown	Tetratricopeptide repeat (TPR)-like superfamily protein
itf14g18440.t1	225.406	189.507	35.899	153.608	brown	sulfate transporter 3;1
itf06g21540.t1	229.422	188.701	40.7208	147.98	brown	glycosyl hydrolase 9B5
itf02g10780.t1	232.427	188.397	44.0295	144.368	brown	GDSL-like Lipase/Acylhydrolase superfamily protein
itf11g19900.t1	237.471	187.713	49.758	137.955	brown	conserved hypothetical protein
itf10g22390.t1	230.667	186.228	44.4385	141.79	brown	Protein of unknown function (DUF793)
itf01g34300.t1	239.044	185.992	53.0515	132.941	brown	cytochrome P450, family 82, subfamily C, polypeptide
itf14g03880.t1	258.952	185.252	73.6997	111.552	brown	Glutathione S-transferase family protein
itf09g02140.t1	213.062	184.402	28.6601	155.742	brown	conserved hypothetical protein
itf02g12090.t1	236.888	182.623	54.2647	128.359	brown	Auxin-responsive GH3 family protein
itf01g04870.t1	213.25	182.04	31.2091	150.831	brown	allantoinase
itf02g20380.t1	217.22	181.979	35.2406	146.739	brown	nitrate transporter 1:2
itf11g05270.t1	218.283	181.923	36.36	145.563	brown	Auxin-responsive GH3 family protein
itf10g02290.t1	224.57	181.793	42.777	139.016	brown	DUF3339 domain containing protein
itf10g19240.t1	208.935	181.367	27.5676	153.8	brown	SOS3-interacting protein
itf12g06200.t1	237.552	179.716	57.8353	121.881	brown	UDP-Glycosyltransferase superfamily protein
itf09g09170.t1	229.023	178.78	50.2436	128.536	brown	glycerol-3-phosphate acyltransferase
itf11g01240.t1	215.991	178.271	37.72	140.551	brown	cyclin p3;2
itf01g03440.t1	211.093	178.18	32.9125	145.268	brown	Protein of unknown function, DUF584
itf15g15240.t1	215.493	178.176	37.3161	140.86	brown	ferric reduction oxidase
itf09g07610.t1	245.422	177.798	67.6243	110.174	brown	O-Glycosyl hydrolases family 17 protein
itf05g17490.t1	205.005	177.653	27.352	150.301	brown	cytochrome P450, family 76, subfamily C, polypeptide
itf01g24030.t1	206.515	177.513	29.0021	148.511	brown	Aha1 domain-containing protein
itf12g16430.t1	233.091	177.459	55.632	121.827	brown	alpha/beta-Hydrolases superfamily protein
itf11g02390.t1	203.604	177.451	26.153	151.298	brown	protein phosphatase 2A-3
itf07g22630.t1	229.767	177.106	52.6618	124.444	brown	nitrate transporter 1:2
itf05g18850.t1	206.99	174.963	32.0268	142.936	brown	Transducin/WD40 repeat-like superfamily protein
itf10g19630.t1	220.583	174.872	45.7105	129.162	brown	Peroxidase superfamily protein
itf11g12750.t1	223.683	173.986	49.6971	124.289	brown	Ribulose bisphosphate carboxylase (small chain) family protein
itf03g00740.t1	215.897	173.887	42.0104	131.876	brown	L-aspartate oxidase
itf15g04040.t1	211.351	173.643	37.7076	135.936	brown	Gibberellin-regulated family protein
itf02g09840.t1	203.621	173.208	30.4131	142.795	brown	UDP-Glycosyltransferase superfamily protein
itf06g11940.t1	222.569	173.189	49.3792	123.81	brown	cytochrome P450, family 76, subfamily C, polypeptide
itf06g26800.t1	238.856	171.932	66.9243	105.007	brown	RING/U-box superfamily protein
itf12g06130.t1	210.085	170.206	39.879	130.327	brown	UDP-Glycosyltransferase superfamily protein
itf03g14260.t1	202.838	169.819	33.0192	136.8	brown	Major facilitator superfamily protein
itf14g09960.t1	199.343	169.266	30.0773	139.189	brown	DNAJ homologue
itf04g23650.t1	209.681	169.174	40.5071	128.667	brown	HCO3- transporter family
itf07g04020.t1	206.007	169.138	36.869	132.269	brown	heat shock protein
itf01g24040.t1	237.489	168.946	68.5432	100.403	brown	Plant protein of unknown function (DUF828)
itf09g00630.t1	201.238	168.818	32.4199	136.399	brown	Pollen Ole e 1 allergen and extensin family protein
itf01g21660.t1	194.901	168.805	26.0958	142.71	brown	Plant basic secretory protein (BSP) family protein
itf01g00480.t3	207.92	167.959	39.9617	127.997	brown	basic helix-loop-helix (bHLH) DNA-binding superfamily protein
itf05g04750.t1	252.375	167.954	84.4209	83.5327	brown	tonoplast intrinsic protein 1;3
itf09g13000.t1	243.859	167.417	76.4423	90.9745	brown	NDR1/HIN1-like
itf04g24090.t1	192.755	167.12	25.6348	141.485	brown	Chaperone DnaJ-domain superfamily protein
itf11g19740.t1	205.856	166.805	39.0509	127.754	brown	cytochrome P450, family 71, subfamily A, polypeptide
itf00g32040.t1	201.743	166.74	35.0038	131.736	brown	heat shock protein 18.2
itf13g13320.t1	223.152	166.237	56.9148	109.322	brown	cytochrome P450, family 82, subfamily C, polypeptide
itf01g18890.t1	201.191	166.119	35.0722	131.047	brown	17.6 kDa class II heat shock protein
itf05g02610.t2	216.325	165.776	50.5493	115.226	brown	Protein of unknown function (DUF399 and DUF3411)
itf05g17480.t1	192.206	165.558	26.6482	138.91	brown	cytochrome P450, family 76, subfamily C, polypeptide
itf13g13310.t1	203.973	164.495	39.4779	125.017	brown	cytochrome P450, family 82, subfamily C, polypeptide
itf03g02130.t1	252.607	164.258	88.3492	75.9092	brown	hypothetical protein
itf12g05690.t1	190.04	164.228	25.8115	138.417	brown	CONSTANS-like	C2C2->C2C2-CO-like	transcription factor
itf12g03030.t1	189.34	164.228	25.1122	139.115	brown	galactinol synthase
itf00g51870.t1	198.546	164.222	34.3242	129.898	brown	heat shock protein
itf12g20760.t1	193.555	164.176	29.3798	134.796	brown	Acyl-CoA N-acyltransferases (NAT) superfamily protein	GNAT	transcriptional regulator
itf11g05260.t1	211.751	163.92	47.8318	116.088	brown	Auxin-responsive GH3 family protein
itf13g13980.t1	201.386	163.884	37.5029	126.381	brown	ammonium transporter 1;1
itf03g02410.t1	193.261	162.637	30.6244	132.013	brown	CONSTANS-like	C2C2->C2C2-CO-like	transcription factor
itf15g01420.t1	223.84	162.61	61.2298	101.381	brown	alpha carbonic anhydrase
itf12g03080.t1	189.321	162.389	26.9323	135.457	brown	Glycosyl hydrolase superfamily protein
itf12g06150.t1	199.865	161.688	38.1773	123.511	brown	UDP-Glycosyltransferase superfamily protein
itf09g22120.t1	195.214	161.057	34.157	126.9	brown	myb-like HTH transcriptional regulator family protein	MYB->MYB	transcription factor
itf15g00530.t1	183.753	160.712	23.0416	137.67	brown	C2H2-type zinc finger family protein	C2H2	transcription factor
itf09g11280.t1	194.479	160.098	34.3805	125.717	brown	Transmembrane amino acid transporter family protein
itf10g10870.t1	271.425	159.987	111.438	48.5498	brown	conserved hypothetical protein
itf05g25460.t1	190.805	159.769	31.0358	128.733	brown	Dynein light chain type 1 family protein
itf13g13300.t1	229.325	159.469	69.8562	89.6123	brown	cytochrome P450, family 82, subfamily C, polypeptide
itf11g12780.t1	196.079	159.396	36.6827	122.714	brown	Ribulose bisphosphate carboxylase (small chain) family protein
itf09g00800.t1	229.685	159.178	70.5072	88.6705	brown	SAUR-like auxin-responsive protein family
itf01g25850.t1	201.275	159.174	42.1011	117.073	brown	hypothetical protein
itf01g18910.t1	191.509	158.573	32.9365	125.636	brown	17.6 kDa class II heat shock protein
itf07g01510.t1	205.053	158.366	46.6875	111.678	brown	Protein of unknown function (DUF1645)
itf04g27950.t1	199.597	158.109	41.4887	116.62	brown	response regulator	Others	transcriptional regulator
itf12g05550.t1	199.892	157.836	42.0557	115.781	brown	PQ-loop repeat family protein / transmembrane family protein
itf13g19670.t1	198.056	157.675	40.3807	117.294	brown	TRICHOME BIREFRINGENCE-LIKE
itf02g09710.t1	247.351	157.581	89.77	67.8108	brown	HXXXD-type acyl-transferase family protein
itf07g22740.t1	193.374	156.966	36.4073	120.559	brown	Putative membrane lipoprotein
itf06g14030.t2	200.227	156.838	43.3891	113.449	brown	BR enhanced expression	bHLH	transcription factor
itf12g25640.t1	193.091	156.208	36.8829	119.325	brown	heat shock protein 90.1
itf05g17610.t1	225.933	155.625	70.308	85.3171	brown	NAD(P)-binding Rossmann-fold superfamily protein
itf10g11620.t1	191.043	155.484	35.5587	119.925	brown	heat shock protein 18.2
itf01g35490.t1	195.704	155.467	40.237	115.23	brown	P-glycoprotein
itf10g11630.t1	193.787	155.362	38.4253	116.937	brown	HSP20-like chaperones superfamily protein
itf05g15990.t1	185.937	155.053	30.884	124.169	brown	NOD26-like intrinsic protein 4;2
itf11g09940.t1	208.236	154.994	53.2428	101.751	brown	fatty acid desaturase
itf12g10840.t1	213	154.971	58.0289	96.9423	brown	light harvesting complex photosystem II
itf14g01430.t1	190.431	154.969	35.4619	119.508	brown	HSP20-like chaperones superfamily protein
itf04g31320.t1	179.16	154.865	24.2946	130.571	brown	C2H2-type zinc finger family protein	C2H2	transcription factor
itf01g16490.t1	201.559	154.86	46.6987	108.161	brown	cytokinin oxidase
itf05g10260.t1	190.806	154.421	36.3849	118.036	brown	DNAse I-like superfamily protein
itf01g32280.t1	235.748	154.411	81.337	73.0736	brown	HXXXD-type acyl-transferase family protein
itf03g13300.t1	232.94	154.05	78.8902	75.1596	brown	SKU5 similar
itf11g13760.t1	190.389	153.49	36.8991	116.591	brown	heat shock protein 18.2
itf11g05820.t1	244.147	152.915	91.2326	61.6822	brown	FASCICLIN-like arabinoogalactan
itf06g21960.t1	194.936	152.817	42.1196	110.697	brown	Glycosyl hydrolase superfamily protein
itf09g09800.t1	214.51	152.727	61.7828	90.9446	brown	Peroxidase superfamily protein
itf03g07210.t1	258.988	152.647	106.341	46.3064	brown	beta-galactosidase
itf01g23270.t1	198.652	152.266	46.3856	105.88	brown	FKBP-type peptidyl-prolyl cis-trans isomerase family protein
itf04g02220.t1	190.333	152.19	38.143	114.047	brown	glycine-rich protein
itf07g11530.t1	273.106	152.121	120.985	31.1364	brown	plasma membrane intrinsic protein
itf11g19720.t1	190.794	152.087	38.7073	113.38	brown	cytochrome P450, family 71, subfamily A, polypeptide
itf09g23890.t1	174.54	152.028	22.5123	129.516	brown	Pollen Ole e 1 allergen and extensin family protein
itf10g11670.t1	189.67	151.507	38.1623	113.345	brown	heat shock protein 18.2
itf11g00460.t1	237.718	151.092	86.6264	64.4654	brown	plasma membrane intrinsic protein 1;5
itf04g26910.t1	181.83	151.049	30.7807	120.268	brown	conserved hypothetical protein
itf01g04370.t1	184.319	150.509	33.8096	116.7	brown	Octicosapeptide/Phox/Bem1p family protein
itf12g06430.t1	188.597	150.132	38.4652	111.667	brown	Protein of unknown function (DUF179)
itf01g21570.t1	181.604	149.985	31.619	118.366	brown	conserved hypothetical protein
itf01g28970.t1	190.252	149.834	40.4176	109.417	brown	FKBP-type peptidyl-prolyl cis-trans isomerase family protein
itf00g29810.t1	189.579	149.557	40.0217	109.535	brown	heat shock protein
itf15g22370.t1	211.742	149.476	62.2664	87.2094	brown	pleiotropic drug resistance
itf15g19570.t1	229.028	149.058	79.9703	69.0878	brown	Integrase-type DNA-binding superfamily protein	AP2/ERF->AP2/ERF-ERF	transcription factor
itf06g15800.t1	219.246	148.767	70.4794	78.2875	brown	FASCICLIN-like arabinogalactan
itf12g26570.t1	190.163	148.154	42.009	106.145	brown	heat shock protein
itf06g16510.t1	172.922	147.767	25.1547	122.613	brown	fatty acid desaturase A
itf04g01720.t1	181.461	147.533	33.9286	113.604	brown	conserved hypothetical protein
itf11g09940.t3	184.704	147.525	37.1794	110.345	brown	fatty acid desaturase
itf11g20220.t1	196.098	147.418	48.6793	98.7392	brown	NAD(P)-binding Rossmann-fold superfamily protein
itf07g16690.t1	174.114	147.322	26.7916	120.531	brown	hypothetical protein
itf14g14510.t1	181.033	147.176	33.8567	113.319	brown	HSP20-like chaperones superfamily protein
itf08g08660.t1	235.337	147.175	88.1616	59.0135	brown	cytochrome P450, family 706, subfamily A, polypeptide
itf00g28260.t1	257.428	146.824	110.604	36.2205	brown	hypothetical protein
itf14g14500.t1	183.589	146.793	36.7961	109.997	brown	HSP20-like chaperones superfamily protein
itf07g22040.t1	220.336	146.61	73.7256	72.8848	brown	expansin A10
itf12g15390.t1	193.463	146.288	47.1745	99.1137	brown	glycosyl hydrolase 9B13
itf09g04660.t1	226.206	146.137	80.069	66.0678	brown	Ubiquitin-specific protease family C19-related protein
itf01g35670.t1	170.913	145.892	25.0214	120.871	brown	Major facilitator superfamily protein
itf12g06210.t1	170.682	145.705	24.9771	120.728	brown	UDP-Glycosyltransferase superfamily protein
itf12g09970.t1	175.591	145.63	29.9613	115.669	brown	Regulator of chromosome condensation (RCC1) family protein
itf04g27000.t1	181.935	145.342	36.5929	108.75	brown	PPPDE putative thiol peptidase family protein
itf11g05380.t1	184.634	145.291	39.3429	105.948	brown	Protein of unknown function (DUF604)
itf06g23220.t1	210.463	145.126	65.337	79.789	brown	Gibberellin-regulated family protein
itf01g11960.t1	192.107	145.123	46.9844	98.1384	brown	heat-shock protein 70T-2
itf04g24630.t3	179.676	144.953	34.7224	110.231	brown	Phototropic-responsive NPH3 family protein
itf12g27160.t1	202.83	144.851	57.9793	86.8718	brown	NAD(P)-binding Rossmann-fold superfamily protein
itf09g20890.t1	189.639	144.551	45.0882	99.4628	brown	Myelodysplasia-myeloid leukemia factor 1-interacting protein domain containing protein
itf01g18920.t1	174.509	144.323	30.1859	114.137	brown	17.6 kDa class II heat shock protein
itf13g07160.t1	177.453	143.834	33.6195	110.214	brown	HXXXD-type acyl-transferase family protein
itf01g18880.t1	178.74	143.714	35.0261	108.688	brown	17.6 kDa class II heat shock protein
itf02g01720.t1	241.305	143.542	97.7635	45.778	brown	Cyclophilin-like peptidyl-prolyl cis-trans isomerase family protein
itf01g19410.t1	165.783	143.334	22.4488	120.885	brown	CBS domain-containing protein
itf01g00480.t2	170.775	143.3	27.4752	115.825	brown	basic helix-loop-helix (bHLH) DNA-binding superfamily protein	bHLH	transcription factor
itf04g21320.t1	201.092	143.035	58.0569	84.9785	brown	chloroplast heat shock protein 70-1
itf10g20150.t1	191.244	143.033	48.2104	94.823	brown	Dof-type zinc finger DNA-binding family protein	C2C2->C2C2-Dof	transcription factor
itf00g02520.t1	169.557	142.908	26.6489	116.26	brown	Fanconi Anaemia group E protein FANCE domain containing protein
itf14g00560.t1	167.785	142.826	24.9585	117.868	brown	CAP (Cysteine-rich secretory proteins, Antigen 5, and Pathogenesis-related 1 protein) superfamily protein
itf03g02510.t1	187.294	142.653	44.6409	98.0123	brown	TRICHOME BIREFRINGENCE-LIKE
itf03g16440.t1	180.676	142.361	38.3145	104.047	brown	RNA-binding (RRM/RBD/RNP motifs) family protein
itf05g16730.t1	170.448	142.345	28.1028	114.242	brown	Pollen Ole e 1 allergen and extensin family protein
itf10g17280.t1	242.323	142.194	100.129	42.0648	brown	Transducin/WD40 repeat-like superfamily protein
itf01g07030.t1	238.986	142.071	96.9149	45.1559	brown	Protein of unknown function (DUF616)
itf05g03230.t1	181.582	141.97	39.6117	102.359	brown	heat shock protein 17.4
itf05g16320.t1	166.295	141.91	24.3853	117.525	brown	DUF4336 domain containing protein
itf15g07180.t1	166.994	141.862	25.1317	116.73	brown	Carbohydrate-binding-like fold
itf10g15390.t1	181.999	141.567	40.4322	101.135	brown	heat shock protein 90.1
itf14g09550.t1	166.026	141.545	24.4812	117.064	brown	non-specific phospholipase C2
itf06g17520.t1	271.806	141.403	130.403	11.0004	brown	delta tonoplast integral protein
itf10g13950.t1	185.705	141.136	44.5695	96.5661	brown	conserved hypothetical protein
itf12g19850.t1	175.717	140.932	34.7848	106.147	brown	Pectin lyase-like superfamily protein
itf09g26430.t1	259.281	139.753	119.528	20.2247	brown	Cupredoxin superfamily protein
itf12g03070.t1	164.46	139.684	24.7762	114.908	brown	Glycosyl hydrolase superfamily protein
itf14g15420.t1	231.59	139.594	91.9963	47.5975	brown	expansin A4
itf04g33630.t1	200.468	139.436	61.0321	78.4036	brown	Protein of unknown function (DUF3411)
itf05g03390.t2	163.801	139.358	24.4423	114.916	brown	Regulator of chromosome condensation (RCC1) family protein
itf13g08030.t1	172.854	139.107	33.7475	105.359	brown	mitochondrion-localized small heat shock protein 23.6
itf11g05330.t2	190.791	139.032	51.7598	87.2718	brown	hypothetical protein
itf12g18920.t1	185.337	138.953	46.3838	92.5694	brown	conserved hypothetical protein
itf06g13260.t1	170.679	138.915	31.764	107.151	brown	HSP20-like chaperones superfamily protein
itf12g06190.t1	181.823	138.748	43.0743	95.6741	brown	UDP-Glycosyltransferase superfamily protein
itf01g19510.t2	167.474	138.095	29.3787	108.716	brown	SPA1-related
itf04g22630.t1	173.989	138.058	35.9311	102.127	brown	HSP20-like chaperones superfamily protein
itf04g11050.t1	254.561	138.057	116.504	21.5525	brown	ralf-like
itf03g01650.t1	177.646	137.702	39.9435	97.7588	brown	emp24/gp25L/p24 family/GOLD family protein
itf15g06760.t1	265.585	137.621	127.964	9.65696	brown	myb-like HTH transcriptional regulator family protein	GARP->GARP-G2-like	transcription factor
itf00g33180.t1	165.846	137.318	28.5286	108.789	brown	Pathogenesis-related thaumatin superfamily protein
itf05g03220.t1	177.959	137.287	40.6716	96.6158	brown	heat shock protein 17.4
itf06g16490.t1	162.926	136.298	26.628	109.67	brown	Phospholipid/glycerol acyltransferase family protein
itf05g14140.t1	169.648	136.153	33.4955	102.657	brown	Protein of unknown function (DUF668)
itf15g02070.t1	201.029	136.133	64.8969	71.2357	brown	UDP-glucosyl transferase 78D2
itf01g10570.t1	268.353	136.106	132.247	3.85959	brown	Nucleotide-diphospho-sugar transferases superfamily protein
itf01g29890.t1	180.389	136.046	44.3433	91.7025	brown	ABC-2 type transporter family protein
itf13g15560.t1	203.708	135.707	68.0008	67.7062	brown	flavonol synthase
itf01g08220.t1	274.574	135.451	139.123	-3.67225	brown	FASCICLIN-like arabinogalactan protein 16 precursor
itf04g22200.t1	188.819	135.035	53.7835	81.2517	brown	Protein of unknown function (DUF506)
itf11g01890.t1	159.544	134.609	24.9358	109.673	brown	hypothetical protein
itf00g32050.t1	167.549	134.575	32.9742	101.601	brown	heat shock protein 18.2
itf11g01010.t1	244.46	134.123	110.337	23.7852	brown	FASCICLIN-like arabinogalactan-protein
itf01g04030.t1	180.565	134.093	46.4718	87.6212	brown	zinc finger (C2H2 type) family protein
itf12g20380.t1	223.615	133.753	89.8626	43.8901	brown	polyamine oxidase
itf05g15510.t1	166.991	133.556	33.4344	100.122	brown	UDP-Glycosyltransferase superfamily protein
itf03g06810.t1	168.794	133.385	35.4091	97.9757	brown	Pathogenesis-related thaumatin superfamily protein
itf12g09330.t1	156.187	133.254	22.9329	110.321	brown	Fusaric acid resistance protein-like domain containing protein
itf04g04630.t1	184.945	133.247	51.6977	81.5496	brown	C2H2-type zinc finger family protein	C2H2	transcription factor
itf07g04350.t1	161.07	133.164	27.9058	105.258	brown	Lung seven transmembrane receptor family protein
itf01g33380.t1	217.162	132.658	84.5042	48.1539	brown	N-terminal nucleophile aminohydrolases (Ntn hydrolases) superfamily protein
itf01g00020.t1	158.704	132.393	26.3108	106.083	brown	phospholipase D delta
itf01g35440.t1	172.741	132.287	40.4539	91.8335	brown	Chaperone protein htpG family protein
itf06g18960.t1	161.905	132.26	29.6455	102.614	brown	SAUR-like auxin-responsive protein family
itf05g16840.t1	168.596	131.812	36.7837	95.0284	brown	basic leucine-zipper	bZIP	transcription factor
itf12g06170.t1	175.276	131.434	43.8418	87.5926	brown	UDP-Glycosyltransferase superfamily protein
itf06g18140.t1	246.601	131.023	115.578	15.4451	brown	germin-like protein
itf12g00690.t1	157.59	130.908	26.6823	104.225	brown	myo-inositol-1-phosphate synthase
itf07g06620.t1	174.758	130.872	43.8864	86.9855	brown	Plant invertase/pectin methylesterase inhibitor superfamily protein
itf09g11620.t1	186.99	130.337	56.6529	73.684	brown	Glycosyltransferase-like At3g57200
itf11g09940.t4	178.902	130.302	48.6	81.7025	brown	fatty acid desaturase
itf03g05730.t1	191.083	130.148	60.9351	69.2132	brown	UDP-glucosyl transferase 85A7
itf02g26320.t1	200.132	130.096	70.0354	60.0611	brown	indole-3-acetic acid inducible	AUX/IAA	transcriptional regulator
itf04g29780.t1	171.419	129.977	41.4417	88.5354	brown	heat shock protein 18.2
itf03g13310.t1	163.189	129.732	33.4571	96.2752	brown	Glycosyl hydrolases family 32 protein
itf04g19160.t1	169.005	129.727	39.2772	90.4502	brown	aminophospholipid ATPase
itf05g15440.t1	201.013	129.629	71.3839	58.2455	brown	UDP-glucosyl transferase 72E1
itf12g07300.t2	168.195	129.425	38.7695	90.656	brown	peptide deformylase 1B
itf02g09210.t1	153.414	129.26	24.1544	105.105	brown	ammonium transporter 1;2
itf13g08060.t1	288.705	129.168	159.537	-30.3688	brown	Galactose mutarotase-like superfamily protein
itf03g00940.t1	168.856	128.991	39.8651	89.1256	brown	DegP protease
itf03g15570.t1	203.669	128.456	75.2128	53.243	brown	Eukaryotic aspartyl protease family protein
itf01g22420.t1	172.178	128.317	43.8607	84.4566	brown	cytochrome P450, family 707, subfamily A, polypeptide
itf10g25060.t1	254.489	128.112	126.377	1.73497	brown	purple acid phosphatase
itf12g06140.t1	164.649	128.11	36.5386	91.5715	brown	UDP-Glycosyltransferase superfamily protein
itf09g00900.t1	221.215	128.07	93.1457	34.9239	brown	glycosyl hydrolase 9B18
itf04g33930.t1	209.15	127.459	81.6913	45.7677	brown	AGC (cAMP-dependent, cGMP-dependent and protein kinase C) kinase family protein
itf11g04890.t1	149.249	127.457	21.7916	105.666	brown	HXXXD-type acyl-transferase family protein
itf05g26460.t1	157.27	127.427	29.8425	97.5846	brown	conserved hypothetical protein
itf15g03560.t1	221.845	127.365	94.4797	32.8854	brown	conserved hypothetical protein
itf12g06120.t1	168.483	127.16	41.3232	85.837	brown	UDP-Glycosyltransferase superfamily protein
itf01g18460.t1	174.845	127.142	47.7029	79.4388	brown	cation/hydrogen exchanger
itf09g00060.t1	227.363	127.112	100.251	26.861	brown	conserved hypothetical protein
itf07g08180.t1	242.305	126.911	115.394	11.5174	brown	conserved hypothetical protein
itf12g25280.t1	152.665	126.335	26.3295	100.006	brown	Transducin/WD40 repeat-like superfamily protein
itf05g23930.t1	155.502	126.1	29.4024	96.6975	brown	SAUR-like auxin-responsive protein family
itf06g09910.t2	158.96	125.381	33.5786	91.8028	brown	Major facilitator superfamily protein
itf09g14980.t1	157.845	125.021	32.8246	92.1959	brown	hypothetical protein
itf04g28940.t1	222.631	124.894	97.7371	27.1569	brown	Thylakoid soluble phosphoprotein TSP9 domain containing protein
itf15g21880.t1	252.675	124.477	128.198	-3.7208	brown	BURP domain-containing protein
itf00g51130.t1	150.336	123.84	26.4957	97.3442	brown	casein lytic proteinase B4
itf06g15140.t1	178.879	123.604	55.2755	68.3284	brown	Leucine-rich repeat transmembrane protein kinase
itf06g07970.t1	147.172	123.093	24.0791	99.0142	brown	early nodulin-like protein
itf12g20760.t2	158.446	122.996	35.45	87.546	brown	Acyl-CoA N-acyltransferases (NAT) superfamily protein	GNAT	transcriptional regulator
itf11g07780.t1	146.498	122.879	23.6194	99.2594	brown	conserved hypothetical protein
itf11g21670.t1	151.644	122.855	28.7888	94.0665	brown	Homeodomain-like superfamily protein
itf02g19740.t1	163.936	122.728	41.2074	81.521	brown	ABC-2 type transporter family protein
itf12g27650.t1	167.826	122.62	45.2061	77.4139	brown	Plant invertase/pectin methylesterase inhibitor superfamily
itf12g02660.t1	199.922	122.451	77.4718	44.9789	brown	Seven transmembrane MLO family protein
itf11g10510.t2	151.646	122.158	29.4881	92.6697	brown	NDH-dependent cyclic electron flow
itf06g17750.t1	235.768	122.067	113.701	8.36551	brown	HAD superfamily, subfamily IIIB acid phosphatase
itf02g16770.t2	147.349	122.027	25.3212	96.7062	brown	conserved hypothetical protein
itf08g09230.t1	154.591	121.887	32.7043	89.1825	brown	cinnamyl alcohol dehydrogenase
itf08g12640.t1	149.034	121.756	27.2776	94.4786	brown	myb-like transcription factor family protein	MYB->MYB-related	transcription factor
itf12g01340.t1	144.806	121.626	23.1804	98.4455	brown	PHYTOCYSTATIN
itf11g02860.t1	224.792	121.618	103.173	18.4449	brown	hypothetical protein
itf01g34350.t1	167.707	121.612	46.0953	75.5169	brown	cytochrome P450, family 82, subfamily C, polypeptide
itf07g04030.t1	160.8	121.282	39.5177	81.7644	brown	heat shock protein
itf02g16790.t5	163.393	121.279	42.1135	79.1659	brown	CCCH-type zinc fingerfamily protein with RNA-binding domain
itf12g24950.t1	196.929	121.21	75.7196	45.4903	brown	2-oxoglutarate (2OG) and Fe(II)-dependent oxygenase superfamily protein
itf04g22900.t1	230.992	120.53	110.462	10.0675	brown	GDSL-like Lipase/Acylhydrolase superfamily protein
itf05g23770.t3	156.679	120.454	36.2252	84.2291	brown	histidine kinase	Others	transcriptional regulator
itf06g08440.t1	261.195	120.208	140.987	-20.7789	brown	Leucine-rich repeat protein kinase family protein
itf12g06110.t1	159.25	120.12	39.1304	80.9896	brown	UDP-Glycosyltransferase superfamily protein
itf07g05260.t1	156.746	120.069	36.6776	83.391	brown	Peroxidase superfamily protein
itf01g23130.t1	145.089	119.869	25.2201	94.6486	brown	conserved hypothetical protein
itf01g26580.t1	278.465	119.574	158.891	-39.3169	brown	Pectin lyase-like superfamily protein
itf02g19760.t1	167.665	119.388	48.2776	71.1102	brown	formin
itf13g12740.t1	196.987	119.156	77.8314	41.3244	brown	P-loop containing nucleoside triphosphate hydrolases superfamily protein
itf04g12240.t1	155.648	119.073	36.5751	82.4975	brown	UDP-glucosyl transferase 73C1
itf10g02040.t1	252.634	118.959	133.675	-14.7156	brown	Receptor-like protein kinase-related family protein
itf03g31140.t1	148.199	118.422	29.7769	88.6447	brown	receptor like protein
itf11g11320.t2	164.13	118.404	45.7265	72.6773	brown	Phosphatidic acid phosphatase (PAP2) family protein
itf02g06530.t1	174.359	118.402	55.957	62.4455	brown	Bifunctional inhibitor/lipid-transfer protein/seed storage 2S albumin superfamily protein
itf12g08020.t1	158.701	118.326	40.375	77.9511	brown	Major facilitator superfamily protein
itf01g28020.t3	149.88	118.319	31.5603	86.7589	brown	Rhodanese/Cell cycle control phosphatase superfamily protein
itf01g05600.t1	156.367	118.289	38.0784	80.2104	brown	GDSL-like Lipase/Acylhydrolase superfamily protein
itf14g05180.t1	177.314	118.012	59.3022	58.7097	brown	phosphate transporter 2;1
itf04g26790.t1	232.048	117.988	114.06	3.9277	brown	GDSL-like Lipase/Acylhydrolase superfamily protein
itf05g20230.t1	159.231	117.83	41.401	76.4289	brown	Transducin family protein / WD-40 repeat family protein
itf15g21230.t1	164.198	117.827	46.3709	71.4563	brown	Protein of unknown function (DUF1677)
itf02g10690.t1	258.073	117.822	140.251	-22.4292	brown	Protein kinase superfamily protein
itf10g11690.t1	152.269	117.207	35.0619	82.1451	brown	heat shock protein 18.2
itf12g25930.t1	141.975	117.2	24.7748	92.4253	brown	sigma factor E
itf14g18720.t1	181.811	117.104	64.7066	52.3978	brown	Protein of unknown function (DUF3049)
itf06g17570.t1	176.953	116.462	60.4908	55.9715	brown	hypothetical protein
itf13g04920.t1	172.231	116.232	55.9992	60.2327	brown	Plant invertase/pectin methylesterase inhibitor superfamily protein
itf03g15070.t1	143.102	116.221	26.8809	89.3405	brown	Laccase/Diphenol oxidase family protein
itf14g18410.t1	155.259	116.029	39.2299	76.7994	brown	Bax inhibitor-1 family protein
itf01g31880.t1	230.183	115.929	114.255	1.67428	brown	hypothetical protein
itf09g15240.t1	136.381	115.837	20.544	95.2933	brown	RING/U-box superfamily protein
itf11g10390.t2	241.503	115.78	125.724	-9.94416	brown	Eukaryotic aspartyl protease family protein
itf04g28670.t1	222.07	115.73	106.34	9.39016	brown	Plant protein of unknown function (DUF828)
itf05g16500.t1	149.396	115.584	33.8114	81.773	brown	methyl esterase
itf10g16770.t1	143.962	115.351	28.6111	86.7402	brown	NOD26-like intrinsic protein 5;1
itf01g34690.t1	166.989	114.82	52.1692	62.6508	brown	Protein of unknown function (DUF1195)
itf15g02560.t2	146.297	114.7	31.5969	83.1028	brown	Protein kinase superfamily protein
itf08g08670.t1	219.108	114.464	104.644	9.82031	brown	cytochrome P450, family 706, subfamily A, polypeptide
itf12g02680.t1	146.485	114.441	32.0446	82.3959	brown	Pathogenesis-related thaumatin superfamily protein
itf01g02620.t1	184.34	114.432	69.9076	44.5243	brown	Lactoylglutathione lyase / glyoxalase I family protein
itf02g05470.t1	255.316	114.405	140.91	-26.5047	brown	conserved hypothetical protein
itf10g13710.t1	173.768	114.4	59.3683	55.0312	brown	dual specificity protein phosphatase family protein
itf09g14210.t1	153.084	114.063	39.0209	75.0424	brown	Exostosin family protein
itf01g04020.t1	158.131	113.874	44.2564	69.6177	brown	Aldolase-type TIM barrel family protein
itf11g09420.t2	161.694	113.769	47.9242	65.8452	brown	photosystem I subunit H-1
itf01g23550.t1	155.516	113.702	41.8134	71.8888	brown	salt tolerance homolog2	DBB	transcription factor
itf03g07510.t1	244.27	113.473	130.797	-17.3233	brown	BR enhanced expression	bHLH	transcription factor
itf07g19620.t1	139.423	113.332	26.0908	87.2413	brown	heat shock protein
itf01g20230.t1	229.168	113.177	115.991	-2.81379	brown	tetratricopetide-repeat thioredoxin-like
itf12g18290.t1	279.553	112.843	166.71	-53.8665	brown	Leucine-rich repeat protein kinase family protein
itf05g15470.t1	182.684	112.801	69.8827	42.9184	brown	UDP-glucosyl transferase 72E1
itf02g26590.t1	253.229	112.61	140.619	-28.0088	brown	Receptor-like protein kinase-related family protein
itf15g22140.t1	176.42	112.583	63.837	48.7457	brown	hypothetical protein
itf15g06340.t1	229.864	112.247	117.617	-5.36984	brown	Nuclear transport factor 2 (NTF2) family protein
itf10g17360.t1	140.219	112.162	28.057	84.1047	brown	Protein of unknown function (DUF640)
itf02g16710.t1	139.78	112.154	27.6257	84.5287	brown	tornado
itf02g24400.t1	147.603	112.025	35.5781	76.4465	brown	heat shock protein
itf06g25020.t3	136.604	111.959	24.6449	87.3137	brown	cryptochrome
itf15g00950.t1	148.706	111.735	36.9709	74.7645	brown	conserved hypothetical protein
itf00g29010.t1	134.189	111.505	22.6842	88.8206	brown	HXXXD-type acyl-transferase family protein
itf04g29950.t1	164.799	111.502	53.2972	58.205	brown	ACT domain-containing protein
itf13g15000.t1	172.797	111.082	61.7151	49.3671	brown	NAD(P)-binding Rossmann-fold superfamily protein
itf01g22860.t1	153.179	110.82	42.3588	68.4614	brown	hypothetical protein
itf04g10850.t1	157.202	110.735	46.4676	64.2671	brown	HXXXD-type acyl-transferase family protein
itf03g00380.t1	146.585	110.613	35.9719	74.6413	brown	TPX2 (targeting protein for Xklp2) protein family
itf04g00530.t1	236.191	110.55	125.641	-15.0914	brown	UDP-Glycosyltransferase superfamily protein
itf12g24690.t2	215.58	110.542	105.039	5.50313	brown	EXORDIUM like
itf07g16530.t1	151.911	110.491	41.4202	69.0708	brown	cytochrome P450, family 82, subfamily C, polypeptide
itf02g16790.t2	141.983	110.386	31.597	78.7892	brown	CCCH-type zinc fingerfamily protein with RNA-binding domain
itf10g00250.t2	150.17	110.298	39.8717	70.4264	brown	DUF1517 domain containing protein
itf08g00620.t1	259.318	110.149	149.169	-39.0201	brown	C4-dicarboxylate transporter/malic acid transport protein
itf11g21650.t2	147.801	109.915	37.8864	72.0282	brown	circadian clock associated	MYB->MYB-related	transcription factor
itf09g14950.t1	142.273	109.886	32.3868	77.4991	brown	polyubiquitin
itf08g04270.t1	128.889	109.651	19.2375	90.4139	brown	hypothetical protein
itf12g01920.t1	157.446	109.541	47.9052	61.6354	brown	FTSH protease
itf08g02230.t1	172.537	109.177	63.3606	45.8162	brown	homolog of Medicago truncatula MTN3
itf12g01400.t11	142.012	109.136	32.8756	76.2605	brown	senescence-associated family protein
itf06g02750.t1	140.599	109.069	31.5298	77.5391	brown	Flavin-binding monooxygenase family protein
itf14g02960.t2	129.457	108.965	20.4922	88.4731	brown	cycling DOF factor	C2C2->C2C2-Dof	transcription factor
itf10g17840.t1	162.92	108.761	54.1595	54.6013	brown	alpha/beta-Hydrolases superfamily protein
itf04g31660.t1	191.478	108.679	82.7984	25.8809	brown	Protein kinase superfamily protein
itf04g11980.t1	159.586	108.648	50.9387	57.709	brown	vesicle-associated membrane protein
itf11g21650.t3	149.297	108.452	40.8452	67.6063	brown	circadian clock associated	MYB->MYB-related	transcription factor
itf04g07680.t1	145.03	108.158	36.872	71.2857	brown	Protein of unknown function (DUF668)
itf00g07460.t1	144.548	108.009	36.5389	71.4701	brown	NIMA (never in mitosis, gene A)-related
itf13g10870.t1	162.307	107.925	54.382	53.5431	brown	pinoresinol reductase
itf12g21980.t1	138.93	107.79	31.1402	76.6495	brown	UDP-glucose:flavonoid 3-o-glucosyltransferase
itf07g06890.t1	163.82	107.615	56.2047	51.4101	brown	Polyketide cyclase/dehydrase and lipid transport superfamily protein
itf09g05850.t1	126.174	107.542	18.6325	88.9092	brown	B-box type zinc finger family protein	Others	transcriptional regulator
itf10g22500.t1	243.674	107.427	136.247	-28.8198	brown	Peroxidase superfamily protein
itf12g00710.t1	233.995	107.309	126.687	-19.3784	brown	Pollen Ole e 1 allergen and extensin family protein
itf05g24020.t1	178.386	107.181	71.2053	35.9757	brown	Pectin lyase-like superfamily protein
itf11g19760.t1	151.971	107.084	44.8866	62.1973	brown	cytochrome P450, family 71, subfamily A, polypeptide
itf08g05620.t2	143.446	107.072	36.3748	70.6969	brown	amino acid permease
itf09g07340.t1	239.12	107.051	132.069	-25.0176	brown	GDSL-like Lipase/Acylhydrolase superfamily protein
itf12g02310.t1	129.579	107.031	22.5475	84.484	brown	zinc finger (C2H2 type) family protein	C2H2	transcription factor
itf08g06390.t1	129.816	106.971	22.8452	84.1257	brown	conserved hypothetical protein
itf04g32000.t1	185.535	106.748	78.787	27.9608	brown	Protein of unknown function (DUF3049)
itf11g05370.t1	128.941	106.423	22.518	83.9052	brown	hypothetical protein
itf06g10170.t2	130.398	106.333	24.0654	82.2674	brown	Protein of unknown function (DUF778)
itf01g36320.t1	159.239	106.123	53.1156	53.0078	brown	Mitochondrial substrate carrier family protein
itf04g29940.t1	142.785	105.853	36.9314	68.9219	brown	heat shock protein 17.4
itf12g23780.t1	135.989	105.822	30.1666	75.6557	brown	cation/H+ exchanger
itf15g05790.t1	132.416	105.799	26.6167	79.1828	brown	conserved hypothetical protein
itf10g20940.t1	129.71	105.72	23.9893	81.731	brown	Oligosaccharyltransferase complex/magnesium transporter family protein
itf12g09820.t1	157.276	105.121	52.1551	52.9659	brown	receptor lectin kinase
itf03g05740.t1	161.163	105.035	56.1284	48.9065	brown	UDP-Glycosyltransferase superfamily protein
itf12g24690.t1	193.364	104.747	88.6163	16.1312	brown	EXORDIUM like
itf03g15400.t1	127.468	104.702	22.7666	81.9349	brown	Regulator of chromosome condensation (RCC1) family protein
itf04g30070.t1	134.783	104.62	30.163	74.4573	brown	gamma tonoplast intrinsic protein
itf02g16790.t4	134.99	104.42	30.5696	73.8506	brown	CCCH-type zinc fingerfamily protein with RNA-binding domain
itf09g06570.t1	210.152	104.062	106.09	-2.02733	brown	fatty acid desaturase family protein
itf12g12440.t1	148.463	103.976	44.4869	59.4895	brown	SAUR-like auxin-responsive protein family
itf12g06180.t1	131.122	103.806	27.3154	76.491	brown	UDP-Glycosyltransferase superfamily protein
itf07g05460.t1	137.402	103.521	33.8807	69.6405	brown	conserved hypothetical protein
itf04g25360.t2	160.792	103.449	57.3429	46.1065	brown	conserved hypothetical protein
itf06g06900.t1	226.288	103.428	122.859	-19.4311	brown	UDP-Glycosyltransferase superfamily protein
itf08g09020.t1	214.855	103.427	111.427	-8.00013	brown	BCL-2-associated athanogene
itf08g07380.t1	135.178	103.179	31.9986	71.1806	brown	Domain of unknown function (DUF23)
itf09g10690.t1	185.132	103.099	82.0326	21.0668	brown	20S proteasome alpha subunit G1
itf02g26870.t1	162.14	102.906	59.2337	43.6728	brown	Galactose oxidase/kelch repeat superfamily protein
itf05g17410.t1	237.888	102.598	135.29	-32.6924	brown	Leucine-rich repeat (LRR) family protein
itf01g01680.t1	172.894	102.542	70.3513	32.1908	brown	kunitz trypsin inhibitor
itf08g03660.t1	137.426	102.532	34.8946	67.6372	brown	TRAM, LAG1 and CLN8 (TLC) lipid-sensing domain containing protein
itf05g04270.t1	127.996	102.375	25.6207	76.7544	brown	heat shock protein
itf09g11290.t1	138.03	102.22	35.8101	66.4101	brown	nudix hydrolase homolog
itf07g05010.t1	171.4	102.057	69.3437	32.713	brown	Transcription factor PAR1
itf10g19880.t1	133.823	102.025	31.7978	70.2272	brown	DNAJ heat shock family protein
itf13g09940.t2	147.34	101.831	45.5089	56.3219	brown	P-glycoprotein
itf09g11270.t1	164.801	101.739	63.0619	38.677	brown	Transmembrane amino acid transporter family protein
itf08g01930.t1	157.649	101.596	56.0527	45.5435	brown	Vacuolar calcium-binding protein-related
itf10g04620.t1	127.104	101.567	25.5365	76.031	brown	hypothetical protein
itf02g09270.t1	251.456	101.468	149.988	-48.5199	brown	Li-tolerant lipase
itf10g19380.t1	170.176	101.462	68.7143	32.7473	brown	ARM repeat superfamily protein
itf08g11910.t1	227.146	100.667	126.479	-25.8118	brown	NHL domain-containing protein
itf13g21060.t1	137	100.606	36.3941	64.2118	brown	phosphoenolpyruvate carboxylase kinase
itf01g05630.t1	174.561	100.471	74.0897	26.3813	brown	alpha/beta-Hydrolases superfamily protein
itf03g13320.t1	129.089	100.235	28.8536	71.3819	brown	Haloacid dehalogenase-like hydrolase (HAD) superfamily protein
itf06g24310.t1	187.544	100.233	87.3113	12.9214	brown	Protein kinase superfamily protein
itf03g07340.t1	170.237	100.123	70.1139	30.0093	brown	basic helix-loop-helix (bHLH) DNA-binding superfamily protein
itf12g26230.t1	218.801	100.064	118.737	-18.673	brown	conserved hypothetical protein
itf03g02420.t1	121.432	99.9604	21.4716	78.4888	brown	conserved hypothetical protein
itf15g08780.t1	160	99.9259	60.0745	39.8515	brown	SAUR-like auxin-responsive protein family
itf04g31900.t1	162.984	99.88	63.1036	36.7764	brown	UDP-Glycosyltransferase superfamily protein
itf15g07880.t1	161.218	99.8296	61.3885	38.4411	brown	glyoxal oxidase-related protein
itf01g25840.t1	121.287	99.8043	21.4824	78.3219	brown	cycling DOF factor	C2C2->C2C2-Dof	transcription factor
itf01g33080.t1	149.669	99.405	50.2636	49.1414	brown	exocyst subunit exo70 family protein G1
itf04g30860.t1	252.8	99.3539	153.446	-54.0924	brown	cyclic nucleotide-gated channel
itf13g12520.t2	119.674	99.3223	20.3514	78.9709	brown	choline monooxygenase, putative (CMO-like)
itf00g43420.t1	130.136	99.2888	30.8471	68.4417	brown	SNF1-related protein kinase 2.7
itf11g00840.t2	121.765	99.0885	22.6767	76.4118	brown	Major Facilitator Superfamily with SPX (SYG1/Pho81/XPR1) domain-containing protein
itf06g20220.t1	159.153	99.033	60.12	38.9129	brown	beta-hexosaminidase
itf09g14180.t1	152.757	98.9355	53.821	45.1144	brown	Exostosin family protein
itf12g04010.t1	174.186	98.8281	75.3579	23.4702	brown	hypothetical protein
itf09g24120.t1	255.82	98.8227	156.997	-58.1742	brown	SAUR-like auxin-responsive protein family
itf09g07260.t1	191.253	98.5464	92.7071	5.83932	brown	GDSL-like Lipase/Acylhydrolase superfamily protein
itf11g10060.t2	134.837	98.2963	36.5409	61.7554	brown	alpha/beta-Hydrolases superfamily protein
itf02g12100.t1	236.527	98.2636	138.264	-40.0002	brown	cell wall protein precursor, putative
itf10g22420.t1	190.296	98.1886	92.1071	6.08151	brown	nodulin MtN21 /EamA-like transporter family protein
itf08g07290.t1	191.74	97.7637	93.9759	3.78781	brown	Plant invertase/pectin methylesterase inhibitor superfamily
itf06g17580.t1	196.632	97.4943	99.1377	-1.64337	brown	GATA transcription factor	C2C2->C2C2-GATA	transcription factor
itf15g04000.t4	141.223	97.3757	43.8469	53.5288	brown	DHFS-FPGS homolog C
itf03g15400.t2	117.1	97.0522	20.048	77.0042	brown	Regulator of chromosome condensation (RCC1) family protein
itf10g24700.t2	118.62	96.9817	21.6386	75.3432	brown	NAD(P)-binding Rossmann-fold superfamily protein
itf11g05330.t1	182.875	96.3637	86.5114	9.85221	brown	hypothetical protein
itf05g27250.t1	158.823	96.2703	62.5524	33.718	brown	cytochrome P450, family 96, subfamily A, polypeptide
itf10g20650.t1	167.632	95.9014	71.7308	24.1706	brown	S-locus lectin protein kinase family protein
itf09g24060.t1	232.425	95.6308	136.794	-41.1636	brown	SAUR-like auxin-responsive protein family
itf12g25890.t1	113.561	95.578	17.9832	77.5947	brown	conserved hypothetical protein
itf09g02990.t1	128.533	95.3594	33.1734	62.1861	brown	conserved hypothetical protein
itf02g16640.t1	132.331	95.3561	36.9747	58.3814	brown	Mo25 family protein
itf12g27910.t1	164.733	95.243	69.4897	25.7533	brown	RAB GTPase homolog G3A
itf05g18230.t2	151.607	95.2035	56.4036	38.7999	brown	Phototropic-responsive NPH3 family protein
itf03g05740.t2	135.353	95.1714	40.1814	54.99	brown	UDP-glucosyl transferase 85A7
itf12g14060.t1	145.469	95.1668	50.3024	44.8644	brown	Integrase-type DNA-binding superfamily protein	AP2/ERF->AP2/ERF-ERF	transcription factor
itf01g00660.t1	267.861	95.1499	172.711	-77.5614	brown	FASCICLIN-like arabinoogalactan
itf10g17660.t1	140.677	95.0372	45.64	49.3973	brown	nuclear factor Y, subunit A7	NF-Y->NF-YA	transcription factor
itf01g28050.t1	125.023	95.0116	30.0114	65.0003	brown	BTB and TAZ domain protein	TAZ	transcriptional regulator
itf10g24760.t1	122.045	94.6917	27.3537	67.338	brown	conserved hypothetical protein
itf12g01330.t1	112.765	94.3386	18.4266	75.912	brown	PHYTOCYSTATIN
itf00g50190.t1	111.56	94.199	17.361	76.838	brown	PHYTOCYSTATIN
itf05g16880.t1	117.319	93.8693	23.4498	70.4195	brown	CONSTANS-like	Others	transcriptional regulator
itf01g24490.t1	113.745	93.6977	20.0475	73.6502	brown	hypothetical protein
itf13g13880.t1	201.05	93.428	107.622	-14.1938	brown	Pectin lyase-like superfamily protein
itf12g24290.t1	126.177	93.2046	32.9723	60.2322	brown	SU(VAR)3-9 homolog	SET	transcriptional regulator
itf09g05880.t1	182.318	93.058	89.2595	3.79857	brown	Octicosapeptide/Phox/Bem1p family protein
itf09g08680.t1	117.596	92.9326	24.6632	68.2694	brown	Concanavalin A-like lectin protein kinase family protein
itf02g10390.t2	115.065	92.8066	22.2583	70.5484	brown	Pectin lyase-like superfamily protein
itf06g07630.t1	195.017	92.5342	102.483	-9.94912	brown	TCP family transcription factor	TCP	transcription factor
itf11g10590.t1	128.603	92.1158	36.4871	55.6286	brown	NOD26-like intrinsic protein 6;1
itf03g28440.t1	170.937	92.1009	78.8359	13.265	brown	S-locus lectin protein kinase family protein
itf12g01400.t10	141.163	91.987	49.176	42.811	brown	senescence-associated family protein
itf01g10510.t1	143.824	91.8691	51.9548	39.9144	brown	CTP synthase family protein
itf03g17610.t1	138.348	91.4327	46.9154	44.5172	brown	homolog of CFIM-25
itf02g12230.t1	202.473	91.2139	111.259	-20.0452	brown	expansin B3
itf01g26430.t1	131.512	90.8059	40.7058	50.1001	brown	conserved hypothetical protein
itf04g22570.t1	125.532	90.7635	34.7683	55.9952	brown	hypothetical protein
itf01g30090.t1	171.304	90.6586	80.645	10.0136	brown	Nodulin MtN3 family protein
itf02g16770.t1	108.807	89.9636	18.8434	71.1201	brown	conserved hypothetical protein
itf06g02990.t1	141.24	89.8607	51.3795	38.4812	brown	translocon at the inner envelope membrane of chloroplasts
itf12g12850.t1	121.022	88.5686	32.4532	56.1155	brown	Tryptophan/tyrosine permease
itf11g02000.t1	175.023	88.4519	86.5707	1.88123	brown	sterol methyltransferase
itf13g19590.t1	146.699	88.1883	58.5109	29.6774	brown	Protein of unknown function (DUF3049)
itf04g01130.t1	181.831	88.168	93.6626	-5.49466	brown	cytochrome P450, family 86, subfamily A, polypeptide
itf01g22310.t2	107.573	88.0969	19.4756	68.6214	brown	Protein kinase superfamily protein
itf00g30390.t1	166.534	88.0824	78.4512	9.63123	brown	3-ketoacyl-CoA synthase
itf08g07910.t1	106.189	87.9145	18.2748	69.6397	brown	Glutaredoxin family protein
itf12g05550.t2	129.226	87.709	41.5168	46.1922	brown	PQ-loop repeat family protein / transmembrane family protein
itf03g02730.t1	182.501	87.4242	95.0769	-7.65279	brown	DUF4228 domain containing protein
itf12g23370.t1	124.545	87.3175	37.227	50.0905	brown	receptor like protein
itf09g24100.t1	205.037	87.2469	117.791	-30.5436	brown	SAUR-like auxin-responsive protein family
itf04g02740.t1	147.61	87.1051	60.5052	26.5999	brown	Integrase-type DNA-binding superfamily protein	AP2/ERF->AP2/ERF-ERF	transcription factor
itf01g00840.t2	130.433	87.0857	43.347	43.7387	brown	Methyltransferase domain containing protein
itf12g09970.t5	106.007	87.0397	18.967	68.0727	brown	Regulator of chromosome condensation (RCC1) family protein
itf00g34770.t1	206.316	86.9075	119.409	-32.501	brown	UDP-Glycosyltransferase superfamily protein
itf11g12230.t2	113.653	86.7	26.9532	59.7468	brown	hypothetical protein
itf01g22980.t1	109.492	86.5351	22.957	63.5782	brown	conserved hypothetical protein
itf05g15430.t1	143.272	85.714	57.5581	28.1559	brown	UDP-Glycosyltransferase superfamily protein
itf13g10860.t1	127.552	85.697	41.8554	43.8415	brown	pinoresinol reductase
itf02g15270.t1	105.567	85.6112	19.9559	65.6553	brown	SPA1-related
itf11g21810.t1	113.608	85.5125	28.0952	57.4173	brown	Auxin efflux carrier family protein
itf11g05290.t1	137.929	85.3878	52.5411	32.8467	brown	hypothetical protein
itf04g08660.t1	117.125	85.1366	31.9881	53.1485	brown	Peptidase S41 family protein
itf03g01590.t1	104.405	85.034	19.3714	65.6625	brown	cycling DOF factor	C2C2->C2C2-Dof	transcription factor
itf06g07480.t1	119.809	84.743	35.0664	49.6766	brown	D-mannose binding lectin protein with Apple-like carbohydrate-binding domain
itf00g01590.t1	210.873	84.67	126.203	-41.5328	brown	NAD(P)-binding Rossmann-fold superfamily protein
itf02g09830.t1	111.239	84.6249	26.6142	58.0107	brown	UDP-Glycosyltransferase superfamily protein
itf03g12860.t3	101.216	84.1161	17.1002	67.0159	brown	TraB family protein
itf01g01720.t1	156.147	83.9828	72.1646	11.8182	brown	kunitz trypsin inhibitor
itf02g15710.t1	110.52	83.8723	26.6474	57.2249	brown	B-box type zinc finger family protein	Others	transcriptional regulator
itf14g06510.t1	144.661	83.7741	60.8867	22.8874	brown	GDSL-like Lipase/Acylhydrolase superfamily protein
itf03g05720.t1	177.357	83.7421	93.6148	-9.87271	brown	UDP-glucosyl transferase 85A7
itf10g07790.t1	145.954	83.6465	62.3079	21.3386	brown	NAC (No Apical Meristem) domain transcriptional regulator superfamily protein	NAC	transcription factor
itf00g48640.t1	104.888	83.2275	21.6606	61.5669	brown	conserved hypothetical protein
itf15g00450.t1	186.542	82.9682	103.574	-20.6059	brown	xyloglucan endotransglucosylase/hydrolase
itf09g27120.t1	139.216	82.9423	56.2736	26.6687	brown	Pectin lyase-like superfamily protein
itf11g02310.t1	126.02	82.4991	43.5212	38.9779	brown	hypothetical protein
itf10g22840.t1	128.53	82.3935	46.1363	36.2572	brown	white-brown complex homolog protein
itf01g03090.t1	115.218	82.2538	32.9646	49.2892	brown	hypothetical protein
itf04g10450.t1	104.075	82.0676	22.0077	60.0598	brown	apyrase
itf14g15020.t1	105.966	81.8586	24.1073	57.7513	brown	Chloroplast-targeted copper chaperone protein
itf13g19690.t1	124.29	81.5836	42.7059	38.8777	brown	pfkB-like carbohydrate kinase family protein
itf06g00330.t1	122.944	81.3392	41.6043	39.7349	brown	ABC-2 type transporter family protein
itf14g02770.t1	120.286	81.2921	38.9943	42.2979	brown	basic leucine-zipper	bZIP	transcription factor
itf06g13610.t1	132.658	80.8668	51.7909	29.0759	brown	NB-ARC domain-containing disease resistance protein
itf04g21810.t1	119.066	80.822	38.2444	42.5776	brown	Cysteine proteinases superfamily protein
itf04g06100.t5	101.846	80.8139	21.0323	59.7816	brown	Homeodomain-like superfamily protein	MYB->MYB-related	transcription factor
itf15g08830.t1	165.204	80.7738	84.4299	-3.65604	brown	SAUR-like auxin-responsive protein family
itf02g16790.t3	102.839	80.6305	22.2085	58.422	brown	CCCH-type zinc fingerfamily protein with RNA-binding domain
itf00g13530.t1	98.2346	80.511	17.7236	62.7874	brown	hypothetical protein
itf05g22830.t1	128.422	80.451	47.9707	32.4803	brown	ethylene response factor	AP2/ERF->AP2/ERF-ERF	transcription factor
itf03g16440.t2	130.014	80.3491	49.6647	30.6844	brown	RNA-binding (RRM/RBD/RNP motifs) family protein
itf03g17580.t1	123.48	80.2311	43.2488	36.9823	brown	Pyridoxal-5'-phosphate-dependent enzyme family protein
itf05g22770.t1	129.122	80.1998	48.922	31.2778	brown	STELAR K+ outward rectifier
itf12g23840.t1	118.387	80.1465	38.2401	41.9064	brown	hypothetical protein
itf15g12720.t1	152.66	80.1196	72.5405	7.57913	brown	Actin-binding FH2 (formin homology 2) family protein
itf05g21350.t2	113.726	80.0753	33.6511	46.4242	brown	Plastid-lipid associated protein PAP / fibrillin family protein
itf04g30040.t2	106.726	79.8675	26.8584	53.009	brown	myb domain protein	MYB->MYB-related	transcription factor
itf13g22500.t1	117.572	79.7578	37.8141	41.9437	brown	TCP domain protein	TCP	transcription factor
itf02g07660.t1	139.984	79.649	60.3348	19.3142	brown	glutamate receptor 2.8
itf01g21300.t1	108.448	79.6413	28.8069	50.8344	brown	glutathione S-transferase TAU
itf11g05390.t1	100.965	79.5708	21.394	58.1769	brown	B-box type zinc finger family protein
itf15g03080.t2	107.29	79.5062	27.7839	51.7223	brown	Cornichon family protein
itf03g15200.t1	103.65	79.4981	24.1516	55.3465	brown	heat shock protein 17.4
itf05g16880.t2	98.7377	79.2798	19.4579	59.822	brown	CONSTANS-like	C2C2->C2C2-CO-like	transcription factor
itf14g20360.t1	115.604	78.8986	36.7053	42.1933	brown	hypothetical protein
itf01g33780.t1	141.471	78.7359	62.7351	16.0007	brown	alpha/beta-Hydrolases superfamily protein
itf01g33670.t1	117.144	78.4225	38.7214	39.7011	brown	plant glycogenin-like starch initiation protein
itf15g07180.t5	111.925	77.8176	34.1071	43.7105	brown	Carbohydrate-binding-like fold
itf00g02490.t1	97.5464	77.5579	19.9886	57.5693	brown	hypothetical protein
itf03g05290.t1	131.342	77.3804	53.9617	23.4187	brown	acyl activating enzyme
itf11g03270.t1	115.51	77.3532	38.1571	39.1961	brown	hypothetical protein
itf09g13480.t1	99.2631	77.3347	21.9283	55.4064	brown	RNA-binding (RRM/RBD/RNP motifs) family protein
itf04g02820.t1	101.395	77.3234	24.0714	53.2521	brown	cationic amino acid transporter
itf08g02430.t1	108.701	77.1589	31.5425	45.6164	brown	Uridine diphosphate glycosyltransferase 74E2
itf11g02370.t1	100.701	77.125	23.5764	53.5486	brown	Disease resistance-responsive (dirigent-like protein) family protein
itf12g06100.t1	113.741	77.1036	36.6372	40.4664	brown	UDP-Glycosyltransferase superfamily protein
itf15g11240.t2	134.769	76.9576	57.8116	19.146	brown	Plant protein of unknown function (DUF247)
itf07g12020.t1	167.673	76.9296	90.7433	-13.8137	brown	SAUR-like auxin-responsive protein family
itf13g15580.t1	150.47	76.4414	74.0287	2.41271	brown	Integrase-type DNA-binding superfamily protein	AP2/ERF->AP2/ERF-ERF	transcription factor
itf12g19910.t1	173.871	75.9362	97.9344	-21.9982	brown	Protein of unknown function (DUF1005)
itf03g26000.t1	116.477	75.4999	40.977	34.5229	brown	hypothetical protein
itf03g14680.t1	107.592	74.723	32.8692	41.8538	brown	phosphatase 2C5
itf12g12700.t2	118.972	74.5385	44.4337	30.1048	brown	phytochrome kinase substrate
itf01g28700.t1	129.384	74.4412	54.9429	19.4983	brown	Protein phosphatase 2C family protein
itf03g13380.t1	101.886	74.2049	27.6811	46.5238	brown	phosphate starvation-induced gene
itf11g03860.t1	108.409	73.9654	34.444	39.5214	brown	TRICHOME BIREFRINGENCE-LIKE
itf00g37610.t1	107.344	73.6737	33.6705	40.0031	brown	UDP-Glycosyltransferase superfamily protein
itf01g05150.t4	92.5013	73.2818	19.2196	54.0622	brown	Protein NUCLEAR FUSION DEFECTIVE 6, chloroplastic/mitochondrial
itf02g12090.t2	120.001	72.9978	47.003	25.9949	brown	Auxin-responsive GH3 family protein
itf05g07660.t1	95.448	72.9095	22.5385	50.371	brown	hypothetical protein
itf15g08580.t1	94.6901	72.8662	21.8239	51.0423	brown	conserved hypothetical protein
itf15g09740.t1	113.042	72.8259	40.2162	32.6097	brown	O-Glycosyl hydrolases family 17 protein
itf09g13500.t1	106.474	72.804	33.67	39.134	brown	enoyl-CoA hydratase/isomerase D
itf12g25700.t2	129.555	72.7496	56.8056	15.944	brown	UDP-glucosyl transferase 88A1
itf09g24080.t1	170.043	72.5709	97.4718	-24.9009	brown	SAUR-like auxin-responsive protein family
itf09g16710.t1	119.797	72.5482	47.249	25.2992	brown	hypothetical protein
itf07g20700.t1	97.8778	72.3946	25.4832	46.9113	brown	magnesium (Mg) transporter
itf09g03390.t1	161.733	72.2841	89.4485	-17.1644	brown	UDP-glucosyl transferase 85A3
itf06g26640.t1	102.577	72.1595	30.4176	41.7419	brown	Protein of unknown function, DUF593
itf04g25850.t4	133.891	71.8593	62.0312	9.82816	brown	glutathione reductase
itf15g15370.t1	113.973	71.811	42.1622	29.6489	brown	Mediator of RNA polymerase II transcription subunit
itf09g23160.t1	94.7787	71.4444	23.3342	48.1102	brown	Xyloglucan endotransglucosylase/hydrolase family protein
itf15g06730.t1	164.483	71.3278	93.1549	-21.8271	brown	Protein of unknown function (DUF688)
itf01g26970.t1	94.0664	71.042	23.0244	48.0177	brown	UDP-glucosyl transferase 73B5
itf07g12520.t1	117.762	70.7196	47.0422	23.6774	brown	cytochrome P450, family 82, subfamily C, polypeptide
itf05g26000.t1	98.7177	70.6516	28.0661	42.5854	brown	P-loop containing nucleoside triphosphate hydrolases superfamily protein
itf15g01180.t1	126.358	70.6132	55.7447	14.8685	brown	monodehydroascorbate reductase
itf12g06960.t1	169.255	70.3214	98.9332	-28.6118	brown	Putative membrane lipoprotein
itf07g05430.t1	118.608	70.1544	48.4536	21.7008	brown	Protein kinase protein with adenine nucleotide alpha hydrolases-like domain
itf05g15450.t1	147.89	70.1201	77.7694	-7.64932	brown	UDP-Glycosyltransferase superfamily protein
itf04g32580.t1	107.848	69.6849	38.1633	31.5216	brown	Leucine-rich repeat (LRR) family protein
itf02g10880.t1	101.651	69.5129	32.1383	37.3746	brown	Putative membrane lipoprotein
itf06g07460.t1	146.145	69.3103	76.8347	-7.52444	brown	D-mannose binding lectin protein with Apple-like carbohydrate-binding domain
itf03g05710.t1	174.128	69.2513	104.876	-35.6252	brown	UDP-glucosyl transferase 85A7
itf03g07540.t1	182.628	69.1074	113.52	-44.4129	brown	RAD-like
itf11g20140.t1	127.457	69.0144	58.4425	10.572	brown	hypothetical protein
itf06g24510.t2	104.078	69.0068	35.0708	33.936	brown	general regulatory factor
itf03g00380.t2	87.9984	68.9119	19.0865	49.8253	brown	TPX2 (targeting protein for Xklp2) protein family
itf14g19100.t1	111.705	68.8855	42.8194	26.0661	brown	RNI-like superfamily protein
itf07g20900.t1	193.97	68.724	125.246	-56.5224	brown	cellulose synthase-like A02
itf05g15990.t2	89.3136	68.6085	20.7051	47.9035	brown	NOD26-like intrinsic protein 4;2
itf12g26430.t1	122.405	68.5241	53.8814	14.6427	brown	Major facilitator superfamily protein
itf12g01770.t1	87.9922	68.5042	19.4881	49.0161	brown	Homeodomain-like superfamily protein	MYB->MYB-related	transcription factor
itf15g01740.t1	143.991	68.2321	75.7585	-7.52636	brown	ovate family protein	OFP	transcription factor
itf02g16780.t1	93.5276	68.1501	25.3776	42.7725	brown	Mitochondrial transcription termination factor family protein	mTERF	transcriptional regulator
itf01g21630.t1	91.5421	68.1033	23.4388	44.6645	brown	glycoside hydrolase family 28 protein / polygalacturonase (pectinase) family protein
itf12g01540.t1	94.157	68.0767	26.0803	41.9964	brown	HSP20-like chaperones superfamily protein
itf12g10850.t1	85.4889	67.8708	17.6181	50.2526	brown	hypothetical protein
itf04g22290.t1	92.8019	67.435	25.3669	42.068	brown	Integrase-type DNA-binding superfamily protein	AP2/ERF->AP2/ERF-ERF	transcription factor
itf10g13930.t1	117.929	67.3138	50.6154	16.6984	brown	NAD(P)-binding Rossmann-fold superfamily protein
itf15g13150.t1	107.028	67.0667	39.9611	27.1056	brown	phloem protein 2-B15
itf00g63080.t1	81.5476	67.061	14.4866	52.5743	brown	uclacyanin
itf07g04640.t1	92.1787	67.0203	25.1585	41.8618	brown	hypothetical protein
itf03g02910.t1	129.626	67.0004	62.6257	4.37468	brown	methyl esterase
itf07g05400.t1	150.261	66.7502	83.511	-16.7608	brown	Protein of unknown function, DUF599
itf09g24240.t1	152.461	66.7393	85.7214	-18.9821	brown	SAUR-like auxin-responsive protein family
itf10g23590.t1	136.731	66.7155	70.0158	-3.30034	brown	Protein of unknown function (DUF1005)
itf00g36720.t1	91.5054	66.5263	24.9791	41.5472	brown	cytochrome P450, family 71, subfamily A, polypeptide
itf05g23980.t3	114.884	66.5223	48.3614	18.1609	brown	ATP binding microtubule motor family protein
itf13g16980.t1	106.708	66.3343	40.3738	25.9606	brown	PLC-like phosphodiesterases superfamily protein
itf08g04800.t1	183.127	66.2467	116.88	-50.6335	brown	NRAMP metal ion transporter
itf08g00060.t1	163.032	66.1629	96.8688	-30.7059	brown	Phototropic-responsive NPH3 family protein
itf03g02440.t3	106.392	65.9821	40.4099	25.5723	brown	NSP-interacting kinase
itf10g16790.t3	98.0806	65.8354	32.2452	33.5902	brown	CTP synthase family protein
itf00g45080.t1	124.997	65.7173	59.2796	6.43769	brown	transmembrane kinase-like
itf07g01480.t1	79.2766	65.5117	13.7649	51.7468	brown	RPM1-interacting protein 4 (RIN4) family protein
itf02g13180.t2	96.1634	65.4867	30.6767	34.81	brown	phosphoenolpyruvate carboxylase
itf13g05890.t1	157.185	65.4816	91.7036	-26.222	brown	aluminum-activated, malate transporter
itf04g32650.t1	102.679	65.4459	37.2331	28.2128	brown	Gibberellin-regulated family protein
itf05g23980.t2	94.3002	65.3316	28.9686	36.363	brown	ATP binding microtubule motor family protein
itf03g01960.t2	101.141	64.8136	36.3276	28.486	brown	ABI five binding protein
itf02g12640.t2	82.4944	64.8076	17.6868	47.1208	brown	GBF's pro-rich region-interacting factor	GARP->GARP-G2-like	transcription factor
itf10g02630.t1	94.2152	64.5038	29.7114	34.7924	brown	transcription factor-related
itf06g01240.t1	87.1939	64.4705	22.7234	41.7471	brown	GATA transcription factor	C2C2->C2C2-GATA	transcription factor
itf10g16790.t1	150.19	64.2309	85.9589	-21.728	brown	CTP synthase family protein
itf07g06080.t1	78.16	64.0202	14.1399	49.8803	brown	Pollen Ole e 1 allergen and extensin family protein
itf14g17200.t9	95.2404	63.8206	31.4198	32.4008	brown	GTP cyclohydrolase I
itf14g10080.t1	80.7336	63.6144	17.1192	46.4951	brown	Glycosyl hydrolase superfamily protein
itf01g16890.t1	99.9039	63.4417	36.4622	26.9795	brown	P-loop containing nucleoside triphosphate hydrolases superfamily protein
itf01g03080.t1	94.2185	63.4329	30.7856	32.6474	brown	hypothetical protein
itf11g00090.t2	88.2279	62.5844	25.6435	36.9408	brown	Transducin/WD40 repeat-like superfamily protein
itf06g25170.t1	91.4536	62.4331	29.0206	33.4125	brown	Protein of unknown function (DUF581)
itf03g05570.t1	81.1315	62.3647	18.7669	43.5978	brown	Protein of unknown function (DUF3550/UPF0682)
itf03g05570.t2	121.012	62.3493	58.6629	3.68639	brown	Protein of unknown function (DUF3550/UPF0682)
itf02g12440.t1	172.331	62.2698	110.062	-47.7918	brown	Glycosyl hydrolase superfamily protein
itf07g06760.t13	87.7927	62.042	25.7507	36.2913	brown	MAP kinase
itf11g01970.t1	131.998	61.7512	70.2472	-8.49595	brown	Emsy N Terminus (ENT)/ plant Tudor-like domains-containing protein
itf09g18850.t1	91.0802	61.692	29.3882	32.3038	brown	WRKY family transcription factor	WRKY	transcription factor
itf01g28700.t7	118.372	61.575	56.7975	4.77745	brown	Protein phosphatase 2C family protein
itf07g01400.t2	129.917	61.4984	68.4183	-6.91991	brown	plectin-related
itf15g08860.t1	133.562	61.4954	72.0667	-10.5713	brown	SAUR-like auxin-responsive protein family
itf04g24690.t1	85.468	61.4579	24.0101	37.4479	brown	F-box/RNI-like superfamily protein
itf11g15250.t1	92.6515	61.456	31.1954	30.2606	brown	Eukaryotic aspartyl protease family protein
itf12g01180.t1	126.062	61.2322	64.8294	-3.5972	brown	kinase interacting family protein
itf06g22810.t2	104.083	60.9027	43.1799	17.7228	brown	Plant protein of unknown function (DUF827)
itf04g31700.t1	107.938	60.8457	47.0927	13.753	brown	protein C-terminal S-isoprenylcysteine carboxyl O-methyltransferases
itf12g26120.t1	87.9915	60.4025	27.589	32.8135	brown	Lipase class 3-related protein
itf04g22000.t1	89.569	60.2072	29.3618	30.8454	brown	GDSL-like Lipase/Acylhydrolase superfamily protein
itf05g13080.t1	101.402	60.0489	41.3535	18.6954	brown	slufate transporter 2;1
itf14g05920.t1	110.116	60.0262	50.0896	9.93656	brown	myosin
itf00g20370.t1	86.6101	59.4173	27.1928	32.2246	brown	ataurora3
itf06g20640.t1	111.176	59.1674	52.0082	7.15914	brown	DZC (Disease resistance/zinc finger/chromosome condensation-like region) domain containing protein
itf09g07650.t1	93.0233	58.9397	34.0836	24.8561	brown	hypothetical protein
itf15g13150.t2	78.075	58.8661	19.2089	39.6571	brown	phloem protein 2-B15
itf12g01400.t5	91.8543	58.6861	33.1682	25.5178	brown	senescence-associated family protein
itf07g17820.t1	119.591	58.6583	60.9327	-2.27448	brown	Beta-carotene isomerase D27, chloroplastic
itf01g33460.t1	144.227	58.6041	85.6225	-27.0184	brown	Leucine-rich repeat (LRR) family protein
itf15g07670.t1	155.403	58.1117	97.2914	-39.1797	brown	Protein of unknown function (DUF3527)
itf05g24170.t1	90.4518	57.9954	32.4565	25.5389	brown	conserved hypothetical protein
itf14g04890.t1	93.9483	57.9843	35.9641	22.0202	brown	Pectin lyase-like superfamily protein
itf01g28700.t6	104.734	57.5325	47.2012	10.3313	brown	Protein phosphatase 2C family protein
itf05g16010.t2	77.9818	57.3673	20.6146	36.7527	brown	cycling DOF factor	C2C2->C2C2-Dof	transcription factor
itf00g13450.t1	72.7919	57.0957	15.6963	41.3994	brown	Replication factor-A C terminal domain containing protein
itf14g02210.t1	117.642	56.8699	60.7723	-3.90239	brown	Eukaryotic aspartyl protease family protein
itf08g04060.t4	83.9799	56.6857	27.2942	29.3915	brown	Protein kinase protein with adenine nucleotide alpha hydrolases-like domain
itf02g11500.t1	118.332	56.5491	61.7829	-5.23375	brown	Sieve element occlusion C-terminus domain containing protein
itf01g11970.t1	122.542	56.1411	66.4013	-10.2602	brown	Sec14p-like phosphatidylinositol transfer family protein
itf02g06220.t3	108.462	56.0822	52.3803	3.70196	brown	Protein kinase superfamily protein
itf04g12970.t1	75.8126	56.0324	19.7802	36.2522	brown	Protein kinase superfamily protein
itf05g23850.t1	72.974	55.897	17.077	38.82	brown	Pathogenesis-related thaumatin superfamily protein
itf02g14410.t1	81.7323	55.8147	25.9176	29.8972	brown	Protein kinase superfamily protein
itf05g03200.t1	80.105	55.5398	24.5652	30.9746	brown	UDP-glucosyl transferase 85A2
itf11g06310.t1	98.6785	55.5072	43.1713	12.3359	brown	CBS / octicosapeptide/Phox/Bemp1 (PB1) domains-containing protein
itf14g05110.t1	93.1886	55.4448	37.7438	17.701	brown	MATE efflux family protein
itf02g02470.t1	100.293	55.0951	45.198	9.89715	brown	Adenine nucleotide alpha hydrolases-like superfamily protein
itf07g06200.t1	101.397	54.7278	46.6696	8.05813	brown	Cyclin family protein
itf09g05910.t1	137.32	54.6824	82.6374	-27.955	brown	Major facilitator superfamily protein
itf09g20730.t1	122.292	54.6328	67.6596	-13.0268	brown	2-oxoglutarate (2OG) and Fe(II)-dependent oxygenase superfamily protein
itf04g30100.t1	128.878	54.6107	74.2669	-19.6562	brown	3-ketoacyl-CoA synthase
itf14g17500.t1	140.838	54.6068	86.2307	-31.6239	brown	transmembrane kinase-like
itf06g01090.t1	74.5394	54.473	20.0664	34.4066	brown	Putative cyclin-F3-1
itf09g14970.t1	69.9633	54.4614	15.5019	38.9596	brown	ubiquitin
itf11g12230.t1	127.546	54.3914	73.1546	-18.7632	brown	hypothetical protein
itf01g07370.t1	79.6882	54.3497	25.3385	29.0112	brown	Pyridoxal phosphate (PLP)-dependent transferases superfamily protein
itf02g09720.t1	68.704	54.1728	14.5312	39.6416	brown	PEBP (phosphatidylethanolamine-binding protein) family protein
itf12g07680.t1	76.3751	54.1484	22.2267	31.9217	brown	RNI-like superfamily protein
itf04g16850.t1	73.668	53.7919	19.8761	33.9158	brown	hypothetical protein
itf03g31350.t1	86.6316	53.5969	33.0347	20.5622	brown	Class I glutamine amidotransferase-like superfamily protein
itf10g18070.t1	111.348	53.2713	58.0762	-4.80495	brown	receptor like protein
itf07g02600.t1	78.1534	53.1946	24.9588	28.2358	brown	conserved hypothetical protein
itf11g19470.t1	134.192	53.1399	81.0526	-27.9127	brown	GDSL-like Lipase/Acylhydrolase superfamily protein
itf11g00840.t1	93.8605	52.9797	40.8808	12.0989	brown	Major Facilitator Superfamily with SPX (SYG1/Pho81/XPR1) domain-containing protein
itf11g09620.t1	73.1346	52.7537	20.3809	32.3727	brown	gibberellin 3-oxidase
itf13g03640.t1	102.209	52.456	49.7534	2.70264	brown	conserved hypothetical protein
itf07g19150.t1	91.6754	52.3414	39.334	13.0073	brown	myb domain protein	MYB->MYB-related	transcription factor
itf13g18270.t2	79.3466	52.3199	27.0266	25.2933	brown	GATA type zinc finger transcription factor family protein	C2C2->C2C2-GATA	transcription factor
itf02g09990.t2	76.4048	52.1634	24.2414	27.922	brown	NAD(P)-linked oxidoreductase superfamily protein	bHLH	transcription factor
itf02g17740.t1	71.5194	52.1474	19.372	32.7754	brown	PAR1 protein
itf06g26590.t1	77.955	52.1133	25.8417	26.2716	brown	conserved hypothetical protein
itf05g27660.t1	89.4364	51.82	37.6164	14.2036	brown	HMG (high mobility group) box protein with ARID/BRIGHT DNA-binding domain	ARID	transcriptional regulator
itf06g08950.t4	76.1672	51.6499	24.5173	27.1325	brown	senescence-related gene
itf01g19490.t1	75.8794	51.5382	24.3412	27.197	brown	hypothetical protein
itf03g13200.t2	66.8344	51.5072	15.3271	36.1801	brown	DNA photolyases;DNA photolyases
itf01g33640.t1	137.515	51.4974	86.0174	-34.52	brown	Remorin family protein
itf00g39020.t1	84.4862	51.4963	32.9898	18.5065	brown	hypothetical protein
itf10g18710.t1	97.668	51.3256	46.3424	4.98326	brown	AAA-type ATPase family protein
itf02g04960.t1	90.2688	51.1462	39.1227	12.0235	brown	Homeodomain-like superfamily protein	MYB->MYB-related	transcription factor
itf13g20390.t1	116.791	50.9583	65.8331	-14.8747	brown	conserved hypothetical protein
itf01g26640.t1	97.1021	50.8945	46.2076	4.68682	brown	Chalcone and stilbene synthase family protein
itf04g06740.t1	126.589	50.8118	75.7769	-24.965	brown	hypothetical protein
itf02g00240.t1	83.9062	50.8082	33.098	17.7102	brown	PYR1-like
itf03g29570.t5	70.3148	50.7121	19.6027	31.1095	brown	SAP domain-containing protein
itf15g15830.t1	68.4749	50.493	17.9819	32.5111	brown	conserved hypothetical protein
itf00g31250.t1	95.5927	50.4747	45.118	5.35667	brown	cytochrome P450, family 71, subfamily A, polypeptide
itf15g04410.t1	77.2332	50.187	27.0463	23.1407	brown	basic helix-loop-helix (bHLH) DNA-binding superfamily protein	bHLH	transcription factor
itf03g05610.t1	68.0688	49.9578	18.111	31.8468	brown	SNF1-related protein kinase 2.7
itf01g30540.t2	64.5106	49.2205	15.2901	33.9305	brown	Protein kinase superfamily protein
itf03g02190.t2	79.2525	49.1313	30.1212	19.0101	brown	brassinosteroid-6-oxidase
itf12g23010.t1	109.86	49.107	60.7529	-11.6459	brown	UDP-glucosyl transferase 85A7
itf11g21140.t1	91.1602	49.0844	42.0758	7.00863	brown	Putative serine esterase family protein
itf07g04730.t2	86.2167	48.7348	37.482	11.2528	brown	enoyl-CoA hydratase/isomerase D
itf09g09580.t1	69.5845	48.462	21.1225	27.3394	brown	prenylated RAB acceptor 1.B4
itf00g21120.t1	139.607	48.236	91.3713	-43.1353	brown	hypothetical protein
itf09g14170.t3	79.9461	48.1775	31.7686	16.4088	brown	Exostosin family protein
itf02g09810.t1	76.6646	48.1558	28.5087	19.6471	brown	UDP-glucosyl transferase 71C4
itf04g29070.t1	69.0154	48.0259	20.9895	27.0365	brown	RNA-binding (RRM/RBD/RNP motifs) family protein
itf05g01890.t1	70.3336	47.9198	22.4138	25.506	brown	hypothetical protein
itf03g15180.t1	124.332	47.7965	76.5358	-28.7393	brown	SEC6
itf13g22480.t1	94.0094	47.736	46.2734	1.46266	brown	CLAVATA3/ESR-RELATED
itf05g27440.t1	86.437	47.6987	38.7383	8.96041	brown	zinc transporter 1 precursor
itf07g04280.t1	114.522	47.6117	66.9101	-19.2984	brown	O-fucosyltransferase family protein
itf00g16230.t1	81.8475	47.4366	34.4109	13.0257	brown	hypothetical protein
itf04g25600.t1	72.1573	47.3455	24.8118	22.5337	brown	Bifunctional inhibitor/lipid-transfer protein/seed storage 2S albumin superfamily protein
itf00g14160.t1	84.0086	47.2466	36.762	10.4847	brown	Protein of unknown function (DUF3049)
itf01g32860.t1	72.1098	47.1677	24.9421	22.2257	brown	myb domain protein	MYB->MYB	transcription factor
itf06g18170.t1	69.1605	47.055	22.1055	24.9495	brown	alpha/beta-Hydrolases superfamily protein
itf07g00750.t1	98.9279	46.9696	51.9583	-4.98863	brown	Protein of unknown function (DUF3049)
itf10g21570.t1	89.4744	46.9321	42.5422	4.38989	brown	acyl-CoA sterol acyl transferase
itf01g36410.t1	73.4216	46.8582	26.5634	20.2948	brown	myb domain protein	MYB->MYB	transcription factor
itf13g10120.t1	77.2562	46.4253	30.8309	15.5944	brown	hypothetical protein
itf12g26170.t1	85.0212	46.289	38.7322	7.55677	brown	IQ-domain
itf15g13970.t3	63.1588	46.1454	17.0134	29.1319	brown	Plant neutral invertase family protein
itf11g08370.t1	69.0641	46.0282	23.0358	22.9924	brown	HSP20-like chaperones superfamily protein
itf02g11140.t1	88.0874	45.9156	42.1718	3.74377	brown	hypothetical protein
itf06g23750.t1	61.7632	45.6136	16.1496	29.464	brown	embryo defective
itf04g30040.t1	57.9429	45.4139	12.5289	32.885	brown	myb domain protein	MYB->MYB-related	transcription factor
itf11g11430.t1	68.8512	45.1002	23.751	21.3493	brown	conserved hypothetical protein
itf05g26880.t1	62.1602	45.0777	17.0825	27.9952	brown	myb domain protein	MYB->MYB	transcription factor
itf12g12550.t1	69.48	45.0769	24.4031	20.6738	brown	Polynucleotidyl transferase, ribonuclease H-like superfamily protein
itf01g18410.t1	69.0024	44.977	24.0254	20.9516	brown	hypothetical protein
itf01g14720.t1	68.9249	44.6343	24.2906	20.3437	brown	Protein of unknown function (DUF1677)
itf06g18360.t1	64.2248	44.0095	20.2154	23.7941	brown	GDSL-motif lipase
itf12g02930.t1	129.253	43.8373	85.4161	-41.5789	brown	beta-galactosidase
itf11g05250.t1	62.6232	43.8156	18.8076	25.008	brown	Auxin-responsive GH3 family protein
itf15g00940.t1	98.1916	43.7526	54.439	-10.6864	brown	Protein of unknown function (DUF668)
itf01g06000.t1	110.698	43.6326	67.0657	-23.4332	brown	alpha/beta-Hydrolases superfamily protein
itf11g02930.t2	83.3037	43.381	39.9227	3.45828	brown	Protein of unknown function DUF92, transmembrane
itf03g08890.t1	75.3436	43.2724	32.0712	11.2012	brown	Epidermal patterning factor proteins domain containing protein
itf06g05110.t1	97.5261	42.5448	54.9813	-12.4365	brown	RING/U-box superfamily protein
itf01g26170.t2	59.123	42.4922	16.6308	25.8614	brown	beta glucosidase
itf12g23670.t1	116.464	42.3971	74.0673	-31.6702	brown	PYR1-like
itf10g24700.t3	75.2478	42.2317	33.0161	9.21555	brown	NAD(P)-binding Rossmann-fold superfamily protein
itf05g16710.t1	108.455	41.7564	66.6988	-24.9424	brown	F-box family protein
itf02g02850.t3	55.9515	41.6453	14.3062	27.3392	brown	conserved hypothetical protein
itf08g04310.t1	144.888	41.3839	103.504	-62.1199	brown	cytochrome P450, family 707, subfamily A, polypeptide
itf14g14980.t1	63.7235	41.2112	22.5122	18.699	brown	conserved hypothetical protein
itf10g04760.t1	111.764	41.1967	70.5672	-29.3705	brown	endoplasmic reticulum oxidoreductins
itf11g21650.t1	61.152	40.9678	20.1841	20.7837	brown	circadian clock associated	MYB->MYB-related	transcription factor
itf14g09310.t3	67.6526	40.9332	26.7194	14.2138	brown	BTB/POZ domain-containing protein At3g05675
itf06g10170.t1	54.1039	40.7587	13.3452	27.4136	brown	Protein of unknown function (DUF778)
itf01g25420.t3	56.0921	40.6745	15.4175	25.257	brown	Phytoene dehydrogenase, chloroplastic/chromoplastic
itf02g13740.t1	93.6714	40.6553	53.0161	-12.3608	brown	xyloglucan endotransglucosylase/hydrolase
itf02g13810.t1	74.4013	40.4987	33.9026	6.59603	brown	glycerol-3-phosphate acyltransferase
itf09g07270.t1	76.0324	40.3768	35.6556	4.72114	brown	GDSL-like Lipase/Acylhydrolase superfamily protein
itf04g23080.t2	80.4401	40.37	40.0701	0.299962	brown	Protein of Unknown Function (DUF239)
itf10g04790.t1	58.9937	40.0966	18.8971	21.1996	brown	hypothetical protein
itf01g31410.t2	71.4277	39.9936	31.4341	8.55945	brown	ortholog of human splicing factor SC35
itf07g21070.t1	58.5596	39.8406	18.7191	21.1215	brown	hypothetical protein
itf03g00930.t3	61.6399	39.6932	21.9466	17.7466	brown	nodulin MtN21 /EamA-like transporter family protein
itf04g22110.t1	61.5038	39.5619	21.942	17.6199	brown	Cytochrome P450 superfamily protein
itf06g22650.t3	51.5394	39.3916	12.1478	27.2437	brown	serine carboxypeptidase-like
itf13g20640.t1	82.6145	39.2959	43.3186	-4.02271	brown	alpha/beta-Hydrolases superfamily protein
itf03g02260.t1	61.0222	39.0362	21.986	17.0503	brown	P-loop containing nucleoside triphosphate hydrolases superfamily protein
itf04g17070.t2	61.8029	38.9783	22.8247	16.1536	brown	Pseudouridine synthase family protein
itf04g04740.t3	58.6222	38.8116	19.8106	19.0009	brown	Chaperonin-like RbcX protein
itf08g01520.t1	61.7535	38.7546	22.9989	15.7557	brown	hypothetical protein
itf03g28370.t3	53.039	38.7102	14.3288	24.3814	brown	hypothetical protein
itf12g09540.t1	60.151	38.5815	21.5695	17.012	brown	WRKY DNA-binding protein	WRKY	transcription factor
itf13g20120.t3	59.3374	38.2672	21.0702	17.197	brown	Plant protein of unknown function (DUF828) with plant pleckstrin homology-like region
itf13g16770.t2	52.186	38.2478	13.9382	24.3096	brown	Homeodomain-like superfamily protein	Trihelix	transcription factor
itf13g22760.t1	63.0124	38.1996	24.8128	13.3868	brown	Protein kinase superfamily protein
itf12g06640.t2	62.3724	38.1236	24.2487	13.8749	brown	myb domain protein	MYB->MYB-related	transcription factor
itf06g10420.t1	55.8726	37.7432	18.1293	19.6139	brown	conserved hypothetical protein
itf05g13080.t2	58.8153	37.729	21.0863	16.6427	brown	slufate transporter 2;1
itf14g18920.t1	85.3299	37.7125	47.6174	-9.90487	brown	Tetratricopeptide repeat (TPR)-like superfamily protein
itf08g03020.t1	72.5325	37.6811	34.8514	2.82968	brown	Protein of unknown function (DUF677)
itf00g05990.t1	54.6486	37.6717	16.9768	20.6949	brown	chloride channel C
itf04g32450.t1	71.5894	37.5556	34.0338	3.52175	brown	Protein of unknown function (DUF3049)
itf02g07250.t3	49.7833	37.4167	12.3666	25.0502	brown	Haloacid dehalogenase-like hydrolase (HAD) superfamily protein
itf03g21610.t1	74.9548	37.3972	37.5577	-0.160506	brown	RING/U-box superfamily protein
itf04g10590.t1	67.1591	36.4966	30.6625	5.83408	brown	Leucine-rich repeat protein kinase family protein
itf03g16480.t2	53.0284	36.3184	16.71	19.6084	brown	threonine aldolase
itf07g06760.t8	63.1408	36.0666	27.0742	8.99237	brown	MAP kinase
itf14g05260.t1	68.2146	35.935	32.2795	3.65549	brown	sphere organelles protein-related
itf01g31900.t3	58.3212	35.8764	22.4448	13.4316	brown	hypothetical protein
itf11g02430.t4	60.1836	35.8653	24.3183	11.5471	brown	senescence-associated E3 ubiquitin ligase
itf01g07700.t1	82.6554	35.5314	47.124	-11.5925	brown	Integrase-type DNA-binding superfamily protein	AP2/ERF->AP2/ERF-ERF	transcription factor
itf11g08370.t2	65.8701	35.5053	30.3648	5.14046	brown	HSP20-like chaperones superfamily protein
itf14g05740.t2	49.7032	35.4215	14.2817	21.1398	brown	homolog of yeast STE14 A
itf10g23380.t1	93.8033	35.3102	58.4931	-23.1829	brown	Concanavalin A-like lectin protein kinase family protein
itf01g16080.t1	86.4849	35.1796	51.3053	-16.1256	brown	Tetratricopeptide repeat (TPR)-like superfamily protein
itf01g27540.t1	61.0891	35.1315	25.9576	9.17393	brown	hypothetical protein
itf12g27910.t2	53.3607	35.1088	18.2519	16.8568	brown	RAB GTPase homolog 7A
itf02g05740.t2	49.6114	34.9695	14.6419	20.3276	brown	pleiotropic drug resistance
itf01g35680.t2	52.4043	34.9424	17.462	17.4804	brown	Pectinacetylesterase family protein
itf09g18020.t1	65.2865	34.933	30.3536	4.57944	brown	GRAS family transcription factor family protein	GRAS	transcription factor
itf05g03920.t1	62.8471	34.5184	28.3287	6.18962	brown	casein kinase II, alpha chain
itf10g02220.t2	51.2575	34.304	16.9535	17.3505	brown	glutamate receptor 3.4
itf06g25020.t1	55.9769	34.2454	21.7315	12.5139	brown	cryptochrome
itf06g24390.t1	64.3237	34.2333	30.0904	4.14288	brown	RING/U-box superfamily protein
itf00g16890.t1	73.1275	34.1975	38.93	-4.73252	brown	Adenine nucleotide alpha hydrolases-like superfamily protein
itf05g05590.t1	63.0531	33.8057	29.2474	4.55831	brown	cationic amino acid transporter
itf12g18890.t1	48.2463	33.6454	14.6008	19.0446	brown	Pectin lyase-like superfamily protein
itf08g12920.t1	68.5215	33.4969	35.0246	-1.52771	brown	homolog of yeast sucrose nonfermenting
itf13g06130.t3	61.7861	32.8991	28.887	4.01212	brown	myo-inositol polyphosphate 5-phosphatase
itf00g61850.t1	57.6573	32.4398	25.2175	7.22229	brown	myosin
itf15g06080.t1	59.7356	32.437	27.2985	5.13849	brown	MATE efflux family protein
itf05g25010.t2	52.4864	32.2641	20.2223	12.0418	brown	NAD-dependent glycerol-3-phosphate dehydrogenase family protein
itf00g43760.t1	45.324	31.9714	13.3526	18.6188	brown	hypothetical protein
itf07g01290.t1	55.463	31.9302	23.5327	8.39749	brown	Ubiquitin-associated/translation elongation factor EF1B protein
itf12g25710.t1	61.3712	31.7762	29.595	2.18121	brown	ABC-2 type transporter family protein
itf01g34360.t1	52.5315	31.4137	21.1178	10.2959	brown	Transducin/WD40 repeat-like superfamily protein
itf10g19790.t1	60.6724	31.3926	29.2797	2.11291	brown	tetratricopeptide repeat (TPR)-containing protein
itf06g17040.t2	51.8992	31.1836	20.7157	10.4679	brown	S-locus lectin protein kinase family protein
itf00g23370.t1	47.2095	30.9682	16.2413	14.7269	brown	Acyl-CoA N-acyltransferases (NAT) superfamily protein	GNAT	transcriptional regulator
itf01g32850.t3	51.5943	30.5121	21.0822	9.42984	brown	branched-chain amino acid transaminase
itf01g12060.t1	69.7817	30.2643	39.5175	-9.25317	brown	AMP-dependent synthetase and ligase family protein
itf00g35760.t1	42.8435	29.904	12.9396	16.9644	brown	RmlC-like cupins superfamily protein
itf04g23990.t1	48.8369	29.8053	19.0316	10.7737	brown	conserved hypothetical protein
itf04g29400.t1	77.102	29.6796	47.4225	-17.7429	brown	ROTUNDIFOLIA like
itf07g01550.t2	44.7525	29.4823	15.2702	14.212	brown	Regulator of chromosome condensation (RCC1) family with FYVE zinc finger domain
itf14g14140.t2	42.5088	29.4091	13.0997	16.3094	brown	lysine decarboxylase family protein
itf04g28000.t1	42.7318	29.1023	13.6295	15.4729	brown	ovate family protein	OFP	transcription factor
itf04g07570.t1	46.1974	29.0353	17.1621	11.8731	brown	S-adenosyl-L-homocysteine hydrolase
itf01g16470.t1	44.6725	28.9754	15.6972	13.2782	brown	hypothetical protein
itf13g22660.t2	41.3458	28.9028	12.443	16.4599	brown	Endosomal targeting BRO1-like domain-containing protein
itf10g02890.t1	65.7596	28.6575	37.1021	-8.44458	brown	hypothetical protein
itf02g04960.t3	39.702	28.5687	11.1333	17.4354	brown	Homeodomain-like superfamily protein
itf05g18340.t2	53.7171	28.537	25.1801	3.35687	brown	Phototropic-responsive NPH3 family protein
itf05g23580.t1	49.5558	28.375	21.1808	7.19424	brown	IQ-domain
itf05g04740.t1	56.5705	28.2497	28.3207	-0.0709918	brown	F-box family protein
itf07g06760.t9	46.2959	28.2098	18.0862	10.1236	brown	MAP kinase
itf08g01790.t1	56.0338	28.182	27.8518	0.330196	brown	AT hook motif DNA-binding family protein
itf06g20860.t2	38.7127	28.1258	10.5869	17.5389	brown	F-box family protein
itf01g34630.t1	61.8369	27.8332	34.0037	-6.17055	brown	C2H2-like zinc finger protein	C2H2	transcription factor
itf10g23020.t2	40.8403	27.8136	13.0268	14.7868	brown	beta-ureidopropionase
itf14g05320.t1	64.1073	27.8118	36.2954	-8.48359	brown	hypothetical protein
itf00g20350.t1	46.165	27.7175	18.4475	9.26995	brown	Protein kinase superfamily protein
itf14g06910.t1	45.526	27.6822	17.8439	9.8383	brown	hypothetical protein
itf01g25820.t1	41.8327	27.4096	14.4231	12.9865	brown	RING/U-box superfamily protein
itf12g09970.t2	47.5906	27.3726	20.218	7.15461	brown	Regulator of chromosome condensation (RCC1) family protein
itf14g12630.t1	41.206	27.0599	14.1461	12.9138	brown	NDR1/HIN1-like
itf14g09960.t2	45.191	27.038	18.153	8.88497	brown	DNAJ homologue
itf07g12360.t1	65.3746	26.9135	38.4611	-11.5476	brown	hypothetical protein
itf11g02270.t2	57.2723	26.7826	30.4897	-3.70708	brown	transducin family protein / WD-40 repeat family protein
itf10g04800.t1	50.5915	26.5892	24.0023	2.58694	brown	conserved hypothetical protein
itf14g00650.t1	68.7497	26.3068	42.443	-16.1362	brown	Plant invertase/pectin methylesterase inhibitor superfamily protein
itf12g17590.t1	52.9415	26.2219	26.7196	-0.497742	brown	GDSL-like Lipase/Acylhydrolase superfamily protein
itf04g34170.t1	46.2385	26.1532	20.0853	6.06783	brown	UDP-Glycosyltransferase superfamily protein
itf01g30990.t2	49.5352	25.9763	23.5589	2.41745	brown	Chaperone DnaJ-domain superfamily protein
itf12g05210.t1	52.2712	25.9148	26.3563	-0.441515	brown	conserved hypothetical protein
itf01g20750.t3	53.1416	25.7811	27.3605	-1.57947	brown	Ubiquitin domain-containing protein
itf06g10710.t1	63.1899	25.6295	37.5603	-11.9308	brown	Protein of unknown function (DUF3511)
itf11g19940.t1	62.0251	25.5853	36.4397	-10.8544	brown	Octicosapeptide/Phox/Bem1p family protein
itf13g03340.t1	38.6002	25.5793	13.021	12.5583	brown	winged-helix DNA-binding transcription factor family protein	HSF	transcription factor
itf12g08200.t4	56.6245	25.347	31.2774	-5.93041	brown	Protein of unknown function (DUF803)
itf01g26130.t2	56.9996	25.3151	31.6845	-6.36936	brown	WRKY DNA-binding protein	WRKY	transcription factor
itf13g22080.t1	37.7762	25.1529	12.6233	12.5296	brown	basic leucine-zipper	bZIP	transcription factor
itf10g06860.t2	56.9697	25.1319	31.8378	-6.70587	brown	FKBP-like peptidyl-prolyl cis-trans isomerase family protein
itf03g01850.t2	51.0266	24.9732	26.0534	-1.08016	brown	PHD finger family protein	PHD	transcriptional regulator
itf06g20600.t1	41.8395	24.809	17.0304	7.77862	brown	Putative membrane lipoprotein
itf12g01400.t9	38.3744	24.7982	13.5762	11.2219	brown	senescence-associated family protein
itf03g15830.t2	35.3705	24.7726	10.5979	14.1747	brown	methionyl-tRNA synthetase / methionine--tRNA ligase / MetRS (cpMetRS)
itf15g07180.t4	39.6711	24.7043	14.9668	9.73749	brown	Carbohydrate-binding-like fold
itf09g11220.t1	37.9004	24.4432	13.4572	10.986	brown	Tetratricopeptide repeat (TPR)-like superfamily protein
itf11g10630.t3	48.416	24.421	23.995	0.426021	brown	Domain of unknown function (DUF298)
itf01g32270.t1	44.286	24.3725	19.9136	4.45888	brown	P450 reductase
itf10g24280.t2	67.4314	24.1714	43.2599	-19.0885	brown	Cyclin-dependent kinase inhibitor family protein
itf03g26260.t1	76.6351	24.1601	52.4749	-28.3148	brown	hypothetical protein
itf06g26180.t2	33.9279	24.0103	9.91758	14.0927	brown	HNH endonuclease
itf13g16280.t1	59.9722	23.9141	36.0581	-12.1441	brown	Disease resistance protein (TIR-NBS-LRR class)
itf09g04320.t1	38.6996	23.8261	14.8735	8.95254	brown	FAD/NAD(P)-binding oxidoreductase family protein
itf01g22080.t2	61.4784	23.7738	37.7046	-13.9308	brown	Gibberellin-regulated family protein
itf12g09900.t1	41.6385	23.6602	17.9784	5.68177	brown	rubisco activase
itf10g15170.t1	48.9311	23.5376	25.3935	-1.8559	brown	HSP20-like chaperones superfamily protein
itf07g20360.t1	35.0536	23.1556	11.898	11.2576	brown	FER-like regulator of iron uptake	bHLH	transcription factor
itf13g03340.t4	36.4649	22.7053	13.7596	8.94576	brown	winged-helix DNA-binding transcription factor family protein	HSF	transcription factor
itf15g15460.t1	33.9818	22.6841	11.2977	11.3865	brown	NAD(P)-binding Rossmann-fold superfamily protein
itf08g08600.t1	36.2263	22.6552	13.5711	9.08412	brown	pectin methylesterase inhibitor
itf12g26460.t1	37.8963	22.5696	15.3267	7.24289	brown	cytochrome B5 isoform E
itf11g05420.t1	59.7306	22.4655	37.2651	-14.7997	brown	hypothetical protein
itf03g12860.t2	31.657	22.0575	9.59946	12.458	brown	TraB family protein
itf06g22180.t2	31.2739	21.9224	9.35148	12.571	brown	Erythronate-4-phosphate dehydrogenase family protein
itf09g11980.t1	32.5028	21.0241	11.4788	9.54529	brown	RNA-directed DNA polymerase (reverse transcriptase)-related family protein
itf08g02160.t2	36.995	20.4406	16.5544	3.88619	brown	E2F/DP family winged-helix DNA-binding domain
itf09g00980.t4	34.8981	20.3442	14.5539	5.79025	brown	xylulose kinase-1
itf10g08150.t1	34.0414	20.3064	13.735	6.57141	brown	pleiotropic drug resistance
itf05g17290.t1	44.7366	20.3041	24.4325	-4.12838	brown	AP2/B3-like transcriptional factor family protein	B3->B3	transcription factor
itf06g16490.t2	30.9463	20.2518	10.6946	9.55718	brown	Phospholipid/glycerol acyltransferase family protein
itf12g26600.t2	35.4784	20.0966	15.3817	4.71494	brown	Subtilase family protein
itf03g13210.t2	60.5088	19.6393	40.8695	-21.2302	brown	Protein kinase superfamily protein
itf05g14660.t1	35.3224	19.5916	15.7308	3.86077	brown	plasmodesmata-located protein
itf02g11620.t1	32.2267	19.3552	12.8715	6.48368	brown	xyloglucan endotransglucosylase/hydrolase
itf03g13350.t1	60.3437	18.6896	41.6541	-22.9645	brown	Bifunctional inhibitor/lipid-transfer protein/seed storage 2S albumin superfamily protein
itf05g26040.t2	36.069	18.6099	17.4591	1.1508	brown	tetraacyldisaccharide 4'-kinase family protein
itf09g03510.t7	28.6829	18.1669	10.516	7.65092	brown	dentin sialophosphoprotein-related
itf13g03320.t1	30.6575	17.8619	12.7956	5.06633	brown	conserved hypothetical protein
itf12g05150.t1	39.2886	17.822	21.4667	-3.64473	brown	conserved hypothetical protein
itf03g11690.t4	27.7709	17.6374	10.1335	7.50395	brown	conserved hypothetical protein
itf07g06820.t1	37.9928	17.1985	20.7943	-3.59571	brown	MLP-like protein
itf03g18830.t2	25.6941	16.7999	8.89417	7.90576	brown	conserved hypothetical protein
itf08g02950.t1	38.1221	16.7656	21.3566	-4.59098	brown	calcium-dependent protein kinase
itf13g06280.t3	23.7755	15.8059	7.96962	7.83628	brown	CheY-like two-component responsive regulator family protein	GARP->GARP-ARR-B	transcription factor
itf05g03080.t1	30.7849	15.4963	15.2886	0.207707	brown	Glycosyl hydrolase superfamily protein
itf10g09660.t2	25.5111	15.4095	10.1016	5.30793	brown	Polynucleotidyl transferase, ribonuclease H-like superfamily protein
itf05g23260.t2	23.2596	14.2377	9.02191	5.21582	brown	Seven transmembrane MLO family protein
itf04g14810.t1	23.3844	14.167	9.21745	4.94951	brown	Bifunctional inhibitor/lipid-transfer protein/seed storage 2S albumin superfamily protein
itf11g01150.t2	35.8948	13.8326	22.0622	-8.2296	brown	golgi snare
itf03g24410.t1	25.0571	13.7937	11.2635	2.53021	brown	MAP kinase kinase
itf12g03380.t3	25.1394	13.7838	11.3556	2.42814	brown	Sec14p-like phosphatidylinositol transfer family protein
itf15g09700.t2	22.6763	12.5595	10.1168	2.44267	brown	multiple chloroplast division site
itf04g11470.t2	35.2188	12.4815	22.7372	-10.2557	brown	Protein kinase superfamily protein
itf13g21200.t1	23.8881	12.4372	11.4508	0.986401	brown	conserved hypothetical protein
itf04g31370.t1	19.1391	12.2761	6.86299	5.41309	brown	Acyl-CoA N-acyltransferase with RING/FYVE/PHD-type zinc finger domain	PHD	transcriptional regulator
itf06g18580.t1	16.7888	10.7059	6.08291	4.62295	brown	ATP synthase epsilon chain, mitochondrial
itf01g20870.t2	21.2113	10.6702	10.5411	0.129172	brown	Peptidase S24/S26A/S26B/S26C family protein
itf01g23070.t1	27.1927	9.37495	17.8177	-8.44279	brown	PPPDE putative thiol peptidase family protein
itf13g04320.t1	15.0508	8.87115	6.1797	2.69145	brown	hypothetical protein
itf05g22240.t1	32.3924	15.0326	17.3598	-2.32728	darkorange	hydroxyproline-rich glycoprotein family protein
itf12g23700.t1	36.3673	13.5563	22.811	-9.25461	darkorange	laccase
itf10g24860.t1	43.0886	12.9072	30.1814	-17.2742	darkorange	pectinesterase
itf05g22230.t1	27.6953	12.517	15.1783	-2.66128	darkorange	hydroxyproline-rich glycoprotein family protein
itf13g15420.t1	31.3675	12.4004	18.9671	-6.56667	darkorange	hydroxyproline-rich glycoprotein family protein
itf07g17910.t1	29.1753	12.3883	16.787	-4.39873	darkorange	Bifunctional inhibitor/lipid-transfer protein/seed storage 2S albumin superfamily protein
itf09g03100.t1	27.3486	12.2094	15.1392	-2.92988	darkorange	hypothetical protein
itf04g28930.t1	26.8124	12.0773	14.7351	-2.65785	darkorange	cytochrome P450, family 86, subfamily A, polypeptide
itf05g22370.t1	27.4636	11.9317	15.5319	-3.60016	darkorange	hydroxyproline-rich glycoprotein family protein
itf05g22270.t1	29.6483	11.9188	17.7295	-5.81068	darkorange	hydroxyproline-rich glycoprotein family protein
itf10g19640.t1	38.9935	11.7425	27.251	-15.5085	darkorange	GDSL-like Lipase/Acylhydrolase superfamily protein
itf05g22250.t1	23.786	11.3525	12.4335	-1.08099	darkorange	hydroxyproline-rich glycoprotein family protein
itf04g14740.t1	28.6685	11.0732	17.5954	-6.5222	darkorange	Bifunctional inhibitor/lipid-transfer protein/seed storage 2S albumin superfamily protein
itf02g03690.t1	28.444	11.0222	17.4218	-6.39955	darkorange	GDSL-like Lipase/Acylhydrolase superfamily protein
itf02g04740.t1	28.3292	10.6923	17.6369	-6.94466	darkorange	HXXXD-type acyl-transferase family protein
itf07g17920.t1	28.846	10.3121	18.5339	-8.22181	darkorange	Bifunctional inhibitor/lipid-transfer protein/seed storage 2S albumin superfamily protein
itf14g02800.t1	22.22	10.2401	11.9799	-1.73977	darkorange	Peroxidase superfamily protein
itf09g18160.t1	26.6654	9.73192	16.9334	-7.20152	darkorange	Heavy metal transport/detoxification superfamily protein
itf02g12390.t1	26.1909	9.70009	16.4908	-6.79068	darkorange	conserved hypothetical protein
itf13g15450.t1	20.6391	9.57619	11.0629	-1.48668	darkorange	hydroxyproline-rich glycoprotein family protein
itf04g14750.t1	25.7249	8.78449	16.9404	-8.15596	darkorange	Bifunctional inhibitor/lipid-transfer protein/seed storage 2S albumin superfamily protein
itf12g05410.t1	24.0195	8.76432	15.2552	-6.49083	darkorange	GDSL-like Lipase/Acylhydrolase superfamily protein
itf14g05560.t1	24.5887	8.71984	15.8688	-7.14898	darkorange	cytochrome P450, family 86, subfamily B, polypeptide
itf06g15270.t1	27.7133	8.54036	19.1729	-10.6325	darkorange	hypothetical protein
itf15g15960.t1	24.2655	8.43858	15.8269	-7.38833	darkorange	Pollen Ole e 1 allergen and extensin family protein
itf07g18840.t1	16.9715	8.32865	8.64283	-0.314177	darkorange	AMP-dependent synthetase and ligase family protein
itf12g26980.t1	25.7314	8.27872	17.4527	-9.17399	darkorange	myb domain protein	MYB->MYB	transcription factor
itf05g22260.t1	23.5593	8.08662	15.4726	-7.38601	darkorange	hydroxyproline-rich glycoprotein family protein
itf15g06590.t1	35.8242	7.96906	27.8552	-19.8861	darkorange	TRICHOME BIREFRINGENCE-LIKE
itf04g28300.t1	37.5634	7.95427	29.6092	-21.6549	darkorange	laccase
itf00g34950.t1	17.7003	7.90598	9.79429	-1.88831	darkorange	hydroxyproline-rich glycoprotein family protein
itf01g33790.t1	33.7767	7.88605	25.8907	-18.0046	darkorange	phospholipase A 2A
itf05g22050.t1	28.0868	7.81394	20.2729	-12.4589	darkorange	hypothetical protein
itf07g12810.t1	18.0397	7.66345	10.3762	-2.71277	darkorange	Peroxidase superfamily protein
itf03g13710.t1	20.1198	7.52756	12.5922	-5.06462	darkorange	Cupredoxin superfamily protein
itf05g22380.t1	31.7779	7.34575	24.4322	-17.0864	darkorange	hypothetical protein
itf10g05940.t1	20.9994	7.25661	13.7428	-6.48617	darkorange	conserved hypothetical protein
itf09g00610.t1	17.293	6.31834	10.9747	-4.65638	darkorange	Disease resistance-responsive (dirigent-like protein) family protein
itf04g28250.t1	18.493	5.99324	12.4997	-6.50649	darkorange	GDSL-like Lipase/Acylhydrolase family protein
itf13g15470.t1	15.931	5.57553	10.3555	-4.77998	darkorange	hydroxyproline-rich glycoprotein family protein
itf09g03160.t1	14.1622	5.45815	8.70409	-3.24594	darkorange	hypothetical protein
itf01g15700.t1	13.4173	4.46895	8.94836	-4.4794	darkorange	lipid transfer protein
itf11g03850.t1	157.434	92.8735	64.5602	28.3133	darkred	alpha-crystallin domain 32.1
itf07g12870.t2	155.206	88.6964	66.5095	22.1869	darkred	TCP-1/cpn60 chaperonin family protein
itf03g04180.t1	146.843	88.5657	58.2769	30.2888	darkred	elicitor-activated gene 3-1
itf00g42880.t1	147.695	88.4239	59.271	29.1528	darkred	DNAJ heat shock N-terminal domain-containing protein
itf14g15840.t1	164.98	88.2413	76.7388	11.5025	darkred	thiaminC
itf14g05600.t1	148.338	87.8227	60.5153	27.3074	darkred	DNAJ heat shock N-terminal domain-containing protein
itf07g14740.t1	145.921	87.3998	58.5211	28.8787	darkred	CCT motif family protein	Others	transcriptional regulator
itf12g01870.t1	157.401	86.8542	70.5463	16.308	darkred	nodulin MtN21 /EamA-like transporter family protein
itf12g10230.t1	145.09	86.3019	58.7881	27.5139	darkred	RING/FYVE/PHD zinc finger superfamily protein
itf03g00640.t2	145.256	85.4409	59.8148	25.6261	darkred	DNAJ heat shock N-terminal domain-containing protein
itf05g11260.t1	165.53	84.3056	81.2244	3.08118	darkred	pathogenesis-related family protein
itf13g16340.t2	139.075	84.3053	54.7694	29.536	darkred	alpha/beta-Hydrolases superfamily protein
itf10g20900.t1	145.774	84.1687	61.6057	22.563	darkred	PPDK regulatory protein
itf04g14470.t2	144.842	84.0923	60.75	23.3422	darkred	flavin-binding, kelch repeat, f box
itf02g09440.t1	130.931	83.7381	47.1929	36.5452	darkred	Haloacid dehalogenase-like hydrolase (HAD) superfamily protein
itf03g00640.t1	139.218	83.7109	55.507	28.2038	darkred	DNAJ heat shock N-terminal domain-containing protein
itf01g30600.t1	145.288	83.1476	62.1401	21.0076	darkred	gigantea protein (GI)
itf02g20890.t1	139.048	82.1107	56.9377	25.1731	darkred	DNAJ heat shock N-terminal domain-containing protein
itf04g12370.t1	160.201	81.3908	78.8106	2.58021	darkred	lipase class 3 family protein
itf01g02960.t1	129.387	80.3463	49.041	31.3053	darkred	Chaperonin-like RbcX protein
itf12g24880.t1	149.213	80.068	69.1454	10.9225	darkred	carboxyesterase
itf12g24910.t1	133.099	80.0014	53.098	26.9034	darkred	carboxyesterase
itf14g15840.t2	132.32	79.8993	52.4211	27.4782	darkred	thiaminC
itf13g01930.t1	160.174	79.5648	80.6096	-1.04476	darkred	2-oxoglutarate dehydrogenase, E1 component
itf08g04320.t1	143.753	78.5558	65.1974	13.3584	darkred	cold regulated gene
itf14g02430.t1	137.055	77.7746	59.2808	18.4938	darkred	conserved hypothetical protein
itf09g05280.t1	135.417	77.4754	57.9411	19.5343	darkred	thiazole biosynthetic enzyme, chloroplast (ARA6) (THI1) (THI4)
itf03g18410.t1	137.679	77.3631	60.3158	17.0473	darkred	hexokinase
itf02g18360.t1	119.516	77.1643	42.352	34.8123	darkred	NAD(P)-binding Rossmann-fold superfamily protein
itf05g20000.t1	130.359	75.3007	55.0588	20.242	darkred	pseudo-response regulator	Pseudo ARR-B	transcriptional regulator
itf04g05040.t1	134.602	75.2386	59.3637	15.8749	darkred	sigma factor
itf01g20010.t1	116.799	75.0289	41.7703	33.2586	darkred	DUF3082 domain containing protein
itf03g06790.t1	145.99	72.4476	73.5424	-1.09487	darkred	Major facilitator superfamily protein
itf05g00780.t1	118.554	72.4459	46.1077	26.3382	darkred	CCR-like
itf07g02220.t1	135.614	72.2976	63.3167	8.98086	darkred	2-oxoglutarate (2OG) and Fe(II)-dependent oxygenase superfamily protein	Jumonji	transcriptional regulator
itf09g16000.t1	136.588	72.0258	64.5619	7.46397	darkred	NAD(P)-binding Rossmann-fold superfamily protein
itf07g15190.t1	130.24	71.3897	58.85	12.5397	darkred	Protein of unknown function (DUF1313)
itf14g15750.t1	122.039	70.4466	51.5925	18.8541	darkred	maternal effect embryo arrest
itf15g23180.t1	143.394	70.0584	73.3356	-3.2772	darkred	terpene synthase
itf01g18610.t1	139.766	69.4819	70.2841	-0.802228	darkred	Adenine nucleotide alpha hydrolases-like superfamily protein
itf01g02960.t3	123.5	69.4792	54.0208	15.4584	darkred	Chaperonin-like RbcX protein
itf03g26830.t1	153.447	69.1152	84.3322	-15.217	darkred	pseudo-response regulator	Pseudo ARR-B	transcriptional regulator
itf03g29950.t1	179.29	68.5609	110.729	-42.1677	darkred	Protein of unknown function (DUF630 and DUF632)
itf05g15200.t1	114.83	68.4625	46.3677	22.0947	darkred	cytochrome P450, family 71, subfamily B, polypeptide
itf15g22880.t1	122.499	68.107	54.3922	13.7148	darkred	terpene synthase
itf03g29930.t1	169.082	67.8711	101.211	-33.3396	darkred	O-methyltransferase family protein
itf13g20160.t1	136.841	66.9539	69.8871	-2.93317	darkred	heat shock transcription factor A6B	HSF	transcription factor
itf09g14080.t1	182.588	66.6231	115.965	-49.3417	darkred	debranching enzyme
itf02g24480.t1	108.172	66.4815	41.6908	24.7907	darkred	RNI-like superfamily protein
itf15g21460.t1	140.388	66.38	74.0077	-7.62765	darkred	carotenoid cleavage dioxygenase
itf09g20830.t1	114.982	65.8425	49.1397	16.7027	darkred	NAD(P)-binding Rossmann-fold superfamily protein
itf03g26830.t2	158.355	65.6581	92.6968	-27.0387	darkred	pseudo-response regulator	Pseudo ARR-B	transcriptional regulator
itf05g21110.t1	149.164	65.1101	84.0538	-18.9438	darkred	histone deacetylase
itf12g25220.t2	124.216	63.4421	60.7742	2.66787	darkred	hypothetical protein
itf05g16370.t1	170.442	62.6413	107.801	-45.1597	darkred	Glycosyl transferase, family
itf10g17810.t1	132.187	62.5271	69.6604	-7.13329	darkred	amino acid transporter
itf02g07400.t3	174.684	62.4245	112.259	-49.8346	darkred	Mitochondrial substrate carrier family protein
itf02g15060.t1	193.986	62.1964	131.79	-69.5935	darkred	Pentatricopeptide repeat (PPR) superfamily protein
itf07g06980.t1	113.805	62.1258	51.6788	10.4469	darkred	Chaperone DnaJ-domain superfamily protein
itf14g12430.t1	137.02	62.0959	74.9241	-12.8282	darkred	NAD(P)-binding Rossmann-fold superfamily protein
itf05g21110.t3	95.135	61.5485	33.5865	27.962	darkred	histone deacetylase
itf10g13830.t1	115.358	61.2116	54.1469	7.06472	darkred	conserved hypothetical protein
itf05g04890.t1	139.406	60.9709	78.4349	-17.464	darkred	alpha/beta-Hydrolases superfamily protein
itf02g06520.t1	105.792	60.7954	44.9963	15.7991	darkred	Bifunctional inhibitor/lipid-transfer protein/seed storage 2S albumin superfamily protein
itf07g14870.t1	123.935	60.0685	63.8663	-3.79778	darkred	Protein of unknown function (DUF640)
itf01g33890.t1	136.973	59.9593	77.0136	-17.0543	darkred	serine carboxypeptidase-like
itf14g15550.t2	129.34	59.5296	69.8106	-10.2811	darkred	Homeodomain-like superfamily protein	GARP->GARP-G2-like	transcription factor
itf13g16340.t1	128.882	59.2224	69.6598	-10.4373	darkred	alpha/beta-Hydrolases superfamily protein
itf08g04910.t2	106.142	58.9479	47.1943	11.7536	darkred	conserved hypothetical protein
itf03g14820.t1	110.94	58.6828	52.2574	6.42544	darkred	Protein of unknown function (DUF1313)
itf15g00520.t1	146.232	58.5227	87.7094	-29.1867	darkred	CHY-type/CTCHY-type/RING-type Zinc finger protein
itf05g02790.t1	135.298	57.1041	78.1937	-21.0896	darkred	S-adenosyl-L-methionine-dependent methyltransferases superfamily protein
itf06g24200.t1	112.684	56.8206	55.8636	0.956972	darkred	Predicted AT-hook DNA-binding family protein
itf04g23830.t1	138.071	55.7705	82.3001	-26.5296	darkred	Adenine nucleotide alpha hydrolases-like superfamily protein
itf08g04320.t3	110.112	55.575	54.5373	1.03768	darkred	cold regulated gene
itf05g18320.t1	99.7978	55.1457	44.6521	10.4935	darkred	voltage dependent anion channel
itf01g32450.t1	103.744	55.1417	48.6023	6.53938	darkred	CRT (chloroquine-resistance transporter)-like transporter
itf05g15220.t1	105.645	54.6842	50.9611	3.72313	darkred	cytochrome P450, family 71, subfamily A, polypeptide
itf05g06850.t1	139.087	54.5975	84.4891	-29.8916	darkred	germin
itf10g07720.t1	98.3081	54.4104	43.8977	10.5127	darkred	purple acid phosphatase
itf12g24930.t1	105.141	54.2553	50.886	3.36935	darkred	carboxyesterase
itf13g00680.t1	209.443	53.3036	156.14	-102.836	darkred	Reticulon family protein
itf10g25540.t1	125.13	53.2396	71.8907	-18.651	darkred	Major facilitator superfamily protein
itf08g07030.t1	126.42	53.1139	73.3061	-20.1922	darkred	Ankyrin repeat family protein
itf08g09490.t1	171.404	52.6889	118.715	-66.0261	darkred	Ankyrin repeat family protein
itf04g14470.t1	161.506	52.4535	109.053	-56.5992	darkred	flavin-binding, kelch repeat, f box
itf01g35280.t1	175.126	52.3306	122.796	-70.4651	darkred	acyl activating enzyme
itf10g07710.t1	129.166	51.7579	77.4077	-25.6498	darkred	purple acid phosphatase
itf03g15240.t1	138.123	51.2619	86.8612	-35.5994	darkred	UDP-glucosyl transferase 85A2
[truncated: 12,140 more rows]
